# Supplementary material for: Mol­ecular and crystal structures of six poly(arylsulfin­yl)- and poly(aryl­sulfan­yl)fer­ro­cenes
Source: Acta Crystallogr C Struct Chem. 2024 Oct 4;80(Pt 11):716–27. doi: 10.1107/S2053229624009318 (PMC11535883; doi:10.1107/S2053229624009318)
Supplement: Supplementary file 1 [file c-80-00716-sup1.cif]

##############################################################################
#                                                                            #
# This CIF contains the data in a paper accepted for publication in          #
# Acta Crystallographica Section C. It conforms to the requirements of       #
# Notes for Authors for Acta Crystallographica Section C, and has been       #
# peer reviewed under the auspices of the IUCr Commission on Journals.       #
#                                                                            #
# Full details of the Crystallographic Information File format               #
# are given in the paper "The Crystallographic Information File (CIF):       #
# a New Standard Archive File for Crystallography" by S. R. Hall, F. H.      #
# Allen and I. D. Brown [Acta Cryst. (1991), A47, 655-685].                  #
#                                                                            #
# The current version of the core CIF dictionary is obtainable from          #
# ftp://ftp.iucr.org/pub/cif_core.dic.                                       #
#                                                                            #
# Software is freely available for graphical display of the structure(s)     #
# in this CIF. For information consult the CIF software page                 #
# http://www.iucr.org/resources/cif/software.                                #
#                                                                            #
# This file may be used for bona fide research purposes within the           #
# scientific community so long as proper attribution is given to the journal # 
# article from which it was obtained.                                        #
#                                                                            #
##############################################################################
data_comp_2a
_audit_creation_method     'SHELXL-2018/3'
_chemical_name_systematic
;
1,2-Bis[(4-methylbenzene)sulfinyl]ferrocene
;
_chemical_name_common     ?
_chemical_formula_moiety     'C24 H22 Fe O2 S2'
_chemical_formula_sum     'C24 H22 Fe O2 S2'
_chemical_formula_iupac     '[Fe (C5 H5) (C19 H17 O2 S2)]'
_chemical_formula_weight     462.38
_chemical_melting_point     ?
_chemical_absolute_configuration     ?
_space_group_crystal_system     monoclinic
_space_group_name_H-M_alt     'P 21'
_space_group_name_Hall     'P 2yb'
loop_
    _space_group_symop_operation_xyz
    'x, y, z'
    '-x, y+1/2, -z'
_cell_length_a     7.8964(2)
_cell_length_b     12.9064(3)
_cell_length_c     11.0124(3)
_cell_angle_alpha     90
_cell_angle_beta     109.4670(10)
_cell_angle_gamma     90
_cell_volume     1058.16(5)
_cell_formula_units_Z     2
_cell_measurement_reflns_used     6560
_cell_measurement_theta_min     4.9918
_cell_measurement_theta_max     27.4727
_cell_measurement_temperature     297(2)
_exptl_crystal_description     block
_exptl_crystal_colour     brown
_exptl_crystal_size_max     0.070
_exptl_crystal_size_mid     0.050
_exptl_crystal_size_min     0.040
_exptl_crystal_density_diffrn     1.451
_exptl_crystal_density_method     'not measured'
_exptl_crystal_F_000     480
_exptl_absorpt_coefficient_mu     0.928
_exptl_absorpt_correction_type     multi-scan
_exptl_absorpt_process_details
;
(SADABS; Krause <i>et al.</i>,  2015)
;
_exptl_absorpt_correction_T_min     0.6791
_exptl_absorpt_correction_T_max     0.7456
_diffrn_ambient_temperature     297(2)
_diffrn_source     'rotating anode generator'
_diffrn_radiation_type     'Mo K\a'
_diffrn_radiation_wavelength     0.71073
_diffrn_measurement_device_type     'Bruker D8 VENTURE'
_diffrn_measurement_method     'mix of omega and phi scans'
_diffrn_detector_area_resol_mean     7.3910
_diffrn_reflns_number     11282
_diffrn_reflns_av_R_equivalents     0.0199
_diffrn_reflns_av_unetI/netI     0.0403
_diffrn_reflns_theta_min     3.157
_diffrn_reflns_theta_max     27.490
_diffrn_reflns_theta_full     25.242
_diffrn_measured_fraction_theta_max     0.996
_diffrn_measured_fraction_theta_full     0.997
_diffrn_reflns_limit_h_min     -10
_diffrn_reflns_limit_h_max     10
_diffrn_reflns_limit_k_min     -16
_diffrn_reflns_limit_k_max     16
_diffrn_reflns_limit_l_min     -13
_diffrn_reflns_limit_l_max     14
_refine_special_details
;
All crystal structure determinations were performed on a Bruker D8 VENTURE
system. Structures were solved by SHELXT (Sheldrick, 2015a) and refined by
SHELXL (Sheldrick, 2015b). Structure evaluation was performed with PLATON
(Spek, 2020) structure plots were made with ORTEP-3 for Windows and
Mercury (Macrae <i>et al.</i>, 2020), all as part of the WinGX program suite.
CCDC 2330910--2330913 contain the supplementary crystallographic data for
<b>2a</b>, <b>2b</b>, <b>3a</b>, <b>4</b>.
;
_reflns_number_total     4815
_reflns_number_gt     4393
_reflns_threshold_expression     'I > 2\s(I)'
_refine_ls_structure_factor_coef     Fsqd
_refine_ls_matrix_type     full
_refine_ls_R_factor_all     0.0383
_refine_ls_R_factor_gt     0.0337
_refine_ls_wR_factor_gt     0.0819
_refine_ls_wR_factor_ref     0.0844
_refine_ls_goodness_of_fit_ref     1.142
_refine_ls_restrained_S_all     1.154
_refine_ls_number_reflns     4815
_refine_ls_number_parameters     264
_refine_ls_number_restraints     13
_refine_ls_hydrogen_treatment     constr
_refine_ls_weighting_scheme     calc
_refine_ls_weighting_details
              'w=1/[\s^2^(Fo^2^)+(0.0320P)^2^+0.2017P] where P=(Fo^2^+2Fc^2^)/3'
_atom_sites_solution_hydrogens     geom
_atom_sites_solution_primary     dual
_atom_sites_solution_secondary     ?
_refine_ls_shift/su_max     0.000
_refine_ls_shift/su_mean     0.000
_refine_diff_density_max     0.408
_refine_diff_density_min     -0.342
_refine_ls_extinction_method     none
_refine_ls_extinction_coef     .
_refine_ls_abs_structure_details
;
Flack <i>x</i> determined using 1876 quotients [(I+)-(I-)]/[(I+)+(I-)]
(Parsons <i>et al.</i>,  2013)
;
_refine_ls_abs_structure_Flack     0.014(6)
loop_
    _atom_type_symbol
    _atom_type_description
    _atom_type_scat_dispersion_real
    _atom_type_scat_dispersion_imag
    _atom_type_scat_source
    'C' 'C' 0.0033 0.0016
                         'International Tables Vol C Tables 4.2.6.8 and 6.1.1.4'
    'H' 'H' 0.0000 0.0000
                         'International Tables Vol C Tables 4.2.6.8 and 6.1.1.4'
    'Fe' 'Fe' 0.3463 0.8444
                         'International Tables Vol C Tables 4.2.6.8 and 6.1.1.4'
    'O' 'O' 0.0106 0.0060
                         'International Tables Vol C Tables 4.2.6.8 and 6.1.1.4'
    'S' 'S' 0.1246 0.1234
                         'International Tables Vol C Tables 4.2.6.8 and 6.1.1.4'
_computing_data_collection
;
APEX2 (Bruker, 2011)
;
_computing_cell_refinement
;
APEX2 (Bruker, 2011)
;
_computing_data_reduction
;
SAINT (Bruker, 2011)
;
_computing_structure_solution
;
SHELXT2014 (Sheldrick, 2015<i>a</i>)
;
_computing_structure_refinement
;
SHELXL2018 (Sheldrick, 2015<i>b</i>)
;
_computing_molecular_graphics
;
ORTEP-3 for Windows (Farrugia, 2012) and Mercury (Macrae <i>et al.</i>,
2020)
;
_computing_publication_material
;
PLATON (Spek, 2020)
;
loop_
    _atom_site_type_symbol
    _atom_site_label
    _atom_site_fract_x
    _atom_site_fract_y
    _atom_site_fract_z
    _atom_site_U_iso_or_equiv
    _atom_site_adp_type
    _atom_site_calc_flag
    _atom_site_occupancy
    _atom_site_disorder_assembly
    _atom_site_disorder_group
    C C1 0.7340(4) 0.3902(3) 0.1731(3) 0.0357(7) Uani d 1 . .
    C C2 0.5865(5) 0.3999(3) 0.2231(4) 0.0397(7) Uani d 1 . .
    C C3 0.4241(5) 0.3759(3) 0.1208(4) 0.0479(9) Uani d 1 . .
    H H3 0.309241 0.375323 0.126613 0.057 Uiso calc 1 . .
    C C4 0.4682(5) 0.3532(3) 0.0101(4) 0.0484(9) Uani d 1 . .
    H H4 0.387042 0.335938 -0.070202 0.058 Uiso calc 1 . .
    C C5 0.6567(5) 0.3611(3) 0.0414(4) 0.0436(8) Uani d 1 . .
    H H5 0.719835 0.349264 -0.015019 0.052 Uiso calc 1 . .
    C C6 0.6167(8) 0.1559(4) 0.3067(7) 0.0818(11) Uani d 1 . .
    H H6 0.616680 0.175080 0.388056 0.098 Uiso calc 1 . .
    C C7 0.4680(8) 0.1320(4) 0.2020(7) 0.0799(16) Uani d 1 . .
    H H7 0.350270 0.131767 0.202000 0.096 Uiso calc 1 . .
    C C8 0.5198(8) 0.1084(4) 0.0967(7) 0.0790(16) Uani d 1 . .
    H H8 0.443710 0.090050 0.015076 0.095 Uiso calc 1 . .
    C C9 0.7054(8) 0.1169(4) 0.1346(7) 0.0817(12) Uani d 1 . .
    H H9 0.776227 0.105979 0.083190 0.098 Uiso calc 1 . .
    C C10 0.7673(8) 0.1459(4) 0.2680(7) 0.0831(11) Uani d 1 . .
    H H10 0.886184 0.156157 0.319415 0.100 Uiso calc 1 . .
    C C11 0.9862(5) 0.5387(3) 0.2297(4) 0.0443(8) Uani d 1 . .
    C C12 1.0268(7) 0.6012(4) 0.3372(4) 0.0610(11) Uani d 1 . .
    H H12 1.044430 0.572275 0.417855 0.073 Uiso calc 1 . .
    C C13 1.0412(8) 0.7069(4) 0.3243(5) 0.0685(13) Uani d 1 . .
    H H13 1.066819 0.748998 0.396752 0.082 Uiso calc 1 . .
    C C14 1.0182(5) 0.7513(4) 0.2058(4) 0.0542(9) Uani d 1 . .
    C C15 0.9805(7) 0.6873(3) 0.0998(4) 0.0566(11) Uani d 1 . .
    H H15 0.965955 0.715920 0.019430 0.068 Uiso calc 1 . .
    C C16 0.9637(6) 0.5810(3) 0.1109(4) 0.0520(10) Uani d 1 . .
    H H16 0.937554 0.538774 0.038515 0.062 Uiso calc 1 . .
    C C17 1.0323(8) 0.8667(4) 0.1932(5) 0.0711(13) Uani d 1 . .
    H H17A 0.987817 0.885622 0.103857 0.107 Uiso calc 1 . .
    H H17B 1.155708 0.887402 0.229871 0.107 Uiso calc 1 . .
    H H17C 0.962445 0.900734 0.237998 0.107 Uiso calc 1 . .
    C C21 0.5993(6) 0.5622(3) 0.3816(4) 0.0455(9) Uani d 1 . .
    C C22 0.7081(8) 0.6110(4) 0.4897(5) 0.0708(14) Uani d 1 . .
    H H22 0.777193 0.572577 0.560229 0.085 Uiso calc 1 . .
    C C23 0.7144(9) 0.7177(4) 0.4932(5) 0.0782(15) Uani d 1 . .
    H H23 0.785744 0.750675 0.567797 0.094 Uiso calc 1 . .
    C C24 0.6186(7) 0.7762(3) 0.3900(4) 0.0577(11) Uani d 1 . .
    C C25 0.5038(7) 0.7261(4) 0.2856(5) 0.0703(13) Uani d 1 . .
    H H25 0.431880 0.764802 0.216351 0.084 Uiso calc 1 . .
    C C26 0.4923(7) 0.6193(4) 0.2809(5) 0.0633(12) Uani d 1 . .
    H H26 0.412284 0.586525 0.209497 0.076 Uiso calc 1 . .
    C C27 0.6394(10) 0.8941(4) 0.3903(6) 0.0902(19) Uani d 1 . .
    H H27A 0.681413 0.918813 0.477443 0.135 Uiso calc 1 . .
    H H27B 0.525421 0.925180 0.344837 0.135 Uiso calc 1 . .
    H H27C 0.724509 0.912206 0.348615 0.135 Uiso calc 1 . .
    Fe Fe1 0.59864(6) 0.25510(3) 0.15872(5) 0.04371(15) Uani d 1 . .
    O O1 1.0482(4) 0.3476(3) 0.1648(4) 0.0729(10) Uani d 1 . .
    O O2 0.7682(7) 0.3906(3) 0.4715(3) 0.0970(14) Uani d 1 . .
    S S1 0.96672(12) 0.40195(7) 0.25231(10) 0.0482(2) Uani d 1 . .
    S S2 0.59171(19) 0.42311(8) 0.38146(11) 0.0617(3) Uani d 1 . .
loop_
    _atom_site_aniso_label
    _atom_site_aniso_U_11
    _atom_site_aniso_U_22
    _atom_site_aniso_U_33
    _atom_site_aniso_U_12
    _atom_site_aniso_U_13
    _atom_site_aniso_U_23
    C1 0.0315(16) 0.0308(16) 0.0452(18) -0.0058(13) 0.0132(14) -0.0017(14)
    C2 0.0442(18) 0.0295(16) 0.0499(19) -0.0008(15) 0.0216(16) 0.0017(15)
    C3 0.0346(18) 0.041(2) 0.068(3) 0.0012(15) 0.0178(18) 0.0029(18)
    C4 0.041(2) 0.046(2) 0.049(2) -0.0028(16) 0.0034(17) -0.0004(17)
    C5 0.0452(19) 0.0427(19) 0.0455(19) -0.0054(15) 0.0186(16) -0.0053(16)
    C6 0.084(2) 0.0374(16) 0.114(3) -0.0013(17) 0.019(2) 0.0133(18)
    C7 0.080(4) 0.047(3) 0.111(5) -0.021(3) 0.030(3) 0.006(3)
    C8 0.085(4) 0.037(2) 0.107(5) -0.016(3) 0.022(3) -0.014(3)
    C9 0.081(2) 0.0381(16) 0.119(3) 0.0051(17) 0.023(2) 0.0060(18)
    C10 0.082(2) 0.0374(15) 0.118(3) 0.0021(16) 0.017(2) 0.0108(17)
    C11 0.0354(18) 0.0416(19) 0.052(2) -0.0089(15) 0.0090(16) -0.0028(16)
    C12 0.079(3) 0.052(2) 0.046(2) -0.019(2) 0.012(2) -0.0049(19)
    C13 0.093(4) 0.049(2) 0.059(3) -0.021(2) 0.019(3) -0.015(2)
    C14 0.052(2) 0.045(2) 0.062(2) -0.011(2) 0.0143(17) 0.000(2)
    C15 0.065(3) 0.052(2) 0.051(2) -0.010(2) 0.017(2) 0.0021(18)
    C16 0.055(2) 0.050(2) 0.046(2) -0.0097(18) 0.0097(18) -0.0079(16)
    C17 0.082(3) 0.050(3) 0.080(3) -0.014(2) 0.026(3) -0.005(2)
    C21 0.060(2) 0.0375(18) 0.044(2) 0.0022(17) 0.0242(18) 0.0003(15)
    C22 0.102(4) 0.047(2) 0.048(2) 0.013(3) 0.005(2) 0.003(2)
    C23 0.101(4) 0.055(3) 0.062(3) -0.001(3) 0.004(3) -0.011(2)
    C24 0.082(3) 0.039(2) 0.063(3) 0.0069(19) 0.040(2) 0.0013(18)
    C25 0.089(4) 0.054(3) 0.062(3) 0.020(2) 0.018(3) 0.014(2)
    C26 0.068(3) 0.051(2) 0.059(3) 0.010(2) 0.007(2) 0.003(2)
    C27 0.149(6) 0.043(3) 0.103(4) 0.005(3) 0.074(4) 0.005(3)
    Fe1 0.0417(3) 0.0285(2) 0.0587(3) -0.0047(2) 0.0136(2) -0.0026(2)
    O1 0.0441(16) 0.061(2) 0.121(3) -0.0016(15) 0.0369(18) -0.0205(19)
    O2 0.167(4) 0.0544(19) 0.0495(18) 0.036(2) 0.009(2) 0.0094(15)
    S1 0.0359(4) 0.0395(5) 0.0625(6) -0.0040(4) 0.0073(4) -0.0014(4)
    S2 0.1046(9) 0.0380(5) 0.0565(6) 0.0013(5) 0.0455(6) 0.0053(4)
_geom_special_details
;
 All esds (except the esd in the dihedral angle between two l.s. planes)
 are estimated using the full covariance matrix.  The cell esds are taken
 into account individually in the estimation of esds in distances, angles
 and torsion angles; correlations between esds in cell parameters are only
 used when they are defined by crystal symmetry.  An approximate (isotropic)
 treatment of cell esds is used for estimating esds involving l.s. planes.
;
loop_
    _geom_bond_atom_site_label_1
    _geom_bond_atom_site_label_2
    _geom_bond_site_symmetry_2
    _geom_bond_distance
    _geom_bond_publ_flag
    C1 C5 . 1.424(5) ?
    C1 C2 . 1.450(5) ?
    C1 S1 . 1.758(3) ?
    C1 Fe1 . 2.024(3) ?
    C2 C3 . 1.431(5) ?
    C2 S2 . 1.756(4) ?
    C2 Fe1 . 2.013(3) ?
    C3 C4 . 1.406(6) ?
    C3 Fe1 . 2.030(4) ?
    C3 H3 . 0.9300 ?
    C4 C5 . 1.415(5) ?
    C4 Fe1 . 2.054(4) ?
    C4 H4 . 0.9300 ?
    C5 Fe1 . 2.036(4) ?
    C5 H5 . 0.9300 ?
    C6 C7 . 1.378(8) ?
    C6 C10 . 1.396(9) ?
    C6 Fe1 . 2.040(6) ?
    C6 H6 . 0.9300 ?
    C7 C8 . 1.386(9) ?
    C7 Fe1 . 2.035(5) ?
    C7 H7 . 0.9300 ?
    C8 C9 . 1.387(9) ?
    C8 Fe1 . 2.039(5) ?
    C8 H8 . 0.9300 ?
    C9 C10 . 1.435(10) ?
    C9 Fe1 . 2.027(6) ?
    C9 H9 . 0.9300 ?
    C10 Fe1 . 2.035(5) ?
    C10 H10 . 0.9300 ?
    C11 C16 . 1.374(6) ?
    C11 C12 . 1.379(6) ?
    C11 S1 . 1.796(4) ?
    C12 C13 . 1.381(7) ?
    C12 H12 . 0.9300 ?
    C13 C14 . 1.381(7) ?
    C13 H13 . 0.9300 ?
    C14 C15 . 1.379(6) ?
    C14 C17 . 1.503(7) ?
    C15 C16 . 1.388(6) ?
    C15 H15 . 0.9300 ?
    C16 H16 . 0.9300 ?
    C17 H17A . 0.9600 ?
    C17 H17B . 0.9600 ?
    C17 H17C . 0.9600 ?
    C21 C26 . 1.365(6) ?
    C21 C22 . 1.368(6) ?
    C21 S2 . 1.796(4) ?
    C22 C23 . 1.378(7) ?
    C22 H22 . 0.9300 ?
    C23 C24 . 1.363(7) ?
    C23 H23 . 0.9300 ?
    C24 C25 . 1.366(7) ?
    C24 C27 . 1.531(6) ?
    C25 C26 . 1.382(7) ?
    C25 H25 . 0.9300 ?
    C26 H26 . 0.9300 ?
    C27 H27A . 0.9600 ?
    C27 H27B . 0.9600 ?
    C27 H27C . 0.9600 ?
    O1 S1 . 1.499(4) ?
    O2 S2 . 1.477(4) ?
loop_
    _geom_angle_atom_site_label_1
    _geom_angle_atom_site_label_2
    _geom_angle_atom_site_label_3
    _geom_angle_site_symmetry_1
    _geom_angle_site_symmetry_3
    _geom_angle
    _geom_angle_publ_flag
    C5 C1 C2 . . 106.5(3) ?
    C5 C1 S1 . . 123.4(3) ?
    C2 C1 S1 . . 130.0(3) ?
    C5 C1 Fe1 . . 69.9(2) ?
    C2 C1 Fe1 . . 68.54(19) ?
    S1 C1 Fe1 . . 123.39(19) ?
    C3 C2 C1 . . 107.8(3) ?
    C3 C2 S2 . . 122.5(3) ?
    C1 C2 S2 . . 129.5(3) ?
    C3 C2 Fe1 . . 69.9(2) ?
    C1 C2 Fe1 . . 69.36(19) ?
    S2 C2 Fe1 . . 121.32(19) ?
    C4 C3 C2 . . 108.2(3) ?
    C4 C3 Fe1 . . 70.8(2) ?
    C2 C3 Fe1 . . 68.6(2) ?
    C4 C3 H3 . . 125.9 ?
    C2 C3 H3 . . 125.9 ?
    Fe1 C3 H3 . . 126.2 ?
    C3 C4 C5 . . 108.6(3) ?
    C3 C4 Fe1 . . 68.9(2) ?
    C5 C4 Fe1 . . 69.1(2) ?
    C3 C4 H4 . . 125.7 ?
    C5 C4 H4 . . 125.7 ?
    Fe1 C4 H4 . . 127.8 ?
    C1 C5 C4 . . 109.0(3) ?
    C1 C5 Fe1 . . 69.0(2) ?
    C4 C5 Fe1 . . 70.4(2) ?
    C1 C5 H5 . . 125.5 ?
    C4 C5 H5 . . 125.5 ?
    Fe1 C5 H5 . . 126.7 ?
    C7 C6 C10 . . 107.4(6) ?
    C7 C6 Fe1 . . 70.1(3) ?
    C10 C6 Fe1 . . 69.8(4) ?
    C7 C6 H6 . . 126.3 ?
    C10 C6 H6 . . 126.3 ?
    Fe1 C6 H6 . . 125.4 ?
    C6 C7 C8 . . 110.0(6) ?
    C6 C7 Fe1 . . 70.4(3) ?
    C8 C7 Fe1 . . 70.2(3) ?
    C6 C7 H7 . . 125.0 ?
    C8 C7 H7 . . 125.0 ?
    Fe1 C7 H7 . . 126.0 ?
    C7 C8 C9 . . 107.9(6) ?
    C7 C8 Fe1 . . 70.0(3) ?
    C9 C8 Fe1 . . 69.6(3) ?
    C7 C8 H8 . . 126.1 ?
    C9 C8 H8 . . 126.1 ?
    Fe1 C8 H8 . . 125.9 ?
    C8 C9 C10 . . 107.1(6) ?
    C8 C9 Fe1 . . 70.5(3) ?
    C10 C9 Fe1 . . 69.6(3) ?
    C8 C9 H9 . . 126.4 ?
    C10 C9 H9 . . 126.4 ?
    Fe1 C9 H9 . . 125.1 ?
    C6 C10 C9 . . 107.6(6) ?
    C6 C10 Fe1 . . 70.1(3) ?
    C9 C10 Fe1 . . 69.0(3) ?
    C6 C10 H10 . . 126.2 ?
    C9 C10 H10 . . 126.2 ?
    Fe1 C10 H10 . . 126.2 ?
    C16 C11 C12 . . 120.3(4) ?
    C16 C11 S1 . . 122.2(3) ?
    C12 C11 S1 . . 117.5(3) ?
    C11 C12 C13 . . 119.6(4) ?
    C11 C12 H12 . . 120.2 ?
    C13 C12 H12 . . 120.2 ?
    C14 C13 C12 . . 121.2(4) ?
    C14 C13 H13 . . 119.4 ?
    C12 C13 H13 . . 119.4 ?
    C13 C14 C15 . . 118.3(4) ?
    C13 C14 C17 . . 120.5(4) ?
    C15 C14 C17 . . 121.2(4) ?
    C14 C15 C16 . . 121.2(4) ?
    C14 C15 H15 . . 119.4 ?
    C16 C15 H15 . . 119.4 ?
    C11 C16 C15 . . 119.4(4) ?
    C11 C16 H16 . . 120.3 ?
    C15 C16 H16 . . 120.3 ?
    C14 C17 H17A . . 109.5 ?
    C14 C17 H17B . . 109.5 ?
    H17A C17 H17B . . 109.5 ?
    C14 C17 H17C . . 109.5 ?
    H17A C17 H17C . . 109.5 ?
    H17B C17 H17C . . 109.5 ?
    C26 C21 C22 . . 119.9(4) ?
    C26 C21 S2 . . 121.8(3) ?
    C22 C21 S2 . . 118.2(3) ?
    C21 C22 C23 . . 119.4(4) ?
    C21 C22 H22 . . 120.3 ?
    C23 C22 H22 . . 120.3 ?
    C24 C23 C22 . . 121.7(5) ?
    C24 C23 H23 . . 119.2 ?
    C22 C23 H23 . . 119.2 ?
    C25 C24 C23 . . 117.9(4) ?
    C25 C24 C27 . . 120.8(5) ?
    C23 C24 C27 . . 121.3(5) ?
    C24 C25 C26 . . 121.4(4) ?
    C24 C25 H25 . . 119.3 ?
    C26 C25 H25 . . 119.3 ?
    C21 C26 C25 . . 119.5(4) ?
    C21 C26 H26 . . 120.2 ?
    C25 C26 H26 . . 120.2 ?
    C24 C27 H27A . . 109.5 ?
    C24 C27 H27B . . 109.5 ?
    H27A C27 H27B . . 109.5 ?
    C24 C27 H27C . . 109.5 ?
    H27A C27 H27C . . 109.5 ?
    H27B C27 H27C . . 109.5 ?
    C2 Fe1 C1 . . 42.10(14) ?
    C2 Fe1 C9 . . 159.0(2) ?
    C1 Fe1 C9 . . 122.44(18) ?
    C2 Fe1 C3 . . 41.45(15) ?
    C1 Fe1 C3 . . 70.07(15) ?
    C9 Fe1 C3 . . 158.7(2) ?
    C2 Fe1 C10 . . 122.2(2) ?
    C1 Fe1 C10 . . 109.03(19) ?
    C9 Fe1 C10 . . 41.4(3) ?
    C3 Fe1 C10 . . 156.8(2) ?
    C2 Fe1 C7 . . 123.7(2) ?
    C1 Fe1 C7 . . 161.8(2) ?
    C9 Fe1 C7 . . 67.0(3) ?
    C3 Fe1 C7 . . 106.6(2) ?
    C10 Fe1 C7 . . 66.7(2) ?
    C2 Fe1 C5 . . 69.30(14) ?
    C1 Fe1 C5 . . 41.06(14) ?
    C9 Fe1 C5 . . 108.5(2) ?
    C3 Fe1 C5 . . 68.56(16) ?
    C10 Fe1 C5 . . 126.8(2) ?
    C7 Fe1 C5 . . 155.8(2) ?
    C2 Fe1 C6 . . 107.5(2) ?
    C1 Fe1 C6 . . 125.7(2) ?
    C9 Fe1 C6 . . 68.3(3) ?
    C3 Fe1 C6 . . 120.5(2) ?
    C10 Fe1 C6 . . 40.1(3) ?
    C7 Fe1 C6 . . 39.5(2) ?
    C5 Fe1 C6 . . 163.4(2) ?
    C2 Fe1 C8 . . 159.3(2) ?
    C1 Fe1 C8 . . 157.1(2) ?
    C9 Fe1 C8 . . 39.9(2) ?
    C3 Fe1 C8 . . 122.3(2) ?
    C10 Fe1 C8 . . 67.8(2) ?
    C7 Fe1 C8 . . 39.8(3) ?
    C5 Fe1 C8 . . 121.3(2) ?
    C6 Fe1 C8 . . 67.5(3) ?
    C2 Fe1 C4 . . 68.77(16) ?
    C1 Fe1 C4 . . 69.07(15) ?
    C9 Fe1 C4 . . 123.9(2) ?
    C3 Fe1 C4 . . 40.26(17) ?
    C10 Fe1 C4 . . 162.5(2) ?
    C7 Fe1 C4 . . 120.6(2) ?
    C5 Fe1 C4 . . 40.48(15) ?
    C6 Fe1 C4 . . 155.0(2) ?
    C8 Fe1 C4 . . 106.8(2) ?
    O1 S1 C1 . . 104.03(18) ?
    O1 S1 C11 . . 107.2(2) ?
    C1 S1 C11 . . 98.01(17) ?
    O2 S2 C2 . . 108.8(2) ?
    O2 S2 C21 . . 105.1(2) ?
    C2 S2 C21 . . 99.25(17) ?
loop_
    _geom_torsion_atom_site_label_1
    _geom_torsion_atom_site_label_2
    _geom_torsion_atom_site_label_3
    _geom_torsion_atom_site_label_4
    _geom_torsion_site_symmetry_1
    _geom_torsion_site_symmetry_2
    _geom_torsion_site_symmetry_3
    _geom_torsion_site_symmetry_4
    _geom_torsion
    _geom_torsion_publ_flag
    C5 C1 C2 C3 . . . . 0.4(4) ?
    S1 C1 C2 C3 . . . . -175.8(3) ?
    Fe1 C1 C2 C3 . . . . -59.6(3) ?
    C5 C1 C2 S2 . . . . 174.1(3) ?
    S1 C1 C2 S2 . . . . -2.1(5) ?
    Fe1 C1 C2 S2 . . . . 114.2(3) ?
    C5 C1 C2 Fe1 . . . . 60.0(2) ?
    S1 C1 C2 Fe1 . . . . -116.2(3) ?
    C1 C2 C3 C4 . . . . -0.8(4) ?
    S2 C2 C3 C4 . . . . -175.0(3) ?
    Fe1 C2 C3 C4 . . . . -60.0(3) ?
    C1 C2 C3 Fe1 . . . . 59.2(2) ?
    S2 C2 C3 Fe1 . . . . -115.0(3) ?
    C2 C3 C4 C5 . . . . 0.8(5) ?
    Fe1 C3 C4 C5 . . . . -57.8(3) ?
    C2 C3 C4 Fe1 . . . . 58.7(3) ?
    C2 C1 C5 C4 . . . . 0.1(4) ?
    S1 C1 C5 C4 . . . . 176.7(3) ?
    Fe1 C1 C5 C4 . . . . 59.2(3) ?
    C2 C1 C5 Fe1 . . . . -59.1(2) ?
    S1 C1 C5 Fe1 . . . . 117.4(3) ?
    C3 C4 C5 C1 . . . . -0.6(5) ?
    Fe1 C4 C5 C1 . . . . -58.3(3) ?
    C3 C4 C5 Fe1 . . . . 57.7(3) ?
    C10 C6 C7 C8 . . . . -0.8(6) ?
    Fe1 C6 C7 C8 . . . . 59.2(4) ?
    C10 C6 C7 Fe1 . . . . -60.1(4) ?
    C6 C7 C8 C9 . . . . 0.2(6) ?
    Fe1 C7 C8 C9 . . . . 59.5(4) ?
    C6 C7 C8 Fe1 . . . . -59.3(4) ?
    C7 C8 C9 C10 . . . . 0.5(6) ?
    Fe1 C8 C9 C10 . . . . 60.3(4) ?
    C7 C8 C9 Fe1 . . . . -59.7(4) ?
    C7 C6 C10 C9 . . . . 1.1(6) ?
    Fe1 C6 C10 C9 . . . . -59.1(4) ?
    C7 C6 C10 Fe1 . . . . 60.2(4) ?
    C8 C9 C10 C6 . . . . -1.0(6) ?
    Fe1 C9 C10 C6 . . . . 59.8(3) ?
    C8 C9 C10 Fe1 . . . . -60.8(4) ?
    C16 C11 C12 C13 . . . . 1.3(7) ?
    S1 C11 C12 C13 . . . . -179.3(4) ?
    C11 C12 C13 C14 . . . . -1.0(8) ?
    C12 C13 C14 C15 . . . . -0.1(8) ?
    C12 C13 C14 C17 . . . . 179.3(5) ?
    C13 C14 C15 C16 . . . . 0.7(7) ?
    C17 C14 C15 C16 . . . . -178.7(4) ?
    C12 C11 C16 C15 . . . . -0.7(7) ?
    S1 C11 C16 C15 . . . . 180.0(3) ?
    C14 C15 C16 C11 . . . . -0.4(7) ?
    C26 C21 C22 C23 . . . . -3.0(8) ?
    S2 C21 C22 C23 . . . . -179.0(5) ?
    C21 C22 C23 C24 . . . . -1.9(10) ?
    C22 C23 C24 C25 . . . . 5.2(9) ?
    C22 C23 C24 C27 . . . . -174.4(5) ?
    C23 C24 C25 C26 . . . . -3.9(8) ?
    C27 C24 C25 C26 . . . . 175.8(5) ?
    C22 C21 C26 C25 . . . . 4.3(8) ?
    S2 C21 C26 C25 . . . . -179.8(4) ?
    C24 C25 C26 C21 . . . . -0.8(8) ?
    C5 C1 S1 O1 . . . . -15.3(4) ?
    C2 C1 S1 O1 . . . . 160.3(3) ?
    Fe1 C1 S1 O1 . . . . 71.4(3) ?
    C5 C1 S1 C11 . . . . 94.8(3) ?
    C2 C1 S1 C11 . . . . -89.6(4) ?
    Fe1 C1 S1 C11 . . . . -178.5(2) ?
    C16 C11 S1 O1 . . . . 38.0(4) ?
    C12 C11 S1 O1 . . . . -141.4(4) ?
    C16 C11 S1 C1 . . . . -69.4(4) ?
    C12 C11 S1 C1 . . . . 111.2(4) ?
    C3 C2 S2 O2 . . . . 150.0(3) ?
    C1 C2 S2 O2 . . . . -23.0(4) ?
    Fe1 C2 S2 O2 . . . . 65.1(3) ?
    C3 C2 S2 C21 . . . . -100.5(3) ?
    C1 C2 S2 C21 . . . . 86.5(4) ?
    Fe1 C2 S2 C21 . . . . 174.6(2) ?
    C26 C21 S2 O2 . . . . 156.5(4) ?
    C22 C21 S2 O2 . . . . -27.6(5) ?
    C26 C21 S2 C2 . . . . 44.0(4) ?
    C22 C21 S2 C2 . . . . -140.1(4) ?
_shelx_space_group_comment
;
The symmetry employed for this shelxl refinement is uniquely defined
by the following loop, which should always be used as a source of
symmetry information in preference to the above space-group names.
They are only intended as comments.
;
_shelx_estimated_absorpt_T_min     0.938
_shelx_estimated_absorpt_T_max     0.964
_shelx_hkl_file
;
  -1   0   0    0.07    0.28
  -1   0   0   -0.07    0.26
   2   0   0 9851.31  417.88
   3   0   0 4559.89  227.88
  -4   0   0  244.87   11.16
  -4   0   0  243.91   11.35
   4   0   0  239.83   11.19
   4   0   0  234.29   11.04
  -5   0   0 1538.35   63.16
  -5   0   0 1599.44   63.03
   5   0   0 1545.39   63.04
   5   0   0 1576.80   63.76
   6   0   0  154.62    9.17
  -6   0   0  162.33    9.02
  -6   0   0  169.62    9.46
   7   0   0  129.42    8.54
  -7   0   0  131.96    8.43
   8   0   0   18.88    3.95
  -8   0   0   18.48    3.88
   9   0   0   69.69    6.85
  -1  -1   0 2670.63  129.57
   1  -1   0 2790.29  122.39
   2  -1   0  805.86   32.76
   2   1   0  816.64   32.72
   2   1   0  837.11   32.78
   3  -1   0  933.90   37.86
  -3  -1   0  927.32   37.86
  -3  -1   0  914.61   37.82
   3  -1   0  900.87   37.47
  -3   1   0  982.31   37.63
   3   1   0  949.81   37.81
  -3   1   0  963.80   37.92
   3   1   0  950.41   37.83
   3   1   0  929.47   37.77
   4  -1   0  144.71    7.28
   4  -1   0  147.01    6.95
  -4  -1   0  147.16    7.31
  -4  -1   0  140.36    7.27
   4   1   0  129.12    7.05
  -4   1   0  131.53    7.20
  -4   1   0  133.86    6.93
   4   1   0  123.48    7.00
   4   1   0  125.85    6.99
   5  -1   0  124.09    6.64
  -5  -1   0  116.23    7.03
   5  -1   0  116.07    6.89
  -5   1   0  126.63    6.90
   5   1   0  122.69    6.97
   5   1   0  127.21    6.98
   5   1   0  121.93    7.04
  -5   1   0  112.48    7.13
   6  -1   0  274.35   13.77
  -6  -1   0  289.12   14.33
  -6   1   0  297.20   14.57
   6   1   0  312.85   14.54
  -6   1   0  297.70   15.03
  -7  -1   0   90.58    6.68
   7   1   0   85.96    6.63
  -7   1   0   89.14    6.40
  -7   1   0   87.93    6.92
   8  -1   0  192.95   12.00
  -8   1   0  199.50   12.10
  -8   1   0  212.26   11.53
   8   1   0  207.65   11.92
  -9  -1   0   14.78    3.69
   9  -1   0    9.87    3.53
  -9   1   0    5.47    3.14
   9   1   0   11.62    3.59
   0  -2   0 3300.83  152.70
   0   2   0 3591.61  155.25
  -1   2   0  261.80   10.29
  -2  -2   0  202.90    8.92
   2  -2   0  201.94    8.85
   2  -2   0  197.23    8.29
  -2  -2   0  200.91    8.70
   2   2   0  191.48    8.65
  -2   2   0  199.41    8.31
  -2   2   0  200.99    8.88
   2   2   0  200.88    8.89
   3  -2   0  479.01   20.22
  -3  -2   0  466.28   20.25
   3  -2   0  467.17   19.61
   3   2   0  474.52   20.11
  -3   2   0  492.07   19.71
   3   2   0  483.73   20.06
   3   2   0  494.69   20.28
  -3   2   0  494.43   20.29
   4  -2   0  305.28   13.88
  -4  -2   0  290.51   14.47
   4  -2   0  305.59   14.46
   4   2   0  340.66   14.48
   4   2   0  329.67   14.61
  -4   2   0  335.47   14.66
  -4   2   0  337.64   14.07
   4   2   0  344.81   14.53
   5  -2   0  315.73   16.16
  -5  -2   0  321.34   16.29
   5  -2   0  340.82   15.68
  -5   2   0  387.81   15.98
  -5   2   0  387.68   17.71
   5   2   0  373.33   16.36
   5   2   0  387.75   16.55
   5   2   0  363.55   16.35
   6  -2   0  127.20    7.56
  -6  -2   0  135.21    8.46
  -6   2   0  149.95    8.73
   6   2   0  147.40    8.40
  -6   2   0  151.38    8.10
  -7  -2   0   15.91    3.54
  -7   2   0   14.05    3.50
  -7   2   0   18.93    3.41
   7   2   0   17.41    3.57
  -8  -2   0   24.79    4.53
   8   2   0   18.37    3.85
  -8   2   0   26.50    5.42
  -8   2   0   23.67    3.83
   9  -2   0   17.25    4.38
  -9  -2   0   20.52    4.51
  -9   2   0   16.84    3.57
   9   2   0   19.11    4.39
   0  -3   0    0.62    0.49
   0  -3   0    0.69    0.69
   0   3   0    1.30    0.55
   1  -3   0  273.57   11.32
  -1  -3   0  277.00   11.20
  -1  -3   0  276.60   11.34
  -1   3   0  255.95   11.27
   1   3   0  272.38   11.68
   1   3   0  258.68   11.15
   2  -3   0  512.50   20.34
  -2  -3   0  490.62   20.37
  -2  -3   0  511.52   20.14
   2  -3   0  493.12   19.44
   2   3   0  475.03   20.06
   2   3   0  476.40   20.31
  -2   3   0  479.30   19.45
  -2   3   0  494.35   20.33
  -3  -3   0  903.57   35.27
  -3  -3   0  927.45   35.68
   3  -3   0  895.76   35.46
   3  -3   0  901.13   34.59
   3   3   0  854.83   35.17
   3   3   0  873.65   35.30
  -3   3   0  827.06   34.55
   3   3   0  836.39   35.42
  -3   3   0  821.16   35.38
  -4  -3   0  263.33   12.03
   4  -3   0  259.24   11.93
   4  -3   0  259.70   10.98
  -4   3   0  243.53   10.96
   4   3   0  243.60   11.52
  -4   3   0  237.39   11.76
   4   3   0  239.82   11.56
   5  -3   0   70.35    4.37
  -5  -3   0   67.87    5.05
   5   3   0   70.70    5.00
   5   3   0   79.65    5.07
  -5   3   0   71.64    4.52
  -5   3   0   72.07    5.30
   6  -3   0    9.18    2.11
  -6  -3   0    7.69    2.76
  -6   3   0    7.37    2.05
   6   3   0    8.54    2.48
  -6   3   0    7.88    2.58
  -7  -3   0  119.32    8.36
  -7   3   0  126.35    8.69
   7   3   0  129.74    8.28
  -7   3   0  135.84    7.79
  -8  -3   0    9.58    3.60
   8   3   0   10.71    3.41
  -8   3   0   10.00    4.13
  -8   3   0   13.89    3.19
   9  -3   0   42.79    6.24
  -9  -3   0   44.00    6.24
  -9   3   0   44.52    6.38
  -9   3   0   39.58    4.82
   9   3   0   37.59    5.57
   0  -4   0 6616.86  294.68
   0   4   0 6489.52  294.29
  -1  -4   0   77.71    3.84
   1  -4   0   81.12    2.97
  -1  -4   0   80.94    3.82
   1   4   0   60.71    3.60
   1   4   0   62.26    3.67
  -1   4   0   59.40    3.73
   2  -4   0   21.63    1.21
  -2  -4   0   24.88    2.07
   2  -4   0   24.02    2.27
  -2  -4   0   21.15    2.27
  -2   4   0   25.77    1.24
   2   4   0   28.74    2.20
   2   4   0   22.48    2.27
  -2   4   0   25.89    2.40
  -3  -4   0   20.28    2.09
   3  -4   0   15.42    1.41
  -3  -4   0   17.71    2.42
   3  -4   0   22.06    2.45
  -3   4   0   17.06    1.47
  -3   4   0   16.03    2.41
   3   4   0   18.25    2.14
   3   4   0   19.78    2.56
   4  -4   0  953.46   38.19
  -4  -4   0  933.69   39.53
   4  -4   0  962.30   39.40
  -4   4   0  953.96   38.24
   4   4   0  967.42   39.51
   4   4   0  963.48   39.21
  -4   4   0  964.95   39.46
   4   4   0  966.47   39.11
  -5  -4   0  267.93   12.81
   5  -4   0  261.93   11.34
  -5   4   0  242.92   11.31
  -5   4   0  249.45   12.61
   5   4   0  248.08   12.26
   5   4   0  246.19   12.12
  -6  -4   0   85.18    6.36
   6  -4   0   81.70    4.91
   6   4   0   77.02    5.67
  -6   4   0   75.61    6.04
  -6   4   0   66.54    4.77
  -7  -4   0    9.47    3.14
   7  -4   0   11.22    2.28
  -7   4   0    5.06    2.92
   7   4   0    5.17    2.56
  -7   4   0    7.07    2.44
  -8  -4   0   12.00    3.51
   8   4   0   12.81    3.52
  -8   4   0   11.33    3.68
  -8   4   0   22.23    3.47
  -9  -4   0    7.33    3.11
  -9   4   0    7.12    3.63
  -9   4   0    4.82    2.43
   9   4   0    6.37    3.58
   0   5   0    8.40    1.42
   1  -5   0  408.09   16.32
   1  -5   0  410.07   15.27
  -1  -5   0  435.90   16.23
  -1  -5   0  416.63   16.24
   1   5   0  346.49   16.02
   1   5   0  358.89   16.06
  -1   5   0  349.64   15.24
  -1   5   0  364.06   16.25
   2  -5   0  664.74   26.64
  -2  -5   0  637.23   26.65
  -2  -5   0  651.87   26.37
  -2   5   0  637.77   26.66
   2   5   0  635.53   26.34
   2   5   0  646.15   26.64
   3  -5   0 1854.03   73.56
  -3  -5   0 1872.53   73.27
   3   5   0 1873.69   73.71
  -3   5   0 1790.71   73.59
  -4  -5   0  381.32   16.58
  -4  -5   0  373.04   16.99
   4  -5   0  362.34   16.69
   4   5   0  361.70   16.47
  -4   5   0  379.32   16.91
   4   5   0  362.86   16.34
   4   5   0  360.33   16.79
  -4   5   0  381.52   15.30
  -5  -5   0  135.18    8.26
   5  -5   0  136.79    6.67
  -5   5   0  140.19    6.72
  -5   5   0  136.89    8.20
   5   5   0  139.78    7.81
  -6  -5   0  131.69    8.36
   6  -5   0  125.20    6.38
   6   5   0  113.38    7.40
  -6   5   0  118.44    8.03
  -6   5   0  116.31    6.44
  -7  -5   0   41.01    5.12
   7  -5   0   40.93    3.66
   7   5   0   50.43    5.24
  -7   5   0   52.21    4.10
  -7   5   0   47.14    5.39
  -8  -5   0   94.27    7.67
  -8   5   0   76.53    5.66
  -8   5   0   71.28    7.23
   8   5   0   83.84    6.89
  -9  -5   0   17.32    4.46
   9   5   0   29.35    4.94
  -9   5   0   32.94    3.88
  -9   5   0   27.89    5.45
   0  -6   0 8200.46  379.11
   0   6   0 8182.20  379.59
  -1  -6   0 1760.49  123.46
   1  -6   0 1909.30  120.69
   1   6   0 1981.32  130.06
   2  -6   0  870.35   34.40
  -2  -6   0  861.58   34.10
  -2  -6   0  821.64   34.31
   2   6   0  842.10   34.33
   2   6   0  816.55   34.04
  -2   6   0  826.14   34.38
  -3  -6   0  768.79   30.75
   3  -6   0  731.55   30.97
  -3  -6   0  767.04   31.22
  -3   6   0  743.04   31.13
   3   6   0  749.66   31.12
   3   6   0  708.29   30.55
   4  -6   0  200.72    8.96
  -4  -6   0  209.73   10.99
  -4  -6   0  203.34   10.38
  -4   6   0  228.23    9.05
   4   6   0  225.27   10.61
  -4   6   0  233.28   11.20
  -5  -6   0  641.07   27.51
   5  -6   0  637.97   25.17
  -5   6   0  597.75   27.18
   5   6   0  616.98   26.67
  -5   6   0  613.39   25.16
   6  -6   0  123.40    6.35
  -6  -6   0  129.92    8.58
   6   6   0  129.03    7.82
  -6   6   0  121.73    6.40
  -6   6   0  122.29    8.37
   7  -6   0   65.53    4.41
  -7  -6   0   70.65    6.14
   7   6   0   58.09    5.52
  -7   6   0   60.89    4.38
  -7   6   0   61.37    6.09
  -8  -6   0    2.16    2.74
   8  -6   0    1.85    2.04
   8   6   0    8.63    3.94
  -8   6   0    0.21    2.46
  -9  -6   0   24.49    5.24
  -9   6   0   20.12    4.92
  -9   6   0   31.66    3.68
   9   6   0   32.83    5.13
   0  -7   0    5.50    1.61
   0   7   0    5.72    1.25
   0   7   0    7.79    1.80
   1  -7   0 1004.54   41.61
  -1  -7   0  994.20   41.35
   1  -7   0 1003.70   40.42
  -1  -7   0 1020.19   41.48
   1   7   0 1036.36   41.40
  -1   7   0 1032.53   40.44
  -1   7   0 1072.59   41.80
   1   7   0 1073.75   41.61
  -2  -7   0  365.12   16.37
   2  -7   0  361.28   17.23
  -2  -7   0  350.86   16.53
   2   7   0  397.64   16.72
  -2   7   0  411.56   16.96
   2   7   0  389.25   16.46
  -3  -7   0  981.43   41.37
   3  -7   0  964.38   41.18
  -3  -7   0 1010.31   40.95
  -3   7   0 1026.21   41.49
   3   7   0 1028.20   40.95
   3   7   0 1019.36   41.41
  -4  -7   0   58.54    5.14
  -4  -7   0   57.58    4.50
  -4   7   0   81.76    5.64
   4   7   0   81.41    5.04
  -5  -7   0  308.28   15.31
   5  -7   0  306.87   12.53
  -5   7   0  288.66   14.89
   5   7   0  312.16   14.54
   6  -7   0  180.56    8.31
  -6  -7   0  170.78   10.84
  -6   7   0  185.94   10.94
  -6   7   0  181.19    8.29
   6   7   0  198.50   10.34
   7  -7   0    1.63    1.47
  -7  -7   0    7.26    3.95
  -7   7   0    3.85    1.39
   7   7   0    3.49    2.47
  -7   7   0    0.89    2.88
  -8  -7   0  166.82   11.75
  -8   7   0  186.39    9.17
   8   7   0  198.46   11.77
  -8   7   0  190.10   12.01
   0  -8   0 2573.87  165.76
   0   8   0 2449.44  164.78
   1  -8   0  571.16   23.11
  -1  -8   0  576.69   24.05
  -1  -8   0  580.89   24.24
   1  -8   0  556.24   24.98
  -1   8   0  571.09   23.06
  -1   8   0  593.18   24.54
   1   8   0  599.53   24.34
   1   8   0  572.33   24.01
   2  -8   0   33.02    3.11
  -2  -8   0   29.61    3.16
  -2  -8   0   23.78    2.63
   2   8   0   25.61    3.17
  -2   8   0   24.07    3.24
   2   8   0   26.98    2.99
  -3  -8   0   82.38    5.34
  -3   8   0   88.41    5.99
   3   8   0   98.98    5.96
   3   8   0   89.95    5.54
  -4  -8   0   46.86    4.09
  -4  -8   0   43.55    4.53
   4   8   0   66.72    5.56
  -5  -8   0  345.15   17.83
   5   8   0  382.32   17.20
  -5   8   0  380.62   18.00
   6  -8   0   52.76    2.89
  -6  -8   0   59.99    6.04
  -6   8   0   62.67    5.93
   6   8   0   74.21    5.80
  -7  -8   0   39.31    5.59
   7  -8   0   34.63    2.66
  -7   8   0   36.91    2.55
  -7   8   0   43.04    5.97
   7   8   0   36.85    4.85
  -8  -8   0    4.20    3.37
  -8   8   0   10.86    1.75
  -8   8   0    7.98    3.53
   8   8   0    7.57    3.14
   0  -9   0    3.24    1.57
   0  -9   0    5.80    1.36
   0   9   0    1.83    1.20
   0   9   0    5.91    1.89
  -1  -9   0  160.05    8.14
   1  -9   0  156.23    7.15
   1  -9   0  158.94    8.46
  -1  -9   0  162.35    8.40
  -1   9   0  164.33    7.17
   1   9   0  174.31    8.53
   1   9   0  161.54    8.11
  -1   9   0  173.60    8.75
  -2  -9   0  206.71    9.75
  -2  -9   0  189.15    9.34
  -2   9   0  172.47    9.62
   2   9   0  183.25    9.44
   2   9   0  181.13    9.42
  -3  -9   0   12.79    2.33
  -3  -9   0   12.42    2.69
  -3   9   0    6.74    2.37
   3   9   0    4.29    1.95
  -4  -9   0    5.87    2.63
   4   9   0    6.90    2.57
  -4   9   0    8.91    2.86
  -5  -9   0  114.66    8.19
  -5   9   0  122.37    8.27
   5   9   0  118.15    7.47
  -6  -9   0   29.24    4.97
   6   9   0   34.33    4.23
  -6   9   0   33.58    5.20
  -7  -9   0   75.03    7.36
   7   9   0   87.36    7.10
  -7   9   0   82.85    7.54
  -8  -9   0   17.21    4.30
  -8   9   0   17.00    4.45
   8   9   0   12.66    3.84
   0 -10   0   36.06    3.33
   0  10   0   25.61    2.55
   0  10   0   25.56    3.86
  -1 -10   0  391.93   16.62
   1 -10   0  379.76   15.46
  -1 -10   0  371.74   16.87
   1  10   0  375.81   16.99
  -1  10   0  371.30   17.17
   1  10   0  361.66   16.49
  -2 -10   0    7.48    2.01
  -2 -10   0    9.17    2.26
   2  10   0    5.39    2.15
  -2  10   0    3.62    2.13
  -3 -10   0   37.85    4.37
   3  10   0   43.84    4.17
  -3  10   0   40.73    4.45
  -4 -10   0  263.73   13.74
   4  10   0  263.42   13.08
  -4  10   0  264.17   13.78
  -5 -10   0  121.42    8.70
  -5  10   0  131.48    8.85
   5  10   0  127.18    7.93
  -6 -10   0   55.22    6.03
  -6  10   0   58.48    6.10
   6  10   0   52.45    5.24
  -7 -10   0    4.82    3.21
   7  10   0    6.19    3.39
  -7  10   0    4.81    3.34
   1 -11   0  100.09    4.76
  -1 -11   0  107.64    6.07
   1  11   0   97.05    6.49
  -1  11   0   86.57    6.30
  -1  11   0   90.04    4.69
  -2 -11   0  448.30   20.01
   2  11   0  452.01   20.16
  -2  11   0  440.87   20.46
  -3 -11   0  187.62   10.13
   3  11   0  166.92    9.62
  -3  11   0  172.71   10.23
  -4 -11   0  108.72    7.85
   4  11   0  120.67    7.69
  -4  11   0  113.62    8.02
  -5 -11   0   50.95    5.78
   5  11   0   54.25    5.37
  -5  11   0   58.34    5.93
  -6 -11   0   24.31    4.78
   6  11   0   19.58    3.80
  -6  11   0   24.68    4.78
  -7 -11   0   71.68    7.28
   7  11   0   64.41    6.48
  -7  11   0   62.23    6.99
   0 -12   0  220.13    9.62
   0  12   0  196.71   10.69
   0  12   0  186.09    9.40
   1 -12   0  118.53    5.70
  -1 -12   0  116.72    6.93
   1  12   0  118.79    6.84
  -1  12   0  121.56    5.73
   1  12   0  131.60    7.88
  -1  12   0  117.21    7.65
  -2 -12   0   88.86    6.30
  -2  12   0   93.93    6.77
   2  12   0   91.61    6.40
  -3 -12   0   35.46    4.76
   3  12   0   36.68    4.47
  -3  12   0   29.18    4.47
  -4 -12   0  179.10   10.82
  -4  12   0  181.98   10.89
   4  12   0  171.39   10.18
  -5 -12   0  165.05   11.74
   5  12   0  143.73    9.20
  -5  12   0  155.68   10.30
  -6 -12   0   42.52    6.13
   6  12   0   37.55    5.06
  -6  12   0   34.79    5.43
   0  13   0    8.28    1.90
   0  13   0   16.17    3.20
   1 -13   0   99.09    4.81
  -1 -13   0   96.05    6.02
  -1  13   0   92.14    7.10
   1  13   0  108.34    7.01
   1  13   0   87.15    6.04
  -1  13   0   93.28    4.82
  -2 -13   0  190.32   10.76
   2  13   0  210.47   11.31
  -2  13   0  214.62   11.65
  -3 -13   0  333.23   15.89
  -3  13   0  319.17   16.31
   3  13   0  295.59   15.42
  -4 -13   0   66.55    6.45
   4  13   0   75.04    6.34
  -4  13   0   64.55    6.65
  -5 -13   0   32.50    5.21
  -5  13   0   36.07    5.60
   5  13   0   37.18    5.16
  -6 -13   0   25.81    4.88
  -6  13   0   26.15    5.06
   6  13   0   22.95    4.40
   0 -14   0  252.00   11.85
   0  14   0  246.34   11.80
   0  14   0  279.69   13.76
  -1 -14   0   10.74    2.46
   1 -14   0    7.10    1.26
   1  14   0   13.34    3.28
  -1  14   0   11.11    3.23
  -1  14   0   13.57    2.26
  -2 -14   0   60.04    5.13
   2  14   0   59.40    5.59
  -2  14   0   64.51    5.96
  -3 -14   0   31.62    4.70
   3  14   0   36.24    4.92
  -3  14   0   39.22    5.66
  -4  14   0    2.64    2.78
   4  14   0    3.75    2.56
  -5 -14   0   51.32    6.67
   5  14   0   41.31    6.54
  -5  14   0   47.89    6.58
   0  15   0    1.00    1.76
   0  15   0   15.98    3.54
  -1 -15   0   10.19    2.62
   1 -15   0   10.29    1.66
  -1  15   0   15.70    3.85
   1  15   0   19.24    3.91
  -2 -15   0   20.01    3.47
  -2  15   0   20.41    4.07
   2  15   0   13.23    3.38
  -3 -15   0    8.18    2.78
  -3  15   0    4.84    2.87
   3  15   0    0.89    2.65
  -4 -15   0    1.71    2.57
  -4  15   0    1.55    2.80
   4  15   0   -2.35    1.94
   0 -16   0   32.30    3.02
   0  16   0   24.64    4.34
  -1 -16   0   78.03    5.57
   1  16   0   75.87    6.52
  -2 -16   0    2.80    2.04
   2  16   0    3.90    2.85
  -2  16   0    0.69    2.65
   9   0  -1    0.83    2.64
  -9   0   1    2.01    2.50
   8   0  -1  228.32   12.95
  -8   0   1  233.56   12.77
  -7   0   1  135.76    8.47
  -7   0   1  141.16    8.76
  -6   0   1  295.80   14.09
   6   0  -1  280.19   13.59
  -5   0   1    1.30    1.46
  -5   0   1   -1.45    1.28
   5   0  -1    1.82    1.52
   5   0  -1    2.81    1.40
   4   0  -1  373.54   16.01
  -4   0   1  377.27   16.19
   4   0  -1  371.13   16.11
  -4   0   1  363.10   16.03
  -3   0   1  759.54   30.72
  -3   0   1  748.06   30.73
   3   0  -1  778.17   30.76
   3   0  -1  760.41   30.68
  -1   0   1   -0.52    0.27
  -1   0   1    0.08    0.23
  -1   0  -1 5652.20  230.21
  -1   0  -1 5505.60  232.83
   2   0   1  509.69   20.85
   2   0   1  506.23   20.95
  -2   0  -1  512.42   20.89
  -2   0  -1  516.56   21.03
  -3   0  -1 1125.89   45.15
   3   0   1 1139.22   45.30
  -3   0  -1 1105.69   45.32
   3   0   1 1133.86   45.12
  -4   0  -1   89.39    5.69
   4   0   1   94.50    6.04
  -4   0  -1   98.02    5.56
   4   0   1   88.52    5.33
   5   0   1  107.39    6.74
  -5   0  -1  109.08    6.58
  -5   0  -1  110.66    6.91
   5   0   1  102.88    6.28
  -6   0  -1  186.70   10.23
   6   0   1  192.06   10.60
   7   0   1   32.64    4.73
  -7   0  -1   31.12    4.42
  -8   0  -1  173.35   10.49
   8   0   1  167.58   10.81
  -9   0  -1    2.15    2.48
   9   0   1    4.85    3.18
  -9  -1   1   42.06    6.93
   9  -1  -1   65.75    6.55
  -9   1   1   54.14    5.54
   9   1  -1   66.17    6.37
  -8  -1   1   11.97    3.23
  -8   1   1    5.16    2.98
   8   1  -1    3.84    2.66
  -8   1   1    4.46    2.81
  -7  -1   1   70.60    5.79
  -7   1   1   63.89    5.79
   7   1  -1   59.61    5.50
  -7   1   1   64.56    5.52
  -6  -1   1  311.49   14.63
   6  -1  -1  293.14   13.96
  -6  -1   1  299.51   14.54
  -6   1   1  293.70   14.16
  -6   1   1  294.65   14.60
   6   1  -1  319.78   14.68
  -5  -1   1  174.86    9.67
   5  -1  -1  181.29    9.61
   5  -1  -1  180.50    9.35
  -5  -1   1  176.16    9.68
   5   1  -1  212.26    9.90
   5   1  -1  223.56   10.00
  -5   1   1  207.44   10.04
  -5   1   1  219.52    9.77
  -4  -1   1 1113.15   42.01
  -4  -1   1 1076.72   42.05
   4  -1  -1 1079.62   41.64
   4  -1  -1 1116.37   42.10
  -4   1   1  976.11   41.89
   4   1  -1  962.05   41.68
  -4   1   1  971.69   41.57
   4   1  -1  995.06   41.85
   3  -1  -1  509.45   22.77
   3  -1  -1  493.88   22.48
  -3  -1   1  502.48   22.81
  -3  -1   1  510.88   22.69
  -3   1   1  612.20   22.73
   3   1  -1  624.29   22.89
   3   1  -1  602.75   23.01
  -3   1   1  598.87   22.99
   2  -1  -1 6884.26  303.61
  -2  -1   1 6737.36  306.95
   2   1  -1 7045.19  310.73
  -2   1   1 6802.62  301.79
   1  -1  -1  507.09   37.77
  -1  -1   1  574.56   40.36
  -1   1   1  571.14   39.06
   1   1  -1  450.07   37.47
   0  -1   1    0.12    0.19
   0  -1  -1   -0.19    0.23
   0  -1   1    0.01    0.22
   0   1   1   -0.03    0.25
   0   1   1    0.12    0.30
   0   1  -1    0.71    0.34
   0   1  -1    0.01    0.20
   1  -1   1 7449.68  295.70
  -1  -1  -1 7483.57  309.21
   1   1   1 7359.57  308.55
  -1   1  -1 7214.47  294.92
   2  -1   1 1295.35   72.97
  -2  -1  -1 1203.33   76.64
  -2   1  -1 1284.25   70.82
   3  -1   1  697.45   27.82
  -3  -1  -1  690.09   28.12
   3  -1   1  702.22   28.15
   3   1   1  692.88   28.15
   3   1   1  674.68   28.06
  -3   1  -1  655.55   27.76
   3   1   1  670.72   28.02
  -3   1  -1  676.36   28.17
  -4  -1  -1  298.90   14.07
   4  -1   1  325.69   13.88
   4   1   1  301.46   14.01
  -4   1  -1  320.53   13.92
   4   1   1  314.65   14.25
   4   1   1  309.15   14.16
  -4   1  -1  306.07   14.28
   5  -1   1  876.42   37.58
  -5  -1  -1  893.38   38.05
   5   1   1  918.01   38.16
  -5   1  -1  940.22   37.83
  -5   1  -1  916.54   38.30
   5   1   1  944.19   38.06
  -6  -1  -1  332.94   16.76
   6   1   1  360.89   16.98
  -6   1  -1  359.31   16.66
  -6   1  -1  365.97   17.28
  -7  -1  -1  143.64    9.26
   7  -1   1  144.23    9.59
   7   1   1  154.34    9.57
  -7   1  -1  154.74    9.79
  -7   1  -1  164.13    9.40
   8  -1   1   20.58    4.12
  -8  -1  -1   25.18    4.45
   8   1   1   21.66    4.34
  -8   1  -1   24.54    4.24
   9  -1   1   13.13    4.29
  -9  -1  -1   10.62    3.58
   9   1   1   16.30    4.20
  -9   1  -1   13.16    3.62
  -9  -2   1   19.15    4.41
  -9   2   1   17.93    3.78
   9   2  -1   17.07    3.97
  -9   2   1   19.03    4.63
  -8  -2   1   26.04    4.63
  -8   2   1   44.56    4.80
   8   2  -1   35.53    5.00
  -8   2   1   39.19    5.32
  -7  -2   1  275.77   14.18
   7   2  -1  275.87   13.96
  -7   2   1  275.97   13.43
  -7   2   1  268.54   14.17
  -6  -2   1   89.39    6.36
   6  -2  -1   82.82    5.49
   6   2  -1   91.81    6.21
  -6   2   1   94.77    6.44
  -6   2   1   98.84    5.98
  -5  -2   1  736.73   31.02
   5  -2  -1  743.31   30.96
   5  -2  -1  729.79   30.26
  -5   2   1  764.44   30.44
  -5   2   1  723.31   30.99
   5   2  -1  737.61   30.73
   5   2  -1  721.17   30.89
   4  -2  -1   43.08    2.99
  -4  -2   1   40.98    3.51
   4  -2  -1   40.44    3.37
   4   2  -1   43.84    3.34
   4   2  -1   40.72    3.17
  -4   2   1   42.37    3.32
   4   2  -1   42.19    3.43
  -4   2   1   43.76    3.08
  -3  -2   1   42.81    3.46
   3   2  -1   63.97    3.76
   3   2  -1   57.47    3.34
  -3   2   1   55.73    3.51
   3   2  -1   58.37    3.39
  -3   2   1   57.90    3.14
  -2  -2   1 2561.65  145.59
   2  -2  -1 2653.28  139.31
  -2   2   1 2697.41  156.24
   2   2  -1 2591.03  146.37
   1  -2  -1 1032.36   64.22
  -1  -2   1 1136.90   66.96
  -1  -2   1  975.02   66.39
  -1   2   1  973.81   63.18
   0  -2   1  966.35   51.98
   0  -2  -1  874.07   57.56
   0   2  -1  976.46   51.82
   0   2   1 1030.62   60.48
   1  -2   1  156.11    6.73
  -1  -2  -1  152.73    7.09
   1  -2   1  161.44    7.03
  -1   2  -1  170.03    6.76
   1   2   1  159.73    7.08
  -1   2  -1  163.09    7.04
   2  -2   1  385.03   16.27
  -2  -2  -1  368.88   16.28
  -2  -2  -1  370.00   16.18
   2  -2   1  367.85   15.79
   2   2   1  403.70   16.27
  -2   2  -1  396.49   16.32
  -2   2  -1  403.72   15.87
   2   2   1  405.29   16.39
   3  -2   1  488.32   21.98
  -3  -2  -1  503.54   22.58
   3  -2   1  505.37   22.53
   3   2   1  568.43   22.72
  -3   2  -1  567.22   22.18
   3   2   1  555.03   22.59
  -3   2  -1  556.63   22.69
   3   2   1  568.18   22.70
   4  -2   1  825.42   33.87
  -4  -2  -1  822.34   34.53
   4  -2   1  833.24   34.51
  -4   2  -1  868.97   34.03
   4   2   1  853.02   34.43
  -4   2  -1  790.94   34.46
  -5  -2  -1   27.79    3.46
   5  -2   1   30.34    3.04
  -5   2  -1   30.17    3.23
  -5   2  -1   32.80    3.74
   5   2   1   30.50    3.55
   6  -2   1   36.85    3.46
  -6  -2  -1   37.59    4.77
   6   2   1   35.84    4.28
  -6   2  -1   38.30    4.55
  -7  -2  -1   88.77    6.91
  -7   2  -1   83.97    6.31
  -7   2  -1   81.99    6.66
   7   2   1   92.48    6.93
   8  -2   1   12.15    3.59
  -8  -2  -1   18.34    3.92
   8   2   1   18.60    4.20
  -8   2  -1   16.65    3.38
  -8   2  -1   22.55    4.61
  -9  -2  -1   47.83    6.40
   9  -2   1   56.76    6.81
   9   2   1   36.58    5.75
  -9   2  -1   39.72    4.84
  -9  -3   1   15.82    4.15
   9   3  -1   17.72    4.28
  -9   3   1   21.61    4.55
  -9   3   1   22.13    3.86
  -8  -3   1   79.37    6.68
  -8   3   1   71.31    5.74
  -8   3   1   70.48    6.64
   8   3  -1   68.44    6.35
   7  -3  -1   36.69    3.61
  -7  -3   1   32.18    4.73
   7   3  -1   34.71    4.20
  -7   3   1   39.41    4.76
  -6  -3   1   19.83    3.48
   6  -3  -1   16.84    2.45
  -6   3   1   12.76    2.53
  -6   3   1   10.63    2.77
   6   3  -1   13.10    2.67
   5  -3  -1  280.14   12.13
   5  -3  -1  277.80   12.99
  -5   3   1  265.45   12.18
   5   3  -1  276.75   13.46
   5   3  -1  269.51   12.64
   5   3  -1  260.24   12.95
   4  -3  -1 1778.25   69.58
   4  -3  -1 1751.18   68.64
   4   3  -1 1708.64   69.61
   4   3  -1 1734.30   69.19
   4   3  -1 1745.06   69.24
   3  -3  -1  788.71   32.39
   3  -3  -1  757.92   31.49
  -3  -3   1  781.52   32.49
   3   3  -1  816.46   32.52
   3   3  -1  816.85   32.04
   3   3  -1  799.65   32.08
  -3   3   1  809.12   32.49
   2  -3  -1  691.66   26.74
   2  -3  -1  689.96   27.64
  -2  -3   1  691.91   27.72
  -2  -3   1  693.84   27.23
   2   3  -1  670.32   27.19
  -2   3   1  674.68   26.74
   2   3  -1  677.82   27.65
  -2   3   1  667.05   27.63
  -1  -3   1  246.38    9.79
  -1  -3   1  242.38    9.39
   1  -3  -1  246.72    9.84
   1   3  -1  216.14    9.98
  -1   3   1  222.55    9.78
  -1   3   1  210.46    9.05
   1   3  -1  214.68    9.33
   0  -3   1  906.69   57.00
   0  -3  -1  923.90   64.09
   0   3   1  960.32   64.89
   1  -3   1 1072.57   59.15
  -1  -3  -1  999.28   70.83
   1   3   1 1057.17   72.96
  -1   3  -1  927.05   56.87
   2  -3   1  582.15   25.41
   2  -3   1  574.38   24.79
  -2  -3  -1  573.90   25.35
  -2  -3  -1  601.08   25.60
   2   3   1  650.01   25.49
  -2   3  -1  650.78   25.56
   2   3   1  672.64   25.70
  -2   3  -1  679.63   25.16
  -3  -3  -1  768.03   32.82
   3  -3   1  793.62   32.71
   3  -3   1  814.76   32.01
  -3  -3  -1  795.16   32.63
  -3   3  -1  797.33   31.98
  -3   3  -1  787.59   32.75
   3   3   1  813.86   32.83
   3   3   1  807.86   32.64
   4  -3   1   76.91    5.00
  -4  -3  -1   80.21    5.27
   4  -3   1   78.34    4.35
   4   3   1   75.30    5.00
  -4   3  -1   70.02    4.30
  -4   3  -1   65.12    4.92
   4   3   1   72.88    4.87
   4   3   1   71.03    4.79
   5  -3   1   15.35    2.30
  -5  -3  -1   13.62    2.90
  -5   3  -1   23.76    2.74
   5   3   1   23.95    3.40
  -5   3  -1   20.90    3.29
  -6  -3  -1  157.30    9.70
   6  -3   1  148.60    8.52
  -6   3  -1  187.16    9.07
   6   3   1  175.44    9.72
  -6   3  -1  170.28    9.98
  -7  -3  -1   22.04    4.05
  -7   3  -1   26.62    3.88
   7   3   1   15.68    3.66
  -7   3  -1   19.91    4.19
  -8  -3  -1   11.67    3.44
   8   3   1   10.43    3.28
  -8   3  -1    7.33    2.78
  -8   3  -1    9.42    3.76
   9  -3   1    3.24    3.34
  -9  -3  -1    2.17    3.03
   9   3   1    5.07    3.17
  -9   3  -1    3.12    2.62
  -9  -4   1   15.38    4.07
  -9   4   1   18.43    3.42
  -9   4   1   18.55    4.34
   9   4  -1   21.61    4.25
  -8  -4   1    4.03    2.71
  -8   4   1    2.67    2.03
   8   4  -1    3.74    2.82
   7  -4  -1  138.71    7.67
  -7  -4   1  140.85    9.15
  -7   4   1  145.35    7.90
  -7   4   1  140.27    9.05
   7   4  -1  135.34    8.57
   6  -4  -1   71.84    4.46
  -6  -4   1   81.84    5.79
   6   4  -1   66.48    5.22
  -6   4   1   63.56    5.60
  -6   4   1   64.51    4.49
  -5  -4   1  403.23   18.90
   5  -4  -1  412.56   17.51
  -5   4   1  405.74   18.74
   5   4  -1  435.85   18.42
   5   4  -1  415.73   18.27
  -5   4   1  425.02   17.61
   4  -4  -1   35.64    2.47
   4  -4  -1   37.70    3.34
  -4  -4   1   36.33    3.32
  -4   4   1   38.88    2.56
   4   4  -1   37.55    3.44
   4   4  -1   34.50    2.96
  -4   4   1   35.95    3.49
   4   4  -1   38.32    3.03
  -3  -4   1  576.53   23.54
  -3  -4   1  590.71   24.15
   3  -4  -1  579.02   22.76
   3  -4  -1  591.42   24.04
   3   4  -1  552.35   24.01
   3   4  -1  578.76   23.52
  -3   4   1  561.52   22.76
  -3   4   1  562.20   24.00
  -2  -4   1  136.47    6.37
   2  -4  -1  132.46    6.76
  -2  -4   1  127.18    6.79
  -2   4   1  145.00    6.96
   2   4  -1  148.33    6.46
   2   4  -1  161.20    7.03
  -1  -4   1   36.85    2.18
  -1  -4   1   32.35    2.34
   1  -4  -1   34.73    2.53
   1  -4  -1   33.31    1.73
   1   4  -1   40.34    2.25
  -1   4   1   39.02    1.77
   1   4  -1   36.73    2.43
  -1   4   1   39.24    2.56
   0  -4   1 1084.17   72.00
   0  -4  -1 1175.63   81.40
   0   4   1 1218.04   81.50
   1  -4   1  957.18   37.85
  -1  -4  -1  946.74   37.92
   1   4   1  928.16   37.88
   1   4   1  962.37   37.94
   2  -4   1  716.04   28.23
  -2  -4  -1  708.00   29.05
  -2  -4  -1  728.07   29.33
   2  -4   1  728.55   29.14
   2   4   1  687.00   29.16
  -2   4  -1  711.72   28.23
  -2   4  -1  722.89   29.19
   2   4   1  698.50   29.03
  -3  -4  -1  866.78   35.38
   3  -4   1  887.23   34.18
   3  -4   1  878.25   35.16
  -3  -4  -1  887.59   35.08
   3   4   1  833.79   35.20
   3   4   1  822.13   34.93
  -3   4  -1  840.45   35.13
  -3   4  -1  839.08   34.13
   4  -4   1  774.47   32.00
   4  -4   1  770.43   30.87
  -4  -4  -1  749.84   32.11
  -4   4  -1  739.72   31.99
   4   4   1  761.90   31.76
   4   4   1  757.65   32.02
  -4   4  -1  770.90   30.89
   4   4   1  768.19   31.92
   5  -4   1  108.48    5.65
  -5  -4  -1  106.74    6.90
  -5   4  -1   96.39    6.63
  -5   4  -1   96.42    5.63
   5   4   1   95.82    6.39
  -6  -4  -1   72.78    6.13
   6  -4   1   75.53    4.91
  -6   4  -1   66.43    5.75
  -6   4  -1   77.00    5.08
   6   4   1   74.51    5.87
  -7  -4  -1   37.80    5.45
  -7   4  -1   51.12    4.39
  -7   4  -1   49.87    5.61
   7   4   1   41.89    4.96
  -8  -4  -1   28.01    4.89
  -8   4  -1   21.27    3.48
  -8   4  -1   12.05    3.87
   8   4   1   25.96    4.43
  -9  -4  -1   39.46    6.05
   9  -4   1   36.13    6.00
   9   4   1   35.05    5.44
  -9   4  -1   41.19    6.32
  -9  -5   1   26.37    5.05
  -9   5   1   31.72    5.33
   9   5  -1   24.89    4.87
  -9   5   1   22.64    3.56
  -8  -5   1   23.78    4.29
  -8   5   1   24.01    4.62
  -8   5   1   23.31    3.32
   8   5  -1   28.76    4.61
  -7  -5   1   21.24    4.12
  -7   5   1   26.28    4.48
   7   5  -1   25.04    3.83
  -7   5   1   24.40    2.95
   6  -5  -1   61.04    3.94
  -6  -5   1   59.86    5.49
  -6   5   1   54.18    5.29
   6   5  -1   54.53    4.67
  -6   5   1   59.12    3.97
  -5  -5   1  307.36   14.15
   5  -5  -1  297.19   12.23
   5   5  -1  270.35   13.17
   5   5  -1  282.24   13.20
  -5   5   1  276.64   12.20
  -5   5   1  271.22   13.76
   4  -5  -1 1258.55   48.80
  -4  -5   1 1177.75   50.47
   4  -5  -1 1264.89   50.46
   4   5  -1 1243.69   50.57
   4   5  -1 1249.02   49.99
  -4   5   1 1268.29   50.63
   4   5  -1 1226.31   49.82
  -3  -5   1  209.18    9.46
  -3  -5   1  207.91   10.01
   3  -5  -1  215.08    8.28
   3  -5  -1  213.42    9.97
  -3   5   1  205.63   10.06
   3   5  -1  196.68    9.93
   3   5  -1  203.05    9.43
  -2  -5   1  736.81   31.05
  -2  -5   1  761.54   30.60
   2  -5  -1  758.71   31.12
   2   5  -1  785.80   30.65
  -2   5   1  755.29   31.16
   2   5  -1  771.58   31.10
  -1  -5   1  346.64   14.27
  -1  -5   1  356.53   14.08
   1  -5  -1  351.64   14.52
   1  -5  -1  353.60   13.49
  -1   5   1  315.48   14.43
  -1   5   1  315.32   13.45
   1   5  -1  332.97   14.05
   1   5  -1  326.75   14.21
   0  -5   1  839.05   30.85
   0  -5  -1  813.93   30.66
   0  -5   1  820.56   30.58
   0  -5  -1  830.46   31.13
   0   5   1  708.42   30.57
   0   5   1  710.44   30.98
   0   5  -1  730.84   30.73
   0   5  -1  688.95   30.46
  -1  -5  -1 1543.80  108.06
   1  -5   1 1591.97   96.82
  -1   5  -1 1606.69   95.78
   1   5   1 1582.45  110.59
   2  -5   1  221.90    9.01
  -2  -5  -1  216.70   10.00
   2  -5   1  218.46    8.98
  -2  -5  -1  222.19   10.25
   2  -5   1  219.56   10.05
   2   5   1  208.25   10.08
   2   5   1  212.95    9.98
  -2   5  -1  214.28   10.10
   3  -5   1  609.37   26.53
  -3  -5  -1  617.32   25.75
   3  -5   1  614.73   24.60
  -3  -5  -1  611.30   26.10
  -3   5  -1  601.32   25.90
   3   5   1  630.78   25.77
  -3   5  -1  612.91   24.61
   4  -5   1  116.92    7.24
  -4  -5  -1  105.33    6.74
  -4  -5  -1  120.21    6.55
   4  -5   1  111.40    5.37
   4   5   1  105.20    6.37
  -4   5  -1  104.20    5.34
  -4   5  -1   98.89    6.57
  -5  -5  -1  166.27    8.93
   5  -5   1  159.39    7.07
  -5   5  -1  131.87    6.93
   5   5   1  120.50    7.74
  -5   5  -1  115.57    8.06
   6  -5   1  131.27    6.70
  -6  -5  -1  119.60    8.21
   6   5   1  123.14    8.03
  -6   5  -1  119.17    6.75
  -6   5  -1  113.24    7.81
  -7  -5  -1   47.26    5.49
   7  -5   1   44.71    3.79
   7   5   1   33.48    4.79
  -7   5  -1   34.56    5.24
  -8  -5  -1   14.14    3.98
   8   5   1    2.36    2.65
  -8   5  -1    9.58    3.65
  -8   5  -1    9.71    2.69
  -9  -6   1    7.28    3.28
  -9   6   1    1.92    3.14
   9   6  -1    7.29    3.21
  -9   6   1   12.17    2.58
   8  -6  -1   95.79    6.16
  -8  -6   1  100.30    8.31
  -8   6   1  113.78    6.40
  -8   6   1  103.90    8.36
   8   6  -1  116.79    7.82
  -7  -6   1   27.83    4.78
   7  -6  -1   28.74    2.98
   7   6  -1   32.87    4.05
  -7   6   1   36.73    5.12
  -7   6   1   35.65    3.06
  -6  -6   1  243.28   13.37
   6  -6  -1  247.17   11.15
   6   6  -1  277.93   12.81
  -6   6   1  254.65   13.34
  -6   6   1  246.93   11.18
  -5  -6   1   47.17    4.84
   5   6  -1   62.94    4.38
  -5   6   1   56.65    3.13
  -5   6   1   55.05    4.97
   5   6  -1   54.54    4.29
   4  -6  -1   25.20    1.40
  -4  -6   1   22.15    2.42
  -4  -6   1   23.21    3.98
   4   6  -1   26.05    2.86
  -4   6   1   21.75    3.22
   4   6  -1   24.90    3.34
  -4   6   1   26.45    1.40
  -3  -6   1 1630.71   64.46
  -3  -6   1 1589.49   65.07
   3  -6  -1 1615.89   65.02
   3   6  -1 1646.09   64.44
  -3   6   1 1635.14   65.15
   2  -6  -1 1029.22   40.36
  -2  -6   1 1050.88   39.82
  -2  -6   1 1038.92   40.32
   2   6  -1  957.05   40.16
   2   6  -1  921.05   39.64
  -2   6   1  962.69   40.33
  -1  -6   1  939.02   36.86
  -1  -6   1  889.94   36.93
   1  -6  -1  908.89   37.27
   1  -6  -1  904.29   36.15
   1   6  -1  938.53   36.87
  -1   6   1  942.55   37.38
   1   6  -1  914.57   36.96
  -1   6   1  922.80   36.15
   0  -6   1  253.33   11.15
   0  -6   1  255.38   10.84
   0  -6  -1  256.05   10.90
   0  -6  -1  259.48   11.39
   0   6   1  252.78   11.47
   0   6  -1  255.57   11.21
   0   6   1  248.96   10.88
   0   6  -1  255.30   10.84
  -1  -6  -1  604.69   25.18
   1  -6   1  603.01   25.08
  -1  -6  -1  622.28   25.15
   1  -6   1  610.53   24.21
   1   6   1  613.90   25.24
  -1   6  -1  607.23   24.28
   1   6   1  606.39   25.04
  -1   6  -1  604.26   25.16
   2  -6   1  724.00   30.82
   2  -6   1  751.20   29.54
   2  -6   1  734.72   29.52
  -2  -6  -1  737.15   30.82
  -2  -6  -1  757.03   31.08
  -2   6  -1  773.41   31.02
   2   6   1  767.25   30.90
   2   6   1  759.60   30.99
  -3  -6  -1 1195.35   47.82
   3  -6   1 1156.25   47.47
   3  -6   1 1185.52   45.91
   3  -6   1 1223.01   45.99
   3   6   1 1144.32   47.31
   3   6   1 1127.15   47.56
  -3   6  -1 1144.23   47.61
   4  -6   1  106.70    5.02
  -4  -6  -1  102.05    6.73
  -4  -6  -1  103.90    6.28
  -4   6  -1   99.60    6.54
  -4   6  -1  104.60    5.06
   4   6   1  103.10    7.00
   5  -6   1  221.58    9.87
  -5  -6  -1  234.90   12.06
  -5   6  -1  219.00   11.75
   5   6   1  206.12   11.19
  -5   6  -1  215.31    9.86
   6  -6   1   41.81    3.23
  -6  -6  -1   41.29    4.96
   6   6   1   45.00    4.74
  -6   6  -1   37.90    5.09
  -6   6  -1   42.74    3.44
   7  -6   1   14.37    2.18
  -7   6  -1   17.28    2.71
   7   6   1   13.62    3.37
  -8  -6  -1  151.00   10.34
  -8   6  -1  125.71    7.72
  -8   6  -1  143.34   10.28
   8   6   1  148.09    9.74
   8  -7  -1   12.31    2.37
  -8  -7   1   18.17    4.53
  -8   7   1   22.61    4.75
   8   7  -1   24.76    4.24
  -8   7   1   16.25    2.35
  -7  -7   1   34.50    5.28
   7  -7  -1   29.24    2.72
  -7   7   1   26.42    4.62
  -7   7   1   31.33    2.61
   7   7  -1   32.67    4.34
  -6  -7   1   68.03    6.07
   6  -7  -1   61.25    3.42
  -6   7   1   60.70    5.75
   6   7  -1   56.54    4.87
  -6   7   1   60.71    3.36
   5  -7  -1  464.26   18.97
  -5  -7   1  458.47   21.91
   5   7  -1  482.60   21.17
   5   7  -1  499.75   21.24
  -5   7   1  489.10   18.99
  -5   7   1  492.68   22.09
  -4  -7   1   56.59    4.38
  -4  -7   1   49.68    3.67
  -4   7   1   37.02    4.05
   4   7  -1   35.95    3.51
   3  -7  -1  513.12   22.91
  -3  -7   1  536.90   22.37
  -3  -7   1  518.16   22.97
  -3   7   1  531.08   23.11
   3   7  -1  568.29   22.47
   3   7  -1  528.12   22.95
   2  -7  -1  563.61   25.43
  -2  -7   1  579.12   24.15
  -2  -7   1  583.60   24.58
  -2   7   1  561.36   24.76
   2   7  -1  617.78   24.68
   2   7  -1  604.82   24.26
  -1  -7   1   93.19    5.40
   1  -7  -1   97.75    5.82
  -1  -7   1  104.77    5.51
   1  -7  -1   98.00    4.71
  -1   7   1  109.15    6.05
   1   7  -1  110.72    5.64
   1   7  -1  112.68    5.64
  -1   7   1  114.08    4.79
   0  -7   1 2502.24  156.43
   0  -7  -1 2562.92  164.85
   0   7   1 2779.45  169.38
  -1  -7  -1  787.20   31.53
   1  -7   1  794.92   31.50
  -1  -7  -1  769.02   31.65
   1  -7   1  769.14   31.51
   1   7   1  759.03   31.44
  -1   7  -1  755.56   31.58
  -1   7  -1  767.86   30.59
   1   7   1  756.41   31.67
   2  -7   1  701.47   27.33
  -2  -7  -1  684.99   29.03
  -2  -7  -1  698.48   28.91
   2  -7   1  682.02   29.54
   2  -7   1  695.22   27.31
   2   7   1  686.56   28.97
  -2   7  -1  707.22   29.09
   2   7   1  698.90   28.92
   3  -7   1   20.90    1.31
   3  -7   1   21.44    1.34
   3  -7   1   21.71    2.99
  -3  -7  -1   22.89    2.68
  -3  -7  -1   23.79    3.27
  -3   7  -1   16.85    2.92
   3   7   1   25.17    3.14
   3   7   1   19.25    2.94
   4  -7   1   28.11    1.85
  -4  -7  -1   29.76    4.03
  -4   7  -1   26.86    3.86
   4   7   1   22.32    3.30
  -5  -7  -1  238.32   12.68
   5  -7   1  235.86   10.25
   5   7   1  245.12   12.19
  -5   7  -1  241.04   10.31
  -5   7  -1  218.83   12.39
  -6  -7  -1  125.39    8.63
   6  -7   1  112.15    6.09
  -6   7  -1  126.50    6.26
  -6   7  -1  125.85    8.44
   6   7   1  123.68    8.03
   7  -7   1   78.50    4.89
  -7  -7  -1   95.31    7.72
  -7   7  -1   80.64    7.18
  -7   7  -1   75.74    4.84
   7   7   1   76.99    6.63
  -8  -7  -1   13.37    4.26
   8   7   1    7.35    3.42
  -8   7  -1   10.90    3.74
  -8  -8   1   63.53    7.06
  -8   8   1   81.00    7.55
  -8   8   1   73.41    3.99
   8   8  -1   71.68    6.37
  -7  -8   1  109.37    8.48
  -7   8   1   96.12    7.66
   7   8  -1  109.81    7.55
  -6  -8   1  230.69   13.58
   6   8  -1  266.97   12.81
  -6   8   1  261.59   13.87
  -5  -8   1  312.91   15.44
  -5   8   1  298.33   15.20
   5   8  -1  302.44   14.33
  -4  -8   1   67.75    5.37
  -4  -8   1   61.63    4.49
  -4   8   1   60.28    5.28
   4   8  -1   71.26    4.70
  -3  -8   1  334.05   15.95
  -3  -8   1  345.40   16.60
   3   8  -1  399.32   16.22
   3   8  -1  375.06   16.74
  -3   8   1  379.77   16.98
  -2  -8   1  522.69   22.18
  -2  -8   1  514.97   21.74
   2  -8  -1  516.20   22.34
   2   8  -1  519.12   21.82
  -2   8   1  508.59   22.42
   2   8  -1  521.59   22.15
  -1  -8   1 1465.11   58.96
   1  -8  -1 1452.13   59.43
  -1  -8   1 1513.68   59.03
  -1   8   1 1474.30   58.08
   1   8  -1 1494.09   59.05
   1   8  -1 1501.87   58.99
  -1   8   1 1460.21   59.51
   0  -8   1  834.99   33.07
   0  -8  -1  837.69   33.17
   0  -8   1  853.04   33.68
   0   8   1  807.68   33.11
   0   8  -1  791.01   33.58
   0   8  -1  815.89   33.05
   0   8   1  811.83   33.90
  -1  -8  -1  804.51   32.17
   1  -8   1  778.91   32.24
   1  -8   1  770.74   31.08
  -1  -8  -1  745.27   33.03
  -1   8  -1  786.99   32.35
  -1   8  -1  781.77   31.17
   1   8   1  793.35   32.47
   1   8   1  796.43   32.11
   2  -8   1   84.15    5.48
   2  -8   1   86.13    3.89
   2  -8   1   88.80    3.91
  -2  -8  -1   81.48    5.53
  -2  -8  -1   84.52    5.47
   2   8   1  103.71    5.86
  -2   8  -1  109.02    6.02
   2   8   1  108.45    5.88
  -3  -8  -1  320.33   16.10
  -3  -8  -1  332.07   15.85
  -3   8  -1  398.08   16.58
  -4  -8  -1  239.01   12.06
   4   8   1  216.63   11.32
  -4   8  -1  216.29   11.61
   5  -8   1  129.03    5.87
  -5  -8  -1  129.16    8.78
  -5   8  -1  147.21    8.91
   5   8   1  135.82    8.24
   6  -8   1   77.07    4.27
  -6  -8  -1   81.84    7.02
   6  -8   1   78.51    4.19
  -6   8  -1   86.74    7.07
   6   8   1   70.56    6.17
   7  -8   1   44.35    3.42
  -7  -8  -1   49.88    5.55
  -7   8  -1   47.41    3.32
  -7   8  -1   54.14    6.09
   7   8   1   51.08    5.87
  -8  -8  -1   51.22    7.31
   8   8   1   70.30    6.79
  -8   8  -1   68.17    4.32
  -8   8  -1   67.55    7.19
  -8  -9   1   23.22    5.11
  -8   9   1   15.67    4.46
  -7  -9   1   24.39    5.05
  -7   9   1   17.73    4.18
   7   9  -1   20.91    3.69
  -6  -9   1    0.05    2.48
   6   9  -1    1.36    2.10
  -6   9   1    4.35    2.74
  -5  -9   1   28.82    4.58
   5   9  -1   36.08    3.95
  -5   9   1   29.72    4.65
  -4  -9   1  189.91    9.47
  -4  -9   1  186.78   10.32
  -4   9   1  177.08   10.29
   4   9  -1  180.56    9.48
  -3  -9   1  286.36   13.85
  -3  -9   1  293.68   14.48
   3   9  -1  328.03   14.15
  -3   9   1  317.14   14.88
  -2  -9   1  262.92   12.03
  -2  -9   1  262.00   12.38
  -2   9   1  255.11   12.71
   2   9  -1  260.86   12.11
   2   9  -1  263.43   12.37
   1  -9  -1   26.48    3.12
  -1  -9   1   31.98    2.86
  -1  -9   1   29.28    2.87
   1  -9  -1   32.57    2.15
   1   9  -1   34.93    3.27
  -1   9   1   33.55    3.49
   1   9  -1   27.37    2.69
   0  -9   1  289.77   13.51
   0  -9   1  283.91   12.84
   0  -9  -1  283.67   13.70
   0  -9  -1  286.02   12.94
   0   9   1  315.51   13.99
   0   9  -1  300.62   13.56
   0   9  -1  312.11   12.95
   0   9   1  309.80   13.01
   1  -9   1  658.89   27.48
  -1  -9  -1  663.08   27.26
  -1  -9  -1  658.83   27.62
   1  -9   1  667.28   26.20
   1   9   1  636.15   27.62
  -1   9  -1  635.78   27.50
   1   9   1  648.08   27.20
  -2  -9  -1  153.94    8.34
   2  -9   1  140.58    6.12
   2  -9   1  143.94    6.14
  -2  -9  -1  148.07    8.25
   2  -9   1  149.42    8.76
   2   9   1  175.31    8.42
  -2   9  -1  170.80    8.67
  -3  -9  -1  237.90   12.21
  -3   9  -1  251.57   12.38
   3   9   1  235.74   11.92
  -4  -9  -1  133.96    8.51
  -4   9  -1  129.21    8.41
   4   9   1  134.78    8.07
  -5  -9  -1   33.98    4.83
   5   9   1   39.99    4.87
  -5   9  -1   42.14    4.91
  -6  -9  -1  171.99   12.70
   6   9   1  193.86   10.83
  -7  -9  -1    9.84    3.92
   7   9   1   15.09    3.79
  -7   9  -1   17.46    3.99
  -7 -10   1  103.02    8.61
   7  10  -1  103.83    7.55
  -7  10   1  108.20    8.54
  -6  10   1    9.85    3.49
   6  10  -1   14.37    3.23
  -5 -10   1  177.88   10.76
  -5  10   1  174.28   10.72
   5  10  -1  179.10    9.75
  -4 -10   1   57.10    5.74
   4  10  -1   65.08    4.91
  -4  10   1   68.16    5.85
  -3 -10   1    7.16    2.43
  -3 -10   1   10.70    2.25
  -3  10   1    3.34    2.34
   3  10  -1    7.35    2.35
  -2 -10   1  305.65   14.40
  -2 -10   1  309.41   14.64
   2  10  -1  329.97   14.64
  -2  10   1  329.24   15.29
   2  10  -1  311.77   14.64
   1 -10  -1  130.83    6.17
  -1 -10   1  124.48    7.11
  -1 -10   1  136.57    7.14
   1  10  -1  138.48    7.41
  -1  10   1  138.60    7.87
   1  10  -1  136.07    7.14
  -1  10   1  132.92    6.18
   0 -10   1  422.30   18.79
   0 -10  -1  432.97   18.22
   0 -10   1  410.03   18.04
   0  10   1  430.31   18.18
   0  10  -1  423.60   18.08
   0  10   1  454.73   19.41
   0  10  -1  429.65   18.94
   1 -10   1   18.29    1.74
   1 -10   1   20.08    3.08
  -1 -10  -1   21.40    2.84
  -1  10  -1   17.62    1.78
  -1  10  -1   22.21    3.73
   1  10   1   19.65    2.73
   1  10   1   20.75    3.20
   2  10   1  135.13    7.98
   2  10   1  143.35    7.83
  -2  10  -1  137.98    8.08
  -3 -10  -1   91.03    6.56
   3  10   1  102.33    6.81
  -3  10  -1  100.15    6.86
  -4 -10  -1  254.01   13.00
  -4  10  -1  237.42   12.82
   4  10   1  225.43   12.22
  -5 -10  -1   14.35    3.83
   5  10   1   21.87    4.02
  -5  10  -1   10.94    3.51
  -6 -10  -1    3.21    2.87
   6  10   1    1.79    2.70
  -6  10  -1    3.62    2.61
  -7 -10  -1   66.75    6.96
   7  10   1   52.94    5.95
  -7  10  -1   51.86    6.33
  -7 -11   1   17.32    4.55
  -7  11   1   19.67    4.75
   7  11  -1   17.57    3.81
  -6 -11   1    0.68    2.59
   6  11  -1   -1.37    2.18
  -6  11   1    1.95    2.60
  -5 -11   1   88.06    6.97
  -5  11   1   70.17    6.59
   5  11  -1   68.05    5.55
  -4 -11   1  280.05   14.74
  -4  11   1  288.43   14.96
   4  11  -1  289.49   13.97
  -3 -11   1   51.13    4.85
  -3  11   1   42.80    4.68
   3  11  -1   42.20    4.10
  -2 -11   1   97.96    6.45
  -2 -11   1   94.78    6.77
   2  11  -1  114.68    6.65
   2  11  -1  108.58    7.22
  -2  11   1  103.10    7.07
   1 -11  -1  219.31    9.45
  -1 -11   1  215.63   10.49
  -1 -11   1  208.48   10.70
  -1  11   1  218.93   11.37
   1  11  -1  227.64   11.85
  -1  11   1  214.95    9.44
   1  11  -1  210.90   11.12
   0 -11  -1  273.09   11.64
   0 -11   1  275.10   11.56
   0  11  -1  237.30   11.36
   0  11  -1  254.87   12.48
   0  11   1  240.02   11.45
   0  11   1  239.37   12.59
   1 -11   1  256.66   11.72
  -1 -11  -1  261.72   12.87
  -1  11  -1  287.60   11.91
   1  11   1  285.55   13.76
   1  11   1  274.98   12.92
  -1  11  -1  304.92   13.82
  -2 -11  -1   30.21    3.63
   2  11   1   34.49    4.07
  -2  11  -1   34.86    3.98
  -3 -11  -1   86.44    6.45
   3  11   1   93.13    6.69
  -3  11  -1  102.66    7.01
  -4 -11  -1   38.15    5.17
  -4  11  -1   41.73    5.40
   4  11   1   42.57    4.68
  -5 -11  -1   72.67    6.54
   5  11   1   58.15    5.92
  -6 -11  -1   56.69    6.34
  -6  11  -1   52.03    5.90
  -7 -11  -1    6.86    3.40
   7  11   1    2.33    3.17
  -7  11  -1    2.53    3.30
  -6 -12   1   64.97    6.64
   6  12  -1   51.16    5.38
  -6  12   1   59.38    6.53
  -5 -12   1   24.47    4.76
  -5  12   1   33.40    5.24
   5  12  -1   36.40    4.58
  -4 -12   1   87.92    7.20
  -4  12   1   91.56    7.33
   4  12  -1   95.99    6.70
  -3 -12   1  209.54   11.26
   3  12  -1  202.03   10.82
  -3  12   1  203.82   11.54
  -2 -12   1  237.90   12.26
  -2  12   1  249.77   13.04
   2  12  -1  257.99   12.51
  -1 -12   1   67.17    4.66
   1 -12  -1   66.56    3.58
  -1  12   1   57.01    3.50
  -1  12   1   68.04    5.57
   1  12  -1   59.49    5.04
   1  12  -1   57.91    4.42
   0 -12  -1   65.56    4.47
   0 -12   1   60.60    4.29
   0  12   1   88.20    6.13
   0  12  -1   76.11    5.55
   0  12  -1   75.59    4.51
   0  12   1   72.74    4.56
  -1 -12  -1  125.75    6.87
   1 -12   1  115.22    5.47
  -1  12  -1  105.58    7.12
   1  12   1  106.64    6.56
   1  12   1  104.13    7.23
  -1  12  -1  110.91    5.50
  -2 -12  -1  178.21    9.50
  -2  12  -1  160.69    9.67
   2  12   1  169.35    9.76
  -3 -12  -1  316.24   15.60
  -3  12  -1  314.51   15.86
   3  12   1  308.47   15.49
  -4 -12  -1   75.76    6.67
  -4  12  -1   83.92    7.42
   4  12   1   94.44    7.07
  -5 -12  -1   44.65    5.40
  -5  12  -1   37.33    5.68
   5  12   1   33.96    4.95
  -6 -12  -1   21.90    4.59
   6  12   1   18.95    4.31
  -6  12  -1   21.30    4.60
  -6 -13   1   23.95    4.78
   6  13  -1   18.26    3.97
  -6  13   1   28.70    5.23
  -5 -13   1   91.83    7.69
   5  13  -1   70.20    6.05
  -5  13   1   86.85    7.41
  -4 -13   1   76.53    6.65
   4  13  -1   77.34    6.22
  -4  13   1   84.43    7.25
  -3 -13   1  162.23    9.27
   3  13  -1  137.66    8.59
  -3  13   1  132.42    9.13
  -2 -13   1   12.27    2.85
   2  13  -1    9.73    2.86
  -2  13   1   14.28    3.45
  -1 -13   1   41.69    3.94
   1 -13  -1   38.13    2.68
  -1  13   1   39.97    2.74
   1  13  -1   35.85    3.79
  -1  13   1   36.83    4.85
   1  13  -1   37.73    4.43
   0 -13  -1  265.93   11.75
   0 -13   1  257.86   11.63
   0  13   1  249.37   13.17
   0  13  -1  236.56   11.51
   0  13  -1  263.18   13.04
   0  13   1  238.17   11.59
   1 -13   1   94.17    5.09
  -1 -13  -1  104.96    7.28
  -1  13  -1  112.69    7.37
   1  13   1  102.52    6.56
  -1  13  -1  114.58    5.36
   1  13   1  109.63    7.65
  -2 -13  -1  187.96   10.15
  -2  13  -1  171.67   10.47
   2  13   1  179.25   10.53
  -3 -13  -1    0.75    2.35
   3  13   1   -0.44    2.27
  -3  13  -1    0.13    2.25
  -4 -13  -1   15.02    3.76
   4  13   1   20.27    4.14
  -4  13  -1   20.31    4.21
  -5 -13  -1   39.36    5.61
   5  13   1   21.35    4.55
  -5  13  -1   28.84    4.90
  -5 -14   1   18.64    4.33
  -5  14   1    8.19    3.72
   5  14  -1   16.30    3.82
  -4 -14   1   22.26    4.26
  -4  14   1   28.45    4.97
   4  14  -1   29.02    4.39
  -3 -14   1   76.81    6.57
   3  14  -1   81.33    6.35
  -3  14   1   86.79    7.09
  -2 -14   1   70.18    5.61
   2  14  -1   70.71    5.71
  -2  14   1   66.17    6.27
   1 -14  -1  153.50    7.18
  -1 -14   1  167.05    8.79
  -1  14   1  159.72    7.28
  -1  14   1  159.24    9.93
   1  14  -1  155.16    9.24
   0 -14  -1   61.06    4.34
   0 -14   1   64.80    4.28
   0  14  -1   53.42    4.05
   0  14  -1   66.53    5.80
   0  14   1   61.59    5.72
   0  14   1   53.46    4.23
   1 -14   1   22.67    1.92
  -1 -14  -1   18.60    3.16
   1  14   1   23.83    4.24
  -1  14  -1   21.13    1.99
  -1  14  -1   22.30    3.88
  -2 -14  -1   14.25    3.30
   2  14   1   17.37    3.80
  -2  14  -1   18.73    3.93
   3  14   1  123.02    8.51
  -4 -14  -1   18.54    4.00
   4  14   1   12.22    4.33
  -4  14  -1   11.91    3.92
  -5 -14  -1   65.01    7.03
   5  14   1   62.19    6.55
  -5  14  -1   59.39    6.56
  -4 -15   1   38.54    5.42
   4  15  -1   27.81    4.39
  -4  15   1   22.35    4.83
  -3 -15   1   86.10    6.83
   3  15  -1   80.44    6.56
  -3  15   1   82.61    7.40
  -2 -15   1   47.27    4.71
   2  15  -1   49.63    4.93
  -2  15   1   47.53    6.35
   1 -15  -1   40.79    2.50
  -1 -15   1   41.57    4.05
   1  15  -1   40.99    5.30
  -1  15   1   28.68    5.71
   0 -15  -1   67.46    4.47
   0 -15   1   60.11    4.25
   0  15   1   61.58    6.22
   0  15  -1   57.06    4.35
  -1 -15  -1  109.55    6.63
   1 -15   1   82.97    5.20
  -1  15  -1   96.16    7.24
   1  15   1  100.82    7.59
  -2  15  -1  108.07    9.20
  -3 -15  -1   31.92    4.77
   3  15   1   28.59    4.61
  -3  15  -1   26.27    4.93
  -4 -15  -1   47.46    5.42
  -4  15  -1   36.85    5.76
   4  15   1   45.93    5.48
  -3 -16   1    2.43    2.53
   3  16  -1    3.84    2.54
  -3  16   1    0.14    2.70
  -2 -16   1   35.18    4.13
  -2  16   1   27.78    4.85
   2  16  -1   35.85    4.37
  -1 -16   1   36.30    3.80
   1  16  -1   30.56    4.48
  -1  16   1   39.87    5.70
   0 -16   1   36.07    3.18
   0 -16  -1   36.43    3.34
   0  16   1   38.74    5.57
  -1 -16  -1    1.28    1.77
   1  16   1   -0.82    2.27
  -1  16  -1    0.83    2.23
  -2 -16  -1   16.25    3.27
  -2  16  -1   14.49    3.76
   2  16   1   12.82    4.03
  10   0  -2   -0.48    2.97
 -10   0   2    3.31    2.72
  -9   0   2   29.35    4.92
   9   0  -2   42.14    5.74
   8   0  -2   80.25    6.52
  -8   0   2   72.24    6.35
  -8   0   2   72.03    6.21
  -7   0   2   -0.21    2.01
  -7   0   2   -1.82    1.88
  -6   0   2   -0.79    1.75
   6   0  -2    0.85    1.56
  -6   0   2   -0.85    1.66
   6   0  -2   -1.24    1.48
  -5   0   2  572.33   24.68
   5   0  -2  601.04   24.69
   5   0  -2  582.57   24.62
  -5   0   2  578.20   24.68
   4   0  -2  427.08   17.61
   4   0  -2  412.35   17.65
  -4   0   2  409.75   17.60
  -4   0   2  405.65   17.64
  -3   0   2  115.23    5.71
   3   0  -2  120.80    5.87
   3   0  -2  121.13    5.73
  -3   0   2  123.85    5.91
  -2   0   2 7853.70  347.66
   2   0  -2 7917.46  348.94
  -1   0   2  599.76   43.99
   1   0  -2  603.04   44.64
   0   0  -2 4437.32  187.29
   0   0   2 4406.79  187.36
   1   0   2  746.41   29.88
  -1   0  -2  740.98   29.81
   1   0   2  750.76   29.88
  -2   0  -2 2940.71  141.61
  -2   0  -2 3068.60  147.25
   3   0   2  304.12   13.43
   3   0   2  305.14   13.58
  -3   0  -2  306.60   13.49
   3   0   2  293.08   13.53
  -4   0  -2   49.11    3.90
   4   0   2   49.78    3.77
   4   0   2   45.54    3.85
   4   0   2   47.29    3.83
   5   0   2  290.20   14.13
  -5   0  -2  304.57   15.42
   5   0   2  308.92   14.64
  -6   0  -2   26.23    3.99
   6   0   2   30.19    4.31
  -7   0  -2   58.37    5.83
   7   0   2   62.32    5.63
   8   0   2    5.45    3.18
  -8   0  -2    9.02    3.27
   9   0   2    7.00    3.60
  -9   0  -2    9.57    3.51
  10  -1  -2   16.09    4.39
 -10  -1   2   16.98    4.16
 -10   1   2   13.90    3.64
  10   1  -2    9.57    3.28
  -9  -1   2   66.05    6.52
   9  -1  -2   67.63    6.64
  -9   1   2   65.20    6.47
  -9   1   2   72.19    6.27
  -8  -1   2   98.20    7.52
   8   1  -2  112.89    7.96
  -8   1   2  106.30    7.32
  -8   1   2  110.49    7.90
  -7  -1   2   57.99    5.22
  -7  -1   2   64.14    5.30
  -7   1   2   40.74    4.74
  -7   1   2   50.27    4.89
   7   1  -2   48.83    4.78
  -6  -1   2  441.44   20.49
   6  -1  -2  412.67   18.92
  -6  -1   2  444.12   19.56
   6   1  -2  418.62   19.14
  -6   1   2  435.49   19.48
  -6   1   2  438.81   19.20
  -5  -1   2  171.37    8.16
   5  -1  -2  176.85    7.93
  -5  -1   2  177.55    8.34
   5   1  -2  144.13    7.71
   5   1  -2  138.04    8.40
  -5   1   2  131.48    7.57
  -5   1   2  133.66    7.84
   4  -1  -2  290.59   13.13
   4  -1  -2  303.70   13.01
  -4  -1   2  299.96   13.35
  -4  -1   2  300.86   13.08
  -4   1   2  293.13   13.19
   4   1  -2  284.44   13.22
   4   1  -2  296.32   12.99
  -4   1   2  310.31   13.06
   3  -1  -2  295.82   12.54
  -3  -1   2  289.68   12.71
  -3  -1   2  285.24   12.34
   3  -1  -2  295.98   12.42
   3   1  -2  293.44   12.34
   3   1  -2  290.39   12.70
  -3   1   2  303.63   12.66
  -3   1   2  286.27   12.39
  -2  -1   2  968.50   71.69
   2  -1  -2 1038.65   74.25
  -2   1   2 1008.19   72.43
   2   1  -2 1046.77   75.01
   1  -1  -2 9851.86  415.97
   1   1  -2 9920.51  413.97
  -1   1   2 9999.00  416.07
   0  -1  -2 5098.93  218.64
   0  -1   2 5078.85  206.43
   0   1  -2 4851.10  206.13
   0   1   2 5044.92  218.42
   1  -1   2  404.45   16.72
  -1  -1  -2  394.66   16.80
  -1  -1  -2  407.38   16.77
   1   1   2  411.81   16.78
   1   1   2  406.11   16.83
  -1   1  -2  406.86   16.69
  -1   1  -2  419.45   16.75
  -2  -1  -2   20.82    2.05
   2  -1   2   19.82    2.04
   2  -1   2   15.41    1.73
  -2  -1  -2   18.18    2.05
   2   1   2   18.30    2.08
  -2   1  -2   20.10    2.10
  -2   1  -2   16.21    1.81
   2   1   2   17.99    1.83
  -3  -1  -2 1026.06   43.72
   3  -1   2 1034.12   43.47
   3  -1   2 1020.99   43.70
   3   1   2 1126.34   43.95
  -3   1  -2 1117.64   43.61
  -3   1  -2 1090.24   43.89
   3   1   2 1119.48   43.84
   3   1   2 1119.69   43.83
   4  -1   2  199.11    9.40
  -4  -1  -2  198.12    9.75
   4  -1   2  182.47    9.55
  -4   1  -2  184.21    9.75
  -4   1  -2  197.78    9.52
   4   1   2  189.61    9.66
   4   1   2  173.29    9.42
   4   1   2  195.69    9.61
   5  -1   2  434.88   19.75
  -5  -1  -2  427.71   20.14
   5  -1   2  439.90   20.34
  -5   1  -2  456.31   19.98
   5   1   2  457.38   20.33
  -5   1  -2  474.45   20.62
   6  -1   2   31.63    4.35
  -6  -1  -2   27.68    4.07
   6   1   2   22.65    3.93
  -6   1  -2   25.13    3.95
  -7  -1  -2   32.15    5.00
   7  -1   2   28.58    4.68
   7   1   2   30.15    4.74
  -7   1  -2   28.84    4.33
   8  -1   2   77.34    7.21
  -8   1  -2   78.75    6.83
   8   1   2  100.05    7.91
  -9  -1  -2   23.86    4.56
   9  -1   2   19.44    4.75
  -9   1  -2   14.15    3.86
   9   1   2   14.40    4.13
  -9  -2   2   68.18    6.56
   9   2  -2   69.01    6.51
  -9   2   2   69.58    6.03
  -9   2   2   66.50    6.56
  -8  -2   2  118.66    8.08
   8   2  -2  105.47    7.67
  -8   2   2  109.61    8.07
  -8   2   2  100.87    7.09
  -7  -2   2  148.51    9.10
   7   2  -2  153.73    8.76
  -7   2   2  142.83    8.26
  -7   2   2  142.93    8.95
  -6  -2   2   95.74    6.39
   6   2  -2   93.53    5.96
  -6   2   2   95.78    5.77
   6   2  -2   90.85    6.05
  -6   2   2   90.03    6.20
  -5  -2   2   76.77    5.05
   5  -2  -2   75.62    4.33
   5  -2  -2   73.63    4.69
   5   2  -2   62.33    4.66
   5   2  -2   61.62    4.35
  -5   2   2   59.40    4.12
  -5   2   2   60.76    4.63
   5   2  -2   63.36    4.34
  -4  -2   2  937.24   39.12
  -4  -2   2  953.71   38.70
   4  -2  -2  948.97   38.95
   4  -2  -2  949.52   38.47
  -4   2   2  946.70   39.02
  -4   2   2 1002.68   38.58
   4   2  -2  955.78   38.60
   4   2  -2  953.25   38.65
   4   2  -2  994.77   39.19
   3  -2  -2  700.51   28.14
  -3  -2   2  693.19   28.33
   3  -2  -2  696.31   27.71
  -3   2   2  675.87   27.70
   3   2  -2  713.13   27.76
   3   2  -2  677.41   27.71
  -3   2   2  689.15   28.19
   3   2  -2  685.86   28.30
   2  -2  -2 1305.66   86.64
  -2  -2   2 1216.33   85.56
  -2   2   2 1245.12   83.82
   2   2  -2 1065.97   82.90
  -1  -2   2  598.27   24.75
   1  -2  -2  626.98   25.04
  -1   2   2  629.02   24.56
  -1   2   2  612.55   24.48
   0  -2   2  265.28   10.35
   0  -2   2  266.34   11.00
   0  -2  -2  274.10   10.73
   0   2  -2  251.97   10.33
   0   2  -2  238.04   10.63
   0   2   2  245.90   10.68
   0   2   2  236.82   10.61
  -1  -2  -2 4983.72  222.47
   1   2   2 4655.04  221.99
  -2  -2  -2 1643.50  104.45
   2  -2   2 1707.94   85.41
   2   2   2 1802.20  107.57
  -2   2  -2 1875.82   96.71
   3  -2   2 2677.59  133.97
  -3  -2  -2 2551.85  147.52
  -3  -2  -2 2495.04  156.79
  -3   2  -2 2498.25  128.00
   4  -2   2  112.34    6.69
   4  -2   2  122.59    6.40
  -4  -2  -2  114.72    6.77
  -4   2  -2  116.42    6.38
   4   2   2  118.55    6.89
  -4   2  -2  118.35    7.01
   4   2   2  114.45    6.85
   4   2   2  122.46    6.86
   5  -2   2  221.33   11.39
  -5  -2  -2  239.88   12.22
  -5   2  -2  239.38   11.64
  -5   2  -2  230.93   12.22
   5   2   2  265.53   12.42
  -6  -2  -2  111.93    7.61
   6   2   2  105.71    7.17
  -6   2  -2  101.04    7.56
  -6   2  -2  110.17    6.96
  -7  -2  -2  141.87    9.64
   7  -2   2  139.60    9.82
  -7   2  -2  172.02   10.36
  -7   2  -2  169.03    9.41
   7   2   2  153.41    9.85
   8  -2   2   29.42    5.04
  -8  -2  -2   19.24    4.10
   8   2   2   24.56    4.58
  -8   2  -2   21.73    3.91
  -9  -2  -2   11.38    3.81
   9  -2   2    9.71    4.05
   9   2   2    8.76    3.64
  -9   2  -2   10.76    3.14
  -9  -3   2   -3.46    2.17
  -9   3   2    5.55    2.38
   9   3  -2    1.88    2.54
  -9   3   2    2.66    2.75
  -8  -3   2   15.61    3.60
   8   3  -2   18.56    3.80
  -8   3   2   25.82    3.74
  -8   3   2   26.45    4.50
  -7  -3   2  121.89    7.99
  -7   3   2  116.95    7.06
  -7   3   2  116.14    7.86
   7   3  -2  114.34    7.34
   6  -3  -2  155.58    8.17
  -6  -3   2  157.62    9.23
  -6   3   2  162.50    9.24
  -6   3   2  165.14    8.36
   6   3  -2  168.61    8.81
   6   3  -2  165.79    8.59
  -5  -3   2 1207.45   50.38
   5  -3  -2 1210.30   49.32
   5  -3  -2 1220.51   50.20
   5   3  -2 1242.07   49.76
   5   3  -2 1242.97   50.40
  -5   3   2 1254.98   49.45
   5   3  -2 1274.96   49.81
  -5   3   2 1224.57   50.28
   4  -3  -2  246.42   10.87
   4  -3  -2  252.82   11.64
  -4  -3   2  249.92   11.86
   4   3  -2  255.87   11.20
  -4   3   2  255.60   11.81
  -4   3   2  250.02   10.92
   4   3  -2  250.82   11.16
   4   3  -2  254.06   11.85
  -3  -3   2   48.32    3.67
   3  -3  -2   52.89    2.91
   3  -3  -2   50.70    3.54
  -3   3   2   54.23    3.68
  -3   3   2   56.39    2.98
   3   3  -2   58.84    3.14
   3   3  -2   54.16    3.05
   3   3  -2   52.08    3.70
  -2  -3   2  799.46   31.36
   2  -3  -2  805.80   32.07
   2  -3  -2  784.45   31.41
  -2  -3   2  775.46   32.10
   2   3  -2  794.35   31.34
  -2   3   2  797.98   31.38
   2   3  -2  798.27   32.12
  -2   3   2  812.25   32.13
   1  -3  -2  714.63   26.83
   1  -3  -2  719.95   26.35
   1   3  -2  640.96   26.01
   1   3  -2  634.44   26.65
  -1   3   2  615.70   26.27
  -1   3   2  657.49   26.76
   0  -3  -2  809.24   34.17
   0   3   2  904.75   34.47
   1  -3   2  827.21   34.51
   1  -3   2  862.89   34.63
  -1  -3  -2  859.84   34.89
   1  -3   2  860.16   34.45
  -1  -3  -2  817.57   34.79
   1   3   2  933.57   34.98
  -1   3  -2  914.99   34.71
  -2  -3  -2    1.73    1.27
   2  -3   2   -0.56    0.95
  -2  -3  -2    0.86    1.09
   2  -3   2    0.96    0.85
   2   3   2   -0.69    1.07
  -2   3  -2    0.06    1.14
   2   3   2    0.56    1.20
  -2   3  -2    2.05    1.01
  -3  -3  -2  353.07   16.43
   3  -3   2  351.92   15.86
  -3  -3  -2  348.10   16.58
   3  -3   2  354.42   16.45
  -3   3  -2  400.30   16.04
   3   3   2  406.65   16.69
  -3   3  -2  400.23   16.68
   3   3   2  389.45   16.70
   4  -3   2 1075.72   45.61
   4  -3   2 1110.82   44.92
  -4  -3  -2 1089.23   45.96
  -4   3  -2 1133.55   44.98
   4   3   2 1120.13   45.61
  -4   3  -2 1124.83   45.95
   4   3   2 1125.55   45.76
   4   3   2 1129.21   45.77
   5  -3   2  161.40    9.27
  -5  -3  -2  148.93    9.27
  -5   3  -2  171.28    9.63
  -5   3  -2  177.43    8.77
   5   3   2  175.36    9.40
  -6  -3  -2  183.04   10.50
  -6   3  -2  174.05    9.50
   6   3   2  173.57   10.18
  -6   3  -2  180.76   10.53
  -7  -3  -2   32.17    4.99
  -7   3  -2   32.20    5.16
   7   3   2   28.39    4.71
  -7   3  -2   38.54    4.11
  -8  -3  -2    0.10    2.47
   8  -3   2    3.00    2.51
   8   3   2    2.26    2.85
  -8   3  -2    0.15    2.10
  -9  -4   2    9.78    3.52
  -9   4   2   16.91    3.23
  -9   4   2   10.73    3.76
   9   4  -2    8.46    3.50
  -8  -4   2   82.08    7.07
  -8   4   2   92.67    6.16
   8   4  -2   85.79    6.49
  -8   4   2   77.03    6.94
  -7  -4   2   52.96    5.37
   7  -4  -2   50.13    4.20
  -7   4   2   50.37    5.25
   7   4  -2   54.19    4.75
  -7   4   2   62.45    4.60
  -6  -4   2   76.48    5.90
   6  -4  -2   86.36    5.02
  -6   4   2   87.85    5.16
   6   4  -2   86.91    5.58
  -6   4   2   92.35    6.35
   6   4  -2   79.73    5.48
   5  -4  -2   41.46    3.06
  -5  -4   2   41.29    4.16
  -5   4   2   38.92    3.98
   5   4  -2   44.77    3.54
   5   4  -2   43.94    3.47
  -5   4   2   41.71    3.08
   4  -4  -2  937.14   38.15
   4  -4  -2  930.17   40.11
  -4  -4   2  942.14   39.49
  -4   4   2  980.16   38.22
   4   4  -2  986.16   38.75
  -4   4   2  951.05   39.42
   4   4  -2  985.90   39.55
   4   4  -2  974.52   38.69
   3  -4  -2 1331.65   53.27
   3  -4  -2 1343.46   54.36
  -3  -4   2 1343.79   54.52
   3   4  -2 1402.15   54.58
   3   4  -2 1379.77   53.75
  -2  -4   2 2013.57  133.88
  -2  -4   2 2001.01  127.32
   2  -4  -2 2046.48  128.49
  -2   4   2 2138.58  129.11
   1  -4  -2  402.89   16.60
  -1  -4   2  409.80   17.11
   1  -4  -2  414.57   17.25
  -1  -4   2  404.08   16.51
   1   4  -2  423.44   17.13
  -1   4   2  425.30   17.31
  -1   4   2  401.96   16.60
   1   4  -2  418.05   16.54
   0  -4  -2  332.33   13.33
   0  -4  -2  330.05   13.59
   0  -4   2  331.03   13.07
   0  -4   2  329.86   13.21
   0   4   2  296.41   13.20
   0   4   2  299.97   13.52
   0   4  -2  298.57   13.02
   1  -4   2 1862.17  104.15
  -1  -4  -2 1930.37  119.14
  -1   4  -2 1800.43   93.81
   1   4   2 1798.16  118.16
  -2  -4  -2  299.10   14.04
   2  -4   2  311.65   13.86
  -2  -4  -2  318.37   13.99
   2  -4   2  313.42   13.28
  -2   4  -2  313.31   13.88
   2   4   2  325.83   13.99
  -2   4  -2  331.29   13.34
   2   4   2  319.74   14.09
   3  -4   2 1110.65   45.24
   3  -4   2 1106.67   44.37
  -3  -4  -2 1187.32   46.16
  -3  -4  -2 1137.80   45.54
   3   4   2 1066.15   45.10
   3   4   2 1090.48   45.40
  -3   4  -2 1102.68   45.25
  -3   4  -2 1102.32   44.37
  -4  -4  -2   42.95    4.15
   4  -4   2   42.67    4.19
   4  -4   2   42.02    3.12
  -4  -4  -2   44.11    3.63
  -4   4  -2   40.04    3.90
   4   4   2   44.78    3.95
  -4   4  -2   40.20    3.17
   5  -4   2    1.38    1.29
  -5  -4  -2    1.85    2.16
   5   4   2    1.00    1.97
  -5   4  -2    4.49    1.77
  -5   4  -2    4.14    2.26
   6  -4   2   63.45    4.58
  -6  -4  -2   63.50    5.48
  -6   4  -2   57.79    4.78
  -6   4  -2   57.52    5.74
   6   4   2   62.90    5.60
  -7  -4  -2   43.05    5.87
  -7   4  -2   45.43    5.64
  -7   4  -2   57.37    4.90
   7   4   2   53.27    5.49
   8  -4   2   18.21    4.35
  -8  -4  -2   15.66    4.16
  -8   4  -2   18.80    4.42
  -8   4  -2   22.61    3.91
   8   4   2   19.92    4.40
  -9  -5   2   19.50    4.55
  -9   5   2   14.61    2.96
  -9   5   2   15.69    4.25
   8  -5  -2   36.33    3.80
   8   5  -2   46.05    5.06
   7  -5  -2   59.37    4.48
  -7  -5   2   66.85    6.16
  -7   5   2   74.20    4.84
   7   5  -2   78.53    5.76
  -7   5   2   74.94    6.40
  -6  -5   2  231.11   11.97
   6  -5  -2  227.40   10.07
  -6   5   2  208.82    9.98
   6   5  -2  208.14   10.73
  -6   5   2  209.92   11.54
   6   5  -2  221.72   11.03
  -5  -5   2  583.21   26.88
   5  -5  -2  602.58   25.15
  -5   5   2  644.58   25.29
   5   5  -2  639.91   26.05
  -5   5   2  631.84   27.01
   5   5  -2  623.15   26.06
  -4  -5   2  499.00   21.84
   4  -5  -2  506.81   21.69
   4  -5  -2  515.25   20.18
   4   5  -2  501.45   20.91
   4   5  -2  498.03   20.99
   4   5  -2  487.54   21.78
  -4   5   2  498.55   21.80
   3  -5  -2  268.49   12.43
  -3  -5   2  278.64   12.61
  -3  -5   2  276.35   11.68
   3   5  -2  267.69   11.63
  -3   5   2  270.45   12.48
  -3   5   2  268.98   10.92
  -3   5   2  270.43   10.93
   3   5  -2  276.04   12.57
  -2  -5   2  487.10   21.26
   2  -5  -2  470.94   21.24
  -2   5   2  515.35   20.07
   2   5  -2  520.97   21.32
  -2   5   2  527.31   20.08
  -2   5   2  508.60   21.44
   2   5  -2  521.81   20.55
  -1  -5   2  920.59   37.50
   1  -5  -2  904.04   36.96
   1  -5  -2  938.17   37.79
  -1  -5   2  902.66   36.98
   1   5  -2  964.40   37.06
   1   5  -2  951.45   37.54
  -1   5   2  949.44   37.84
  -1   5   2  956.04   36.96
   0  -5  -2  728.18   30.86
   0  -5   2  697.19   30.32
   0  -5   2  700.64   30.28
   0  -5  -2  706.96   30.43
   0   5  -2  804.69   30.48
   0   5   2  817.86   30.57
   0   5  -2  793.74   30.43
   0   5   2  823.68   31.06
  -1  -5  -2  250.57   11.56
   1  -5   2  245.45   11.24
  -1  -5  -2  248.58   11.47
   1  -5   2  258.59   10.90
   1   5   2  265.00   11.69
  -1   5  -2  268.26   11.43
   1   5   2  268.48   11.58
   2  -5   2  132.77    5.90
  -2  -5  -2  122.24    6.81
   2  -5   2  123.81    6.55
  -2  -5  -2  132.39    6.78
   2  -5   2  130.73    5.99
   2   5   2  118.30    6.68
  -2   5  -2  123.20    6.62
   2   5   2  128.46    6.68
   3  -5   2  270.14   11.15
  -3  -5  -2  261.69   12.41
  -3  -5  -2  272.52   12.20
   3  -5   2  264.50   12.09
   3   5   2  245.23   12.02
  -3   5  -2  244.88   11.06
  -3   5  -2  243.92   12.06
   3   5   2  244.09   12.14
   4  -5   2  287.99   12.78
  -4  -5  -2  278.91   14.11
   4   5   2  298.62   13.91
  -4   5  -2  284.49   13.98
  -4   5  -2  303.20   12.85
   5  -5   2  135.40    6.86
  -5  -5  -2  148.49    8.60
   5   5   2  126.22    7.83
  -5   5  -2  115.94    7.90
  -5   5  -2  117.06    6.73
   6  -5   2   41.24    3.53
  -6  -5  -2   40.22    4.90
  -6   5  -2   39.47    4.94
  -6   5  -2   46.72    3.83
   6   5   2   41.31    4.71
  -7  -5  -2   18.97    4.98
  -7   5  -2   18.23    3.03
  -7   5  -2   18.42    4.24
   7   5   2   21.74    4.12
  -8  -5  -2   52.08    6.22
   8   5   2   56.59    6.23
  -8   5  -2   53.39    6.41
  -8   5  -2   46.37    4.65
  -9  -6   2   17.12    4.34
  -9   6   2   12.18    3.96
  -9   6   2   14.45    2.67
   8  -6  -2   43.82    3.87
  -8  -6   2   56.34    6.15
   8   6  -2   46.54    4.91
  -8   6   2   52.68    3.97
  -8   6   2   58.63    6.08
   7  -6  -2    6.10    1.80
  -7  -6   2    8.86    3.08
   7   6  -2   13.44    2.96
  -7   6   2   14.29    3.58
  -7   6   2   10.45    1.97
  -6  -6   2   34.39    4.74
   6  -6  -2   29.06    2.51
   6   6  -2   31.28    3.18
  -6   6   2   26.91    4.10
   6   6  -2   35.19    4.54
  -6   6   2   32.69    2.60
   5  -6  -2  244.16   10.23
  -5  -6   2  245.40   12.33
   5   6  -2  238.39   11.18
  -5   6   2  230.94   12.13
  -5   6   2  232.16    9.99
   5   6  -2  227.67   11.19
   4  -6  -2   51.04    4.89
  -4  -6   2   52.50    3.88
  -4   6   2   74.62    3.03
   4   6  -2   72.72    4.26
  -4   6   2   71.84    5.17
   4   6  -2   73.73    4.31
   4   6  -2   66.69    4.93
   3  -6  -2  527.49   22.64
  -3  -6   2  551.43   21.83
  -3  -6   2  562.19   22.85
   3   6  -2  508.49   21.71
  -3   6   2  497.00   22.64
  -2  -6   2  890.89   37.19
  -2  -6   2  883.56   37.89
   2  -6  -2  890.68   38.02
  -2   6   2  954.64   38.23
   2   6  -2  965.67   38.02
   2   6  -2  960.66   37.27
  -2   6   2  971.87   36.52
  -2   6   2  953.38   36.52
  -1  -6   2  362.71   14.79
   1  -6  -2  365.05   14.59
   1  -6  -2  365.63   15.57
  -1  -6   2  354.48   15.18
   1   6  -2  346.76   15.13
  -1   6   2  338.30   15.50
  -1   6   2  348.94   14.53
   1   6  -2  354.14   14.80
   0  -6   2  422.88   17.90
   0  -6   2  441.27   17.90
   0  -6  -2  421.01   17.96
   0  -6  -2  440.79   18.52
   0   6   2  425.02   17.95
   0   6   2  439.74   18.57
   0   6  -2  427.76   17.88
   0   6  -2  439.36   18.00
   1  -6   2  710.24   29.69
  -1  -6  -2  708.58   30.06
  -1  -6  -2  708.11   29.92
   1  -6   2  732.48   29.25
   1  -6   2  711.25   29.17
   1   6   2  746.21   30.14
  -1   6  -2  752.34   29.86
   1   6   2  769.81   30.00
   2  -6   2  868.69   34.84
  -2  -6  -2  868.29   35.15
   2  -6   2  877.90   33.88
  -2  -6  -2  878.23   35.86
   2   6   2  821.59   34.93
   2   6   2  808.96   34.93
  -2   6  -2  827.07   34.88
   3  -6   2  185.91    9.94
  -3  -6  -2  189.86   10.28
   3  -6   2  194.71    8.92
   3  -6   2  192.08    9.02
  -3  -6  -2  189.07   10.05
  -3   6  -2  235.77   10.44
   3   6   2  238.89   10.51
   3   6   2  213.63   10.39
   4  -6   2   10.03    1.70
  -4  -6  -2   12.03    2.83
  -4   6  -2   10.41    2.59
   4   6   2   11.37    2.49
  -4   6  -2    9.78    1.68
  -5  -6  -2   48.18    5.06
   5  -6   2   48.13    3.33
  -5   6  -2   35.17    4.73
   5   6   2   40.77    4.55
  -5   6  -2   43.79    3.35
  -6  -6  -2   24.12    4.31
  -6   6  -2   20.90    2.88
   6   6   2   16.66    3.70
  -6   6  -2   18.96    3.92
  -7  -6  -2   48.25    5.81
  -7   6  -2   42.91    3.95
  -7   6  -2   44.61    6.19
   7   6   2   43.85    6.34
  -8  -6  -2   20.09    4.77
  -8   6  -2   21.75    3.48
   8   6   2   15.05    4.24
  -8   6  -2   14.71    4.31
  -9  -7   2   24.18    5.28
  -9   7   2   30.45    3.08
  -9   7   2   26.48    5.37
   9   7  -2   21.98    4.30
   8  -7  -2   45.38    3.49
  -8  -7   2   39.66    5.81
  -8   7   2   36.83    5.62
  -8   7   2   43.99    3.37
   8   7  -2   56.11    5.20
  -7  -7   2   -0.33    2.55
   7  -7  -2    5.10    1.47
  -7   7   2    6.33    1.38
   7   7  -2    4.89    2.29
  -7   7   2    1.32    2.58
  -6  -7   2  261.62   13.95
   6   7  -2  268.69   12.77
  -6   7   2  268.72   13.95
  -6   7   2  256.94   11.19
  -5  -7   2   13.92    3.20
  -5   7   2    4.50    2.43
   5   7  -2    5.85    1.97
   5   7  -2    6.19    1.86
  -4  -7   2  215.13   10.14
  -4  -7   2  222.52   11.24
   4   7  -2  211.84   10.12
  -4   7   2  223.97   11.21
   3  -7  -2   84.96    5.50
  -3  -7   2   91.03    4.82
  -3  -7   2   83.19    5.54
  -3   7   2   82.73    5.68
   3   7  -2   84.45    5.50
   3   7  -2   91.84    4.83
  -2  -7   2  237.36   10.08
  -2  -7   2  230.34   10.72
   2  -7  -2  226.54   10.89
   2   7  -2  220.99   10.03
  -2   7   2  224.29    9.08
  -2   7   2  221.95   10.95
  -2   7   2  226.56    9.07
   2   7  -2  222.30   10.67
   1  -7  -2 1761.18   69.52
  -1  -7   2 1741.68   68.62
  -1   7   2 1748.16   69.48
   1   7  -2 1708.53   68.92
   0  -7  -2 1874.46   72.97
   0  -7   2 1858.99   72.35
   0   7  -2 1808.73   72.17
   0   7   2 1783.51   72.23
  -1  -7  -2  435.15   18.60
   1  -7   2  451.85   17.79
   1  -7   2  448.43   18.51
   1   7   2  439.98   18.90
  -1   7  -2  411.59   18.46
  -1   7  -2  422.33   17.85
   1   7   2  417.93   18.48
   2  -7   2   22.62    1.82
  -2  -7  -2   23.95    3.01
  -2  -7  -2   23.12    3.07
   2   7   2   25.51    3.16
   2   7   2   24.29    3.11
  -2   7  -2   22.87    2.78
   3  -7   2  434.82   19.72
   3  -7   2  455.08   18.26
   3  -7   2  447.18   18.21
  -3  -7  -2  452.85   20.08
  -3   7  -2  434.26   20.74
   3   7   2  445.34   19.79
   4  -7   2   52.19    3.12
   4  -7   2   57.62    3.29
  -4  -7  -2   49.06    4.85
  -4   7  -2   32.96    4.16
   4   7   2   37.33    4.24
  -5  -7  -2  301.91   14.99
   5  -7   2  284.99   12.45
  -5   7  -2  282.36   12.46
  -5   7  -2  273.12   14.49
   5   7   2  271.64   14.12
  -6  -7  -2   49.52    5.17
   6  -7   2   49.93    3.54
  -6   7  -2   37.56    5.30
  -6   7  -2   43.57    3.56
   6   7   2   47.96    5.15
  -7  -7  -2   27.94    4.90
   7  -7   2   40.38    3.36
   7   7   2   36.21    5.31
  -7   7  -2   33.36    5.45
  -7   7  -2   32.50    3.45
  -8  -7  -2   92.98    8.64
  -8   7  -2  107.08    6.42
  -8   7  -2   94.03    8.62
   8   7   2  102.17    8.32
  -8  -8   2   60.98    6.63
   8  -8  -2   45.14    4.36
  -8   8   2   61.41    6.61
   8   8  -2   60.05    5.73
  -8   8   2   57.33    3.16
   7  -8  -2   70.68    3.13
  -7  -8   2   75.68    6.92
  -7   8   2   62.58    3.12
  -7   8   2   64.35    6.46
   7   8  -2   70.21    5.63
  -6  -8   2    3.87    2.64
  -6   8   2    3.80    2.77
   6   8  -2    4.10    2.27
  -5  -8   2   86.10    6.66
  -5   8   2   88.42    6.68
   5   8  -2   93.60    5.75
   5   8  -2   90.51    5.72
  -4  -8   2  203.40   10.30
  -4  -8   2  193.01    9.06
  -4   8   2  169.30    9.95
   4   8  -2  173.31    8.95
  -3  -8   2  341.06   16.18
  -3  -8   2  346.33   15.32
   3   8  -2  351.97   16.20
  -3   8   2  361.23   16.51
   3   8  -2  370.05   15.46
  -2  -8   2  440.01   17.94
  -2  -8   2  441.89   17.29
   2  -8  -2  422.76   18.16
  -2   8   2  385.79   15.94
  -2   8   2  377.25   18.76
   2   8  -2  384.22   17.66
   2   8  -2  405.89   17.19
  -2   8   2  384.39   15.92
   1  -8  -2  231.29    9.64
  -1  -8   2  232.49   10.38
  -1  -8   2  228.18   10.13
   1  -8  -2  224.27   10.82
  -1   8   2  219.41   10.92
   1   8  -2  213.04   10.21
  -1   8   2  216.82    9.58
   1   8  -2  210.27   10.04
   0  -8   2  886.57   35.69
   0  -8  -2  868.87   36.54
   0  -8   2  843.74   35.92
   0  -8  -2  866.48   35.80
   0   8  -2  910.42   36.07
   0   8   2  904.97   36.68
   0   8  -2  911.79   35.77
   0   8   2  899.19   35.84
   1  -8   2  446.67   17.64
  -1  -8  -2  445.40   18.60
   1  -8   2  449.58   18.50
  -1  -8  -2  422.17   18.81
   1   8   2  404.39   18.78
  -1   8  -2  413.58   17.70
   1   8   2  405.51   18.39
  -1   8  -2  427.70   18.54
  -2  -8  -2 1395.99   56.24
   2  -8   2 1406.13   56.02
   2  -8   2 1427.20   54.57
   2  -8   2 1304.80   55.36
  -2  -8  -2 1409.49   56.27
   2   8   2 1370.42   56.12
  -2   8  -2 1395.09   56.12
  -3  -8  -2  348.29   15.88
   3  -8   2  359.61   13.86
   3  -8   2  341.19   13.66
  -3   8  -2  302.57   15.39
   3   8   2  290.98   15.25
   4  -8   2  151.80    6.89
  -4  -8  -2  151.65    9.13
   4  -8   2  148.06    6.71
   4   8   2  150.97    8.77
  -4   8  -2  131.82    8.62
   5  -8   2   95.55    5.14
  -5  -8  -2  102.93    7.68
   5  -8   2   95.49    5.01
   5   8   2  113.38    7.32
  -5   8  -2   93.54    7.29
   6  -8   2   24.19    2.32
   6  -8   2   17.88    2.42
   6   8   2   19.50    4.20
  -6   8  -2   19.59    4.29
  -7  -8  -2  122.64    9.15
   7  -8   2  112.31    6.34
   7  -8   2  116.22    6.54
   7   8   2  113.23    8.62
  -7   8  -2  117.91    9.09
  -8  -9   2   16.92    4.34
  -8   9   2   20.27    4.54
   8   9  -2   19.39    3.72
  -7  -9   2   97.75    8.29
   7   9  -2  115.76    7.36
  -7   9   2  101.83    8.16
  -6  -9   2  258.98   14.70
   6   9  -2  289.66   13.55
  -6   9   2  277.77   14.94
  -5  -9   2  287.72   13.77
  -5  -9   2  288.65   14.98
   5   9  -2  288.29   13.83
   5   9  -2  307.81   14.02
  -5   9   2  297.78   15.04
  -4  -9   2  180.82   10.34
  -4  -9   2  178.16    9.86
   4   9  -2  189.51    9.35
  -4   9   2  208.20   10.81
  -3  -9   2   91.51    5.35
  -3  -9   2   90.14    6.10
   3   9  -2  100.34    5.59
  -3   9   2   87.85    6.36
  -2  -9   2  307.62   12.95
  -2  -9   2  315.17   13.57
  -2   9   2  281.63   11.35
   2   9  -2  280.07   13.38
  -2   9   2  246.95   11.34
   2   9  -2  300.75   12.94
  -2   9   2  295.68   13.95
  -1  -9   2  849.64   36.57
  -1  -9   2  896.00   36.79
   1  -9  -2  889.44   36.00
  -1   9   2  918.15   37.61
   1   9  -2  909.48   36.80
  -1   9   2  931.75   36.03
   1   9  -2  916.38   36.72
   0  -9  -2  853.83   34.16
   0  -9   2  862.75   34.02
   0  -9  -2  850.68   35.85
   0  -9   2  841.81   34.40
   0   9   2  810.64   34.97
   0   9  -2  826.55   34.00
   0   9   2  849.45   34.14
   0   9  -2  816.38   34.39
  -1  -9  -2  514.60   22.55
   1  -9   2  534.31   21.60
   1  -9   2  499.21   22.46
  -1   9  -2  550.09   22.79
   1   9   2  531.89   22.58
   1   9   2  542.47   23.16
  -1   9  -2  526.74   21.72
   2  -9   2   36.68    2.31
   2  -9   2   32.60    2.22
   2  -9   2   38.15    3.93
   2   9   2   41.62    3.66
  -2   9  -2   36.60    3.75
   2   9   2   37.95    3.98
   3  -9   2  103.09    4.77
   3  -9   2  101.36    4.76
  -3  -9  -2   97.21    6.95
   3   9   2  120.51    7.24
  -3   9  -2  133.17    7.62
  -4  -9  -2  474.29   21.95
   4  -9   2  459.22   18.75
   4  -9   2  463.07   18.76
   4   9   2  480.20   21.54
  -4   9  -2  480.01   21.76
  -5  -9  -2  129.00    9.03
  -5   9  -2  136.82    8.94
   5   9   2  133.12    8.63
  -6  -9  -2   75.69    7.11
   6  -9   2   72.77    4.04
   6  -9   2   78.00    4.04
  -6   9  -2   83.95    7.11
   6   9   2   80.52    6.77
  -7  -9  -2   14.18    4.46
   7  -9   2   13.82    1.94
  -7   9  -2   18.30    4.44
   7   9   2   17.90    4.43
  -8 -10   2   16.43    4.31
   8  10  -2    4.97    2.94
  -8  10   2   16.07    4.27
  -7 -10   2   48.98    6.43
   7  10  -2   43.71    4.83
  -7  10   2   46.00    6.28
  -6 -10   2   12.15    3.28
  -6  10   2    6.01    3.20
   6  10  -2    5.23    2.44
  -5 -10   2   28.89    4.57
  -5  10   2   35.85    4.94
   5  10  -2   26.93    3.57
  -4 -10   2  279.29   14.04
  -4 -10   2  265.26   12.85
  -4  10   2  266.11   14.12
   4  10  -2  287.92   13.09
  -3 -10   2  110.93    7.39
  -3 -10   2  112.65    7.21
   3  10  -2  140.42    7.09
  -3  10   2  133.39    8.13
  -2 -10   2  626.35   26.41
  -2 -10   2  607.55   25.86
  -2  10   2  623.76   27.03
   2  10  -2  597.40   26.30
   2  10  -2  630.22   25.95
  -1 -10   2   13.28    2.64
  -1 -10   2   15.87    2.51
   1 -10  -2   14.73    1.80
   1  10  -2   16.36    2.43
  -1  10   2   15.87    3.09
  -1  10   2   13.78    1.77
   1  10  -2   14.97    2.55
   0 -10  -2   32.40    2.91
   0 -10   2   26.94    3.06
   0 -10   2   32.83    2.79
   0  10  -2   26.72    3.30
   0  10   2   26.83    2.67
   0  10   2   26.51    3.71
   0  10  -2   24.81    2.62
  -1 -10  -2  146.79    7.75
   1 -10   2  149.07    6.70
   1 -10   2  136.41    7.61
   1  10   2  139.69    8.26
  -1  10  -2  125.79    8.33
  -1  10  -2  142.18    6.76
   1  10   2  140.39    7.57
  -2 -10  -2   56.53    4.43
   2 -10   2   47.80    2.57
  -2  10  -2   33.96    3.97
   2  10   2   33.42    4.22
  -3 -10  -2   87.13    6.40
   3  10   2   84.65    6.35
  -3  10  -2   89.01    6.49
  -4 -10  -2   17.00    3.76
   4  10   2   10.01    2.99
  -4  10  -2   10.01    3.14
  -5 -10  -2   81.94    6.91
   5  10   2   68.81    6.22
  -5  10  -2   64.25    6.25
  -6 -10  -2   39.11    5.69
   6  10   2   38.88    5.45
  -6  10  -2   36.47    5.49
  -7 -10  -2   36.96    5.98
   7  10   2   42.09    5.97
  -7  10  -2   42.14    6.12
  -7 -11   2   17.53    4.35
  -7  11   2   17.88    4.36
   7  11  -2   12.89    3.34
  -6 -11   2   22.94    4.54
   6  11  -2   16.81    3.35
  -6  11   2   28.00    4.93
  -5 -11   2  125.75    8.95
   5  11  -2  138.60    8.04
  -5  11   2  142.38    9.35
  -4 -11   2    4.55    2.60
  -4  11   2    3.70    2.69
   4  11  -2    2.92    2.10
  -3 -11   2   -0.30    2.05
  -3 -11   2    0.32    1.40
   3  11  -2    0.95    1.81
  -3  11   2    2.86    2.36
  -2 -11   2   48.11    4.24
  -2 -11   2   49.24    3.97
   2  11  -2   52.68    4.24
  -2  11   2   52.40    5.03
   1 -11  -2   29.48    2.55
  -1 -11   2   29.87    3.20
  -1 -11   2   28.02    3.21
   1  11  -2   43.70    3.82
   1  11  -2   37.23    3.73
  -1  11   2   38.44    4.30
  -1  11   2   44.34    2.80
   0 -11   2   55.92    4.03
   0 -11   2   50.25    4.46
   0 -11  -2   59.68    4.18
   0  11  -2   81.90    4.38
   0  11   2   82.85    5.82
  -1 -11  -2  132.02    7.48
   1 -11   2  122.40    6.27
   1  11   2  140.99    7.47
  -1  11  -2  141.14    7.85
   1  11   2  131.92    8.16
  -1  11  -2  130.48    6.50
  -2 -11  -2   14.86    2.96
   2 -11   2   11.19    1.21
   2 -11   2   12.84    1.77
   2  11   2   10.35    2.98
  -2  11  -2   13.34    3.21
  -3 -11  -2    8.94    2.71
  -3  11  -2   14.33    3.25
   3  11   2   12.85    3.17
  -4 -11  -2  308.27   16.04
  -4  11  -2  321.59   16.18
   4  11   2  310.14   15.69
  -5 -11  -2   13.98    3.83
   5  11   2   17.80    3.83
  -5  11  -2   15.78    3.88
  -6 -11  -2   54.84    6.27
   6  11   2   51.85    5.98
  -6  11  -2   58.50    6.38
  -7 -12   2   11.85    4.09
   7  12  -2    7.19    3.03
  -7  12   2    6.23    3.57
  -6 -12   2    1.75    2.72
   6  12  -2   -1.34    2.03
  -6  12   2    3.29    2.99
  -5 -12   2   10.28    3.24
   5  12  -2    8.88    2.66
  -5  12   2   13.17    3.72
  -4 -12   2  102.58    7.74
   4  12  -2  109.98    6.91
  -4  12   2  113.20    8.12
  -3 -12   2  152.53    9.23
  -3  12   2  158.82    9.73
   3  12  -2  147.55    8.38
  -2 -12   2  118.89    7.47
   2  12  -2  131.70    7.46
  -2  12   2  123.96    8.26
   1 -12  -2    9.44    1.62
  -1 -12   2   11.85    2.39
   1  12  -2   14.08    2.51
  -1  12   2   11.37    1.82
  -1  12   2    9.98    2.82
   1  12  -2   13.01    2.79
   0 -12  -2  171.68    8.37
   0 -12   2  170.01    8.18
   0  12  -2  166.56    8.99
   0  12   2  161.85    9.60
   0  12  -2  152.90    8.09
   0  12   2  160.87    8.26
   1 -12   2   30.23    2.47
  -1  12  -2   29.60    3.99
  -1  12  -2   32.18    2.56
   1  12   2   31.13    4.47
   1  12   2   34.04    3.38
   2 -12   2   32.16    1.61
  -2 -12  -2   33.40    4.31
  -2  12  -2   24.07    3.80
   2  12   2   28.72    4.36
  -3 -12  -2   39.97    5.03
  -3  12  -2   53.00    5.28
   3  12   2   51.91    5.30
  -4 -12  -2    0.33    2.44
  -4  12  -2    2.49    2.60
   4  12   2    0.98    2.54
  -5 -12  -2   12.43    4.07
   5  12   2   11.48    3.89
  -5  12  -2   11.77    3.68
  -6 -12  -2   33.93    5.63
  -6  12  -2   28.81    5.44
   6  12   2   31.51    5.38
  -6 -13   2   82.81    7.42
   6  13  -2   65.78    6.15
  -6  13   2   76.85    7.54
  -5 -13   2    7.54    3.14
  -5  13   2    1.93    2.91
   5  13  -2    0.19    2.22
  -4 -13   2   60.15    5.86
   4  13  -2   59.28    5.07
  -4  13   2   55.47    6.00
  -3 -13   2   44.83    4.95
   3  13  -2   41.45    4.27
  -3  13   2   35.65    5.38
  -2 -13   2   38.60    4.11
  -2  13   2   37.55    5.13
   2  13  -2   34.72    3.93
  -1 -13   2  134.76    7.20
   1 -13  -2  126.16    5.87
  -1  13   2  106.56    5.76
  -1  13   2  108.91    7.86
   1  13  -2  110.75    7.22
   1  13  -2  102.15    6.67
   0 -13   2   47.09    3.69
   0 -13  -2   48.53    3.89
   0  13  -2   46.11    3.67
   0  13   2   50.79    5.29
   0  13  -2   53.53    4.82
   1 -13   2    7.59    1.50
  -1 -13  -2    8.90    2.26
   1  13   2    0.26    2.45
  -1  13  -2    9.51    2.84
  -2 -13  -2    8.51    2.78
   2  13   2   14.07    3.53
  -2  13  -2    7.50    2.93
  -3 -13  -2   87.34    6.83
  -3  13  -2   90.34    7.10
   3  13   2   91.29    7.21
   4  13   2    2.60    3.26
  -4  13  -2    3.04    2.94
  -5 -13  -2   39.50    5.75
   5  13   2   33.22    5.26
  -5  13  -2   33.15    5.39
  -5 -14   2   54.01    6.20
   5  14  -2   46.23    5.18
  -5  14   2   49.82    6.16
  -4 -14   2   38.42    5.26
   4  14  -2   33.90    4.49
  -4  14   2   37.57    5.37
  -3 -14   2  313.04   15.21
  -3  14   2  275.67   15.56
   3  14  -2  288.94   14.39
  -2 -14   2   48.24    4.58
   2  14  -2   34.14    4.38
   1 -14  -2   82.64    4.41
  -1 -14   2   73.76    5.46
   1  14  -2   86.29    6.29
  -1  14   2   72.54    4.37
  -1  14   2   81.51    6.87
   0 -14   2  106.15    5.97
   0 -14  -2  100.91    5.99
   0  14  -2   94.93    5.85
   0  14  -2  113.14    7.37
   0  14   2   97.61    6.12
   0  14   2  100.03    7.67
  -1 -14  -2   89.78    6.04
   1 -14   2   85.00    4.54
   1 -14   2   90.26    4.62
   1  14   2   86.40    7.09
  -1  14  -2   79.00    6.63
  -2 -14  -2  324.19   15.93
  -2  14  -2  331.49   16.43
   2  14   2  309.31   16.38
  -3 -14  -2   18.85    3.93
   3  14   2   13.15    3.97
  -3  14  -2   16.02    4.59
  -4 -14  -2   23.32    4.47
   4  14   2   21.48    4.65
  -4  14  -2   26.94    4.98
  -4 -15   2   48.08    5.74
  -4  15   2   57.02    6.46
   4  15  -2   61.62    5.63
  -3 -15   2    5.79    2.86
   3  15  -2    4.92    2.45
  -3  15   2    6.03    3.12
  -2 -15   2   33.90    4.11
  -2  15   2   30.63    5.10
   2  15  -2   39.38    4.50
   1 -15  -2  208.18    9.46
  -1 -15   2  202.99   10.85
  -1  15   2  213.02    9.58
  -1  15   2  232.21   12.88
   1  15  -2  227.17   11.87
   0 -15  -2  205.77    9.98
   0 -15   2  204.37    9.83
   0  15   2  185.92   10.02
   0  15  -2  209.71   11.32
   0  15   2  196.66   11.88
   1 -15   2  111.12    5.63
   1 -15   2  121.04    5.67
   1  15   2  131.67    8.97
  -1  15  -2  130.57    8.58
   2  15   2    5.11    3.15
  -3 -15  -2   35.44    5.96
   3  15   2   36.10    5.54
  -3  15  -2   44.26    5.35
  -3 -16   2   42.71    5.12
  -3  16   2   56.85    6.39
   3  16  -2   57.11    5.24
  -2 -16   2   50.55    4.95
   2  16  -2   57.94    5.39
  -2  16   2   50.54    6.09
  -1 -16   2    2.61    1.90
   1 -16  -2    2.68    1.32
   1  16  -2    3.83    2.59
  -1  16   2    1.30    2.71
   0 -16  -2   28.81    3.12
   0 -16   2   29.64    2.92
   0  16  -2   32.30    4.60
   0  16   2   21.95    4.49
  -1 -16  -2   85.34    6.47
  -1  16  -2  111.78    8.04
   1  16   2  109.26    8.50
  -2 -16  -2   19.73    3.71
   2  16   2   14.45    3.85
  -2  16  -2   14.69    3.73
 -10   0   3    3.90    3.10
  10   0  -3    1.93    2.74
  -9   0   3   87.64    7.36
  -9   0   3   99.98    7.51
   9   0  -3   98.74    7.66
  -8   0   3   16.71    3.68
  -8   0   3   18.60    3.59
  -7   0   3    9.07    2.78
  -7   0   3   12.58    2.89
  -6   0   3  347.09   15.53
  -6   0   3  340.99   15.42
   6   0  -3  321.21   15.27
   6   0  -3  324.44   15.18
   5   0  -3   16.04    2.22
  -5   0   3    9.90    1.97
   5   0  -3   13.83    2.30
  -5   0   3   15.41    2.46
  -4   0   3   18.92    2.34
   4   0  -3   20.22    2.35
  -4   0   3   20.56    2.11
   4   0  -3   17.81    2.14
   3   0  -3 1370.05  100.75
  -3   0   3 1205.42   94.46
  -2   0   3 2487.89  141.43
   2   0  -3 2718.61  146.02
  -1   0   3 1355.86   80.59
   1   0  -3 1333.34   81.64
   0   0   3 2335.77  110.75
   0   0  -3 2229.71  110.43
   1   0   3  329.01   13.81
  -1   0  -3  325.49   13.74
   1   0   3  328.02   13.74
  -1   0  -3  318.22   13.85
   1   0   3  319.80   13.84
   2   0   3  282.11   12.47
   2   0   3  276.23   12.37
   2   0   3  278.02   12.38
  -2   0  -3  275.21   12.42
   3   0   3   86.99    5.16
   3   0   3   83.51    5.25
  -3   0  -3   86.44    5.24
   3   0   3   82.41    5.09
  -4   0  -3   16.10    2.83
   4   0   3   13.88    2.72
   4   0   3   11.57    2.39
   4   0   3   16.07    3.10
   5   0   3  349.13   16.82
  -5   0  -3  358.02   16.73
   6   0   3   50.12    5.17
  -6   0  -3   44.90    4.86
  -7   0  -3  126.64    8.83
   7   0   3  131.11   10.07
   8   0   3   21.87    4.63
  -8   0  -3   14.64    3.82
  10  -1  -3   10.85    3.68
 -10  -1   3   12.95    3.40
 -10   1   3    7.90    2.87
  10   1  -3    9.60    3.33
 -10   1   3   10.13    3.71
  -9  -1   3   24.45    4.39
   9   1  -3   22.18    4.46
  -9   1   3   23.83    4.41
  -9   1   3   20.67    4.14
  -8  -1   3   64.06    6.07
  -8  -1   3   54.42    5.32
  -8   1   3   57.59    5.24
  -8   1   3   70.52    5.92
   8   1  -3   56.07    5.40
  -7  -1   3  224.74   11.59
  -7  -1   3  234.44   12.03
  -7   1   3  211.59   11.41
  -7   1   3  215.87   11.58
   6  -1  -3   46.26    4.02
   6  -1  -3   52.30    4.14
  -6  -1   3   50.98    4.26
  -6  -1   3   50.54    4.58
  -6   1   3   60.40    4.63
   6   1  -3   69.54    4.53
   5  -1  -3   11.61    2.16
  -5  -1   3   11.80    1.98
  -5  -1   3    7.15    2.07
   5  -1  -3   12.45    2.11
   5   1  -3   10.50    2.18
  -5   1   3    9.77    2.08
   5   1  -3   10.88    1.94
  -5   1   3    9.41    2.08
   4  -1  -3  931.95   36.22
  -4  -1   3  885.20   35.95
  -4  -1   3  880.91   36.48
   4  -1  -3  889.22   36.16
  -4   1   3  895.58   36.18
   4   1  -3  881.11   36.43
   4   1  -3  891.23   35.92
  -4   1   3  898.48   36.26
   3  -1  -3 1177.88   45.98
   3  -1  -3 1196.60   46.09
  -3   1   3 1143.20   46.05
   3   1  -3 1122.61   45.65
   3   1  -3 1147.66   46.32
   2  -1  -3 1840.45  111.61
  -2  -1   3 1729.04  105.93
  -2   1   3 1542.36  103.28
   1  -1  -3 2287.57  124.98
  -1  -1   3 2279.34  120.50
   1   1  -3 2308.54  120.89
  -1   1   3 2458.90  126.16
   0  -1   3   26.17    2.07
   0  -1  -3   24.63    1.92
   0  -1   3   26.03    2.18
   0  -1   3   25.69    1.70
   0  -1  -3   23.84    1.88
   0  -1   3   25.36    1.75
   0   1   3   29.86    1.99
   0   1   3   24.95    2.06
   1  -1   3  228.86    9.87
  -1  -1  -3  233.63   10.02
   1  -1   3  237.37    9.97
   1  -1   3  231.34   10.03
  -1  -1  -3  225.38   10.13
  -1   1  -3  214.51    9.94
   1   1   3  216.89   10.07
   1   1   3  215.75    9.93
   2  -1   3  615.03   24.96
  -2  -1  -3  585.53   25.00
  -2  -1  -3  584.40   24.95
   2  -1   3  595.56   24.91
   2  -1   3  592.48   24.85
  -2   1  -3  607.52   24.89
   2   1   3  629.79   25.16
   2   1   3  598.32   24.96
   2   1   3  606.60   25.07
   3  -1   3  191.88    8.65
   3  -1   3  198.52    8.99
   3  -1   3  193.39    8.92
  -3  -1  -3  194.81    8.99
   3   1   3  145.14    8.48
  -3   1  -3  143.14    8.36
   3   1   3  145.50    8.48
   4  -1   3  406.35   18.61
   4  -1   3  416.27   19.03
  -4  -1  -3  433.63   19.10
   4   1   3  432.70   19.08
   4   1   3  423.40   18.94
  -4   1  -3  427.85   18.74
  -5  -1  -3   58.13    4.96
   5  -1   3   50.21    4.92
  -5   1  -3   45.89    4.40
   5   1   3   49.05    4.49
  -6  -1  -3   58.04    5.33
   6  -1   3   47.99    5.21
   6   1   3   47.40    5.06
  -6   1  -3   45.17    4.67
  -7  -1  -3   81.39    6.91
   7   1   3   86.29    7.97
  -7   1  -3   67.26    6.11
   8  -1   3   28.22    5.13
  -8  -1  -3   24.26    4.56
   8   1   3   24.90    4.86
 -10  -2   3   40.43    5.77
  10   2  -3   38.64    5.75
 -10   2   3   44.95    6.20
  -9   2   3   46.73    5.54
   9   2  -3   43.06    5.11
  -9   2   3   45.58    5.06
  -8  -2   3   55.80    5.61
   8   2  -3   58.16    5.31
  -8   2   3   55.82    5.01
  -8   2   3   63.54    5.81
  -7  -2   3  149.65    9.21
  -7   2   3  150.62    8.63
   7   2  -3  165.24    8.99
  -7   2   3  151.79    9.09
  -6  -2   3  135.92    8.23
  -6  -2   3  147.03    8.73
   6   2  -3  159.62    8.27
  -6   2   3  164.39    8.79
  -6   2   3  167.44    8.32
   6   2  -3  163.40    8.43
   5  -2  -3  814.41   33.13
  -5  -2   3  805.55   33.38
   5  -2  -3  803.36   32.66
  -5  -2   3  821.86   32.76
   5   2  -3  803.91   32.64
   5   2  -3  787.18   33.25
  -5   2   3  783.01   32.67
  -5   2   3  762.94   33.01
   4  -2  -3  167.38    7.76
  -4  -2   3  156.20    8.26
  -4  -2   3  171.48    7.67
   4  -2  -3  169.35    8.02
  -4   2   3  153.79    7.99
   4   2  -3  160.18    8.22
   4   2  -3  162.59    7.56
  -4   2   3  164.08    7.74
  -3  -2   3  503.33   21.06
   3  -2  -3  531.26   20.79
   3  -2  -3  515.07   20.56
  -3   2   3  477.49   20.46
   3   2  -3  496.74   21.01
   3   2  -3  493.56   20.12
  -3   2   3  489.29   20.74
   2  -2  -3  219.98    9.90
   2  -2  -3  227.33    9.90
  -2  -2   3  220.85   10.19
   2   2  -3  229.41    9.12
   2   2  -3  227.85    9.11
   2   2  -3  238.50   10.25
  -2   2   3  238.95    9.88
  -2   2   3  229.80    9.97
   1  -2  -3 2395.11  131.23
  -1  -2   3 2291.67  122.02
   1   2  -3 2244.82  123.07
  -1   2   3 2431.42  132.09
   0  -2  -3 1259.64   84.04
   0  -2   3 1353.87   69.32
   0   2  -3 1389.69   71.01
   0   2   3 1469.85   87.85
   1  -2   3  922.64   35.66
  -1  -2  -3  923.94   35.94
  -1  -2  -3  928.76   35.83
   1  -2   3  941.08   35.60
   1   2   3  856.84   35.82
  -1   2  -3  835.81   35.50
  -1   2  -3  841.48   35.57
   1   2   3  853.20   35.71
   2  -2   3  206.43    9.88
   2  -2   3  205.37   10.00
  -2  -2  -3  215.11   10.33
  -2  -2  -3  204.76   10.11
  -2   2  -3  236.25   10.11
   2   2   3  229.31   10.29
  -2   2  -3  225.83   10.22
   2   2   3  230.43   10.35
  -3  -2  -3  199.04   10.11
   3  -2   3  205.23   10.60
   3  -2   3  187.89    9.57
   3   2   3  206.33   10.04
   3   2   3  202.98   10.10
  -3   2  -3  206.22    9.71
   3   2   3  219.03   11.05
  -3   2  -3  207.87   10.14
  -4  -2  -3  572.28   23.61
   4   2   3  510.37   23.20
  -4   2  -3  537.84   22.93
  -4   2  -3  511.93   23.35
   5  -2   3  410.22   19.92
   5  -2   3  391.70   19.73
  -5  -2  -3  407.78   19.76
  -5   2  -3  450.96   20.18
  -5   2  -3  467.86   19.68
   5   2   3  446.95   19.93
   6  -2   3  216.54   12.12
  -6  -2  -3  220.01   12.06
  -6   2  -3  219.20   11.55
   6   2   3  204.28   11.65
  -7  -2  -3   57.20    5.87
  -7   2  -3   70.26    5.81
   8  -2   3   37.93    5.79
  -8  -2  -3   45.56    6.50
  -8   2  -3   49.62    5.63
   8   2   3   43.96    6.14
 -10  -3   3   12.15    4.01
  10   3  -3    8.22    3.39
 -10   3   3   19.25    3.72
 -10   3   3    6.92    3.83
  -9  -3   3    5.45    2.93
  -9   3   3    8.40    2.67
   9   3  -3    6.32    2.73
  -9   3   3    3.17    3.22
  -8  -3   3   61.31    6.18
  -8   3   3   67.58    5.35
  -8   3   3   52.59    5.74
   8   3  -3   65.31    5.48
  -7  -3   3   70.44    6.04
   7  -3  -3   63.95    4.98
  -7   3   3   73.75    5.98
   7   3  -3   77.25    5.43
  -7   3   3   82.65    5.38
   6  -3  -3  158.82    8.22
  -6  -3   3  169.11    9.38
  -6   3   3  164.78    8.33
   6   3  -3  154.27    8.31
   6   3  -3  168.30    8.51
  -6   3   3  162.50    9.05
  -5  -3   3   24.85    3.45
   5  -3  -3   28.66    3.02
   5  -3  -3   21.45    2.38
   5   3  -3   23.08    2.52
   5   3  -3   27.05    2.50
  -5   3   3   25.29    2.51
  -5   3   3   24.16    3.18
   5   3  -3   24.82    3.34
   4  -3  -3  648.42   27.75
   4  -3  -3  655.61   27.16
  -4  -3   3  649.94   28.02
   4   3  -3  706.90   28.16
  -4   3   3  681.62   27.20
  -4   3   3  674.24   27.91
   4   3  -3  659.86   27.07
   4   3  -3  680.37   27.12
  -3  -3   3  978.77   39.31
   3  -3  -3  973.40   38.53
   3  -3  -3 1005.15   39.10
   3   3  -3  944.69   38.20
   3   3  -3  967.16   39.27
   3   3  -3  946.93   38.17
  -3   3   3  978.47   39.13
  -3   3   3  955.00   38.46
  -2  -3   3 2634.00  152.82
   2  -3  -3 2589.93  153.99
  -2   3   3 2699.95  163.56
   2   3  -3 2687.73  156.57
   1  -3  -3  218.75    9.63
   1  -3  -3  207.50    9.79
  -1  -3   3  216.12    8.90
  -1  -3   3  208.81    9.84
   1   3  -3  227.33    8.92
  -1   3   3  241.27   10.00
  -1   3   3  232.49    9.69
   1   3  -3  242.54   10.02
   0  -3   3  186.86    8.58
   0  -3  -3  184.79    8.67
   0  -3   3  188.65    8.15
   0  -3  -3  198.42    8.69
   0   3   3  195.90    8.76
   0   3  -3  189.50    8.69
   0   3   3  201.09    8.71
  -1  -3  -3 1812.17  114.25
   1   3   3 1854.06  114.50
  -2  -3  -3  392.65   17.37
   2  -3   3  375.51   16.91
  -2  -3  -3  370.91   17.40
   2  -3   3  382.80   17.15
   2   3   3  419.12   17.48
  -2   3  -3  424.47   17.36
  -2   3  -3  426.04   17.07
   2   3   3  419.54   17.58
   3  -3   3 1985.52   81.65
  -3  -3  -3 2011.71   81.01
  -3  -3  -3 2110.84   81.32
   3  -3   3 2020.13   80.45
   3   3   3 2017.35   81.11
   3   3   3 2048.26   80.99
  -4  -3  -3   26.88    3.61
   4  -3   3   24.53    2.75
  -4   3  -3   21.86    3.42
   4   3   3   25.87    3.53
  -4   3  -3   25.61    2.79
   5  -3   3   84.45    5.71
  -5  -3  -3   92.70    6.71
  -5   3  -3   93.19    6.75
  -5   3  -3   94.23    6.11
   5   3   3   91.46    6.55
  -6  -3  -3   81.79    6.64
   6  -3   3   75.77    6.64
  -6   3  -3   80.73    6.01
   6   3   3   70.09    6.30
  -6   3  -3   80.40    6.74
  -7  -3  -3   16.50    3.80
   7  -3   3   15.70    4.16
  -7   3  -3   22.20    3.89
  -8  -3  -3   19.92    4.44
   8  -3   3   23.21    4.88
  -8   3  -3   27.73    4.38
   8   3   3   26.10    4.92
  -9  -4   3    1.53    2.72
  -9   4   3   -0.17    2.65
  -9   4   3    0.67    2.06
   9   4  -3   -0.16    2.46
  -8  -4   3  123.76    8.78
   8   4  -3  135.51    8.31
  -8   4   3  122.49    8.71
  -8   4   3  128.96    7.73
  -7  -4   3   12.81    3.23
   7  -4  -3    8.83    2.28
   7   4  -3   17.11    3.07
  -7   4   3   13.73    3.38
  -7   4   3   12.77    2.43
   6  -4  -3   13.34    2.18
  -6  -4   3   13.12    3.10
   6   4  -3    9.38    2.06
  -6   4   3   12.55    2.84
  -6   4   3   12.49    2.22
   6   4  -3   13.13    2.38
   5  -4  -3  944.27   38.11
   5  -4  -3  919.72   39.12
  -5  -4   3  966.26   39.55
   5   4  -3  967.70   38.39
  -5   4   3  959.14   38.16
   5   4  -3  929.67   38.32
   4  -4  -3  640.09   25.67
  -4  -4   3  627.69   26.88
  -4   4   3  638.35   25.65
   4   4  -3  636.49   25.75
   4   4  -3  632.40   26.84
  -4   4   3  629.60   26.75
   4   4  -3  632.71   25.72
   3  -4  -3  457.90   19.00
   3  -4  -3  478.04   19.83
  -3  -4   3  423.43   19.82
   3   4  -3  477.70   18.80
   3   4  -3  478.54   20.02
  -3   4   3  455.87   18.88
  -3   4   3  488.45   19.93
  -2  -4   3  671.44   27.53
  -2  -4   3  666.92   26.24
   2  -4  -3  654.22   27.40
   2   4  -3  670.50   26.24
  -2   4   3  680.94   27.50
   2   4  -3  682.67   27.51
  -2   4   3  657.14   26.74
  -2   4   3  662.73   26.70
   1  -4  -3 1075.69   41.23
   1  -4  -3 1065.44   41.63
  -1  -4   3 1062.37   40.62
  -1   4   3 1027.10   41.17
   1   4  -3 1015.01   40.61
  -1   4   3 1023.94   41.63
   1   4  -3  992.64   41.50
   0  -4  -3  400.44   17.89
   0  -4   3  405.63   17.68
   0  -4   3  393.45   17.26
   0  -4  -3  410.71   17.79
   0   4  -3  442.18   17.35
   0   4   3  445.54   17.83
   0   4  -3  465.26   17.92
   0   4   3  442.46   18.02
  -1  -4  -3  727.37   30.01
  -1  -4  -3  733.51   30.06
   1  -4   3  731.57   29.56
   1  -4   3  765.16   29.73
   1  -4   3  718.50   29.59
  -1   4  -3  758.63   29.72
   1   4   3  710.56   30.00
   1   4   3  707.18   29.95
   2  -4   3  276.90   12.43
  -2  -4  -3  260.73   12.58
   2  -4   3  269.87   12.02
  -2  -4  -3  268.23   12.74
   2   4   3  283.25   12.73
   2   4   3  284.20   12.80
  -2   4  -3  293.01   12.18
  -2   4  -3  273.70   12.46
  -3  -4  -3    5.75    2.11
   3  -4   3   10.22    1.88
   3  -4   3   10.14    2.11
  -3  -4  -3    8.71    1.93
   3   4   3   11.35    2.33
   3   4   3    8.55    2.24
  -3   4  -3   10.34    1.80
  -3   4  -3    6.14    1.98
   4  -4   3  326.86   14.76
  -4  -4  -3  327.10   15.80
   4   4   3  319.60   15.47
  -4   4  -3  335.31   14.82
  -4   4  -3  340.98   15.75
  -5  -4  -3   63.62    5.52
   5  -4   3   70.57    4.84
  -5   4  -3   71.58    5.66
   5   4   3   68.87    5.66
  -5   4  -3   65.42    4.72
  -6  -4  -3  116.16    8.54
  -6   4  -3  145.62    9.26
   6   4   3  138.39    8.86
  -6   4  -3  136.69    7.95
  -7  -4  -3    1.87    2.67
   7  -4   3    4.73    3.00
  -7   4  -3    3.49    2.16
  -7   4  -3    3.39    2.97
   7   4   3    0.35    2.52
   8  -4   3   18.00    4.09
  -8  -4  -3   15.67    4.17
  -8   4  -3   16.61    3.42
   8   4   3   12.56    3.96
  -9  -5   3   20.41    4.47
  -9   5   3   25.51    3.67
  -9   5   3   23.76    4.66
   9   5  -3   26.24    4.23
   8  -5  -3   23.86    3.27
  -8   5   3   27.58    4.66
   8   5  -3   31.18    4.20
  -8   5   3   30.72    3.53
  -7  -5   3  124.05    8.64
   7  -5  -3  123.52    6.94
   7   5  -3  128.38    7.70
  -7   5   3  141.24    8.78
  -7   5   3  143.25    7.29
   6  -5  -3  173.91    8.19
  -6  -5   3  183.51   10.03
   6   5  -3  157.85    8.59
  -6   5   3  173.75    9.77
   6   5  -3  168.71    8.66
  -6   5   3  165.04    8.16
  -5  -5   3   78.14    5.89
   5  -5  -3   85.78    4.52
  -5   5   3   85.64    4.49
  -5   5   3   82.33    5.80
   5   5  -3   84.64    4.93
   5   5  -3   84.84    4.87
   4  -5  -3  412.73   18.66
  -4  -5   3  406.00   18.86
  -4   5   3  427.72   18.80
   4   5  -3  436.33   18.94
   4   5  -3  423.80   17.71
  -4   5   3  437.65   17.38
   4   5  -3  428.48   17.67
  -3  -5   3  891.11   37.70
   3  -5  -3  894.11   37.59
   3   5  -3  949.72   36.62
  -3   5   3  922.54   36.41
   3   5  -3  919.08   37.78
  -3   5   3  932.27   37.77
   3   5  -3  937.46   36.49
   2  -5  -3 1626.36   65.90
   2   5  -3 1686.28   65.92
  -1  -5   3  619.73   24.68
   1  -5  -3  613.00   24.83
  -1  -5   3  619.99   23.84
   1  -5  -3  611.97   24.25
   1   5  -3  577.90   23.84
  -1   5   3  581.43   24.20
  -1   5   3  581.70   24.86
   1   5  -3  578.44   24.61
   0  -5   3  127.61    6.12
   0  -5  -3  119.55    6.20
   0  -5  -3  122.96    6.44
   0  -5   3  124.31    5.76
   0   5   3  121.07    6.10
   0   5  -3  125.58    5.86
   0   5   3  119.24    6.51
   0   5  -3  124.90    6.17
  -1  -5  -3  458.45   19.48
   1  -5   3  451.04   18.87
   1  -5   3  476.59   19.09
   1  -5   3  458.88   18.92
  -1  -5  -3  454.19   19.54
   1   5   3  434.90   19.37
   1   5   3  452.73   19.54
  -1   5  -3  456.24   19.08
   2  -5   3  403.57   16.78
  -2  -5  -3  396.15   17.58
   2  -5   3  403.38   17.28
   2  -5   3  411.68   16.95
  -2  -5  -3  391.53   17.66
  -2   5  -3  389.43   17.32
   2   5   3  392.89   17.56
   3  -5   3  811.06   33.33
  -3  -5  -3  824.55   35.65
   3  -5   3  795.66   34.08
  -3  -5  -3  789.50   34.22
  -3   5  -3  848.91   33.40
   3   5   3  812.65   34.41
  -3   5  -3  859.89   34.31
  -4  -5  -3   55.81    4.96
   4  -5   3   62.56    3.95
  -4   5  -3   47.42    4.54
  -4   5  -3   47.67    3.78
   4   5   3   50.75    4.68
  -5  -5  -3   16.80    3.44
   5  -5   3   16.75    2.57
  -5   5  -3   16.06    2.68
   5   5   3   15.93    3.39
  -5   5  -3   13.74    3.26
  -6  -5  -3   62.45    6.05
   6   5   3   57.79    5.76
  -6   5  -3   60.09    6.08
  -6   5  -3   66.69    5.08
  -7  -5  -3   17.72    4.04
   7   5   3   22.09    4.33
  -7   5  -3   21.06    3.44
  -7   5  -3   23.67    4.53
  -8  -5  -3   38.21    6.05
   8  -5   3   35.74    5.94
   8   5   3   34.48    5.52
  -8   5  -3   26.79    5.29
  -8   5  -3   42.96    4.60
  -9  -6   3   41.11    6.03
  -9   6   3   39.86    3.80
   9   6  -3   28.79    4.44
  -9   6   3   31.53    5.46
  -8  -6   3   10.21    3.53
  -8   6   3   17.57    3.98
   8   6  -3    9.63    2.73
  -8   6   3   14.23    2.31
  -7  -6   3   12.64    3.52
   7  -6  -3   12.72    2.12
  -7   6   3   13.92    2.22
   7   6  -3   17.49    2.94
  -7   6   3   10.34    3.27
  -6  -6   3  107.52    7.19
   6  -6  -3   99.24    5.15
   6   6  -3  103.00    6.00
  -6   6   3   97.43    5.15
  -6   6   3   95.47    7.01
   6   6  -3   88.61    5.75
   5  -6  -3   45.69    3.84
  -5  -6   3   41.01    4.51
  -5   6   3   51.02    4.73
  -5   6   3   57.92    3.06
   5   6  -3   53.76    3.76
   5   6  -3   52.37    3.66
  -4  -6   3  552.45   25.01
  -4   6   3  583.69   24.93
   4   6  -3  594.49   23.67
   4   6  -3  568.05   24.93
  -4   6   3  579.21   22.90
  -4   6   3  569.47   22.88
   4   6  -3  572.24   23.53
  -3  -6   3  143.66    7.74
   3  -6  -3  130.66    7.50
  -3  -6   3  137.29    6.49
   3   6  -3  145.85    7.64
  -3   6   3  144.63    7.70
  -3   6   3  145.19    6.16
   3   6  -3  146.55    6.53
  -3   6   3  147.92    6.16
  -2  -6   3  691.89   28.35
  -2  -6   3  698.63   27.26
   2  -6  -3  665.80   28.46
  -2   6   3  671.72   28.49
   2   6  -3  676.94   27.20
   2   6  -3  671.27   28.27
  -2   6   3  694.05   27.32
  -2   6   3  682.65   27.21
  -1  -6   3  204.67    9.30
   1  -6  -3  196.31    9.49
   1  -6  -3  203.18   10.20
  -1  -6   3  196.75    9.91
  -1   6   3  236.37    9.63
   1   6  -3  233.48   10.12
  -1   6   3  235.18   10.53
   1   6  -3  238.48    9.43
   0  -6  -3  737.54   30.68
   0  -6   3  753.55   29.90
   0  -6  -3  759.98   30.28
   0  -6   3  769.44   30.16
   0   6   3  725.35   30.68
   0   6  -3  725.44   30.18
   0   6  -3  718.00   29.90
   0   6   3  743.55   30.25
  -1  -6  -3 1027.38   42.31
   1  -6   3 1058.70   41.94
   1  -6   3 1045.42   41.67
   1  -6   3 1027.71   41.63
  -1   6  -3 1049.84   42.00
   1   6   3 1041.51   42.48
   1   6   3 1046.04   42.30
   2  -6   3  148.11    7.80
  -2  -6  -3  154.48    8.29
  -2  -6  -3  148.67    8.14
   2  -6   3  149.17    7.31
   2  -6   3  147.73    7.26
  -2   6  -3  164.91    8.11
   2   6   3  159.50    8.22
   2   6   3  168.20    8.41
  -3  -6  -3  155.76    8.69
   3  -6   3  152.82    7.39
   3  -6   3  155.92    8.23
   3  -6   3  154.07    7.56
   3   6   3  145.08    8.39
  -3   6  -3  154.70    9.26
  -4  -6  -3   10.82    2.96
   4  -6   3   11.59    2.03
  -4   6  -3   21.47    2.59
  -4   6  -3   15.73    3.15
   4   6   3   19.33    3.40
   5  -6   3  180.43    8.47
  -5  -6  -3  171.18   10.14
  -5   6  -3  140.77    9.40
  -5   6  -3  159.23    8.30
   5   6   3  149.39    9.40
   6  -6   3   16.47    2.48
  -6  -6  -3    8.30    3.39
  -6   6  -3    9.82    3.34
   6   6   3   11.30    3.50
  -6   6  -3   11.13    2.50
  -7  -6  -3   63.66    6.74
   7   6   3   64.15    6.42
  -7   6  -3   59.30    4.97
  -7   6  -3   64.86    6.61
  -8  -6  -3   25.24    5.27
  -8   6  -3   32.20    3.90
   8   6   3   19.69    4.65
  -8   6  -3   31.49    5.65
  -9  -7   3    4.52    3.12
  -9   7   3   15.11    4.22
   9   7  -3    6.21    3.05
  -9   7   3    8.10    1.84
  -8  -7   3   64.04    6.67
   8  -7  -3   56.20    3.99
  -8   7   3   61.37    6.44
  -8   7   3   65.07    4.11
   8   7  -3   73.37    5.80
   7  -7  -3   72.13    4.31
  -7  -7   3   69.91    6.67
  -7   7   3   70.89    6.51
  -7   7   3   81.91    4.34
   7   7  -3   83.96    5.70
  -6  -7   3  145.51    9.30
  -6   7   3  146.86    6.57
   6   7  -3  146.88    7.92
  -6   7   3  153.52    9.35
   6   7  -3  141.47    7.80
  -5  -7   3   41.38    4.48
  -5   7   3   37.51    1.95
  -5   7   3   36.00    1.93
  -5   7   3   35.27    4.22
   5   7  -3   34.94    3.12
   5   7  -3   34.62    3.23
  -4  -7   3  251.75   10.58
  -4  -7   3  255.48   12.06
   4   7  -3  224.21   10.42
   4   7  -3  219.59   10.47
  -4   7   3  217.39   11.68
  -3  -7   3  683.63   27.31
   3  -7  -3  663.72   28.56
  -3  -7   3  679.76   28.59
   3   7  -3  668.99   27.26
  -3   7   3  670.95   26.52
  -3   7   3  662.53   26.51
  -3   7   3  698.80   29.86
   3   7  -3  673.93   28.57
  -2  -7   3  269.25   10.95
  -2  -7   3  278.46   12.10
   2  -7  -3  261.98   12.07
   2   7  -3  242.76   10.88
  -2   7   3  246.78   10.67
   2   7  -3  250.81   11.85
  -2   7   3  245.19   10.74
  -2   7   3  248.87   12.13
  -1  -7   3 1504.75   58.29
   1  -7  -3 1499.91   58.40
   1  -7  -3 1441.99   59.30
  -1  -7   3 1503.52   58.95
  -1   7   3 1455.31   58.35
   1   7  -3 1438.98   58.89
  -1   7   3 1485.10   59.43
   1   7  -3 1480.31   58.30
   0  -7  -3   25.87    2.48
   0  -7  -3   28.24    3.02
   0  -7   3   29.69    2.46
   0  -7   3   32.54    2.65
   0   7   3   26.53    3.17
   0   7   3   27.61    2.47
   0   7  -3   27.26    2.49
   0   7  -3   28.95    2.57
   1  -7   3   21.00    2.06
   1  -7   3   17.11    1.94
   1  -7   3   19.32    2.15
  -1  -7  -3   20.15    2.82
  -1  -7  -3   16.73    2.65
   1   7   3   15.97    2.67
   1   7   3   19.72    2.64
  -1   7  -3   18.48    2.51
   2  -7   3  435.68   17.69
  -2  -7  -3  446.38   18.99
   2  -7   3  428.48   18.44
   2  -7   3  432.17   17.66
  -2   7  -3  407.74   18.45
   2   7   3  400.29   18.77
   2   7   3  396.48   18.62
   3  -7   3   10.11    1.77
   3  -7   3   10.01    1.67
  -3  -7  -3   11.88    2.78
  -3   7  -3    9.27    2.46
   3   7   3    6.40    2.43
   4  -7   3  101.32    5.27
   4  -7   3   97.58    5.38
  -4  -7  -3   97.46    6.81
  -4   7  -3   82.38    6.41
   4   7   3   78.97    6.34
   5  -7   3    1.88    1.65
  -5  -7  -3   -0.02    2.49
   5  -7   3    2.14    1.26
  -5   7  -3    2.40    2.40
   5   7   3    2.47    2.36
  -6  -7  -3   10.89    3.71
   6  -7   3   14.89    2.21
  -6   7  -3   12.10    3.56
   6   7   3   15.50    3.82
  -6   7  -3   16.03    2.69
  -7  -7  -3   55.05    6.29
  -7   7  -3   53.39    6.15
  -7   7  -3   43.72    4.18
   7   7   3   42.45    5.89
  -8  -8   3   11.18    3.48
  -8   8   3    6.53    1.09
  -8   8   3    7.05    3.21
   8   8  -3    9.55    2.98
  -7   8   3   65.83    2.98
   7   8  -3   63.71    5.26
  -6  -8   3  270.51   14.49
   6   8  -3  282.14   12.91
  -6   8   3  271.85   14.47
   6   8  -3  264.21   12.85
  -5  -8   3  180.37    9.97
  -5   8   3  162.61    9.92
   5   8  -3  170.37    8.60
   5   8  -3  174.78    8.59
  -4  -8   3   71.26    5.67
  -4  -8   3   69.80    4.44
  -4   8   3   91.17    6.19
   4   8  -3   84.88    4.72
  -3  -8   3   65.06    3.68
   3   8  -3   56.78    3.66
   3   8  -3   56.79    4.54
  -3   8   3   56.97    4.82
  -2  -8   3   83.68    4.38
  -2  -8   3   77.69    5.24
   2   8  -3   78.65    5.66
   2   8  -3   84.90    4.45
  -2   8   3   71.25    5.38
  -2   8   3   77.49    3.89
  -2   8   3   79.84    4.01
   1  -8  -3  382.55   16.50
   1  -8  -3  374.57   17.54
  -1  -8   3  402.53   17.13
  -1  -8   3  403.82   16.60
   1   8  -3  389.75   17.13
  -1   8   3  402.39   16.56
   1   8  -3  399.25   16.66
   0  -8   3 1281.00   50.23
   0  -8  -3 1255.34   50.37
   0  -8   3 1241.53   50.17
   0  -8  -3 1205.05   50.99
   0   8  -3 1258.12   50.30
   0   8  -3 1266.70   50.27
   0   8   3 1278.07   50.38
   1  -8   3  282.67   12.40
   1  -8   3  291.67   12.45
  -1  -8  -3  289.26   13.31
   1  -8   3  295.96   13.00
  -1   8  -3  274.00   13.00
   1   8   3  279.30   13.81
   1   8   3  280.57   13.61
   2  -8   3  150.91    7.14
   2  -8   3  140.45    7.03
  -2  -8  -3  141.55    8.39
   2  -8   3  137.95    7.83
  -2   8  -3  172.10    8.43
   2   8   3  157.63    8.42
   2   8   3  160.76    8.65
   3  -8   3  142.76    6.97
  -3  -8  -3  137.54    8.58
   3  -8   3  148.07    6.95
  -3   8  -3  147.24    8.37
   3   8   3  150.33    8.67
  -4  -8  -3  237.87   12.93
   4  -8   3  255.47   10.97
   4  -8   3  254.99   10.87
  -4   8  -3  236.38   12.67
   4   8   3  210.43   12.33
  -5  -8  -3  252.19   13.87
   5  -8   3  248.61   11.49
   5  -8   3  246.86   11.26
   5   8   3  257.40   13.41
  -5   8  -3  240.26   13.38
   6  -8   3  103.42    5.67
  -6  -8  -3  111.57    8.52
   6  -8   3  101.93    6.00
  -6   8  -3   91.85    7.69
   6   8   3   84.24    8.46
  -7  -8  -3   62.90    6.90
   7  -8   3   63.57    4.89
   7   8   3   65.60    6.72
  -7   8  -3   63.87    6.87
  -8  -9   3   64.67    6.91
  -8   9   3   64.79    6.81
   8   9  -3   58.30    5.48
  -7  -9   3   49.62    5.97
   7   9  -3   53.23    4.81
  -7   9   3   54.39    5.69
  -6  -9   3   10.33    3.44
   6   9  -3   17.39    2.73
  -6   9   3   16.90    3.72
   6   9  -3   18.24    3.51
  -5  -9   3   53.17    5.31
   5   9  -3   56.87    4.18
  -5   9   3   54.40    5.49
  -4  -9   3  208.19   11.18
  -4  -9   3  212.63    9.77
  -4   9   3  205.56   11.28
   4   9  -3  197.33    9.73
  -3  -9   3  106.53    7.15
  -3  -9   3  111.12    6.03
  -3   9   3  124.13    7.62
   3   9  -3  127.67    6.25
  -2  -9   3  758.83   30.52
  -2  -9   3  786.37   31.53
   2   9  -3  741.79   30.53
  -2   9   3  747.48   30.13
  -2   9   3  756.05   31.94
   2   9  -3  731.09   31.35
  -2   9   3  725.85   29.79
  -1  -9   3   54.54    4.11
  -1  -9   3   49.92    3.82
   1  -9  -3   56.93    3.71
  -1   9   3   73.85    3.91
   1   9  -3   67.47    4.42
  -1   9   3   73.88    5.28
   1   9  -3   67.30    4.17
   0  -9   3  509.00   21.29
   0  -9   3  507.26   21.14
   0  -9  -3  511.73   21.35
   0   9  -3  486.67   21.18
   0   9  -3  497.74   21.31
   0   9   3  505.86   22.23
   0   9   3  497.33   21.26
  -1  -9  -3  726.98   30.98
   1  -9   3  749.05   30.06
   1  -9   3  730.55   30.03
   1  -9   3  694.36   30.58
   1   9   3  756.19   30.96
  -1   9  -3  767.43   30.94
   1   9   3  747.66   31.50
   2  -9   3  219.28   10.23
   2  -9   3  217.26   10.22
  -2  -9  -3  223.97   11.74
   2   9   3  251.70   12.18
  -2   9  -3  267.61   11.95
  -3  -9  -3  694.85   29.10
   3  -9   3  673.14   26.71
   3  -9   3  652.00   26.67
  -3   9  -3  629.21   28.46
   3   9   3  643.47   28.74
   4  -9   3    4.68    1.37
   4  -9   3    4.35    1.23
  -4  -9  -3    5.66    2.76
   4   9   3   12.68    3.25
  -4   9  -3    8.69    2.97
  -5  -9  -3   48.28    5.68
   5  -9   3   50.99    3.36
   5  -9   3   51.98    3.45
  -5   9  -3   49.53    5.52
   5   9   3   56.61    5.65
  -6  -9  -3   48.72    6.01
   6  -9   3   39.32    3.40
   6  -9   3   47.44    3.25
   6   9   3   45.04    6.10
  -6   9  -3   49.86    6.15
   7  -9   3    5.85    1.94
  -7  -9  -3    8.55    3.88
   7   9   3    5.72    3.28
  -7   9  -3    6.86    3.55
  -8 -10   3   30.92    5.64
  -8  10   3   28.73    5.31
   8  10  -3   23.95    4.08
  -7 -10   3   22.73    4.76
  -7  10   3   25.16    4.77
   7  10  -3   25.63    3.87
  -6 -10   3    0.73    2.36
   6  10  -3    2.37    1.84
  -6  10   3    1.69    3.17
  -5 -10   3  311.55   15.79
  -5  10   3  293.26   15.83
   5  10  -3  314.35   14.17
  -4 -10   3   63.53    5.73
  -4 -10   3   67.48    4.24
  -4  10   3   50.77    5.37
   4  10  -3   49.83    4.16
  -3 -10   3  236.76   11.10
  -3 -10   3  239.82   12.35
   3  10  -3  248.19   11.21
  -3  10   3  242.78   12.69
  -2 -10   3  376.62   17.04
  -2 -10   3  354.92   15.92
  -2  10   3  367.16   15.02
  -2  10   3  378.82   17.46
   2  10  -3  355.42   16.66
   2  10  -3  375.15   16.06
  -1 -10   3   19.91    2.67
  -1 -10   3   21.08    2.85
   1 -10  -3   16.51    2.07
   1  10  -3   26.36    2.81
  -1  10   3   28.81    2.42
  -1  10   3   31.17    4.06
   0 -10   3  188.12   10.40
   0 -10  -3  201.85    9.81
   0 -10   3  195.51    9.58
   0  10  -3  201.69    9.95
   0  10  -3  207.26    9.77
   0  10   3  206.81   10.89
   0  10   3  219.82    9.90
  -1 -10  -3    2.18    1.87
   1 -10   3    2.40    1.59
   1 -10   3    4.62    1.38
   1 -10   3    2.53    1.31
  -1  10  -3   13.67    2.71
   2 -10   3  195.66    9.03
   2 -10   3  195.03    9.01
  -2 -10  -3  210.51   10.81
   2  10   3  207.35   11.16
  -2  10  -3  207.20   10.78
   3 -10   3    0.70    0.98
   3 -10   3    0.77    0.89
  -3 -10  -3    3.22    2.34
  -3  10  -3    0.15    1.96
   3  10   3    1.04    2.38
   4 -10   3  100.75    4.82
  -4 -10  -3   98.68    7.58
  -4  10  -3   90.80    7.11
   4  10   3  105.11    7.56
  -5 -10  -3   75.72    6.95
   5 -10   3   69.57    3.77
  -5  10  -3   72.86    6.71
   5  10   3   80.16    6.76
   6 -10   3   69.36    3.90
  -6 -10  -3   71.74    7.25
  -6  10  -3   96.04    7.63
   6  10   3   82.03    7.29
  -7 -11   3   13.62    4.11
  -7  11   3   31.67    5.43
   7  11  -3   18.71    3.33
  -6 -11   3   17.18    4.14
  -6  11   3   12.41    3.73
   6  11  -3   15.97    3.04
  -5 -11   3   31.63    4.97
  -5 -11   3   35.48    3.47
  -5  11   3   38.15    5.26
  -4 -11   3   42.10    4.86
  -4 -11   3   43.36    3.75
  -4  11   3   50.77    5.43
   4  11  -3   50.39    4.00
  -3 -11   3   31.90    3.94
  -3  11   3   27.28    4.36
   3  11  -3   36.60    3.36
  -2 -11   3  220.00   11.30
  -2  11   3  216.65   11.93
  -2  11   3  218.55    9.37
   2  11  -3  236.07   10.73
  -1 -11   3    4.32    1.90
  -1 -11   3    3.32    1.67
   1 -11  -3    6.55    1.52
  -1  11   3    2.06    1.96
   1  11  -3    7.47    2.01
   1  11  -3    6.15    1.92
  -1  11   3    4.97    1.47
   0 -11   3   50.80    4.25
   0 -11  -3   59.88    4.31
   0 -11   3   56.13    4.07
   0  11  -3   67.77    4.73
   0  11  -3   59.07    4.12
   0  11   3   59.55    5.31
   0  11   3   58.70    4.10
   1 -11   3   21.27    2.31
  -1 -11  -3   27.08    3.53
   1 -11   3   18.80    2.30
   1  11   3   21.77    3.86
  -1  11  -3   29.13    3.74
   1  11   3   22.00    3.57
   2 -11   3   39.65    2.74
  -2 -11  -3   36.79    4.14
   2 -11   3   40.50    2.76
  -2  11  -3   53.92    4.83
   2  11   3   41.02    4.78
  -3 -11  -3  267.24   14.06
   3 -11   3  267.70   11.30
  -3  11  -3  278.67   13.96
   3  11   3  265.70   14.11
  -4 -11  -3   51.82    6.17
  -4  11  -3   59.61    5.75
   4  11   3   62.57    5.96
  -5 -11  -3   19.05    4.32
  -5  11  -3   24.41    4.54
   5  11   3   23.71    4.83
  -6 -11  -3    7.11    3.64
   6  11   3    8.30    3.66
  -6  11  -3    7.52    3.41
  -7 -12   3   12.51    4.01
   7  12  -3   11.69    3.09
  -7  12   3   20.33    4.84
  -6 -12   3   11.49    3.63
   6  12  -3    7.33    2.50
  -6  12   3   10.66    3.76
  -5 -12   3   90.19    7.48
  -5  12   3  106.39    8.21
   5  12  -3   97.34    6.37
  -4 -12   3  133.54    7.40
  -4 -12   3  127.73    8.55
  -4  12   3  127.23    8.95
  -3 -12   3  138.07    8.39
  -3 -12   3  119.92    7.11
   3  12  -3  140.56    7.54
  -3  12   3  134.04    8.91
  -2 -12   3   -0.69    1.74
  -2 -12   3   -0.45    1.42
  -2  12   3    0.08    0.71
  -2  12   3    1.70    2.39
   2  12  -3    1.27    1.63
  -1 -12   3   26.15    3.00
   1  12  -3   19.80    3.01
  -1  12   3   20.35    3.86
   1  12  -3   18.55    3.41
  -1  12   3   20.16    2.21
   0 -12   3   32.34    3.10
   0 -12  -3   31.81    3.18
   0  12  -3   26.40    2.99
   0  12  -3   33.37    3.49
   0  12   3   27.53    3.04
   0  12   3   30.04    4.46
  -1 -12  -3   53.06    4.70
   1 -12   3   53.99    3.63
   1 -12   3   55.46    3.72
   1  12   3   55.82    5.54
  -1  12  -3   72.26    5.35
   2 -12   3   98.50    4.97
  -2 -12  -3  103.16    7.01
   2 -12   3  103.07    4.97
   2  12   3  100.76    7.51
  -2  12  -3  108.63    7.16
  -3 -12  -3   21.20    3.89
   3  12   3   15.12    3.80
  -3  12  -3   14.63    3.37
   4  12   3   22.15    4.31
  -4  12  -3   30.98    4.95
  -5 -12  -3   39.89    5.78
  -5  12  -3   34.33    5.48
   5  12   3   25.77    4.92
  -6 -13   3   16.62    4.26
  -6  13   3   15.02    4.27
   6  13  -3   10.87    2.97
  -5 -13   3   11.80    3.40
   5  13  -3   15.49    3.02
  -5  13   3   15.47    4.10
  -4 -13   3    9.04    3.47
  -4  13   3   19.32    4.36
   4  13  -3   12.45    2.64
   3  13  -3  149.39    8.27
  -3  13   3  154.30   11.13
  -2 -13   3   48.49    4.69
  -2  13   3   55.67    5.72
  -1 -13   3  203.19   10.46
   1 -13  -3  203.79    9.57
   1  13  -3  222.51   10.81
  -1  13   3  207.42   11.84
  -1  13   3  195.79    9.51
   0 -13   3  121.90    6.76
   0 -13  -3  118.80    6.96
   0  13  -3  128.06    7.65
   0  13   3  120.78    8.38
   0  13   3  123.38    6.88
   1 -13   3   23.32    2.40
   1 -13   3   21.41    2.27
  -1 -13  -3   25.39    3.59
  -1  13  -3   16.25    3.42
   1  13   3   14.76    3.71
  -2 -13  -3  191.51   10.71
   2  13   3  183.99   11.15
  -2  13  -3  185.30   10.71
  -3 -13  -3   20.70    4.19
   3  13   3   31.47    5.01
  -3  13  -3   24.27    4.44
  -4 -13  -3   47.89    5.50
  -4  13  -3   45.29    5.32
   4  13   3   40.40    5.66
  -5 -13  -3    1.18    2.71
   5  13   3   -1.31    2.71
  -5  13  -3    2.91    2.95
  -5 -14   3   18.96    4.13
  -5  14   3   13.95    4.24
   5  14  -3   15.10    3.12
  -4 -14   3   73.56    6.66
  -4  14   3   63.79    6.65
   4  14  -3   70.08    5.32
  -3 -14   3    5.30    2.70
   3  14  -3    8.03    2.42
  -3  14   3    8.64    3.33
  -2 -14   3   33.63    4.08
   2  14  -3   30.58    3.81
  -2  14   3   30.16    5.01
   1 -14  -3  151.30    7.28
  -1 -14   3  160.17    8.40
  -1  14   3  133.84    7.17
   1  14  -3  139.86    8.47
   0 -14  -3  247.72   12.06
   0 -14   3  249.23   11.60
   0  14   3  237.50   11.74
   0  14  -3  229.81   11.70
   0  14  -3  260.54   12.78
   1 -14   3  100.28    5.25
   1 -14   3   86.39    5.04
  -1 -14  -3   99.24    6.59
  -1  14  -3   97.33    6.97
   1  14   3  100.25    9.02
  -2 -14  -3   27.82    4.33
  -2  14  -3   29.20    4.47
   2  14   3   26.10    4.82
  -3  14  -3   57.12    6.19
   3  14   3   62.48    6.55
  -4 -14  -3   13.30    3.86
   4  14   3   12.98    3.95
  -4  14  -3   11.84    3.53
  -4 -15   3   14.67    3.61
   4  15  -3   16.03    3.13
  -4  15   3   15.36    4.20
  -3 -15   3  115.22    7.86
  -3  15   3  116.87    8.92
   3  15  -3  108.16    7.25
  -2 -15   3   75.56    5.88
  -2  15   3   71.00    6.88
   2  15  -3   74.19    5.75
   1 -15  -3   72.35    4.37
  -1 -15   3   80.14    5.64
  -1  15   3   72.46    4.70
   1  15  -3   84.96    6.18
  -1  15   3   69.09    6.91
   0 -15   3  130.80    7.17
   0 -15  -3  130.42    9.19
   0  15  -3  126.14    9.24
   0  15   3  137.56    9.53
   0  15   3  120.51    8.65
   0  15  -3  134.25    8.46
   1 -15   3  106.29    5.51
  -1 -15  -3  113.27    7.28
   1  15   3  107.98    8.52
  -1  15  -3  110.42    7.91
  -2 -15  -3  180.41   10.82
   2  15   3  201.63   12.19
  -3 -15  -3   31.93    4.75
  -3  15  -3   26.31    4.90
   3  15   3   27.27    4.96
  -2 -16   3   20.86    3.55
   2  16  -3   20.31    3.41
  -2  16   3   28.72    5.18
  -1 -16   3   73.62    5.31
   1 -16  -3   60.04    3.79
  -1  16   3   71.54    6.97
   0 -16   3   99.04    5.94
   0 -16  -3   96.31    6.15
   0  16  -3  116.11    7.75
  -1 -16  -3   57.60    5.03
   1  16   3   40.06    5.93
 -10   0   4   26.21    4.67
  10   0  -4   24.56    4.57
  -9   0   4    1.04    2.44
  -9   0   4    1.14    2.18
  -8   0   4   67.44    5.95
  -8   0   4   73.26    5.95
  -7   0   4  400.69   18.52
  -7   0   4  403.95   18.66
  -6   0   4  466.56   21.50
  -6   0   4  470.07   20.24
   6   0  -4  445.70   20.33
   6   0  -4  463.88   20.09
   5   0  -4  553.12   23.21
  -5   0   4  551.18   23.67
  -5   0   4  560.12   23.33
   4   0  -4  495.72   21.42
   4   0  -4  521.77   21.01
  -4   0   4  508.10   21.52
  -4   0   4  503.82   21.00
  -3   0   4   52.92    3.16
   3   0  -4   53.92    3.12
  -3   0   4   56.31    3.76
   3   0  -4   59.97    3.74
   2   0  -4 1651.55  108.60
  -2   0   4 1593.26  106.05
   1   0  -4 3512.92  176.79
  -1   0   4 3540.99  175.26
   0   0   4  289.54   13.07
   0   0  -4  310.66   12.79
   0   0  -4  305.56   13.18
   0   0   4  301.54   12.74
  -1   0  -4  241.65   11.19
  -1   0  -4  238.68   10.93
   1   0   4  254.55   11.00
   1   0   4  250.55   11.21
  -2   0  -4  161.54    8.15
   2   0   4  165.37    8.18
   2   0   4  157.48    8.09
   2   0   4  156.79    8.03
   3   0   4  134.74    7.38
   3   0   4  128.90    7.21
   3   0   4  131.15    7.32
  -3   0  -4  129.40    7.37
   4   0   4 1260.61   52.04
  -4   0  -4 1277.22   52.04
   5   0   4  146.10    9.02
  -5   0  -4  151.76    8.94
   6   0   4  115.02    8.21
  -6   0  -4  119.11    8.07
   7   0   4   17.28    3.93
  -7   0  -4   13.86    3.78
  -8   0  -4   14.97    4.03
   8   0   4    9.23    3.96
 -10  -1   4   13.27    3.73
 -10   1   4    7.09    3.45
 -10   1   4    9.46    3.29
  10   1  -4    3.50    3.11
  -9   1   4  143.97    9.41
  -9   1   4  142.71    9.59
   9   1  -4  156.47    9.76
  -8  -1   4   21.85    3.88
  -8  -1   4   19.25    3.58
  -8   1   4   17.28    3.51
  -8   1   4   19.49    3.57
  -7  -1   4   90.78    6.57
  -7  -1   4   86.14    6.21
  -7   1   4   93.19    6.32
  -7   1   4   85.73    6.12
  -6  -1   4  535.55   23.12
   6  -1  -4  494.81   22.45
   6  -1  -4  520.30   22.63
  -6  -1   4  519.63   22.51
  -6   1   4  541.89   22.83
  -6   1   4  527.86   22.76
   5  -1  -4   64.98    4.23
  -5  -1   4   64.03    4.57
  -5  -1   4   59.85    3.87
   5  -1  -4   69.37    4.40
   5   1  -4   59.46    4.37
   5   1  -4   57.44    3.80
  -5   1   4   57.18    4.16
  -5   1   4   52.52    3.98
  -4  -1   4  712.79   30.31
  -4  -1   4  711.63   31.06
   4  -1  -4  706.14   30.78
   4  -1  -4  712.62   30.55
  -4   1   4  786.50   30.96
   4   1  -4  791.28   31.22
   4   1  -4  794.18   30.35
  -4   1   4  809.71   30.80
   3  -1  -4   17.75    1.97
   3  -1  -4   16.49    1.98
  -3  -1   4   15.60    2.29
  -3  -1   4   18.47    1.54
  -2  -1   4  630.50   25.90
   2  -1  -4  654.49   26.88
   2  -1  -4  620.71   26.37
  -2  -1   4  632.93   26.91
  -2   1   4  669.08   26.44
   2   1  -4  682.57   25.93
  -2   1   4  690.40   26.89
   2   1  -4  678.42   27.04
  -1  -1   4  420.05   18.01
   1  -1  -4  421.15   17.53
  -1  -1   4  410.82   17.11
   1   1  -4  427.48   17.15
  -1   1   4  437.53   18.06
  -1   1   4  446.64   17.96
  -1   1   4  430.87   17.53
   1   1  -4  431.06   18.12
   0  -1   4 1187.44   47.31
   0  -1   4 1177.41   46.84
   0  -1  -4 1183.35   47.37
   0   1  -4 1171.24   46.79
   0   1   4 1201.96   47.36
   1  -1   4  396.59   16.56
   1  -1   4  405.06   16.65
   1  -1   4  409.39   16.92
  -1  -1  -4  397.24   16.95
  -1  -1  -4  396.67   16.72
   1   1   4  376.71   16.87
   1   1   4  378.82   16.61
  -1   1  -4  373.98   16.77
  -2  -1  -4  945.51   38.65
   2  -1   4  945.41   38.36
   2  -1   4  966.07   38.44
  -2  -1  -4  941.77   38.49
   2  -1   4  986.47   38.52
  -2   1  -4  910.18   38.38
   2   1   4  929.87   38.54
   2   1   4  904.91   38.38
   2   1   4  953.68   38.60
   3  -1   4   24.69    3.02
   3  -1   4   25.14    2.94
  -3  -1  -4   26.23    3.40
   3  -1   4   32.93    3.07
   3   1   4   28.64    3.15
  -3   1  -4   32.41    3.17
   3   1   4   25.73    2.95
   3   1   4   26.81    3.10
   4  -1   4  141.30    8.36
  -4  -1  -4  137.85    8.16
   4  -1   4  147.47    8.16
  -4   1  -4  156.03    9.32
   4   1   4  134.19    8.08
  -5  -1  -4  116.55    7.86
   5  -1   4  123.47    8.02
  -5   1  -4  127.95    7.87
   5   1   4  127.08    8.14
   6  -1   4   10.82    3.29
  -6  -1  -4    4.55    2.70
   6   1   4    1.40    2.20
  -6   1  -4    4.94    2.54
   7  -1   4   99.40    8.11
  -7  -1  -4   97.68    8.73
   7   1   4  107.95    8.37
  -7   1  -4  120.29    8.51
  -8  -1  -4   16.55    4.18
   8  -1   4   18.21    4.53
  -8   1  -4   13.48    4.09
   8   1   4   12.22    3.86
 -10  -2   4    7.99    3.25
  10   2  -4   15.46    3.95
 -10   2   4   13.03    3.88
 -10   2   4   19.92    3.88
  -9   2   4    6.12    2.82
   9   2  -4    5.97    2.85
  -9   2   4    4.19    2.83
  -8  -2   4    7.70    2.92
  -8   2   4    9.06    3.09
  -8   2   4    9.90    2.79
   8   2  -4   10.68    2.81
  -7  -2   4  146.34    9.39
  -7  -2   4  156.32    8.90
  -7   2   4  168.98    9.45
  -7   2   4  163.94    8.95
   7   2  -4  183.21    9.13
  -6  -2   4   79.26    5.76
  -6  -2   4   66.79    4.93
   6  -2  -4   70.69    4.85
   6  -2  -4   73.58    5.12
   6   2  -4   73.16    4.84
  -6   2   4   85.81    5.35
  -6   2   4   86.22    5.59
   5  -2  -4  272.87   13.16
  -5  -2   4  269.63   12.09
   5  -2  -4  278.70   12.40
  -5  -2   4  280.20   13.06
   5   2  -4  261.85   11.96
   5   2  -4  267.70   12.89
  -5   2   4  272.17   12.41
  -5   2   4  270.46   12.65
  -4  -2   4   11.18    2.27
  -4  -2   4    9.64    1.51
   4  -2  -4   11.92    1.98
   4  -2  -4   11.55    1.95
  -4   2   4   12.69    2.06
  -4   2   4   11.52    1.99
   4   2  -4   12.18    1.54
   4   2  -4   11.15    2.22
   3  -2  -4   24.49    2.38
  -3  -2   4   28.53    2.95
   3  -2  -4   26.49    2.60
  -3  -2   4   26.49    1.79
   3   2  -4   40.62    3.10
  -3   2   4   39.60    2.84
  -3   2   4   35.65    2.69
   3   2  -4   35.77    1.90
  -2  -2   4  781.32   30.94
   2  -2  -4  793.51   32.00
   2  -2  -4  787.27   32.22
  -2  -2   4  797.87   32.42
  -2   2   4  829.75   32.08
   2   2  -4  789.22   32.39
  -2   2   4  794.18   32.12
   2   2  -4  791.50   30.95
   1  -2  -4 2398.44  139.50
  -1  -2   4 2378.42  128.80
  -1   2   4 2393.72  138.54
   1   2  -4 2465.11  130.81
   0  -2   4  153.51    7.29
   0  -2  -4  149.86    7.34
   0  -2   4  155.33    7.44
   0  -2  -4  155.30    7.20
   0  -2   4  161.09    6.77
   0   2   4  142.77    7.29
   0   2   4  135.85    7.08
   1  -2   4  471.65   19.56
   1  -2   4  479.85   19.33
  -1  -2  -4  445.29   19.70
   1  -2   4  453.82   19.27
  -1  -2  -4  456.12   19.58
  -1   2  -4  460.45   19.56
   1   2   4  460.34   19.57
   1   2   4  476.14   19.79
   2  -2   4  564.06   24.01
  -2  -2  -4  558.69   24.15
   2  -2   4  555.11   23.96
   2  -2   4  554.50   23.96
  -2  -2  -4  568.34   24.36
  -2   2  -4  595.96   24.07
   2   2   4  582.40   24.20
   2   2   4  596.86   24.41
   3  -2   4  552.77   22.76
   3  -2   4  535.43   22.83
   3  -2   4  545.17   22.81
  -3  -2  -4  539.76   23.04
  -3   2  -4  502.20   22.47
   3   2   4  523.37   22.98
   3   2   4  505.45   22.78
   3   2   4  507.43   22.90
   4  -2   4  437.42   19.88
  -4  -2  -4  435.51   20.34
   4  -2   4  434.91   20.24
   4   2   4  460.21   20.31
  -4   2  -4  472.05   20.03
   5  -2   4   89.33    6.60
  -5  -2  -4   84.65    6.51
  -5   2  -4   77.21    5.88
   5   2   4   81.72    6.07
   6  -2   4   64.55    6.07
  -6  -2  -4   58.06    5.80
  -6   2  -4   68.96    5.68
   6   2   4   63.91    5.69
  -7  -2  -4   13.09    3.70
   7  -2   4   19.37    4.18
  -7   2  -4   16.14    3.75
   7   2   4   14.90    4.04
  -8  -2  -4   11.59    4.03
   8  -2   4   12.71    4.04
  -8   2  -4   12.64    3.69
   8   2   4   11.24    4.20
 -10  -3   4   50.64    6.11
  10   3  -4   45.79    5.55
 -10   3   4   51.71    5.50
 -10   3   4   40.16    6.20
  -9  -3   4    5.27    2.76
  -9   3   4    6.79    2.71
   9   3  -4    6.51    2.78
  -9   3   4    3.48    3.24
  -8  -3   4  140.88    8.95
  -8   3   4  128.93    7.81
  -8   3   4  120.63    8.38
   8   3  -4  122.76    7.95
  -7  -3   4   -1.05    1.97
   7  -3  -4    1.84    1.76
  -7   3   4    1.09    1.86
   7   3  -4    1.61    1.45
  -7   3   4    1.14    1.76
  -6  -3   4  204.32   11.00
   6  -3  -4  197.96    9.91
   6   3  -4  205.71    9.94
  -6   3   4  211.65   10.72
   6   3  -4  208.45    9.88
  -6   3   4  204.65   10.03
   5  -3  -4  352.11   15.29
   5  -3  -4  354.69   15.74
  -5  -3   4  348.70   16.32
   5   3  -4  346.74   16.14
  -5   3   4  349.85   15.87
   5   3  -4  346.19   14.95
  -5   3   4  345.92   15.27
   5   3  -4  354.43   15.03
  -4  -3   4  308.47   15.24
   4  -3  -4  316.80   14.89
   4  -3  -4  325.49   14.58
  -4   3   4  358.65   15.17
   4   3  -4  359.58   14.13
   4   3  -4  345.33   14.10
  -4   3   4  352.79   14.67
   4   3  -4  348.34   15.43
   3  -3  -4  657.36   25.94
  -3  -3   4  665.47   26.61
   3  -3  -4  662.03   26.17
   3   3  -4  625.48   26.44
  -3   3   4  613.40   26.14
  -3   3   4  616.91   25.78
   3   3  -4  606.07   24.90
   3   3  -4  623.99   24.91
   2  -3  -4   80.26    4.63
  -2  -3   4   78.68    4.85
  -2   3   4   84.72    4.41
  -2   3   4   81.88    4.69
  -2   3   4   84.47    4.55
   2   3  -4   86.86    4.91
   1  -3  -4  402.98   16.95
  -1  -3   4  398.79   15.91
  -1  -3   4  387.77   15.90
  -1  -3   4  388.05   17.07
   1  -3  -4  391.01   16.87
  -1   3   4  403.30   16.88
  -1   3   4  430.22   17.06
   1   3  -4  411.36   17.22
   0  -3  -4  159.83    7.67
   0  -3  -4  169.73    7.70
   0  -3   4  171.39    7.39
   0  -3   4  157.82    6.98
   0  -3   4  171.34    7.65
   0  -3   4  178.12    7.81
   0   3  -4  138.23    6.92
   0   3   4  131.93    7.44
   0   3   4  139.36    7.49
  -1  -3  -4 1062.87   42.01
   1  -3   4 1044.60   41.75
   1  -3   4 1050.98   41.97
  -1  -3  -4 1081.40   42.19
   1  -3   4 1025.38   41.49
   1   3   4 1009.11   41.93
   1   3   4 1008.20   42.00
  -1   3  -4 1011.00   41.55
   2  -3   4  577.42   22.87
  -2  -3  -4  559.68   23.89
   2  -3   4  588.10   22.97
  -2  -3  -4  575.73   23.38
   2   3   4  508.53   23.15
  -2   3  -4  516.46   22.71
   2   3   4  500.02   22.97
  -2   3  -4  508.61   22.82
  -3  -3  -4  124.89    7.54
   3  -3   4  130.18    6.89
  -3  -3  -4  131.30    7.35
   3  -3   4  129.68    7.13
   3   3   4  134.42    7.53
   3   3   4  116.86    7.23
  -3   3  -4  121.90    6.91
  -3   3  -4  119.82    7.21
  -4  -3  -4  132.64    8.05
   4  -3   4  126.11    7.78
   4  -3   4  125.84    7.14
  -4   3  -4  128.76    7.87
  -4   3  -4  128.18    7.27
   4   3   4  118.16    7.49
  -5  -3  -4    0.31    2.11
   5  -3   4    0.00    2.15
  -5   3  -4    2.52    1.90
  -5   3  -4    1.58    2.23
   5   3   4    5.67    2.64
  -6  -3  -4  190.07   11.51
   6  -3   4  187.49   11.41
   6   3   4  194.47   11.27
  -6   3  -4  194.10   10.59
   7  -3   4    5.46    3.39
  -7  -3  -4    1.53    2.59
  -7   3  -4    1.61    2.07
   7   3   4   -0.43    2.47
   8  -3   4   32.15    5.73
  -8  -3  -4   33.39    5.52
  -8   3  -4   39.89    6.10
   8   3   4   28.08    5.51
  -9  -4   4    6.35    3.29
   9   4  -4    7.44    2.98
  -9   4   4    6.48    3.08
  -9   4   4   13.61    3.11
  -8  -4   4    8.63    3.08
   8   4  -4   12.62    2.89
  -8   4   4    8.02    3.03
  -8   4   4    8.64    2.48
   7  -4  -4   12.15    2.35
  -7  -4   4    8.70    2.88
  -7   4   4    8.94    2.82
   7   4  -4   10.50    2.54
   7   4  -4   10.70    2.16
  -7   4   4    7.70    2.19
   6  -4  -4  215.48   10.30
  -6  -4   4  221.79   11.68
  -6   4   4  215.28   11.34
  -6   4   4  211.16   10.24
   6   4  -4  218.11   10.25
   6   4  -4  217.80   10.32
   5  -4  -4  165.98    8.12
   5  -4  -4  166.24    8.84
  -5  -4   4  163.50    9.27
   5   4  -4  165.89    7.94
  -5   4   4  177.35    8.19
   5   4  -4  178.38    8.00
   4  -4  -4   95.70    5.15
   4  -4  -4  105.95    6.51
  -4  -4   4   91.24    6.05
  -4   4   4   99.58    5.18
   4   4  -4  101.41    4.73
  -4   4   4   96.75    5.85
   4   4  -4  101.92    6.08
   3  -4  -4  699.06   29.05
  -3  -4   4  692.14   29.32
   3  -4  -4  690.01   28.54
  -3   4   4  717.21   29.17
   3   4  -4  702.83   27.58
  -3   4   4  718.01   28.41
   3   4  -4  701.32   27.57
  -3   4   4  705.00   28.41
   3   4  -4  701.47   29.28
   2  -4  -4  512.34   22.07
  -2  -4   4  528.06   22.29
   2   4  -4  536.28   22.30
  -2   4   4  523.40   21.63
  -2   4   4  529.95   22.16
  -2   4   4  535.25   21.75
  -1  -4   4  725.62   27.64
  -1  -4   4  743.24   28.93
   1  -4  -4  744.01   28.68
   1  -4  -4  716.51   28.89
  -1   4   4  669.41   28.52
   1   4  -4  671.25   27.64
   1   4  -4  667.04   28.83
  -1   4   4  683.12   28.81
   0  -4   4  555.72   23.74
   0  -4  -4  574.64   23.85
   0  -4   4  573.00   23.14
   0  -4   4  573.53   23.75
   0  -4  -4  555.16   23.88
   0   4   4  579.31   23.86
   0   4  -4  579.77   23.96
   0   4  -4  592.03   23.20
   0   4   4  572.16   23.94
  -1  -4  -4   47.23    3.63
  -1  -4  -4   52.40    3.83
   1  -4   4   48.56    3.47
   1  -4   4   48.36    3.20
   1  -4   4   47.38    3.43
  -1   4  -4   48.05    3.37
   1   4   4   50.72    3.80
   1   4   4   53.83    3.79
  -2  -4  -4  149.37    8.10
   2  -4   4  157.64    7.71
   2  -4   4  153.82    7.93
   2  -4   4  157.64    7.92
  -2  -4  -4  144.11    8.17
   2   4   4  158.33    8.23
  -2   4  -4  157.31    7.80
   2   4   4  152.99    8.20
  -2   4  -4  155.56    7.93
   3  -4   4  459.80   20.22
   3  -4   4  464.54   19.82
  -3  -4  -4  458.34   20.65
  -3   4  -4  466.07   20.36
  -3   4  -4  452.89   19.77
   3   4   4  449.67   20.39
   4  -4   4   56.07    4.32
  -4  -4  -4   70.56    5.59
   4   4   4   58.37    4.82
  -4   4  -4   55.28    4.47
  -4   4  -4   62.01    5.13
  -5  -4  -4   43.86    5.00
   5   4   4   40.75    4.36
  -5   4  -4   40.69    4.00
  -5   4  -4   46.24    5.03
   6  -4   4   10.52    3.35
  -6  -4  -4    7.47    3.25
   6   4   4   15.92    3.85
  -6   4  -4   12.57    3.16
  -6   4  -4   16.34    3.93
   7  -4   4   14.26    3.97
  -7  -4  -4   11.17    3.80
  -7   4  -4   14.49    3.00
   7   4   4    8.46    3.43
  -8  -4  -4    8.83    3.73
   8  -4   4    9.25    4.14
  -8   4  -4    9.91    3.13
   8   4   4    5.94    3.51
  -9  -5   4   35.24    5.45
   9   5  -4   32.99    4.49
  -9   5   4   36.54    5.53
  -9   5   4   36.94    4.09
  -8  -5   4   64.23    7.20
   8  -5  -4   60.32    4.82
  -8   5   4   77.61    6.59
  -8   5   4   68.31    5.13
   8   5  -4   71.44    5.53
  -7  -5   4   75.04    6.49
   7  -5  -4   76.09    4.95
  -7   5   4   74.96    4.99
  -7   5   4   76.51    6.34
   7   5  -4   77.70    5.28
   7   5  -4   78.15    5.16
  -6  -5   4   46.01    4.92
   6  -5  -4   46.89    3.48
  -6   5   4   51.84    4.88
   6   5  -4   46.45    3.46
  -6   5   4   49.54    3.60
   6   5  -4   46.81    3.73
   5  -5  -4  234.97   10.75
  -5  -5   4  231.13   12.17
   5   5  -4  240.07   10.67
  -5   5   4  242.71   12.08
   5   5  -4  247.60   10.72
  -5   5   4  247.13   10.75
   4  -5  -4  735.00   29.31
   4  -5  -4  721.85   30.27
  -4  -5   4  724.74   30.78
  -4   5   4  725.82   29.16
   4   5  -4  719.03   28.85
   4   5  -4  679.25   30.39
  -4   5   4  718.26   30.41
   4   5  -4  754.72   30.01
  -3  -5   4  391.97   17.89
   3   5  -4  393.30   18.62
  -3   5   4  408.54   17.85
  -3   5   4  412.99   16.80
   3   5  -4  406.70   16.14
   3   5  -4  406.51   16.15
  -3   5   4  413.88   16.84
  -2  -5   4  464.80   19.62
  -2  -5   4  469.94   17.88
   2  -5  -4  452.44   19.51
  -2   5   4  432.98   18.88
  -2   5   4  454.48   18.85
   2   5  -4  450.51   17.87
   2   5  -4  450.26   19.56
  -2   5   4  466.05   19.65
   1  -5  -4  149.77    7.12
  -1  -5   4  149.69    6.29
   1  -5  -4  148.19    7.54
  -1  -5   4  160.79    7.52
  -1   5   4  141.80    7.53
  -1   5   4  143.69    7.07
   1   5  -4  139.15    7.33
   1   5  -4  139.06    6.27
   0  -5   4  339.09   13.51
   0  -5  -4  340.79   14.47
   0  -5   4  342.06   14.16
   0  -5  -4  332.04   14.22
   0   5   4  303.27   14.28
   0   5   4  300.65   14.06
   0   5  -4  306.49   13.49
   0   5  -4  305.14   14.13
   1  -5   4 1350.82   53.75
  -1  -5  -4 1344.73   54.26
   1  -5   4 1404.71   53.90
   1  -5   4 1300.21   53.57
  -1  -5  -4 1328.49   54.26
  -1   5  -4 1324.00   53.66
   1   5   4 1373.48   54.36
   1   5   4 1341.44   54.22
   2  -5   4  246.48   11.23
  -2  -5  -4  246.43   11.74
   2  -5   4  247.11   11.15
  -2  -5  -4  224.14   11.44
   2  -5   4  240.72   10.93
   2   5   4  235.61   11.61
  -2   5  -4  228.35   11.14
   2   5   4  231.30   11.54
   3  -5   4   88.13    5.51
   3  -5   4   75.13    5.21
  -3  -5  -4   85.93    6.04
   3  -5   4   83.96    5.04
   3   5   4   75.78    5.69
  -3   5  -4   87.01    5.18
  -4  -5  -4   77.53    6.33
   4  -5   4   86.44    5.37
   4   5   4   85.46    6.28
  -4   5  -4   83.96    6.21
  -4   5  -4   87.69    5.49
  -5  -5  -4   60.96    5.72
   5  -5   4   59.96    4.96
  -5   5  -4   51.47    4.42
   5   5   4   48.63    5.29
  -5   5  -4   43.05    5.02
  -6  -5  -4   90.38    8.48
  -6   5  -4   81.40    5.91
  -6   5  -4   80.95    7.12
   6   5   4   79.47    6.90
   7  -5   4   33.98    5.64
  -7  -5  -4   51.88    6.18
  -7   5  -4   38.52    6.05
   7   5   4   36.18    5.67
  -7   5  -4   35.81    4.28
  -9  -6   4    3.86    3.14
  -9   6   4    3.77    1.93
   9   6  -4    4.12    2.57
  -9   6   4   -0.03    2.77
  -8  -6   4   19.87    4.28
   8  -6  -4   18.01    3.02
   8   6  -4   22.09    3.48
  -8   6   4   21.37    2.78
   7  -6  -4   91.54    5.40
  -7  -6   4  111.45    7.81
  -7   6   4   95.38    5.54
  -7   6   4   98.16    7.34
   7   6  -4  100.82    6.22
   7   6  -4   89.88    5.79
   6  -6  -4  377.97   16.26
  -6  -6   4  367.70   18.24
   6   6  -4  371.27   16.53
  -6   6   4  374.16   16.16
   6   6  -4  401.80   16.69
  -6   6   4  391.43   18.29
  -5  -6   4  141.42    8.58
   5  -6  -4  147.57    7.07
  -5   6   4  153.49    7.03
   5   6  -4  146.61    7.19
  -5   6   4  157.09    8.85
   5   6  -4  155.23    7.23
  -4  -6   4  216.53   11.39
   4   6  -4  234.05    9.74
  -4   6   4  235.44   11.45
  -4   6   4  223.22    9.71
   4   6  -4  213.87    9.66
  -4   6   4  230.30    9.76
  -3  -6   4  367.64   16.63
   3  -6  -4  373.26   16.58
   3   6  -4  379.73   16.67
  -3   6   4  364.44   15.29
   3   6  -4  365.57   14.88
  -3   6   4  359.55   16.62
   3   6  -4  368.06   14.92
  -3   6   4  370.79   15.30
   2  -6  -4  635.30   27.26
  -2  -6   4  664.73   27.28
  -2  -6   4  662.54   25.65
   2   6  -4  634.88   25.63
   2   6  -4  643.70   27.19
  -2   6   4  638.45   26.41
  -2   6   4  649.32   27.38
  -2   6   4  657.62   26.34
   1  -6  -4 3523.25  212.04
  -1  -6   4 3360.17  195.17
  -1  -6   4 3559.12  190.30
  -1   6   4 3613.11  213.06
   0  -6   4  657.59   27.40
   0  -6   4  646.15   26.86
   0  -6  -4  663.50   27.57
   0  -6  -4  643.91   27.84
   0   6  -4  671.21   26.96
   0   6   4  679.59   27.56
   0   6   4  689.79   28.05
   0   6  -4  663.08   27.58
   1  -6   4  170.16    8.13
  -1  -6  -4  162.11    8.53
  -1  -6  -4  163.32    8.63
   1  -6   4  160.65    7.95
   1  -6   4  166.23    7.98
   1   6   4  171.03    8.79
  -1   6  -4  167.18    8.10
   2  -6   4  299.92   13.12
   2  -6   4  289.64   14.03
   2  -6   4  298.10   13.00
  -2   6  -4  286.06   13.42
   2   6   4  292.97   13.87
   2   6   4  274.86   13.69
  -3  -6  -4  203.53   11.01
   3  -6   4  202.03    9.79
   3  -6   4  206.33   10.04
  -3   6  -4  206.05   10.65
   3   6   4  211.69   10.91
  -4  -6  -4  306.98   15.23
   4  -6   4  315.96   14.06
  -4   6  -4  288.78   13.57
  -4   6  -4  276.63   14.57
   4   6   4  292.86   14.77
   5  -6   4   46.39    3.87
  -5  -6  -4   49.49    5.53
   5   6   4   47.93    5.20
  -5   6  -4   48.58    4.16
  -5   6  -4   44.16    5.03
  -6  -6  -4   25.21    4.84
   6   6   4   24.01    4.49
  -6   6  -4   20.39    3.31
  -7  -6  -4   12.86    4.25
   7   6   4   14.73    3.97
  -7   6  -4   12.78    3.99
  -7   6  -4    9.34    2.86
  -9  -7   4   68.07    7.32
  -9   7   4   71.05    7.23
   9   7  -4   69.74    6.00
  -9   7   4   75.40    4.72
  -8  -7   4   12.07    3.77
   8  -7  -4    8.91    1.77
   8   7  -4   14.51    3.12
  -8   7   4   13.31    2.16
  -8   7   4   16.02    3.98
  -7  -7   4   42.11    5.69
   7  -7  -4   42.64    3.20
   7   7  -4   39.01    3.62
  -7   7   4   41.42    3.04
  -7   7   4   42.98    5.53
  -6  -7   4  169.08   10.27
   6  -7  -4  170.68    7.80
   6   7  -4  160.43    8.36
   6   7  -4  169.60    8.45
  -6   7   4  179.01   10.26
  -6   7   4  169.69    7.67
  -5  -7   4   27.82    4.13
   5   7  -4   20.91    2.25
   5   7  -4   19.96    2.27
  -5   7   4   19.39    1.68
  -5   7   4   17.44    3.40
  -4  -7   4  371.34   17.73
  -4   7   4  376.03   15.65
  -4   7   4  372.47   15.88
   4   7  -4  402.57   15.98
   4   7  -4  391.49   16.01
  -4   7   4  387.36   17.81
  -3  -7   4  118.26    7.69
  -3  -7   4  120.82    6.49
  -3   7   4  161.51    6.90
  -3   7   4  157.17    6.60
   3   7  -4  150.24    8.03
  -3   7   4  143.67    8.15
   3   7  -4  151.16    6.43
  -2  -7   4  439.23   19.70
  -2  -7   4  443.90   18.32
   2  -7  -4  445.15   19.90
   2   7  -4  464.24   18.34
  -2   7   4  459.21   18.88
  -2   7   4  465.02   18.76
  -2   7   4  445.07   20.12
   2   7  -4  456.52   20.62
   1  -7  -4  209.81   10.58
  -1  -7   4  212.86    9.33
  -1  -7   4  213.12   10.28
   1  -7  -4  217.14    9.91
  -1   7   4  218.27   10.75
   1   7  -4  220.29    9.41
  -1   7   4  209.18    9.80
   1   7  -4  217.23   10.28
   0  -7  -4  398.19   16.86
   0  -7  -4  376.70   17.15
   0  -7   4  372.50   16.11
   0  -7   4  397.04   16.63
   0   7  -4  380.28   16.22
   0   7   4  385.37   16.77
   0   7  -4  359.39   16.62
   0   7   4  388.79   17.40
   1  -7   4  668.56   27.77
  -1  -7  -4  649.77   28.36
   1  -7   4  648.82   27.70
   1  -7   4  672.35   27.85
  -1   7  -4  703.69   28.01
   1   7   4  697.69   28.73
   1   7   4  674.51   28.42
   2  -7   4  308.26   14.03
   2  -7   4  317.63   14.11
   2  -7   4  300.21   14.41
  -2  -7  -4  319.12   15.19
  -2   7  -4  332.59   14.78
   2   7   4  342.05   15.37
   3  -7   4   90.66    5.30
  -3  -7  -4   87.34    6.54
   3  -7   4   92.49    5.50
   3   7   4   88.18    6.53
  -3   7  -4  108.10    6.51
   4  -7   4    5.70    1.58
   4  -7   4    4.41    1.77
  -4  -7  -4    5.62    2.90
   4   7   4    3.34    2.44
  -4   7  -4    2.92    2.34
   5  -7   4  112.68    6.85
  -5  -7  -4  118.81    8.40
   5  -7   4  107.93    6.32
   5   7   4   96.83    7.66
  -5   7  -4  110.49    7.98
  -6  -7  -4    5.61    3.11
   6  -7   4    4.32    2.18
  -6   7  -4    4.26    3.04
  -6   7  -4    6.21    2.29
   6   7   4    6.61    3.17
  -7  -7  -4   79.02    7.87
   7   7   4   79.51    7.63
  -7   7  -4   84.72    6.07
  -7   7  -4   83.03    7.82
  -9  -8   4    3.84    3.22
   9   8  -4   -0.05    2.50
  -9   8   4    5.10    3.18
  -8  -8   4   27.62    5.09
  -8   8   4   32.26    5.24
   8   8  -4   30.75    4.08
  -8   8   4   32.24    2.22
   7   8  -4   85.46    6.37
  -7   8   4  105.45    9.11
   7   8  -4   87.21    6.13
  -6  -8   4   92.93    7.48
  -6   8   4  107.70    7.83
   6   8  -4  103.40    5.89
  -6   8   4   99.50    4.33
   6   8  -4  105.59    5.99
  -6   8   4  104.75    4.34
  -5  -8   4   26.28    4.04
   5   8  -4   19.07    2.27
  -5   8   4   13.98    3.30
   5   8  -4   18.16    2.32
  -4  -8   4  164.80    9.26
   4   8  -4  160.19    7.49
  -4   8   4  161.70    6.70
   4   8  -4  158.44    7.50
  -4   8   4  162.16    6.69
  -4   8   4  156.85    9.25
  -3  -8   4  118.39    6.12
  -3  -8   4  129.23    7.71
  -3   8   4  141.91    8.13
   3   8  -4  141.71    6.29
  -3   8   4  137.19    6.07
  -3   8   4  136.35    6.07
  -2  -8   4   91.55    5.57
  -2   8   4   73.18    5.59
  -2   8   4   76.65    4.27
   2   8  -4   73.88    5.13
  -2   8   4   81.39    4.45
   2   8  -4   76.87    4.08
   1  -8  -4 1307.95   53.89
  -1  -8   4 1323.60   53.51
  -1  -8   4 1299.22   54.33
  -1   8   4 1372.91   55.02
  -1   8   4 1377.52   53.97
   1   8  -4 1426.14   53.65
   1   8  -4 1346.43   54.45
   0  -8  -4   27.02    2.95
   0  -8   4   22.11    2.67
   0  -8   4   23.17    2.42
   0   8  -4   24.77    2.53
   0   8   4   25.72    3.41
   0   8   4   23.87    2.70
   0   8  -4   21.05    2.58
  -1  -8  -4  427.54   19.05
   1  -8   4  428.87   18.49
   1  -8   4  414.83   18.26
   1  -8   4  434.94   18.36
   1   8   4  427.56   19.00
   1   8   4  443.03   19.51
  -1   8  -4  421.10   18.55
   2  -8   4  282.24   12.61
   2  -8   4  276.06   13.19
  -2  -8  -4  283.21   13.87
   2  -8   4  271.19   12.53
   2   8   4  295.87   14.06
  -2   8  -4  282.58   13.53
   3  -8   4   29.55    2.87
   3  -8   4   24.79    2.53
  -3  -8  -4   37.91    4.76
  -3   8  -4   20.83    3.65
   3   8   4   18.23    3.37
   4  -8   4  219.13   10.64
   4  -8   4  212.04   10.44
  -4  -8  -4  235.78   12.67
  -4   8  -4  224.70   12.07
   4   8   4  229.27   12.35
   5  -8   4   19.42    2.83
  -5  -8  -4   24.35    4.74
   5  -8   4   24.69    2.88
   5   8   4   10.60    3.45
  -5   8  -4   14.05    3.63
   6  -8   4   12.48    2.11
  -6  -8  -4    9.35    3.63
   6   8   4    9.57    3.52
  -6   8  -4   13.13    3.95
  -7  -8  -4    8.66    3.89
   7  -8   4   13.15    2.74
  -7   8  -4   12.29    4.14
   7   8   4   13.62    4.36
  -8  -9   4   34.24    5.69
  -8   9   4   33.71    5.52
   8   9  -4   29.83    3.95
  -7  -9   4    2.15    2.76
  -7   9   4    0.47    2.78
   7   9  -4    0.53    1.81
  -6  -9   4   61.89    6.20
   6   9  -4   62.61    4.54
  -6   9   4   69.90    6.44
  -5  -9   4   70.60    5.96
  -5   9   4   51.22    5.48
   5   9  -4   61.45    4.00
   5   9  -4   57.41    4.03
  -4  -9   4   59.85    5.29
  -4  -9   4   60.05    3.66
  -4   9   4   50.24    5.15
   4   9  -4   57.52    3.69
  -3  -9   4   98.34    4.56
   3   9  -4   76.92    4.41
  -3   9   4   75.52    3.81
  -3   9   4   70.21    5.91
  -2  -9   4    0.85    1.06
  -2  -9   4   -0.12    1.52
   2   9  -4    1.48    1.74
  -2   9   4    1.34    2.09
  -2   9   4    3.01    1.23
   2   9  -4    1.24    1.11
  -2   9   4    2.13    1.10
  -1  -9   4  486.96   21.02
  -1  -9   4  456.45   20.14
   1  -9  -4  486.76   20.50
  -1   9   4  483.43   21.73
   1   9  -4  501.53   20.35
  -1   9   4  486.70   20.48
   1   9  -4  494.64   21.98
   0  -9   4   17.16    2.31
   0  -9  -4   18.22    2.78
   0   9  -4    9.72    2.03
   0   9   4    8.55    2.70
   0   9  -4    7.69    1.94
   0   9   4    9.91    2.17
   1  -9   4  307.14   12.74
   1  -9   4  302.30   12.72
   1  -9   4  281.46   12.95
   1   9   4  246.44   13.06
   1   9   4  262.24   13.66
  -1   9  -4  273.53   13.03
  -2  -9  -4  163.92    8.87
   2  -9   4  152.68    7.36
   2  -9   4  152.14    7.28
  -2   9  -4  129.71    7.93
   2   9   4  121.76    8.18
   3  -9   4  122.71    6.36
   3  -9   4  119.95    6.27
  -3  -9  -4  116.31    7.98
  -3   9  -4  121.18    7.85
   3   9   4  117.26    8.03
  -4  -9  -4   42.57    5.21
   4  -9   4   32.50    3.26
   4  -9   4   45.04    3.22
   4   9   4   37.16    5.01
  -4   9  -4   38.08    4.69
   5  -9   4   10.86    1.86
   5  -9   4    6.81    1.91
  -5  -9  -4    8.83    3.26
   5   9   4   16.09    3.82
  -5   9  -4   14.16    3.46
  -6  -9  -4   79.14    7.42
   6  -9   4   66.47    4.90
   6   9   4   74.69    7.08
  -6   9  -4   77.40    7.16
  -8 -10   4   12.95    4.13
  -8  10   4    9.42    3.73
  -7 -10   4   50.82    6.12
   7  10  -4   56.75    4.57
  -7  10   4   61.48    6.60
  -6 -10   4   58.10    6.89
   6  10  -4   49.09    4.14
   6  10  -4   55.09    4.06
  -6  10   4   49.75    5.84
  -5 -10   4  134.97    8.93
   5  10  -4  132.94    7.03
  -5  10   4  115.04    8.62
   5  10  -4  140.03    7.02
  -4 -10   4   45.91    5.11
  -4 -10   4   43.90    3.19
  -4  10   4   42.28    5.00
   4  10  -4   43.01    3.37
  -3 -10   4    4.72    2.29
  -3 -10   4    4.55    1.32
  -3  10   4    1.71    0.64
  -3  10   4    2.86    0.66
  -3  10   4    2.03    2.31
   3  10  -4    2.56    1.40
  -2 -10   4  192.43   10.44
  -2 -10   4  193.76    9.40
  -2  10   4  199.71    9.16
  -2  10   4  213.12    9.39
  -2  10   4  210.99   11.30
   2  10  -4  222.60    9.60
  -1 -10   4    0.86    1.25
  -1 -10   4   -0.31    1.63
   1 -10  -4    2.14    1.43
  -1  10   4   -0.10    2.26
   1  10  -4    0.61    1.28
   1  10  -4   -0.68    1.29
  -1  10   4    2.88    1.26
   0 -10   4  149.09    8.14
   0 -10  -4  147.00    8.27
   0 -10   4  154.52    8.16
   0  10   4  171.34    9.50
   0  10   4  162.66    8.31
   0  10  -4  169.51    8.28
   0  10  -4  158.67    8.25
   1 -10   4   23.54    2.49
  -1 -10  -4   23.42    3.36
   1 -10   4   24.08    2.91
   1 -10   4   20.91    2.91
   1  10   4   25.41    4.00
  -1  10  -4   28.46    3.59
   2 -10   4   11.98    2.06
   2 -10   4   12.57    1.93
  -2 -10  -4   12.94    3.07
  -2  10  -4    7.17    2.57
   2  10   4   10.03    3.17
   3 -10   4  112.86    5.93
   3 -10   4  112.03    5.96
  -3 -10  -4  118.72    8.05
  -3  10  -4  107.29    7.55
   3  10   4  123.47    8.14
  -4 -10  -4   90.78    7.29
   4 -10   4   91.55    4.87
   4 -10   4   80.31    4.82
   4  10   4   76.88    6.84
  -4  10  -4   88.34    6.86
   5 -10   4   24.17    2.69
   5 -10   4   31.72    2.52
  -5 -10  -4   23.64    4.57
  -5  10  -4   27.39    4.54
   5  10   4   22.76    4.53
  -6 -10  -4   12.18    4.00
   6 -10   4    5.80    1.74
   6  10   4    7.36    3.38
  -6  10  -4    7.19    3.46
  -7 -11   4   11.12    3.90
  -7  11   4   12.39    3.85
   7  11  -4   10.35    2.67
  -6 -11   4   -1.84    2.38
   6  11  -4    2.52    1.35
  -6  11   4    3.71    2.84
   6  11  -4   -0.79    1.74
  -5 -11   4   93.92    7.39
   5  11  -4   93.09    5.66
  -4 -11   4  356.35   16.72
  -4 -11   4  327.56   14.66
   4  11  -4  332.13   14.67
  -4  11   4  314.29   16.73
  -3 -11   4  312.16   15.40
  -3 -11   4  310.36   13.80
   3  11  -4  321.85   13.86
  -3  11   4  302.54   15.80
  -2 -11   4   87.73    5.91
  -2 -11   4   84.05    4.95
  -2  11   4   81.80    4.43
  -2  11   4   80.37    4.57
   2  11  -4   83.49    5.02
  -2  11   4   83.25    6.58
  -1 -11   4   15.81    2.38
   1 -11  -4   17.13    2.46
  -1 -11   4   20.23    3.10
   1  11  -4   19.04    2.63
   1  11  -4   12.80    2.54
  -1  11   4   14.19    3.27
  -1  11   4   16.88    2.28
   0 -11   4   10.44    2.23
   0 -11  -4   11.67    2.45
   0 -11   4   17.18    2.60
   0  11  -4    8.34    2.28
   0  11   4   12.40    2.18
   0  11   4   14.00    3.10
  -1 -11  -4  179.52    9.15
   1 -11   4  167.52    8.06
   1 -11   4  157.90    7.95
  -1  11  -4  151.95    8.76
   1  11   4  140.96    9.45
  -2 -11  -4  175.09    9.77
   2 -11   4  170.27    8.02
   2 -11   4  165.87    7.95
   2  11   4  145.14    9.77
  -2  11  -4  161.71    9.26
  -3 -11  -4   94.77    7.44
   3 -11   4  110.31    5.42
   3 -11   4  110.38    5.47
   3  11   4   91.11    7.47
  -3  11  -4   96.47    7.29
   4 -11   4    0.24    1.18
   4 -11   4    4.45    1.15
  -4  11  -4   -0.75    2.04
   4  11   4   -1.88    2.30
  -5 -11  -4   15.61    4.12
   5 -11   4    4.76    1.32
   5  11   4    3.05    2.88
  -5  11  -4    6.93    3.19
  -7 -12   4   30.97    5.69
   7  12  -4   23.13    3.56
  -7  12   4   29.88    5.36
  -6 -12   4   33.54    5.27
   6  12  -4   29.60    3.49
  -6  12   4   31.93    5.28
  -5 -12   4  101.47    8.14
   5  12  -4  110.96    6.39
   5  12  -4  108.49    6.36
  -5  12   4  113.65    8.47
  -4 -12   4   32.24    4.73
   4  12  -4   33.99    3.40
  -3 -12   4   25.79    2.79
  -3 -12   4   29.27    4.15
   3  12  -4   25.66    3.01
  -3  12   4   23.83    4.39
  -2 -12   4  227.82   12.21
  -2  12   4  242.76   10.52
   2  12  -4  235.79   11.38
  -2  12   4  251.70   13.32
  -2  12   4  247.61   10.67
  -1 -12   4  163.79    8.48
  -1 -12   4  179.32    9.10
   1 -12  -4  171.67    8.27
  -1  12   4  150.15    9.85
  -1  12   4  150.61    8.00
   1  12  -4  160.23    8.49
   0 -12   4  298.94   13.87
   0 -12  -4  301.83   14.30
   0  12   4  304.61   14.10
   0  12   4  286.42   15.33
   0  12  -4  309.60   14.31
   0  12  -4  304.27   14.05
  -1 -12  -4   47.50    4.45
   1 -12   4   49.98    3.73
   1 -12   4   43.61    3.48
  -1  12  -4   51.65    4.74
   1  12   4   46.59    5.33
  -2 -12  -4   42.65    4.59
   2 -12   4   40.03    2.99
   2 -12   4   42.68    3.09
  -2  12  -4   28.23    4.21
   2  12   4   33.67    5.05
   3 -12   4   79.80    4.28
  -3 -12  -4   93.17    7.16
   3 -12   4   83.79    4.38
   3  12   4   83.76    7.19
  -3  12  -4   90.45    6.95
  -4 -12  -4   63.24    6.20
  -4  12  -4   39.81    6.39
   4  12   4   51.77    6.52
  -5 -12  -4   22.07    4.62
  -5  12  -4   19.53    4.32
   5  12   4   23.21    4.69
  -6 -13   4   12.36    4.03
  -6  13   4   17.39    4.61
   6  13  -4   13.03    2.79
  -5 -13   4   38.56    5.51
  -5  13   4   43.74    6.05
  -4 -13   4  169.52    9.12
  -4 -13   4  179.31   10.93
   4  13  -4  193.84    9.37
  -4  13   4  191.38   11.63
  -3 -13   4  114.89    6.89
  -3 -13   4  127.69    8.41
   3  13  -4  134.85    7.20
  -3  13   4  129.11    8.96
  -2 -13   4   93.69    6.02
  -2 -13   4  107.48    7.12
  -2  13   4  107.24    5.20
  -2  13   4  101.22    7.95
  -2  13   4  103.22    5.15
   2  13  -4  111.07    6.39
   1 -13  -4   42.22    3.52
  -1 -13   4   44.67    4.29
   1  13  -4   38.85    3.88
  -1  13   4   40.33    3.29
  -1  13   4   34.06    5.20
   0 -13  -4   64.71    5.02
   0 -13   4   70.56    4.90
   0  13  -4   64.50    5.22
   0  13  -4   64.99    4.75
   0  13   4   74.43    6.53
   1 -13   4  118.59    6.42
  -1 -13  -4  122.88    7.69
   1 -13   4  109.66    6.22
   1  13   4  117.66    9.42
  -1  13  -4  124.81    7.82
   2 -13   4  132.64    6.76
  -2 -13  -4  140.41    9.11
   2 -13   4  145.74    6.85
   2  13   4  158.18    9.96
  -2  13  -4  142.46    8.94
  -3 -13  -4   21.60    4.27
   3  13   4   17.21    4.30
  -3  13  -4   19.52    3.83
  -4 -13  -4    0.83    2.64
   4  13   4    2.12    3.21
  -4  13  -4    2.41    3.05
  -5 -14   4   10.24    3.52
  -5  14   4   20.31    4.86
   5  14  -4   12.55    2.66
   4  14  -4    6.60    2.10
  -4  14   4    8.08    3.33
  -3 -14   4   56.87    5.36
  -3  14   4   55.32    6.26
   3  14  -4   55.67    4.52
  -2 -14   4    7.58    2.52
  -2  14   4    5.53    2.83
   2  14  -4    5.01    2.12
   1 -14  -4  218.86   10.71
  -1 -14   4  237.88   11.77
  -1  14   4  224.87   10.76
  -1  14   4  239.66   13.37
   0 -14  -4    1.40    1.89
   0 -14   4    2.84    1.74
   0  14   4    3.88    3.38
   0  14  -4    6.73    2.58
   0  14  -4    5.11    1.90
   1 -14   4   12.61    2.10
  -1 -14  -4   14.26    3.24
   1 -14   4   13.66    2.06
   1  14   4   14.26    3.84
  -1  14  -4   22.43    3.71
   2 -14   4   91.08    4.99
   2 -14   4   97.87    4.69
  -2 -14  -4   87.57    6.97
  -2  14  -4   93.38    7.14
   2  14   4  111.64    8.28
  -3 -14  -4    9.40    3.65
   3  14   4   10.82    3.97
  -3  14  -4   14.48    3.62
  -4 -15   4    6.78    3.12
   4  15  -4    6.77    2.04
  -4  15   4    9.73    3.37
  -3 -15   4    7.59    3.05
  -3  15   4    1.02    2.73
   3  15  -4    9.03    2.32
  -2 -15   4   12.32    2.83
  -2  15   4    3.28    2.88
   2  15  -4   10.73    2.41
  -1 -15   4   31.58    3.78
   1 -15  -4   35.67    3.11
  -1  15   4   32.86    5.40
   1  15  -4   43.99    4.35
   0 -15  -4   48.38    4.42
   0  15   4   67.48    6.56
   0  15  -4   54.87    5.20
   1 -15   4   73.57    4.15
  -1  15  -4   52.08    5.47
   1  15   4   54.15    6.31
  -2 -15  -4    2.79    2.44
   2  15   4   10.07    3.87
   1 -16  -4   32.07    2.98
  -1 -16   4   36.30    3.82
   1  16  -4   39.85    4.38
  -1  16   4   30.75    5.32
   0 -16  -4   79.75    5.53
   0  16  -4   71.17    6.01
   0  16   4   73.66    7.38
  10   0  -5   21.41    4.40
 -10   0   5   18.67    4.05
 -10   0   5   17.30    4.04
  -9   0   5  104.15    7.77
  -9   0   5   92.02    7.17
  -8   0   5   24.84    4.17
  -8   0   5   22.07    3.77
  -7   0   5  351.82   16.05
  -7   0   5  335.81   16.42
  -6   0   5  268.33   12.48
  -6   0   5  259.49   12.90
   5   0  -5   82.43    5.37
  -5   0   5   90.36    5.05
   5   0  -5   85.52    4.83
  -5   0   5   86.68    5.56
   4   0  -5 2718.47  107.36
   3   0  -5  620.92   26.28
  -3   0   5  640.09   25.39
  -3   0   5  623.26   26.25
   3   0  -5  634.35   25.38
  -2   0   5  824.38   32.74
  -2   0   5  804.60   33.60
   2   0  -5  841.27   33.09
   2   0  -5  820.43   33.74
  -1   0   5  190.63    8.48
  -1   0   5  192.65    9.32
  -1   0   5  192.15    9.14
   1   0  -5  195.81    8.50
   0   0   5  233.64   10.25
   0   0   5  219.83   10.96
   0   0  -5  233.27   10.26
   0   0   5  231.31   10.71
   0   0  -5  236.07   10.83
  -1   0  -5  433.55   18.77
   1   0   5  439.16   18.77
   1   0   5  436.10   18.41
  -1   0  -5  420.10   18.38
   1   0   5  426.65   18.47
  -2   0  -5 1444.17   58.33
   2   0   5 1449.44   58.33
   2   0   5 1439.30   58.07
   3   0   5   38.41    3.84
  -3   0  -5   39.54    3.96
  -4   0  -5   47.90    4.72
   4   0   5   50.55    4.90
   5   0   5  211.19   11.57
  -5   0  -5  193.21   11.23
   6   0   5    0.40    2.49
  -6   0  -5    0.39    2.72
  -7   0  -5  161.37   10.58
   7   0   5  159.09   10.77
 -10  -1   5    8.30    3.21
  10   1  -5    3.17    2.93
 -10   1   5    7.89    2.96
 -10   1   5    4.82    3.29
  -9  -1   5    6.22    3.00
  -9  -1   5   12.57    3.52
   9   1  -5   10.15    3.08
  -9   1   5    5.40    2.99
  -9   1   5    7.46    3.10
  -8  -1   5   44.86    5.03
  -8  -1   5   49.43    4.85
  -8   1   5   43.74    4.84
  -8   1   5   42.14    4.56
  -7  -1   5  121.81    8.10
   7   1  -5  128.56    7.32
  -7   1   5  128.31    7.84
  -7   1   5  137.74    8.13
  -6  -1   5  388.61   17.48
   6  -1  -5  345.94   16.82
   6  -1  -5  362.07   16.63
  -6  -1   5  368.28   16.51
  -6   1   5  389.90   17.16
  -6   1   5  388.89   16.89
   6   1  -5  378.52   16.42
  -5  -1   5   74.31    5.08
   5  -1  -5   73.43    4.45
  -5  -1   5   72.43    4.26
  -5   1   5   64.13    4.45
   5   1  -5   62.95    4.70
  -5   1   5   66.46    4.84
   5   1  -5   67.80    4.08
   4  -1  -5  325.47   14.07
  -4  -1   5  359.85   14.99
   4  -1  -5  337.12   14.62
  -4  -1   5  320.46   13.66
  -4   1   5  313.82   14.51
   4   1  -5  313.64   14.76
  -4   1   5  319.17   14.13
   4   1  -5  316.65   13.62
   3  -1  -5  645.07   25.57
   3  -1  -5  610.77   26.11
  -3  -1   5  634.28   25.36
  -3  -1   5  620.03   26.27
   3   1  -5  632.28   26.29
   3   1  -5  625.76   25.03
  -3   1   5  638.66   26.13
  -3   1   5  615.51   25.55
   2  -1  -5  414.36   18.32
   2  -1  -5  408.64   17.60
  -2  -1   5  407.53   17.11
  -2  -1   5  403.22   18.28
  -2   1   5  454.40   17.71
  -2   1   5  437.83   18.29
   2   1  -5  446.57   18.48
   2   1  -5  438.96   17.15
  -1  -1   5 1894.08  109.62
   1  -1  -5 1874.56  117.64
  -1   1   5 1777.18  115.03
   1   1  -5 1780.35  109.07
   0  -1   5  353.74   14.61
   0  -1  -5  360.04   15.22
   0  -1   5  352.27   15.17
   0  -1  -5  359.20   14.81
   0  -1   5  358.93   14.54
   0  -1   5  352.15   15.40
   0   1  -5  318.32   14.43
   0   1   5  319.52   14.64
   0   1   5  318.43   15.00
  -1  -1  -5  533.74   22.95
  -1  -1  -5  542.91   22.64
   1  -1   5  537.05   22.45
   1  -1   5  539.50   22.54
   1  -1   5  548.00   22.91
  -1   1  -5  530.20   22.85
   1   1   5  533.17   22.62
   1   1   5  539.01   22.94
   2  -1   5  292.16   13.31
  -2  -1  -5  279.43   13.38
   2  -1   5  284.81   13.11
  -2  -1  -5  279.34   13.13
   2  -1   5  285.07   13.20
   2   1   5  284.77   13.40
   2   1   5  280.54   13.19
  -2   1  -5  290.02   13.32
   2   1   5  281.95   13.29
  -3  -1  -5   13.15    2.82
   3  -1   5   14.19    2.65
   3  -1   5    9.77    2.48
   3   1   5   20.50    3.18
  -4  -1  -5  237.23   12.79
   4  -1   5  236.22   12.61
  -4   1  -5  257.00   12.76
   4   1   5  264.12   12.92
   5  -1   5   48.41    5.19
  -5  -1  -5   46.43    5.04
  -5   1  -5   46.88    4.86
   5   1   5   54.80    5.31
  -6  -1  -5   64.24    6.31
   6  -1   5   81.61    6.96
  -6   1  -5   78.35    6.43
   6   1   5   60.61    6.92
  -7  -1  -5    3.58    2.83
   7  -1   5   -0.64    2.89
  -7   1  -5   -1.10    3.15
   7   1   5   -0.46    2.52
 -10  -2   5   15.33    4.00
 -10   2   5   15.78    4.06
 -10   2   5   12.21    3.35
   9   2  -5   34.04    4.56
  -9   2   5   31.31    4.93
  -9   2   5   35.54    4.79
  -8  -2   5   85.97    6.85
   8   2  -5   81.29    6.10
  -8   2   5   76.28    6.35
  -8   2   5   88.28    6.37
  -7  -2   5  137.06    8.80
  -7  -2   5  134.62    7.93
  -7   2   5  146.93    8.58
  -7   2   5  150.13    8.41
   7   2  -5  149.09    7.76
  -6  -2   5  148.41    7.42
   6  -2  -5  146.48    7.83
   6  -2  -5  132.90    7.67
  -6  -2   5  138.80    8.35
  -6   2   5  146.32    7.93
   6   2  -5  136.44    7.16
  -6   2   5  133.21    8.65
   5  -2  -5   23.24    2.74
   5  -2  -5   25.57    2.65
  -5  -2   5   23.41    2.18
  -5   2   5   20.39    2.77
   5   2  -5   18.00    2.97
   5   2  -5   20.35    2.10
  -5   2   5   18.78    2.71
   4  -2  -5  188.92    9.54
   4  -2  -5  195.72    9.36
  -4  -2   5  192.86   10.02
  -4  -2   5  196.90    8.65
   4   2  -5  216.32   10.11
  -4   2   5  207.97    9.52
  -4   2   5  206.93    9.63
  -3  -2   5  476.30   19.28
  -3  -2   5  462.23   20.78
   3  -2  -5  481.32   20.26
   3  -2  -5  482.35   20.59
   3   2  -5  502.82   19.29
   3   2  -5  493.34   20.91
  -3   2   5  492.20   20.56
  -3   2   5  496.26   20.36
  -2  -2   5  421.47   17.22
  -2  -2   5  412.15   15.57
   2  -2  -5  423.04   16.67
  -2   2   5  374.62   16.88
  -2   2   5  385.41   16.59
   2   2  -5  384.66   17.16
   2   2  -5  372.71   15.55
  -2   2   5  372.74   16.76
  -1  -2   5  496.31   19.78
  -1  -2   5  495.31   20.95
   1  -2  -5  504.24   20.49
  -1  -2   5  497.28   19.76
   1   2  -5  483.82   21.04
  -1   2   5  489.68   20.99
  -1   2   5  481.96   20.73
  -1   2   5  486.08   20.44
   0  -2   5 1800.19   71.09
   0  -2   5 1798.85   70.39
   0  -2  -5 1753.91   70.84
   0   2   5 1798.57   71.19
   1  -2   5   51.90    4.04
  -1  -2  -5   46.44    3.87
   1  -2   5   49.10    3.42
   1  -2   5   50.14    3.48
  -1  -2  -5   50.00    3.69
   1  -2   5   48.07    3.66
  -1   2  -5   53.59    3.88
   1   2   5   56.14    3.89
   1   2   5   50.27    3.86
  -2  -2  -5  327.44   15.49
  -2  -2  -5  322.31   15.68
   2  -2   5  337.23   15.38
   2  -2   5  327.24   15.27
   2   2   5  362.14   15.68
   2   2   5  369.54   15.95
  -2   2  -5  360.20   15.64
   3  -2   5  351.83   15.73
   3  -2   5  356.78   15.83
  -3  -2  -5  377.48   16.40
   3   2   5  305.31   15.66
  -3   2  -5  311.13   15.51
  -4  -2  -5  127.98    8.28
   4  -2   5  127.83    8.02
   4   2   5  130.73    8.22
  -4   2  -5  137.25    7.96
  -5  -2  -5   -0.33    2.13
   5  -2   5    3.94    2.55
  -5   2  -5    1.73    2.14
   5   2   5    2.00    2.29
  -6  -2  -5   83.00    6.99
   6  -2   5   81.04    7.90
  -6   2  -5   75.51    6.29
  -7  -2  -5   17.57    4.47
   7  -2   5   25.28    4.75
   7   2   5   28.24    4.96
  -7   2  -5   23.26    4.42
 -10  -3   5   19.58    4.45
 -10   3   5   17.36    3.77
  10   3  -5   11.76    3.51
 -10   3   5   15.38    4.36
  -9  -3   5   37.32    5.30
  -9   3   5   36.65    6.06
  -9   3   5   37.13    4.38
   9   3  -5   32.74    4.54
  -8  -3   5   15.45    3.61
  -8   3   5   12.41    2.78
  -8   3   5   11.70    3.22
   8   3  -5    8.52    2.59
   7  -3  -5    5.25    2.09
  -7  -3   5    8.10    2.83
  -7   3   5   15.41    3.32
   7   3  -5   12.73    2.29
  -7   3   5   10.28    2.92
   7   3  -5   14.61    2.52
   6  -3  -5   26.80    3.07
  -6  -3   5   28.32    4.13
   6   3  -5   27.93    2.85
  -6   3   5   32.33    3.35
  -6   3   5   32.55    3.69
   6   3  -5   28.47    2.68
   5  -3  -5  415.73   18.95
  -5  -3   5  443.37   19.69
   5  -3  -5  449.53   18.87
  -5   3   5  435.77   18.79
   5   3  -5  438.26   18.04
   5   3  -5  432.50   18.06
  -5   3   5  429.87   19.15
   4  -3  -5  119.24    6.16
  -4  -3   5  127.55    6.83
   4  -3  -5  125.84    6.34
   4   3  -5  110.23    5.08
   4   3  -5  103.62    6.50
  -4   3   5  105.45    6.21
  -4   3   5  111.75    6.12
   4   3  -5  109.68    5.28
  -3  -3   5  309.49   14.15
   3  -3  -5  311.09   13.67
   3  -3  -5  293.80   13.61
  -3   3   5  309.53   13.68
   3   3  -5  313.27   14.12
  -3   3   5  314.16   13.63
  -2  -3   5  179.12    9.19
   2  -3  -5  177.73    8.77
  -2   3   5  199.62    9.09
  -2   3   5  193.03    8.85
   2   3  -5  187.60    9.20
  -2   3   5  191.38    8.93
   1  -3  -5  160.35    7.29
   1  -3  -5  158.38    7.38
  -1  -3   5  157.55    6.18
  -1  -3   5  164.15    7.65
  -1  -3   5  152.82    6.17
   1   3  -5  116.64    7.19
  -1   3   5  111.86    7.14
  -1   3   5  118.56    6.99
   0  -3   5 1108.38   44.55
   0  -3  -5 1134.42   45.46
   0  -3   5 1112.54   44.54
   0  -3   5 1126.92   45.37
   0  -3  -5 1143.31   45.31
   0  -3   5 1114.34   45.48
   0   3   5 1129.10   45.28
   0   3   5 1112.02   45.40
   1  -3   5   74.94    4.58
   1  -3   5   72.99    4.32
  -1  -3  -5   74.71    4.91
   1  -3   5   79.35    4.90
   1  -3   5   69.91    4.19
  -1  -3  -5   79.62    5.32
   1   3   5   55.84    4.45
   2  -3   5  242.86   11.28
  -2  -3  -5  237.31   11.85
   2  -3   5  234.61   11.19
  -2  -3  -5  227.50   11.42
   2  -3   5  231.83   11.86
   2   3   5  236.32   11.50
   2   3   5  234.88   11.62
  -2   3  -5  236.66   11.29
  -3  -3  -5   80.16    5.98
   3  -3   5   84.95    5.69
   3  -3   5   79.06    5.29
  -3   3  -5   82.30    5.49
   3   3   5   80.42    5.83
  -4  -3  -5   33.97    4.53
   4  -3   5   26.35    3.88
   4   3   5   28.97    4.18
  -4   3  -5   28.56    3.76
  -5  -3  -5  177.70   10.53
   5  -3   5  177.86   10.41
  -5   3  -5  160.96    9.60
   5   3   5  174.28   10.33
   6   3   5   12.26    3.61
  -6   3  -5   10.85    3.07
  -7  -3  -5    2.10    2.79
   7  -3   5    0.14    2.69
   7   3   5    1.70    2.81
  -7   3  -5   -2.77    2.16
  -9  -4   5    0.33    2.58
  -9   4   5    1.55    2.09
   9   4  -5    5.73    2.56
  -9   4   5    3.79    2.61
  -8  -4   5  152.04    9.90
  -8   4   5  144.71    9.45
   8   4  -5  159.07    8.74
  -8   4   5  158.87    8.71
  -7  -4   5   -0.08    2.26
   7  -4  -5    0.42    1.47
  -7   4   5   -1.44    1.39
   7   4  -5    1.71    1.39
  -7   4   5    0.50    1.91
   7   4  -5   -0.15    1.40
  -6  -4   5  290.60   14.90
   6  -4  -5  290.35   13.68
   6   4  -5  304.75   13.29
   6   4  -5  303.56   13.32
  -6   4   5  302.04   13.72
  -6   4   5  312.60   14.69
   5  -4  -5  174.30    9.27
  -5  -4   5  191.25    9.92
   5  -4  -5  181.29    8.83
  -5   4   5  178.27    8.76
   5   4  -5  179.46    8.11
   5   4  -5  183.21    8.10
   4  -4  -5  109.40    5.77
   4  -4  -5  104.01    5.35
  -4  -4   5  103.05    6.31
  -4   4   5   86.28    5.55
   4   4  -5   86.19    5.76
   4   4  -5   83.30    4.04
   4   4  -5   84.00    4.04
  -4   4   5   90.46    5.13
  -3  -4   5 1130.01   45.96
   3  -4  -5 1091.53   45.52
  -3   4   5 1121.13   45.62
   3   4  -5 1137.48   46.01
  -3   4   5 1133.85   45.25
  -3   4   5 1149.81   45.19
   2  -4  -5  319.77   13.45
  -2  -4   5  316.89   13.76
  -2   4   5  296.17   13.09
   2   4  -5  290.56   13.59
  -2   4   5  285.10   13.18
  -2   4   5  281.62   13.32
  -1  -4   5  725.29   28.84
  -1  -4   5  720.07   30.25
   1  -4  -5  747.49   30.10
  -1  -4   5  712.57   28.82
   1  -4  -5  711.95   30.08
  -1   4   5  722.41   30.15
  -1   4   5  751.66   30.11
   1   4  -5  752.80   30.43
   0  -4   5  134.90    6.30
   0  -4  -5  131.55    7.06
   0  -4   5  128.17    7.00
   0  -4   5  130.93    6.24
   0  -4  -5  128.59    7.09
   0  -4   5  129.75    6.92
   0   4   5  143.20    7.21
   0   4   5  141.44    7.23
  -1  -4  -5  310.06   13.88
   1  -4   5  308.88   13.25
   1  -4   5  303.35   13.53
   1  -4   5  303.59   13.72
  -1  -4  -5  305.91   13.95
   1   4   5  284.01   13.64
  -1   4  -5  294.35   13.27
   1   4   5  282.32   13.74
  -2  -4  -5  191.95   10.08
   2  -4   5  195.90    9.86
   2  -4   5  194.66    9.53
  -2   4  -5  196.58    9.70
   2   4   5  188.25    9.95
  -3  -4  -5  205.46   11.11
   3  -4   5  219.98   10.87
   3  -4   5  217.87   10.49
   3   4   5  201.30   10.89
  -3   4  -5  200.54   10.43
  -3   4  -5  201.76   10.71
  -4  -4  -5   12.22    3.24
   4  -4   5   11.01    2.99
  -4   4  -5   15.97    3.36
  -4   4  -5   13.99    2.86
   4   4   5    7.96    2.82
   5  -4   5   13.32    3.52
  -5  -4  -5   12.07    3.45
   5   4   5    7.22    2.97
  -5   4  -5    4.22    2.39
   6  -4   5   87.68    7.35
  -6  -4  -5   91.05    7.36
  -6   4  -5   86.35    6.49
   6   4   5   98.36    7.68
  -7  -4  -5   17.39    4.05
   7  -4   5    9.23    3.56
   7   4   5   10.80    3.58
  -7   4  -5    6.72    2.71
  -9  -5   5    2.09    2.78
  -9   5   5    3.33    2.22
   9   5  -5    3.86    2.48
  -9   5   5    2.34    2.75
   8  -5  -5    5.38    2.39
  -8   5   5    7.44    2.73
  -8   5   5    6.82    2.91
   8   5  -5    8.72    2.48
  -7  -5   5   26.68    4.33
   7  -5  -5   26.96    3.60
   7   5  -5   22.36    2.79
  -7   5   5   19.73    3.67
  -7   5   5   22.30    3.00
   6  -5  -5   54.06    3.83
  -6  -5   5   47.16    4.94
   6   5  -5   48.21    3.41
   6   5  -5   43.50    3.25
  -6   5   5   47.98    4.70
  -6   5   5   46.66    3.67
  -5  -5   5  161.59    9.27
   5  -5  -5  149.88    7.87
   5   5  -5  166.24    7.31
  -5   5   5  168.36    9.00
   5   5  -5  161.95    7.28
  -5   5   5  160.90    7.87
  -4  -5   5   62.83    5.07
   4  -5  -5   62.00    4.67
  -4   5   5   69.13    4.19
   4   5  -5   68.99    3.08
  -4   5   5   68.93    4.03
  -4   5   5   68.42    4.92
   4   5  -5   67.99    3.08
   3  -5  -5  312.92   14.28
  -3  -5   5  320.51   14.65
   3   5  -5  308.80   14.52
  -3   5   5  319.83   14.39
  -3   5   5  313.76   13.69
  -3   5   5  308.55   13.59
  -2  -5   5  352.46   15.05
   2   5  -5  328.52   15.60
  -2   5   5  325.10   14.38
  -2   5   5  321.23   14.76
  -2   5   5  313.85   14.24
  -1  -5   5 1034.77   41.51
  -1  -5   5 1049.00   40.06
   1  -5  -5 1057.79   41.32
   1   5  -5 1000.93   41.61
   1   5  -5 1002.62   40.10
  -1   5   5  974.32   41.47
  -1   5   5 1008.19   41.25
   0  -5   5  660.43   27.38
   0  -5   5  682.77   28.31
   0  -5  -5  677.15   28.47
   0  -5  -5  680.22   28.40
   0  -5   5  679.53   28.22
   0   5   5  688.08   28.40
   0   5  -5  686.86   27.50
   0   5   5  669.81   28.42
   1  -5   5  118.51    5.98
   1  -5   5  120.70    6.43
  -1  -5  -5  109.55    6.53
   1  -5   5  114.53    6.29
  -1  -5  -5  113.76    6.71
   1   5   5  108.50    6.61
  -1   5  -5  104.32    5.98
   1   5   5  110.23    6.50
   2  -5   5  224.02   10.81
   2  -5   5  213.81   10.51
  -2  -5  -5  231.41   11.44
   2  -5   5  212.58   10.55
  -2   5  -5  220.28   10.74
   2   5   5  217.68   11.14
   3  -5   5  109.05    6.45
   3  -5   5  113.94    6.90
  -3  -5  -5  110.56    7.37
  -3   5  -5  106.18    6.85
   3   5   5  108.54    7.18
  -4  -5  -5  152.38    9.25
   4   5   5  142.66    8.92
  -4   5  -5  148.67    8.26
  -4   5  -5  131.38    8.70
   5  -5   5  140.75    9.00
  -5  -5  -5  128.03    8.94
  -5   5  -5  133.29    8.87
  -5   5  -5  119.08    7.76
   5   5   5  124.28    8.68
   6  -5   5   19.97    4.30
  -6  -5  -5   16.54    4.11
  -6   5  -5   16.07    3.23
   6   5   5   15.17    3.84
   7  -5   5    2.64    3.08
  -7  -5  -5    5.72    3.75
  -7   5  -5    2.18    2.17
   7   5   5    1.48    2.87
  -9  -6   5   36.98    5.91
  -9   6   5   42.96    4.01
   9   6  -5   45.91    4.55
  -9   6   5   36.16    5.63
  -8  -6   5   49.89    5.85
   8  -6  -5   44.50    3.91
  -8   6   5   55.03    4.19
   8   6  -5   55.20    4.59
   7  -6  -5   80.37    5.05
  -7  -6   5   86.59    7.00
  -7   6   5   81.85    5.04
   7   6  -5   76.46    5.04
  -7   6   5   81.46    6.75
  -6  -6   5   34.67    4.91
   6  -6  -5   41.76    3.31
  -6   6   5   46.32    4.88
   6   6  -5   44.59    3.28
   6   6  -5   45.55    3.21
  -6   6   5   46.78    3.41
  -5  -6   5  222.51   11.87
  -5   6   5  226.86   10.14
   5   6  -5  235.67    9.79
  -5   6   5  224.99   10.18
  -5   6   5  213.53   11.59
   5   6  -5  226.21    9.75
  -4  -6   5  821.88   33.99
  -4   6   5  779.44   32.28
  -4   6   5  802.81   33.75
   4   6  -5  801.50   31.41
  -4   6   5  808.18   32.37
   4   6  -5  788.54   31.41
   3  -6  -5  771.91   32.58
  -3  -6   5  783.51   32.94
  -3   6   5  783.13   31.58
   3   6  -5  767.56   32.72
  -3   6   5  795.31   31.65
  -3   6   5  768.47   33.58
  -2  -6   5  585.30   24.87
   2  -6  -5  579.01   24.82
  -2   6   5  591.38   24.95
  -2   6   5  579.14   24.12
   2   6  -5  559.14   24.79
  -2   6   5  598.89   24.37
  -1  -6   5   63.51    4.50
  -1  -6   5   61.12    3.32
   1  -6  -5   59.12    4.53
   1  -6  -5   64.27    4.28
  -1   6   5   69.95    4.30
   1   6  -5   72.39    3.46
   1   6  -5   70.37    4.75
  -1   6   5   72.13    4.78
   0  -6   5  174.73    7.96
   0  -6  -5  175.26    8.84
   0  -6  -5  170.80    9.00
   0  -6   5  179.70    8.75
   0  -6   5  185.34    8.79
   0   6  -5  172.10    8.94
   0   6   5  170.94    9.17
   0   6  -5  162.29    7.96
   0   6   5  171.74    8.81
   1  -6   5  565.54   24.09
   1  -6   5  597.79   24.49
  -1  -6  -5  583.16   25.03
   1  -6   5  567.44   24.42
   1   6   5  584.59   25.08
  -1   6  -5  574.02   24.23
   1   6   5  576.43   24.93
  -2  -6  -5  457.30   21.18
   2  -6   5  480.28   20.42
   2  -6   5  470.58   20.52
   2  -6   5  464.98   20.45
  -2   6  -5  473.86   20.64
   2   6   5  477.98   21.20
  -3  -6  -5   94.00    6.99
   3  -6   5   94.94    5.98
   3  -6   5   98.74    6.34
  -3   6  -5  118.84    7.13
   3   6   5  102.55    7.01
  -4  -6  -5   13.14    3.46
   4  -6   5   20.79    2.83
   4   6   5    9.29    3.00
  -4   6  -5   12.37    3.04
  -5  -6  -5  112.95    8.08
  -5   6  -5  102.75    7.86
   5   6   5   97.44    7.80
  -5   6  -5  112.63    6.98
   6  -6   5   37.93    5.75
  -6  -6  -5   33.94    5.60
  -6   6  -5   37.56    5.56
   6   6   5   43.67    5.81
  -6   6  -5   34.59    4.23
   7  -6   5   96.93    8.44
  -7  -6  -5   82.90    8.08
   7   6   5   76.76    7.64
  -9  -7   5    9.56    3.96
  -9   7   5    8.71    1.91
  -9   7   5    7.31    3.36
   9   7  -5    4.98    2.41
  -8  -7   5   14.59    3.92
   8  -7  -5   11.97    2.08
  -8   7   5   14.48    3.84
  -8   7   5   17.75    2.46
   8   7  -5   13.63    2.68
  -7  -7   5   56.79    6.00
   7  -7  -5   55.39    3.86
  -7   7   5   61.29    6.00
   7   7  -5   58.38    4.29
  -7   7   5   61.46    3.89
  -6  -7   5  206.19   11.61
   6   7  -5  196.17    9.17
  -6   7   5  189.32    8.96
  -6   7   5  207.97   11.40
   6   7  -5  202.01    9.23
  -6   7   5  198.24    9.06
  -5   7   5   13.60    1.79
  -5   7   5    8.98    2.96
   5   7  -5   13.26    1.57
   5   7  -5   14.60    1.73
  -5   7   5   13.97    1.75
  -4  -7   5  171.04    9.55
  -4   7   5  170.38    7.78
  -4   7   5  166.58    7.80
   4   7  -5  171.26    7.12
  -4   7   5  159.99    9.35
   4   7  -5  171.68    7.12
  -3  -7   5  201.88   10.36
  -3   7   5  194.58    9.02
  -3   7   5  201.77    9.02
   3   7  -5  191.63    7.89
   3   7  -5  193.73    7.90
  -3   7   5  206.47   10.43
  -2  -7   5   25.40    1.70
  -2  -7   5   26.29    3.28
  -2   7   5   30.78    2.72
  -2   7   5   27.81    3.65
  -2   7   5   38.39    2.96
   2   7  -5   34.82    3.28
   2   7  -5   34.22    1.81
   1  -7  -5 1312.36   52.18
  -1  -7   5 1311.44   51.16
  -1  -7   5 1313.53   52.53
   1   7  -5 1285.21   51.19
  -1   7   5 1321.73   52.92
   1   7  -5 1252.38   53.33
  -1   7   5 1280.98   52.13
   0  -7   5   76.11    5.22
   0  -7   5   76.53    4.52
   0  -7   5   83.72    5.18
   0  -7  -5   74.42    5.33
   0   7   5   99.45    6.12
   0   7  -5   92.60    5.53
   0   7   5   90.73    5.41
   0   7  -5   92.78    4.81
  -1  -7  -5  522.86   23.23
   1  -7   5  486.73   21.13
   1  -7   5  485.33   21.30
   1  -7   5  501.37   21.45
  -1   7  -5  495.28   21.23
   1   7   5  486.69   22.02
   1   7   5  519.49   22.27
   2  -7   5  134.15    7.44
   2  -7   5  131.08    7.19
  -2  -7  -5  137.13    8.21
   2  -7   5  129.83    7.30
   2   7   5  142.54    8.35
  -2   7  -5  130.72    7.50
  -3  -7  -5   24.18    4.11
   3  -7   5   29.73    3.39
   3  -7   5   29.65    3.15
  -3   7  -5   37.94    4.00
   3   7   5   34.83    3.96
   4  -7   5  203.23   10.40
   4  -7   5  219.19   10.87
  -4  -7  -5  215.24   12.15
   4   7   5  200.23   11.68
  -4   7  -5  209.68   11.73
   5  -7   5   18.70    3.31
  -5  -7  -5   23.59    4.79
  -5   7  -5   15.92    3.74
   5   7   5   13.16    4.51
  -6  -7  -5   37.30    5.79
   6  -7   5   33.02    4.04
   6   7   5   30.48    5.17
  -6   7  -5   37.53    5.66
  -8  -8   5   28.51    5.03
  -8   8   5   33.39    5.48
   8   8  -5   29.05    3.70
  -8   8   5   34.38    2.66
  -8   8   5   33.20    2.42
  -7  -8   5   46.81    5.63
   7   8  -5   49.12    3.95
  -7   8   5   50.66    3.02
  -7   8   5   47.33    2.92
  -6  -8   5   31.09    4.85
   6   8  -5   27.85    2.76
  -6   8   5   24.19    4.35
   6   8  -5   29.06    2.47
  -6   8   5   24.82    2.02
  -5  -8   5    2.74    2.53
  -5   8   5   -0.31    2.24
  -5   8   5    0.83    0.82
   5   8  -5    1.49    0.98
   5   8  -5   -1.01    0.96
  -4  -8   5   25.31    4.10
   4   8  -5   36.59    2.18
  -4   8   5   37.74    2.50
  -4   8   5   37.25    2.57
  -4   8   5   34.97    4.49
  -3  -8   5  228.39    9.96
  -3  -8   5  224.82   12.04
   3   8  -5  252.66   10.00
  -3   8   5  252.20   10.76
  -3   8   5  252.62   10.79
  -3   8   5  240.08   12.36
  -2  -8   5   53.20    3.12
   2   8  -5   65.95    4.72
  -2   8   5   61.53    5.10
  -2   8   5   67.42    4.06
  -2   8   5   63.27    4.11
   2   8  -5   65.14    3.27
   1  -8  -5  183.65    8.88
  -1  -8   5  185.22    8.07
  -1  -8   5  174.78    9.13
   1   8  -5  175.19    8.05
   1   8  -5  182.58    9.34
  -1   8   5  177.29    9.63
  -1   8   5  167.09    8.72
   0  -8  -5  177.60    9.44
   0  -8   5  177.22    8.65
   0  -8   5  186.52    9.27
   0   8   5  186.84    9.44
   0   8  -5  189.62    8.82
   0   8   5  192.29   10.05
  -1  -8  -5   94.68    6.35
   1  -8   5   85.05    5.83
   1  -8   5   90.57    5.53
   1  -8   5   84.98    5.57
  -1   8  -5  109.39    5.95
   1   8   5  105.41    6.58
   2  -8   5  239.40   11.63
   2  -8   5  250.87   11.79
  -2  -8  -5  238.26   12.73
  -2   8  -5  249.08   12.16
   2   8   5  267.35   13.14
   3  -8   5   13.45    2.51
   3  -8   5   13.02    2.44
  -3  -8  -5   13.40    3.34
  -3   8  -5    5.18    2.55
   3   8   5    2.90    2.54
  -4  -8  -5   25.29    4.53
   4  -8   5   29.83    3.67
   4  -8   5   27.67    2.87
   4   8   5   32.97    4.86
  -4   8  -5   22.19    4.07
  -5  -8  -5   21.59    4.63
   5  -8   5   22.58    3.34
  -5   8  -5   19.91    4.30
   5   8   5   24.23    4.60
  -6  -8  -5    7.62    3.25
   6  -8   5   10.98    2.82
  -6   8  -5   10.61    3.62
   6   8   5    5.04    3.00
  -8  -9   5    5.42    3.27
  -8   9   5    1.80    3.09
   8   9  -5   -1.45    1.82
  -7  -9   5   12.51    3.76
   7   9  -5   16.31    2.53
  -7   9   5   16.49    3.99
  -6  -9   5   47.53    5.55
  -6   9   5   44.32    5.43
   6   9  -5   48.35    3.35
   6   9  -5   45.57    3.50
  -5  -9   5  207.80   11.47
   5   9  -5  188.63    8.73
   5   9  -5  193.84    8.76
  -5   9   5  196.85   11.15
  -4  -9   5   32.02    4.45
   4   9  -5   32.22    2.38
   4   9  -5   31.91    2.22
  -4   9   5   29.22    2.09
  -4   9   5   26.82    4.27
  -3  -9   5  109.08    7.42
  -3   9   5  119.52    7.88
  -3   9   5  125.40    6.03
   3   9  -5  123.34    5.59
  -3   9   5  123.60    5.97
  -2  -9   5  134.73    6.12
  -2  -9   5  138.53    7.78
  -2   9   5  125.22    6.84
  -2   9   5  127.10    6.65
  -2   9   5  137.34    8.32
   2   9  -5  124.40    6.09
   1  -9  -5   22.76    2.80
  -1  -9   5   28.33    3.66
  -1  -9   5   26.56    2.46
  -1   9   5   24.36    3.98
   1   9  -5   23.17    3.34
   1   9  -5   22.41    2.31
  -1   9   5   27.37    2.80
   0  -9   5  327.08   14.36
   0  -9  -5  364.72   15.40
   0  -9   5  351.14   15.08
   0   9  -5  312.38   14.39
   0   9  -5  322.54   15.14
   0   9   5  312.01   15.01
   0   9   5  300.38   15.58
   1  -9   5   69.14    5.19
   1  -9   5   65.23    4.67
   1  -9   5   69.81    4.98
  -1  -9  -5   66.91    5.44
   1   9   5   93.08    6.53
  -1   9  -5   87.14    5.27
   2  -9   5  169.11    8.40
  -2  -9  -5  167.57    9.60
   2  -9   5  162.92    8.29
   2   9   5  142.24    9.41
  -2   9  -5  167.95    9.10
  -3  -9  -5   35.86    5.00
   3  -9   5   40.25    3.70
   3   9   5   40.88    5.28
  -3   9  -5   44.03    4.72
   4  -9   5   19.71    2.35
   4  -9   5   14.78    2.65
  -4  -9  -5   13.07    3.70
  -4   9  -5   19.55    3.77
   5  -9   5   46.31    3.73
   5  -9   5   44.02    6.03
  -5  -9  -5   40.39    6.00
  -5   9  -5   46.33    5.45
   5   9   5   46.69    6.18
   6  -9   5    9.71    2.48
  -6  -9  -5    9.17    3.78
   6   9   5    9.70    4.00
  -6   9  -5   14.78    4.03
  -8 -10   5   58.50    6.79
  -8  10   5   62.86    6.92
   8  10  -5   53.53    4.59
  -7 -10   5   11.14    3.93
   7  10  -5   18.30    2.43
   7  10  -5    9.87    2.29
  -7  10   5    7.67    3.46
   6  10  -5  106.68    5.80
  -6  10   5  122.77    8.75
   6  10  -5  110.48    5.97
  -5 -10   5   63.42    5.93
   5  10  -5   52.67    3.43
  -5  10   5   51.74    5.63
   5  10  -5   47.55    3.34
  -4 -10   5    7.58    2.87
   4  10  -5    3.10    1.12
  -4  10   5    2.54    0.57
  -4  10   5    3.27    2.71
  -4  10   5    2.97    0.58
  -3 -10   5  333.84   13.93
  -3 -10   5  333.38   16.06
  -3  10   5  342.31   14.02
   3  10  -5  334.07   13.93
  -3  10   5  319.40   16.30
  -3  10   5  317.91   13.92
  -2 -10   5   11.23    2.94
   2  10  -5   18.66    2.15
  -2  10   5   21.03    2.66
  -2  10   5   21.16    3.76
  -2  10   5   21.58    2.23
  -1 -10   5   83.29    7.88
  -1 -10   5   86.29    4.89
   1 -10  -5   95.41    5.52
  -1  10   5   79.55    6.43
  -1  10   5   83.89    5.26
   1  10  -5   88.99    5.01
   1  10  -5   82.98    5.73
   0 -10   5  130.43    7.15
   0 -10   5  140.81    7.71
   0  10  -5  141.42    7.78
   0  10   5  134.47    8.43
   0  10  -5  137.07    7.28
   0  10   5  141.11    7.78
  -1 -10  -5   15.86    3.24
   1 -10   5   18.42    2.79
   1 -10   5   18.45    3.03
   1 -10   5   18.42    2.76
   1  10   5   19.13    3.50
  -1  10  -5   17.94    3.27
  -2 -10  -5  172.71    9.88
   2 -10   5  170.27    8.50
   2 -10   5  173.38    8.61
   2  10   5  149.41    9.91
  -2  10  -5  166.68    9.40
   3 -10   5  104.14    5.90
   3 -10   5  101.24    6.06
  -3 -10  -5  107.36    7.73
  -3  10  -5   97.76    7.24
   3  10   5  104.14    7.53
  -4 -10  -5   35.07    5.26
   4 -10   5   24.71    2.99
   4  10   5   24.95    4.65
  -4  10  -5   23.87    4.37
   5 -10   5   20.39    2.92
  -5 -10  -5   21.80    4.78
  -5  10  -5   23.07    4.32
   5  10   5   20.04    4.41
  -7 -11   5   -1.64    2.44
   7  11  -5   -0.34    1.61
  -7  11   5    2.77    3.02
  -6 -11   5   75.96    7.08
   6  11  -5   83.00    4.80
   6  11  -5   76.61    4.85
  -6  11   5   83.53    7.48
  -5 -11   5  162.30   10.49
  -5  11   5  172.80   10.64
   5  11  -5  172.79    8.13
   5  11  -5  174.00    8.14
  -4 -11   5   39.42    2.96
  -4 -11   5   42.04    4.97
  -4  11   5   37.97    5.35
   4  11  -5   44.68    3.05
  -3 -11   5    3.69    1.38
  -3 -11   5    6.44    2.88
  -3  11   5    3.29    1.14
   3  11  -5    4.66    1.39
  -3  11   5    2.24    2.47
  -3  11   5    5.82    1.14
  -2 -11   5  159.27    8.75
  -2 -11   5  147.04    7.17
   2  11  -5  140.69    7.19
  -2  11   5  148.35    7.53
  -2  11   5  146.97    7.28
  -2  11   5  137.12    9.18
  -1 -11   5   42.48    3.36
  -1 -11   5   47.95    4.12
   1 -11  -5   45.23    3.77
  -1  11   5   39.29    3.48
   1  11  -5   41.19    3.45
  -1  11   5   34.33    4.79
   0 -11   5  197.13   10.16
   0 -11   5  213.70   10.61
   0 -11  -5  212.88   10.74
   0  11   5  213.70   11.89
   0  11  -5  205.60   10.70
   0  11  -5  217.48   10.43
   1 -11   5   12.02    2.44
   1 -11   5    9.34    2.09
  -1 -11  -5   11.40    3.04
   1  11   5    7.74    3.12
  -1  11  -5   11.33    2.53
   2 -11   5   65.11    4.65
  -2 -11  -5   62.71    6.03
   2 -11   5   65.50    4.38
  -2  11  -5   69.72    5.66
   2  11   5   62.40    6.25
  -3 -11  -5   74.85    6.69
   3 -11   5   79.31    4.80
   3 -11   5   73.88    4.92
   3  11   5   84.29    7.10
  -3  11  -5   84.94    6.47
   4 -11   5   31.75    3.26
  -4 -11  -5   45.47    5.55
   4 -11   5   45.65    3.18
  -4  11  -5   38.25    5.31
   4  11   5   33.15    5.32
   5 -11   5   54.58    4.14
  -5 -11  -5   68.21    7.06
  -5  11  -5   86.76    7.16
   5  11   5   61.60    7.35
  -7 -12   5   12.12    4.19
   7  12  -5   11.36    2.68
  -7  12   5   15.08    4.42
  -6 -12   5    6.76    3.32
  -6  12   5    5.17    3.30
   6  12  -5    1.82    1.53
  -5 -12   5   35.81    6.29
   5  12  -5   33.28    2.84
  -5  12   5   31.33    5.17
   5  12  -5   35.16    3.03
  -4 -12   5  106.35    7.99
  -4 -12   5  121.49    6.13
   4  12  -5  121.89    6.15
  -4  12   5  119.39    8.64
  -3 -12   5  142.58    7.23
  -3  12   5  154.25    9.82
   3  12  -5  145.68    7.26
  -2 -12   5   98.84    5.59
  -2 -12   5  107.74    7.08
  -2  12   5   99.50    5.38
  -2  12   5   87.92    7.50
  -2  12   5   97.54    5.64
   2  12  -5  101.88    5.71
   1 -12  -5    2.66    1.79
  -1 -12   5    1.05    1.56
  -1 -12   5    2.90    2.10
  -1  12   5    1.84    2.66
   1  12  -5    4.14    1.80
  -1  12   5    5.44    1.62
   0 -12  -5   55.22    4.58
   0 -12   5   42.02    3.92
   0  12   5   48.10    5.62
   0  12  -5   49.22    4.18
  -1 -12  -5  157.48    9.28
   1 -12   5  149.33    7.89
   1 -12   5  150.02    8.03
   1  12   5  151.81    9.93
  -1  12  -5  150.60    8.61
   2 -12   5  125.64    7.02
   2 -12   5  133.78    7.02
  -2 -12  -5  134.57    8.93
   2  12   5  139.68    9.38
  -2  12  -5  137.08    8.49
   3 -12   5   54.86    3.98
   3 -12   5   59.60    3.81
  -3  12  -5   65.13    5.76
   3  12   5   60.41    6.44
   4 -12   5   14.14    2.10
  -4 -12  -5   19.98    4.29
  -4  12  -5   17.39    3.84
   4  12   5   14.76    4.05
   6  13  -5   36.54    3.46
  -6  13   5   47.19    6.82
  -5 -13   5   55.73    6.10
  -5  13   5   53.50    6.27
   5  13  -5   63.40    4.07
  -4 -13   5   34.09    2.88
  -4 -13   5   33.82    4.84
   4  13  -5   30.63    2.99
  -4  13   5   35.01    5.38
  -3 -13   5    4.79    1.68
  -3 -13   5    5.39    2.67
  -3  13   5    9.75    3.55
   3  13  -5    7.38    1.78
  -2 -13   5   57.29    5.45
  -2  13   5   70.14    4.24
  -2  13   5   66.48    4.07
  -2  13   5   72.49    6.64
   2  13  -5   65.82    4.48
  -1 -13   5  161.81    8.74
  -1 -13   5  181.10    9.61
   1 -13  -5  169.91    8.91
  -1  13   5  166.17    8.75
   1  13  -5  175.35    9.10
  -1  13   5  177.41   10.93
   0 -13   5   78.81    5.59
   0 -13  -5   81.56    5.88
   0  13  -5   90.32    5.97
   0  13   5   93.80    7.50
   1 -13   5   74.62    4.88
  -1 -13  -5   75.25    6.11
   1 -13   5   72.47    4.76
  -1  13  -5   70.14    5.62
   1  13   5   66.89    6.73
   2 -13   5   25.85    2.74
  -2 -13  -5   31.06    4.81
   2 -13   5   29.14    2.68
  -2  13  -5   30.01    4.17
   2  13   5   24.47    4.85
   3 -13   5   19.29    1.98
  -3 -13  -5   14.77    3.67
  -3  13  -5   15.24    3.66
   3  13   5   20.42    4.49
  -5 -14   5    4.66    3.15
   5  14  -5    4.78    1.74
  -5  14   5    6.58    3.47
  -4 -14   5   47.94    5.85
   4  14  -5   60.20    4.09
  -4  14   5   59.93    6.53
  -3 -14   5   13.56    3.39
   3  14  -5   16.64    2.47
  -3  14   5   20.92    4.60
  -2 -14   5   51.75    4.45
  -2 -14   5   68.08    5.62
  -2  14   5   60.52    3.91
  -2  14   5   65.78    3.99
   2  14  -5   68.23    4.74
  -2  14   5   61.48    6.42
   1 -14  -5   59.87    4.52
  -1 -14   5   61.33    5.07
  -1  14   5   51.25    4.32
  -1  14   5   62.77    6.53
   1  14  -5   60.62    4.73
   0 -14  -5   25.86    3.83
   0 -14   5   29.61    3.45
   0  14  -5   33.39    3.91
   0  14   5   26.29    4.86
  -1 -14  -5   29.85    4.49
   1 -14   5   39.94    3.53
  -1  14  -5   46.72    4.68
   1  14   5   47.06    6.41
  -2 -14  -5   68.74    6.18
   2 -14   5   61.79    4.03
   2  14   5   76.02    7.33
  -2  14  -5   74.89    6.20
  -3 -15   5    0.29    2.24
  -3  15   5    6.00    3.63
  -2 -15   5   24.81    3.98
  -2  15   5   17.06    2.07
  -2  15   5   24.91    4.69
   1 -15  -5   14.03    2.48
  -1 -15   5   17.89    3.14
   1  15  -5   16.73    2.92
  -1  15   5   11.86    4.04
   0 -15   5   56.34    4.42
   0 -15  -5   50.03    4.83
   0  15  -5   52.18    4.75
   0  15   5   51.00    6.89
   1 -15   5   34.60    3.13
  -1 -15  -5   40.12    4.57
   1  15   5   31.52    5.55
  -1  15  -5   38.08    4.41
 -10   0   6    4.22    2.83
 -10   0   6   -0.33    3.64
  -9   0   6    7.02    2.92
  -9   0   6    6.48    2.71
  -8   0   6    0.41    2.10
  -8   0   6   -1.03    1.97
   7   0  -6   77.63    5.15
  -7   0   6   81.58    6.18
  -7   0   6   77.16    6.11
   6   0  -6  234.46   11.45
  -6   0   6  252.64   11.68
  -6   0   6  257.23   12.53
   5   0  -6   55.56    4.49
   5   0  -6   61.88    3.90
  -5   0   6   64.62    4.10
  -5   0   6   62.00    5.02
   4   0  -6    3.84    1.69
  -4   0   6    1.04    1.08
   4   0  -6    0.89    1.13
  -4   0   6    0.69    1.68
  -3   0   6  228.53   11.29
   3   0  -6  240.87   11.45
   3   0  -6  242.19   10.30
  -3   0   6  238.34   10.31
   2   0  -6   81.26    5.31
  -2   0   6   86.30    5.20
  -2   0   6   82.56    5.26
   2   0  -6   85.28    4.38
  -2   0   6   86.83    4.40
  -1   0   6  424.94   19.12
   1   0  -6  443.02   18.16
  -1   0   6  438.73   18.14
  -1   0   6  435.69   18.96
   0   0  -6  283.58   13.24
   0   0   6  285.34   12.55
   0   0   6  285.62   13.51
   0   0  -6  281.05   12.54
  -1   0  -6  328.45   14.59
  -1   0  -6  328.95   15.07
   1   0   6  335.50   15.04
   1   0   6  310.03   14.56
   1   0   6  323.94   14.52
  -2   0  -6  420.08   18.37
   2   0   6  379.11   17.92
   2   0   6  405.03   17.98
  -3   0  -6   33.97    4.11
   3   0   6   30.64    4.11
   4   0   6  149.59    9.12
  -4   0  -6  151.99    9.20
   5   0   6    2.36    2.50
  -5   0  -6    9.69    3.07
  -6   0  -6   76.40    7.80
   6   0   6   79.21    7.19
   7   0   6    0.07    2.87
  -7   0  -6    3.41    2.91
 -10  -1   6    7.83    3.16
  10   1  -6   10.10    3.42
 -10   1   6    9.87    3.49
 -10   1   6   12.66    3.61
  -9  -1   6   19.15    4.23
  -9  -1   6   16.08    3.37
  -9   1   6   14.31    3.45
  -9   1   6   23.11    4.00
  -8  -1   6   59.39    5.56
  -8  -1   6   57.17    4.89
  -8   1   6   51.11    4.80
  -8   1   6   47.06    4.94
  -7  -1   6  261.89   12.82
  -7  -1   6  274.67   13.91
   7   1  -6  263.78   12.66
  -7   1   6  283.90   13.65
  -7   1   6  270.33   13.19
  -6  -1   6  378.34   16.34
  -6  -1   6  379.28   17.53
   6   1  -6  364.74   16.20
  -6   1   6  369.67   16.70
  -6   1   6  374.04   17.18
  -5  -1   6  186.26    9.59
   5  -1  -6  176.00    8.57
   5  -1  -6  165.96    9.00
  -5  -1   6  171.57    8.18
  -5   1   6  165.28    8.56
  -5   1   6  187.67    9.32
   5   1  -6  179.30    8.19
   4  -1  -6  363.18   15.82
  -4  -1   6  358.85   16.75
  -4  -1   6  332.84   15.30
  -4   1   6  396.36   16.70
  -4   1   6  396.43   15.98
   4   1  -6  388.25   15.40
   4   1  -6  358.61   16.67
  -3  -1   6  248.71   11.05
   3  -1  -6  235.46    9.99
  -3  -1   6  240.73    9.48
   3  -1  -6  240.01   10.94
   3   1  -6  196.28    9.34
  -3   1   6  202.21    9.86
  -3   1   6  202.98   10.56
  -2  -1   6  222.07   11.10
   2  -1  -6  222.16   10.26
  -2  -1   6  219.39    9.83
   2   1  -6  235.74   10.20
  -2   1   6  235.65   11.16
  -2   1   6  238.50   11.03
   2   1  -6  250.21   11.41
  -2   1   6  245.77   10.43
  -1  -1   6  180.90    8.50
  -1  -1   6  171.43    7.46
   1  -1  -6  190.10    7.96
  -1  -1   6  174.00    8.63
  -1   1   6  143.13    8.34
   1   1  -6  149.80    7.34
  -1   1   6  151.02    8.20
  -1   1   6  148.94    7.68
   0  -1  -6   69.91    4.28
   0  -1   6   71.17    4.12
   0  -1  -6   67.45    4.73
   0  -1   6   71.09    4.19
   0  -1   6   73.84    4.87
   0   1   6   63.68    4.31
   0   1  -6   64.81    4.02
   0   1   6   69.89    5.22
  -1  -1  -6  326.30   15.58
   1  -1   6  341.33   15.60
   1  -1   6  333.43   15.01
  -1  -1  -6  348.34   16.04
   1  -1   6  336.92   15.10
  -1   1  -6  346.64   15.66
   1   1   6  348.97   15.34
   1   1   6  342.15   15.64
   2  -1   6  309.07   14.52
  -2  -1  -6  322.69   15.10
   2  -1   6  321.20   14.65
   2  -1   6  312.45   14.95
   2   1   6  326.32   14.90
  -2   1  -6  304.47   14.96
   3  -1   6  447.21   19.41
  -3  -1  -6  429.47   19.62
  -3   1  -6  400.45   19.26
   3   1   6  413.97   19.29
  -4  -1  -6   95.20    6.92
   4  -1   6  100.50    6.95
   4   1   6   85.96    6.76
  -4   1  -6   93.02    6.79
  -5  -1  -6   66.60    6.21
   5  -1   6   63.50    6.03
   5   1   6   54.61    5.77
  -5   1  -6   61.30    5.75
  -6  -1  -6   19.09    3.98
   6  -1   6   19.29    4.39
  -6   1  -6   18.63    4.08
   6   1   6   14.00    3.93
  -7  -1  -6   46.07    6.39
   7  -1   6   53.25    6.59
   7   1   6   47.64    6.71
  -7   1  -6   55.29    6.11
 -10  -2   6   27.59    5.02
 -10   2   6   27.27    4.83
  10   2  -6   23.67    4.29
  -9  -2   6   47.10    5.82
  -9   2   6   44.07    5.10
   9   2  -6   43.61    4.68
  -9   2   6   40.82    4.71
  -8  -2   6   30.20    4.63
  -8  -2   6   34.14    3.92
  -8   2   6   34.85    4.09
  -8   2   6   30.29    4.36
   8   2  -6   34.03    3.87
  -7  -2   6    2.09    1.66
  -7  -2   6    0.28    1.99
   7   2  -6    1.33    1.29
  -7   2   6    0.12    1.88
  -7   2   6    0.43    1.80
  -6  -2   6   44.00    3.59
   6  -2  -6   49.90    4.33
   6  -2  -6   50.40    4.04
  -6  -2   6   54.76    5.01
   6   2  -6   54.19    3.60
  -6   2   6   46.45    4.35
  -5  -2   6  513.46   21.00
   5  -2  -6  522.85   21.88
   5  -2  -6  522.00   22.23
  -5  -2   6  518.69   22.68
  -5   2   6  495.64   22.04
  -5   2   6  506.37   21.87
   5   2  -6  497.19   20.90
  -4  -2   6  471.10   18.28
   4  -2  -6  455.73   19.54
   4  -2  -6  472.43   19.11
  -4  -2   6  479.94   19.98
   4   2  -6  408.83   19.61
  -4   2   6  436.40   19.36
   4   2  -6  428.96   17.98
  -4   2   6  415.45   18.93
   3  -2  -6 1551.17   61.86
  -3  -2   6 1571.83   62.73
   3  -2  -6 1564.17   62.58
  -3  -2   6 1604.91   60.79
   3   2  -6 1524.53   60.76
  -3   2   6 1571.22   61.94
   3   2  -6 1495.68   62.67
  -3   2   6 1576.29   62.44
  -2  -2   6  393.76   15.84
  -2  -2   6  395.67   17.54
   2  -2  -6  400.44   16.85
   2   2  -6  416.64   18.55
  -2   2   6  397.52   17.41
  -2   2   6  383.27   16.78
  -2   2   6  393.42   17.25
   2   2  -6  381.56   15.83
  -1  -2   6  383.00   17.59
  -1  -2   6  380.32   16.41
  -1  -2   6  386.60   16.49
   1  -2  -6  406.68   17.22
  -1  -2   6  387.06   17.76
  -1   2   6  417.09   17.96
  -1   2   6  433.35   17.27
  -1   2   6  420.32   17.70
   0  -2   6  933.69   36.71
   0  -2   6  873.92   37.70
   0  -2  -6  907.28   37.23
   0  -2   6  925.76   36.76
   0  -2  -6  890.13   37.59
   0   2   6  942.95   37.28
   0   2   6  907.61   37.63
  -1  -2  -6  292.63   13.58
  -1  -2  -6  283.90   13.18
   1  -2   6  289.62   13.71
   1  -2   6  278.30   12.75
   1  -2   6  287.27   12.83
   1  -2   6  306.00   13.51
   1   2   6  270.75   13.09
  -1   2  -6  274.36   13.33
   1   2   6  272.91   13.41
  -2  -2  -6  674.03   29.15
   2  -2   6  684.32   28.64
   2  -2   6  683.00   28.91
   2  -2   6  679.04   28.60
   2   2   6  664.64   28.81
   3  -2   6    7.94    2.55
  -3  -2  -6    8.81    2.58
   3   2   6    3.76    2.44
  -3   2  -6    6.47    2.42
  -4  -2  -6    2.85    2.08
   4  -2   6    2.04    2.26
  -4   2  -6   -0.55    1.93
   4   2   6    1.32    2.13
   5  -2   6   60.20    5.71
  -5  -2  -6   54.99    5.79
   5   2   6   47.38    5.46
  -5   2  -6   50.40    5.26
  -6  -2  -6   24.49    4.61
   6  -2   6   30.14    4.90
  -6   2  -6   33.67    5.05
   6   2   6   29.14    4.72
  -7  -2  -6   12.55    4.00
   7  -2   6   10.16    3.85
  -7   2  -6    9.88    3.55
   7   2   6   11.89    4.04
 -10  -3   6    8.82    3.54
 -10   3   6    7.05    2.48
 -10   3   6    1.83    2.97
  10   3  -6    7.88    2.87
  -9  -3   6    4.98    2.97
  -9   3   6    6.71    2.71
  -9   3   6    2.69    2.23
   9   3  -6    4.76    2.60
  -8  -3   6   75.62    6.69
   8   3  -6   85.59    5.72
  -8   3   6   86.78    6.27
  -8   3   6   80.29    6.63
  -7  -3   6   93.78    7.18
  -7   3   6  107.34    6.63
   7   3  -6  104.22    5.97
   7   3  -6   95.71    5.65
  -7   3   6   99.39    6.74
  -6  -3   6  363.71   17.08
   6  -3  -6  365.40   16.21
  -6   3   6  355.44   16.37
   6   3  -6  338.12   15.06
   6   3  -6  351.69   15.17
  -6   3   6  343.29   15.98
   5  -3  -6   93.96    5.88
  -5  -3   6   91.27    6.53
   5   3  -6   98.14    4.80
  -5   3   6  100.50    6.10
   5   3  -6   96.37    4.75
  -5   3   6  106.45    6.10
   4  -3  -6   76.41    5.09
   4  -3  -6   73.80    4.89
  -4  -3   6   83.17    5.63
   4   3  -6   82.59    3.58
  -4   3   6   83.28    5.12
   4   3  -6   82.98    3.57
   4   3  -6   77.44    5.51
  -4   3   6   82.57    5.10
   3  -3  -6  809.40   33.30
  -3  -3   6  874.18   34.14
   3   3  -6  802.90   34.01
  -3   3   6  806.30   33.40
  -3   3   6  790.93   33.31
  -3   3   6  797.30   33.47
   2  -3  -6 1186.93   48.83
  -2  -3   6 1176.35   47.31
  -2  -3   6 1190.65   49.42
  -2  -3   6 1185.43   47.30
  -2   3   6 1247.47   49.11
  -2   3   6 1261.41   48.96
  -2   3   6 1249.29   49.31
   2   3  -6 1236.53   49.60
  -1  -3   6  626.60   27.51
   1  -3  -6  648.86   27.47
  -1  -3   6  647.80   26.18
  -1  -3   6  664.85   26.13
   1  -3  -6  649.02   27.17
  -1   3   6  666.25   27.47
  -1   3   6  653.36   27.18
  -1   3   6  672.41   27.81
   0  -3   6  296.16   14.00
   0  -3   6  315.74   14.25
   0  -3  -6  295.20   14.07
   0  -3   6  290.16   13.03
   0  -3  -6  313.40   14.60
   0  -3   6  305.27   13.14
   0   3   6  315.44   13.90
   0   3   6  307.19   14.07
  -1  -3  -6   28.12    4.18
   1  -3   6   26.79    2.92
  -1  -3  -6   28.03    3.06
   1  -3   6   27.72    2.66
   1  -3   6   26.64    3.23
   1  -3   6   32.33    2.74
   1   3   6   36.34    3.42
   1   3   6   31.70    3.29
   2  -3   6   54.62    4.50
   2  -3   6   58.22    4.40
  -2  -3  -6   61.90    5.01
   2  -3   6   58.58    4.25
   2  -3   6   61.82    5.59
  -2   3  -6   56.70    5.19
   2   3   6   56.98    4.79
  -3  -3  -6  509.83   23.18
   3  -3   6  511.86   22.63
   3   3   6  524.58   23.00
  -3   3  -6  492.31   22.55
  -4  -3  -6   77.39    6.45
   4  -3   6   85.46    6.28
   4   3   6   71.83    6.19
  -4   3  -6   71.92    5.80
  -5  -3  -6   53.85    5.84
   5  -3   6   43.78    5.32
  -5   3  -6   53.32    5.25
   5   3   6   43.03    5.69
   6  -3   6   23.11    4.72
  -6  -3  -6   30.28    5.25
  -6   3  -6   26.36    4.45
   6   3   6   22.21    4.50
   7  -3   6    3.29    3.30
  -7  -3  -6    0.47    3.14
   7   3   6    2.02    3.11
  -7   3  -6    0.82    2.28
  -9  -4   6   48.45    6.49
   9   4  -6   48.25    4.84
  -9   4   6   36.18    5.29
  -9   4   6   47.76    4.84
  -8  -4   6    8.46    3.11
  -8   4   6   13.80    2.77
  -8   4   6   17.71    3.56
   8   4  -6   13.45    2.35
  -7  -4   6    2.42    2.37
   7  -4  -6    2.76    1.79
  -7   4   6    0.43    1.95
   7   4  -6    3.82    1.34
   7   4  -6    3.04    1.58
  -6  -4   6   33.39    4.56
   6  -4  -6   27.39    3.10
   6   4  -6   28.06    2.55
   6   4  -6   28.57    2.56
  -6   4   6   33.90    3.44
  -6   4   6   28.91    3.89
  -5  -4   6  300.64   14.53
   5  -4  -6  274.49   14.35
   5  -4  -6  292.97   13.55
   5   4  -6  301.77   12.12
  -5   4   6  292.36   13.43
  -5   4   6  295.94   14.03
   4  -4  -6  426.82   18.42
   4  -4  -6  408.77   18.25
  -4  -4   6  425.27   19.06
  -4   4   6  399.86   17.94
  -4   4   6  428.59   18.51
  -4   4   6  416.39   18.13
  -3  -4   6  505.27   22.68
  -3   4   6  534.05   22.32
  -3   4   6  528.46   22.13
   3   4  -6  506.73   22.62
  -3   4   6  524.26   22.02
   2  -4  -6   29.01    2.85
  -2  -4   6   25.70    3.17
  -2   4   6   26.09    2.64
   2   4  -6   31.21    3.16
  -2   4   6   28.07    3.00
  -2   4   6   27.40    2.92
  -1  -4   6  118.40    6.85
  -1  -4   6  117.36    5.39
   1  -4  -6  131.52    6.84
  -1  -4   6  118.24    5.61
  -1   4   6  109.05    6.56
   1   4  -6  119.83    6.97
  -1   4   6  125.49    6.71
   0  -4   6  326.94   14.19
   0  -4  -6  321.95   15.21
   0  -4   6  332.35   15.19
   0  -4   6  329.19   15.28
   0  -4  -6  320.26   15.07
   0  -4   6  338.79   14.26
   0   4   6  350.05   15.38
   0   4   6  351.51   15.29
   1  -4   6  125.83    7.12
   1  -4   6  131.22    6.80
   1  -4   6  132.89    7.47
  -1  -4  -6  126.61    7.56
   1  -4   6  133.89    6.78
  -1  -4  -6  135.66    8.14
   1   4   6  126.83    7.51
   1   4   6  123.57    8.09
   2  -4   6  539.42   23.29
   2  -4   6  529.68   23.78
  -2  -4  -6  521.84   23.95
   2  -4   6  541.26   23.50
   2  -4   6  553.76   23.40
   2   4   6  559.48   23.91
  -3  -4  -6   11.96    3.25
   3  -4   6    8.05    2.54
  -3   4  -6   12.45    2.94
   3   4   6   10.72    3.08
  -4  -4  -6   24.98    4.16
   4  -4   6   26.52    4.08
  -4   4  -6   18.36    3.54
   4   4   6   18.99    3.93
  -5  -4  -6  118.12    8.67
   5  -4   6  114.70    8.30
   5   4   6  126.74    8.80
  -5   4  -6  108.91    7.80
  -6  -4  -6   16.91    4.30
   6  -4   6   16.23    3.99
   6   4   6    9.44    3.40
  -6   4  -6   15.58    3.68
  -7  -4  -6    9.83    4.03
   7  -4   6    3.74    3.42
   7   4   6    4.73    3.47
  -7   4  -6    3.91    2.46
  -9  -5   6    5.01    2.95
   9   5  -6    0.47    1.96
  -9   5   6    2.92    3.04
  -9   5   6    6.18    2.46
  -8  -5   6   31.12    5.12
  -8   5   6   29.47    4.64
   8   5  -6   34.20    3.02
   8   5  -6   27.90    3.41
  -8   5   6   30.68    3.69
  -7  -5   6    9.79    3.39
   7  -5  -6   13.27    2.48
  -7   5   6   13.05    3.43
   7   5  -6   13.48    2.20
  -7   5   6   13.66    2.53
   7   5  -6   14.21    2.02
  -6  -5   6  137.63    9.31
   6  -5  -6  144.32    8.16
  -6   5   6  170.11    9.32
   6   5  -6  166.63    7.33
  -6   5   6  163.92    8.29
   6   5  -6  157.07    7.28
  -5  -5   6    7.73    2.67
   5  -5  -6    7.99    1.88
  -5   5   6    9.18    2.45
   5   5  -6    8.30    0.98
  -5   5   6   11.02    2.18
   5   5  -6    7.41    0.96
  -4  -5   6  157.94    8.82
   4  -5  -6  154.10    8.25
  -4   5   6  151.00    8.49
  -4   5   6  147.05    7.64
  -4   5   6  144.64    7.52
   3  -5  -6  279.82   13.38
  -3  -5   6  268.90   13.75
  -3   5   6  293.18   13.56
   3   5  -6  305.45   14.73
  -3   5   6  287.06   12.97
  -3   5   6  295.46   13.11
   2  -5  -6  329.58   15.11
  -2  -5   6  312.70   15.26
   2   5  -6  335.81   15.47
  -2   5   6  336.72   15.05
  -2   5   6  342.14   14.91
  -2   5   6  341.58   15.24
   1  -5  -6  224.73   11.21
   1  -5  -6  222.79   11.12
  -1  -5   6  229.18    9.97
  -1  -5   6  221.18    9.74
  -1  -5   6  233.32   11.38
  -1   5   6  245.14   11.42
   1   5  -6  246.24   11.65
  -1   5   6  251.73   11.34
   0  -5  -6   44.83    3.92
   0  -5   6   50.61    3.86
   0  -5  -6   50.46    4.17
   0  -5   6   54.69    3.26
   0  -5   6   52.53    4.09
   0  -5   6   48.49    3.22
   0   5   6   51.24    4.05
   1  -5   6  151.83    8.10
   1  -5   6  157.91    8.36
  -1  -5  -6  140.60    8.41
   1  -5   6  156.71    7.78
   1  -5   6  162.08    7.75
   1   5   6  142.01    8.25
   2  -5   6   54.20    4.25
   2  -5   6   61.09    4.49
   2  -5   6   62.38    4.46
   2  -5   6   56.00    4.62
  -2  -5  -6   61.03    5.20
  -2   5  -6   54.66    4.47
   2   5   6   52.94    4.95
   3  -5   6  273.43   13.74
  -3  -5  -6  270.11   14.33
   3  -5   6  275.49   13.76
   3   5   6  286.90   14.18
   4  -5   6   56.65    5.37
   4  -5   6   65.71    5.64
  -4  -5  -6   59.63    5.99
   4   5   6   52.40    5.60
  -4   5  -6   61.73    5.27
  -5  -5  -6   45.34    6.01
   5  -5   6   30.34    4.80
   5   5   6   40.87    5.75
  -5   5  -6   37.01    4.46
   6  -5   6   22.97    4.80
  -6  -5  -6   26.00    5.26
  -6   5  -6   25.19    4.34
   6   5   6   30.52    5.29
  -9  -6   6    1.86    2.65
  -9   6   6    1.90    1.70
   9   6  -6   -0.06    1.96
  -9   6   6    3.89    2.89
   8  -6  -6    7.91    2.17
  -8  -6   6    4.74    2.92
   8   6  -6    5.24    1.95
  -8   6   6    7.12    3.52
  -8   6   6    6.70    2.28
   8   6  -6   10.61    1.99
  -7  -6   6   69.06    6.67
   7   6  -6   73.69    4.45
   7   6  -6   75.28    4.59
  -7   6   6   78.59    5.08
  -7   6   6   98.48    6.97
   6  -6  -6   47.93    3.79
  -6  -6   6   54.39    5.49
  -6   6   6   56.65    5.20
   6   6  -6   50.81    3.04
  -6   6   6   53.41    3.85
   6   6  -6   46.26    3.03
  -5  -6   6   82.74    6.60
   5   6  -6   90.37    3.84
  -5   6   6   90.27    5.19
   5   6  -6   92.82    3.84
  -5   6   6   98.72    5.46
  -5   6   6   91.13    6.48
  -4  -6   6    7.52    2.65
  -4   6   6   11.66    1.97
  -4   6   6   12.70    2.15
  -4   6   6   11.85    2.74
  -3  -6   6  191.74   10.65
  -3   6   6  208.46    9.81
  -3   6   6  218.06    9.98
  -3   6   6  210.25   10.66
  -2  -6   6    3.63    2.16
   2   6  -6    0.43    1.38
  -2   6   6    0.77    1.43
  -2   6   6   -0.12    1.10
  -2   6   6    0.76    1.77
  -1  -6   6  384.72   15.41
   1  -6  -6  389.78   16.86
  -1  -6   6  375.97   17.00
  -1  -6   6  401.50   15.66
  -1   6   6  367.26   17.54
  -1   6   6  362.52   17.07
   1   6  -6  343.64   16.98
   0  -6   6   22.25    2.15
   0  -6  -6   26.74    3.54
   0  -6   6   22.86    3.14
   0  -6   6   22.57    2.78
   0   6  -6   24.41    2.37
   0   6   6   22.61    3.33
   0   6   6   24.92    3.23
   1  -6   6  124.00    6.45
   1  -6   6  117.15    7.02
   1  -6   6  120.25    6.89
  -1  -6  -6  121.06    7.38
   1   6   6  116.69    7.22
  -1   6  -6  113.86    6.53
   2  -6   6  256.57   12.78
   2  -6   6  260.23   12.94
   2  -6   6  278.42   13.27
  -2  -6  -6  277.12   13.86
   2   6   6  280.22   13.81
  -2   6  -6  285.19   14.09
   3  -6   6   26.27    3.77
  -3  -6  -6   25.45    4.13
  -3   6  -6   38.26    4.12
   3   6   6   37.67    4.43
   4  -6   6  107.47    7.35
  -4  -6  -6   99.92    7.80
   4  -6   6  101.79    6.87
   4   6   6   89.44    7.30
  -4   6  -6   88.75    7.06
  -5  -6  -6   43.40    6.04
   5  -6   6   47.18    5.46
   5  -6   6   43.07    5.00
   5   6   6   53.46    5.93
   6  -6   6   31.47    5.27
   6  -6   6   39.26    4.65
  -6  -6  -6   39.87    6.05
  -6   6  -6   43.66    4.80
   6   6   6   34.13    5.37
  -9  -7   6   16.06    4.42
  -9   7   6   18.81    3.85
   9   7  -6   19.58    3.17
  -9   7   6    9.84    3.30
  -8  -7   6   25.58    4.92
   8   7  -6   13.87    2.60
   8   7  -6   19.23    2.55
  -8   7   6   19.21    4.42
  -8   7   6   17.10    2.57
  -7  -7   6  154.30   11.16
   7   7  -6  140.92    6.88
  -7   7   6  128.27    7.00
  -7   7   6  140.34    9.38
   7   7  -6  134.50    6.88
  -7   7   6  150.24    7.36
  -6  -7   6   98.74    7.48
  -6   7   6   94.93    5.34
  -6   7   6   90.36    7.06
  -6   7   6   88.31    5.13
   6   7  -6   97.80    4.68
   6   7  -6   92.65    4.57
  -5  -7   6   46.13    4.70
  -5   7   6   46.79    3.48
  -5   7   6   56.97    5.21
  -5   7   6   48.28    3.36
  -4  -7   6  120.45    7.82
  -4   7   6  122.36    6.34
  -4   7   6  117.29    6.36
  -4   7   6  128.99    7.82
  -3  -7   6   17.26    3.14
  -3   7   6    7.26    2.55
  -3   7   6    9.47    1.75
  -3   7   6    9.62    2.01
  -2  -7   6  196.95    9.97
  -2   7   6  178.08    9.88
  -2   7   6  185.63    9.39
  -2   7   6  185.64    9.18
  -1  -7   6   79.07    3.73
  -1  -7   6   79.33    5.26
   1  -7  -6   81.21    5.15
   1   7  -6   59.88    4.79
  -1   7   6   66.69    4.74
   1   7  -6   65.94    3.67
  -1   7   6   59.04    5.22
   0  -7   6   26.14    2.41
   0  -7   6   28.40    3.41
   0  -7   6   29.56    3.05
   0   7   6   26.63    3.03
   0   7   6   25.73    3.68
   0   7  -6   25.25    2.55
   1  -7   6  122.13    7.04
   1  -7   6  116.25    6.56
   1  -7   6  122.74    7.23
  -1  -7  -6  129.77    7.71
   1   7   6  120.50    7.76
  -1   7  -6  125.44    6.83
   2  -7   6  167.21    8.92
  -2  -7  -6  161.03    9.80
   2  -7   6  166.47    9.13
  -2   7  -6  178.20    9.28
   2   7   6  169.28    9.92
   3  -7   6   33.62    3.99
  -3  -7  -6   40.40    5.27
  -3   7  -6   38.93    4.26
   3   7   6   42.76    4.93
  -4  -7  -6   72.45    6.70
   4  -7   6   67.80    5.51
  -4   7  -6   74.54    6.48
   4   7   6   67.55    6.41
   5  -7   6   15.29    3.23
  -5  -7  -6    8.00    3.57
   5  -7   6   15.12    4.65
   5   7   6    7.91    2.78
   6  -7   6    4.78    2.98
  -6  -7  -6    0.83    3.00
   6  -7   6    2.81    2.25
   6   7   6   -0.93    3.10
  -8  -8   6   25.06    4.82
  -8   8   6   32.17    5.34
  -8   8   6   27.92    2.44
   8   8  -6   21.95    2.89
  -7  -8   6    2.79    2.83
  -7   8   6    3.43    1.18
  -7   8   6    3.57    1.27
   7   8  -6    6.51    1.32
   7   8  -6    4.59    1.54
  -6  -8   6   63.77    6.24
  -6   8   6   62.40    3.83
  -6   8   6   67.20    6.19
   6   8  -6   62.71    3.45
  -6   8   6   67.44    3.91
  -5  -8   6  224.73   11.90
  -5   8   6  197.05    9.27
  -5   8   6  204.90   11.45
  -5   8   6  196.95    9.26
  -4  -8   6  166.52    9.80
  -4   8   6  169.68    8.03
  -4   8   6  162.33    9.59
  -4   8   6  171.55    8.09
  -3  -8   6  530.57   22.61
  -3   8   6  492.40   21.12
  -3   8   6  473.22   20.97
  -3   8   6  501.70   22.57
  -2  -8   6   32.15    3.80
  -2  -8   6   32.51    1.81
  -2   8   6   38.19    3.48
  -2   8   6   31.63    3.75
   2   8  -6   32.31    1.82
  -2   8   6   37.41    3.20
   1  -8  -6  214.69   10.91
  -1  -8   6  221.97   11.21
  -1  -8   6  201.05    9.55
  -1   8   6  220.02   11.64
   1   8  -6  231.69    9.75
  -1   8   6  232.77   10.93
   1   8  -6  232.16   12.24
   0  -8   6  418.50   18.52
   0  -8  -6  442.09   18.94
   0  -8   6  440.30   18.71
   0  -8   6  423.88   17.59
   0   8   6  374.83   18.97
   0   8  -6  377.99   17.53
   1  -8   6  277.59   13.44
   1  -8   6  303.90   14.00
  -1  -8  -6  295.48   14.57
   1  -8   6  302.56   13.96
   1   8   6  300.10   14.88
  -1   8  -6  299.07   13.70
   2  -8   6  160.79    8.70
   2  -8   6  160.59    8.38
  -2  -8  -6  171.73    9.69
  -2   8  -6  133.67    8.30
   2   8   6  137.57    9.24
   3  -8   6   16.16    3.05
  -3  -8  -6   15.04    3.77
   3   8   6   19.76    4.02
  -3   8  -6   18.05    3.60
   4  -8   6   34.22    3.98
  -4  -8  -6   20.35    5.26
  -4   8  -6   40.51    4.73
   4   8   6   37.69    5.45
  -5  -8  -6   12.38    4.03
   5  -8   6   13.66    3.10
   5   8   6    9.57    3.66
  -5   8  -6   15.16    3.97
   6  -8   6   24.76    4.97
   6  -8   6   23.45    4.01
  -6  -8  -6   29.55    5.77
   6   8   6   29.76    5.39
  -6   8  -6   30.88    5.32
  -8  -9   6   44.26    6.29
  -8   9   6   45.49    6.46
   8   9  -6   36.91    3.44
  -7  -9   6  133.28    9.54
   7   9  -6  127.72    6.41
   7   9  -6  126.97    6.31
  -7   9   6  125.19    9.28
  -6  -9   6  143.06    9.75
  -6   9   6  143.35    6.47
   6   9  -6  139.63    6.42
  -6   9   6  153.67    9.73
  -5  -9   6  134.57    9.01
  -5   9   6  137.16    6.41
  -5   9   6  131.33    6.39
  -5   9   6  143.39    9.14
  -4  -9   6   12.52    3.30
  -4   9   6   10.08    1.76
  -4   9   6   10.32    1.75
  -4   9   6   11.07    3.38
  -3  -9   6   29.70    4.19
  -3   9   6   20.28    2.67
  -3   9   6   30.09    2.62
  -3   9   6   22.83    4.08
  -2  -9   6  600.10   26.02
  -2  -9   6  571.05   23.66
  -2   9   6  616.37   26.53
  -2   9   6  597.65   25.29
  -2   9   6  583.81   24.96
  -1  -9   6  273.50   12.75
   1  -9  -6  296.02   14.04
  -1  -9   6  277.08   14.15
   1   9  -6  322.27   12.99
  -1   9   6  321.77   15.22
  -1   9   6  311.01   14.07
   0  -9   6  353.50   16.97
   0  -9  -6  359.10   16.30
   0  -9   6  327.50   15.82
   0  -9   6  327.73   14.93
   0   9  -6  346.96   15.12
   0   9   6  351.33   16.90
  -1  -9  -6   26.22    3.98
   1  -9   6   28.90    2.95
   1  -9   6   31.51    3.68
   1  -9   6   31.36    3.31
  -1   9  -6   33.31    3.43
   1   9   6   32.30    4.65
   2  -9   6   35.29    3.55
  -2  -9  -6   32.91    4.77
   2  -9   6   33.93    4.65
   2   9   6   37.46    4.39
  -2   9  -6   46.47    4.36
  -3  -9  -6  186.98   11.11
   3  -9   6  182.64    9.64
   3   9   6  179.20   10.96
  -3   9  -6  160.36    9.96
   4  -9   6   18.30    3.14
  -4  -9  -6   16.32    4.10
  -4   9  -6   17.11    3.79
   4   9   6   14.91    4.11
   5  -9   6   36.17    4.13
  -5  -9  -6   37.63    5.67
  -5   9  -6   28.71    5.05
   5   9   6   28.03    5.22
  -8 -10   6    3.16    3.14
  -8  10   6    2.69    3.04
   8  10  -6    2.10    1.80
  -7 -10   6    9.23    3.41
   7  10  -6    4.52    1.52
  -7  10   6   14.88    3.89
  -6 -10   6   14.56    3.89
  -6  10   6   14.48    3.82
   6  10  -6   12.14    1.58
  -5 -10   6  148.78    9.81
  -5  10   6  148.18    9.85
  -5  10   6  156.07    6.57
  -4 -10   6  126.36    8.41
  -4  10   6  136.20    8.82
  -4  10   6  112.89    5.97
  -4  10   6  127.96    6.07
  -3 -10   6  124.79    7.81
  -3 -10   6  116.09    4.94
  -3  10   6  120.39    6.23
  -3  10   6  110.40    5.98
   3  10  -6  107.08    4.91
  -3  10   6  113.73    8.03
  -2 -10   6   65.32    3.63
  -2 -10   6   67.08    5.51
   2  10  -6   66.17    3.66
  -2  10   6   72.28    4.60
  -2  10   6   65.70    6.03
  -2  10   6   68.28    4.87
   1 -10  -6   29.88    3.73
  -1 -10   6   26.56    2.63
  -1 -10   6   29.59    4.04
  -1  10   6   37.79    3.42
   1  10  -6   36.11    2.82
  -1  10   6   32.52    4.64
   0 -10   6  202.61   10.42
   0 -10   6  189.37    9.51
   0 -10  -6  209.95   10.76
   0  10  -6  201.02    9.71
   0  10   6  192.52   11.34
  -1 -10  -6   67.92    5.70
   1 -10   6   74.87    5.19
   1 -10   6   67.96    4.90
  -1  10  -6   78.89    6.04
   1  10   6   74.92    6.15
   2 -10   6  241.28   11.57
  -2 -10  -6  257.25   13.19
  -2  10  -6  220.92   11.96
   2  10   6  217.56   12.88
   3 -10   6   18.94    2.86
  -3 -10  -6   18.65    4.12
  -3  10  -6   16.36    3.62
   3  10   6   18.69    4.22
  -4 -10  -6    3.50    2.87
   4 -10   6   -2.12    1.56
   4  10   6   -1.97    2.84
  -4  10  -6   -2.43    2.23
   5 -10   6   20.05    3.32
  -5 -10  -6   33.51    5.77
  -5  10  -6   17.73    4.43
   5  10   6   18.25    4.62
  -7 -11   6    9.60    3.79
  -7  11   6    7.57    3.56
   7  11  -6    7.93    1.61
  -6 -11   6   75.76    7.30
   6  11  -6   90.85    4.81
  -6  11   6   86.15    7.61
  -5 -11   6    1.11    2.61
   5  11  -6    2.79    0.63
  -5  11   6    0.40    2.51
  -4 -11   6   25.97    4.40
  -4  11   6   31.43    5.11
   4  11  -6   31.64    1.80
  -4  11   6   29.98    2.20
   4  11  -6   34.21    1.94
  -3 -11   6  174.34   10.25
   3  11  -6  167.25    7.65
  -3  11   6  170.61    8.28
  -3  11   6  174.13    8.22
  -3  11   6  178.88   10.64
  -2 -11   6  115.16    5.84
  -2 -11   6  122.52    7.88
  -2  11   6  125.95    8.58
  -2  11   6  118.39    6.83
  -2  11   6  119.30    7.14
   2  11  -6  116.52    5.83
  -1 -11   6  116.25    6.66
   1 -11  -6  136.75    8.60
  -1 -11   6  129.30    8.12
  -1  11   6  145.87    9.03
   1  11  -6  144.53    7.02
  -1  11   6  145.29    7.84
   0 -11  -6   38.29    4.34
   0 -11   6   29.96    3.19
   0 -11   6   32.78    3.93
   0  11   6   28.84    4.68
   0  11  -6   37.78    3.57
   1 -11   6   14.34    2.97
  -1 -11  -6   16.95    3.62
  -1  11  -6    9.50    2.50
   1  11   6   15.61    3.81
  -2 -11  -6   45.67    5.22
   2 -11   6   50.30    3.95
  -2  11  -6   37.71    4.42
   2  11   6   45.64    5.63
  -3 -11  -6   48.50    5.57
   3 -11   6   40.68    4.56
   3 -11   6   47.73    3.77
  -3  11  -6   37.47    4.65
   3  11   6   47.41    5.82
  -4 -11  -6    9.96    3.78
   4  11   6   12.45    3.85
  -4  11  -6    8.42    3.05
  -6 -12   6   10.04    3.47
   6  12  -6    5.89    1.55
  -6  12   6    7.49    3.33
  -5 -12   6   43.89    5.45
  -5  12   6   53.05    6.15
  -4 -12   6   29.07    4.74
  -4  12   6   24.86    4.73
  -3 -12   6   20.01    2.05
  -3 -12   6   18.33    3.68
  -3  12   6   28.40    2.43
   3  12  -6   27.10    2.08
  -3  12   6   24.52    4.49
  -3  12   6   20.66    2.29
  -2 -12   6   50.69    4.81
  -2 -12   6   46.79    3.33
   2  12  -6   50.84    3.38
  -2  12   6   43.40    3.89
   1 -12  -6   65.37    5.02
  -1 -12   6   77.68    5.73
  -1 -12   6   64.05    4.44
   1  12  -6   68.68    4.52
   0 -12   6   58.81    4.89
   0 -12  -6   59.31    5.16
   0 -12   6   46.33    4.16
   0  12  -6   73.52    5.40
   0  12   6   49.78    5.35
   1 -12   6   83.92    5.54
  -1 -12  -6   68.13    6.10
  -1  12  -6   66.39    5.29
   1  12   6   57.58    6.45
   2 -12   6   38.93    3.50
  -2 -12  -6   39.85    5.39
   2  12   6   44.20    6.01
  -2  12  -6   31.70    4.30
  -3 -12  -6    8.78    3.41
   3 -12   6    8.44    2.27
  -3  12  -6   12.16    3.37
   3  12   6    7.39    3.91
  -5 -13   6    6.86    3.38
  -5  13   6    7.58    3.42
  -4  13   6   38.03    5.91
   4  13  -6   53.66    2.98
  -3 -13   6    8.28    3.05
  -3 -13   6    7.86    1.61
  -3  13   6   12.69    1.65
  -3  13   6   10.45    3.50
   3  13  -6   10.22    1.65
  -3  13   6    7.79    1.55
  -2 -13   6   79.36    6.27
  -2 -13   6   72.16    4.32
   2  13  -6   66.01    4.32
  -2  13   6   58.68    6.44
  -2  13   6   66.10    4.67
   1 -13  -6   60.63    4.71
  -1 -13   6   54.02    4.01
  -1 -13   6   68.23    5.33
  -1  13   6   34.85    5.61
   1  13  -6   47.24    3.98
   0 -13  -6   14.95    3.29
   0 -13   6   17.48    2.97
   0  13  -6   14.48    2.58
   0  13   6   10.83    3.50
   1 -13   6   17.39    2.83
  -1 -13  -6   16.21    3.59
   1  13   6   12.99    4.01
  -1  13  -6   18.62    3.39
   2 -13   6   25.61    3.56
  -2  13  -6   20.61    3.66
   2  13   6   31.26    5.51
  -3 -13  -6   10.85    3.77
   3 -13   6    2.09    1.63
  -3  13  -6    8.82    4.66
   3  13   6    5.08    3.65
  -4 -14   6   64.88    6.27
  -4  14   6   56.97    6.81
   4  14  -6   66.96    3.71
  -3 -14   6   39.32    4.75
   3  14  -6   34.89    2.84
  -3  14   6   30.93    5.47
  -2 -14   6   59.95    5.73
  -2  14   6   65.51    6.68
  -2  14   6   61.53    4.43
   2  14  -6   66.44    4.34
   1 -14  -6   36.97    3.90
  -1 -14   6   43.91    4.71
  -1  14   6   40.28    5.67
   0 -14   6   17.29    3.14
   0 -14  -6   20.19    3.56
   0  14  -6   16.27    2.99
   0  14   6   18.69    4.49
  -1 -14  -6   91.63    7.23
   1 -14   6  101.74    6.18
   1  14   6  100.76    8.47
  -1  14  -6   93.91    6.73
   2 -14   6    5.02    1.63
   2  14   6    1.37    3.34
  -2  14  -6    4.59    2.58
  -2 -15   6   60.51    5.64
   2  15  -6   62.63    4.26
  -2  15   6   55.10    4.25
  -2  15   6   62.11    6.84
  -1 -15   6   83.96    6.24
   1 -15  -6   73.78    5.57
  -1  15   6   78.93    7.66
   1  15  -6   89.99    5.61
   0 -15  -6   41.13    4.57
   0 -15   6   44.20    4.19
   0  15   6   33.24    5.77
   0  15  -6   42.06    4.24
 -10   0   7   13.28    3.41
 -10   0   7   21.21    4.14
  -9   0   7    2.39    2.27
  -9   0   7    4.60    2.80
  -8   0   7   32.31    4.63
  -8   0   7   31.21    4.04
  -7   0   7  104.91    6.28
   7   0  -7   91.96    5.92
  -7   0   7   98.57    7.05
  -6   0   7   48.93    4.76
  -6   0   7   45.01    3.65
   6   0  -7   42.94    3.55
  -5   0   7  168.41    9.19
   5   0  -7  160.02    7.94
  -5   0   7  166.92    8.02
  -4   0   7   22.88    3.83
   4   0  -7   27.06    3.19
   4   0  -7   26.60    2.27
  -4   0   7   26.96    2.30
   3   0  -7  172.28    9.26
  -3   0   7  172.42    9.23
  -3   0   7  174.55    7.98
   3   0  -7  176.06    7.96
  -2   0   7   94.98    5.92
   2   0  -7   92.78    4.98
  -2   0   7   98.54    5.07
  -2   0   7  103.15    6.23
   1   0  -7  273.55   12.31
  -1   0   7  275.87   13.16
  -1   0   7  285.38   13.51
  -1   0   7  280.71   12.32
   0   0  -7   15.54    2.25
   0   0   7   13.93    2.39
   0   0   7   16.49    2.35
   1   0   7   99.77    6.07
   1   0   7   97.23    5.94
  -1   0  -7   97.10    6.48
  -2   0  -7   39.44    3.98
   2   0   7   33.80    3.83
   3   0   7  211.83   11.35
  -3   0  -7  212.20   11.58
   4   0   7  119.37    8.31
  -4   0  -7  133.92    8.67
  -5   0  -7   30.12    5.10
   6   0   7   58.17    6.41
  -6   0  -7   60.47    6.57
 -10  -1   7    3.37    3.06
 -10   1   7    6.33    3.03
 -10   1   7    9.73    3.31
  10   1  -7    5.98    3.02
  -9  -1   7   37.18    6.24
  -9  -1   7   35.43    4.24
  -9   1   7   31.08    4.46
  -9   1   7   36.18    5.03
  -8  -1   7   47.28    4.43
  -8  -1   7   44.56    5.52
  -8   1   7   48.85    4.87
  -8   1   7   54.75    5.41
  -7  -1   7  110.38    7.66
  -7  -1   7  109.08    6.40
  -7   1   7  122.13    7.01
  -7   1   7  110.73    7.36
   7   1  -7  104.74    6.26
   6  -1  -7   23.71    2.93
  -6  -1   7   28.65    2.88
  -6  -1   7   25.66    4.05
  -6   1   7   23.44    3.18
   6   1  -7   24.14    2.64
  -6   1   7   25.67    3.83
  -5  -1   7  349.87   15.82
   5  -1  -7  348.61   14.60
  -5  -1   7  338.49   14.08
  -5   1   7  309.12   15.33
  -5   1   7  306.71   14.45
   5   1  -7  317.14   13.98
  -4  -1   7  278.22   11.38
   4  -1  -7  268.07   11.87
   4  -1  -7  275.41   12.98
  -4  -1   7  279.27   13.02
  -4   1   7  256.72   11.85
   4   1  -7  256.62   11.30
  -4   1   7  249.07   12.71
   3  -1  -7  292.82   12.15
  -3  -1   7  284.89   13.24
   3  -1  -7  280.68   13.24
  -3  -1   7  297.66   11.58
   3   1  -7  261.00   11.48
   3   1  -7  253.30   13.07
  -3   1   7  258.12   12.00
  -3   1   7  254.81   12.92
  -2  -1   7  452.27   19.86
  -2  -1   7  444.76   18.45
  -2  -1   7  442.77   19.93
   2  -1  -7  451.99   18.94
   2   1  -7  439.84   20.12
  -2   1   7  460.38   18.99
  -2   1   7  453.79   19.98
   2   1  -7  452.57   18.49
  -2   1   7  447.70   19.77
  -1  -1   7  136.18    6.60
   1  -1  -7  141.83    7.04
  -1  -1   7  133.21    7.82
  -1  -1   7  134.83    7.58
  -1   1   7  131.51    7.53
   1   1  -7  142.14    6.71
  -1   1   7  133.77    7.83
  -1   1   7  138.64    6.96
   0  -1   7  199.89    9.51
   0  -1   7  199.17   10.29
   0  -1  -7  201.48    9.79
   0  -1   7  206.25    9.60
   0   1   7  193.17   10.30
   0   1   7  209.91    9.80
  -1  -1  -7  457.64   20.42
   1  -1   7  457.75   19.74
   1  -1   7  453.97   20.65
   1  -1   7  442.58   19.55
  -1  -1  -7  457.96   19.90
   1   1   7  441.03   19.80
  -1   1  -7  443.32   20.25
   2  -1   7  458.82   19.81
  -2  -1  -7  459.82   20.37
   2   1   7  432.00   19.80
  -2   1  -7  410.69   20.00
   3  -1   7    9.08    2.76
  -3  -1  -7    6.07    2.70
  -3   1  -7   11.42    3.08
   3   1   7   14.88    3.30
  -4  -1  -7   27.02    4.51
   4  -1   7   25.04    4.22
  -4   1  -7   27.95    4.39
   4   1   7   28.97    4.41
  -5  -1  -7   24.46    4.49
   5   1   7   21.14    4.87
  -5   1  -7   13.32    3.66
   6  -1   7   17.67    4.17
  -6  -1  -7   11.12    3.67
  -6   1  -7   14.37    4.06
   6   1   7   18.97    4.37
 -10  -2   7    4.77    2.83
  10   2  -7    2.95    2.46
 -10   2   7    2.93    2.45
 -10   2   7    3.96    2.55
  -9  -2   7    0.90    2.63
  -9   2   7    5.12    2.63
   9   2  -7   -0.32    2.14
  -9   2   7    4.42    2.50
  -8  -2   7   35.75    3.75
  -8  -2   7   38.50    5.32
   8   2  -7   37.28    3.81
  -8   2   7   31.75    4.38
  -8   2   7   39.35    4.51
  -7  -2   7   81.72    6.49
  -7  -2   7   74.36    5.00
   7   2  -7   76.76    4.84
  -7   2   7   78.48    5.89
  -7   2   7   77.43    5.56
  -6  -2   7  305.04   14.93
   6  -2  -7  302.32   13.81
  -6  -2   7  301.64   13.04
  -6   2   7  295.66   14.34
   6   2  -7  285.17   12.86
  -6   2   7  283.16   13.85
   5  -2  -7  106.86    6.54
  -5  -2   7  103.30    5.13
  -5  -2   7  112.25    7.13
  -5   2   7  101.63    7.21
   5   2  -7  100.92    5.07
  -5   2   7  103.82    6.04
   4  -2  -7   50.45    3.72
   4  -2  -7   51.25    4.15
  -4  -2   7   56.97    4.77
   4   2  -7   46.78    2.63
  -4   2   7   47.96    4.15
  -4   2   7   45.77    3.68
   3  -2  -7  535.06   21.94
  -3  -2   7  523.81   20.73
  -3   2   7  532.72   22.65
   3   2  -7  505.17   22.89
   3   2  -7  515.34   20.73
  -3   2   7  501.39   22.38
  -3   2   7  527.55   21.95
  -2  -2   7  638.15   25.42
   2  -2  -7  617.42   26.33
  -2  -2   7  631.64   27.25
  -2   2   7  642.85   27.21
  -2   2   7  642.32   26.96
   2   2  -7  634.41   25.47
  -2   2   7  647.76   26.44
   2   2  -7  631.42   27.46
   1  -2  -7  707.54   28.84
  -1  -2   7  694.28   28.13
  -1  -2   7  704.92   29.64
  -1  -2   7  708.87   28.07
  -1  -2   7  687.60   29.39
  -1   2   7  695.49   28.78
  -1   2   7  691.07   29.68
  -1   2   7  662.46   29.24
   0  -2  -7  274.05   13.23
   0  -2  -7  278.74   12.60
   0  -2   7  257.38   11.90
   0  -2   7  266.67   12.03
   0  -2   7  263.71   12.90
   0   2   7  275.62   12.55
   0   2   7  260.27   13.01
   1  -2   7   91.34    5.59
  -1  -2  -7   96.53    6.01
   1  -2   7  106.26    6.79
  -1  -2  -7   95.22    6.47
   1   2   7   88.88    6.69
   2  -2   7   33.23    3.97
  -2  -2  -7   26.80    3.97
  -2   2  -7   23.32    3.78
   2   2   7   18.46    3.42
  -3  -2  -7  106.46    7.52
   3  -2   7  108.58    7.06
   3   2   7  101.47    7.16
  -3   2  -7   99.63    7.11
   4  -2   7   80.94    6.48
  -4  -2  -7   75.90    6.59
   4   2   7   74.53    6.40
  -4   2  -7   76.67    6.32
  -5  -2  -7   50.23    5.71
   5   2   7   45.08    5.56
  -5   2  -7   45.46    5.22
   6  -2   7    4.56    3.05
  -6  -2  -7    3.54    3.03
  -6   2  -7    2.93    2.75
   6   2   7   -1.36    2.73
  -9  -3   7   58.47    6.35
   9   3  -7   57.66    5.12
  -9   3   7   71.10    5.82
  -9   3   7   58.75    5.80
  -8  -3   7   30.71    4.91
   8   3  -7   29.67    3.47
   8   3  -7   38.09    3.33
  -8   3   7   30.72    4.29
  -8   3   7   30.92    4.24
  -7  -3   7   26.71    4.43
  -7   3   7   31.32    3.72
   7   3  -7   31.89    2.78
   7   3  -7   30.88    2.96
  -7   3   7   33.82    4.33
  -6  -3   7   18.82    3.74
  -6   3   7   16.08    3.04
  -6   3   7   17.60    3.14
   6   3  -7   17.10    2.02
   6   3  -7   17.84    2.10
   5  -3  -7  356.56   16.48
   5  -3  -7  363.99   16.84
  -5  -3   7  366.31   17.48
   5   3  -7  365.82   14.93
  -5   3   7  383.65   16.85
  -5   3   7  369.99   16.62
  -4  -3   7  606.31   25.96
   4  -3  -7  603.49   25.07
   4  -3  -7  576.73   25.45
  -4   3   7  564.25   25.08
  -4   3   7  580.90   25.22
  -4   3   7  613.81   25.15
  -3  -3   7  678.12   29.30
   3  -3  -7  670.62   28.48
  -3   3   7  672.00   28.77
  -3   3   7  704.09   28.61
  -3   3   7  699.66   28.96
  -2  -3   7    5.24    0.82
   2  -3  -7    5.02    1.77
  -2  -3   7    5.11    0.83
   2   3  -7    7.75    2.23
  -2   3   7    8.29    1.98
  -2   3   7    8.07    2.24
  -2   3   7    5.83    1.87
   1  -3  -7   76.56    5.02
  -1  -3   7   74.01    5.21
  -1  -3   7   73.19    4.00
  -1  -3   7   81.93    5.62
  -1  -3   7   75.76    4.04
  -1   3   7   71.73    4.89
  -1   3   7   83.14    5.72
  -1   3   7   79.83    5.26
   0  -3   7  376.31   17.28
   0  -3  -7  385.14   17.45
   0  -3  -7  372.56   16.99
   0  -3   7  372.13   16.18
   0  -3   7  373.87   16.23
   0  -3   7  376.04   18.56
   0   3   7  396.20   17.10
   1  -3   7  245.66   12.52
   1  -3   7  232.47   11.53
  -1  -3  -7  246.00   12.46
   1  -3   7  255.63   11.62
   1   3   7  250.50   12.15
   2  -3   7  603.68   25.11
  -2  -3  -7  583.01   25.87
   2  -3   7  573.44   25.83
   2   3   7  552.14   25.33
  -3  -3  -7   29.16    4.50
   3  -3   7   33.00    4.43
   3   3   7   26.36    4.10
  -3   3  -7   24.73    3.94
  -4  -3  -7    5.83    2.81
   4  -3   7    5.15    2.54
  -4   3  -7    3.83    2.47
   4   3   7    7.44    2.92
  -5  -3  -7   36.69    5.52
  -5   3  -7   41.11    5.34
   5   3   7   28.92    4.88
   6  -3   7   16.24    4.22
  -6  -3  -7   19.67    4.47
   6   3   7   16.46    4.23
  -6   3  -7   14.01    3.68
  -9  -4   7    5.06    2.89
  -9   4   7    4.14    2.93
   9   4  -7    5.27    2.20
  -9   4   7    5.41    2.48
   8   4  -7   57.14    4.06
  -8   4   7   54.68    4.98
  -8   4   7   55.43    5.69
   8   4  -7   53.25    4.23
  -7  -4   7    2.35    2.41
   7   4  -7    4.92    1.54
   7   4  -7    4.46    1.36
  -7   4   7    2.51    1.98
  -7   4   7    3.16    2.32
  -6  -4   7  295.93   15.11
   6  -4  -7  285.58   14.20
  -6   4   7  328.52   14.78
  -6   4   7  293.74   15.03
   6   4  -7  306.51   12.61
   6   4  -7  293.05   12.57
  -5  -4   7    6.58    2.84
   5  -4  -7   11.28    2.41
  -5   4   7    8.81    2.38
  -5   4   7    8.83    2.47
  -4  -4   7  106.43    6.84
   4  -4  -7  102.61    6.23
  -4   4   7   99.83    6.28
  -4   4   7  106.66    6.42
  -4   4   7  110.91    6.18
  -3  -4   7  431.16   19.64
   3  -4  -7  420.18   18.94
  -3   4   7  446.24   19.13
  -3   4   7  450.41   19.20
  -3   4   7  418.89   18.92
  -2  -4   7   89.13    5.96
   2  -4  -7   83.03    5.47
  -2   4   7   99.23    5.77
  -2   4   7   94.94    6.02
  -2   4   7   96.06    5.78
  -1  -4   7  294.76   14.98
  -1  -4   7  284.02   12.18
  -1  -4   7  290.85   12.21
   1  -4  -7  290.38   13.77
   1  -4  -7  282.72   13.47
  -1  -4   7  284.27   13.76
  -1   4   7  300.97   13.79
  -1   4   7  287.81   14.07
  -1   4   7  295.78   13.62
   0  -4   7  124.80    8.05
   0  -4   7  132.16    7.72
   0  -4   7  130.87    6.52
   0  -4  -7  127.00    7.64
   0  -4   7  129.39    6.51
   0   4   7  130.60    7.48
  -1  -4  -7   80.52    6.06
   1  -4   7   86.19    6.04
   1  -4   7   84.91    5.27
   1  -4   7   83.63    5.07
   1   4   7   88.87    6.04
   2  -4   7    2.72    2.17
   2  -4   7    3.80    1.87
  -2  -4  -7    5.06    2.68
   2   4   7    3.56    2.42
   3  -4   7  181.47   10.09
   3  -4   7  187.66   10.60
  -3  -4  -7  185.42   10.83
  -3   4  -7  180.31   10.20
   3   4   7  178.76   10.53
   4  -4   7   63.74    5.61
  -4  -4  -7   53.73    5.81
   4   4   7   59.29    5.88
  -4   4  -7   54.58    5.26
   5  -4   7   62.62    7.29
  -5  -4  -7   84.98    7.34
   5   4   7   70.45    6.77
  -5   4  -7   72.27    6.53
  -6  -4  -7   -2.59    2.57
   6  -4   7   -2.80    2.55
  -6   4  -7    2.14    2.65
   6   4   7   -5.71    2.43
  -9  -5   7   37.49    5.80
  -9   5   7   37.94    5.53
   9   5  -7   34.51    3.77
  -9   5   7   41.33    4.52
  -8  -5   7   33.34    5.24
   8   5  -7   30.46    3.18
  -8   5   7   35.61    3.96
   8   5  -7   38.84    3.23
  -8   5   7   40.21    4.91
  -7  -5   7   -0.27    2.48
   7   5  -7    3.40    1.24
  -7   5   7    1.73    2.26
   7   5  -7    1.36    1.11
  -7   5   7    1.28    1.85
  -6  -5   7   18.98    3.69
   6  -5  -7   25.54    2.98
  -6   5   7   30.47    4.23
  -6   5   7   25.55    3.47
   6   5  -7   24.84    1.71
  -5  -5   7  187.65   10.94
  -5   5   7  204.84    9.96
  -5   5   7  201.36   10.51
  -5   5   7  190.82    9.65
  -4  -5   7  191.79   11.23
  -4   5   7  225.89   11.09
  -4   5   7  217.22   11.14
  -4   5   7  225.31   10.66
   3  -5  -7  295.92   15.28
  -3  -5   7  303.70   15.16
  -3   5   7  335.41   14.61
  -3   5   7  319.15   14.59
  -3   5   7  327.58   14.88
  -2  -5   7  113.06    6.66
   2  -5  -7   97.62    6.03
  -2   5   7   95.05    6.08
  -2   5   7   86.87    6.67
  -2   5   7   86.99    5.70
  -1  -5   7   52.39    2.93
  -1  -5   7   51.35    4.47
  -1  -5   7   49.80    2.90
   1  -5  -7   55.60    4.63
  -1   5   7   50.19    4.38
  -1   5   7   51.95    4.13
   0  -5   7   90.35    5.04
   0  -5   7   95.19    6.19
   0  -5   7   85.50    4.91
   0  -5  -7   94.44    6.28
   0   5   7  100.06    6.29
   1  -5   7   57.15    4.41
   1  -5   7   48.90    3.88
   1  -5   7   50.68    4.63
  -1  -5  -7   50.00    4.87
   1   5   7   59.91    5.08
   2  -5   7  396.05   18.25
  -2  -5  -7  369.83   18.44
   2  -5   7  373.10   17.46
   2   5   7  407.68   18.45
   3  -5   7   39.41    4.42
   3  -5   7   43.13    4.57
  -3  -5  -7   42.40    5.00
   3   5   7   31.12    4.63
  -4  -5  -7    8.05    3.30
   4  -5   7    5.30    2.64
   4  -5   7    6.95    2.92
   4   5   7    5.64    3.16
   5  -5   7   37.50    5.30
   5  -5   7   33.51    5.14
  -5  -5  -7   27.32    5.05
  -5   5  -7   36.49    4.93
   5   5   7   30.62    5.21
   6  -5   7   10.79    3.75
  -6  -5  -7   12.17    4.11
   6   5   7   17.41    4.39
  -9  -6   7    2.18    2.83
  -9   6   7    4.92    2.11
  -9   6   7    4.31    2.88
  -8  -6   7    7.29    3.28
   8   6  -7   18.65    2.25
  -8   6   7   14.29    2.75
   8   6  -7   14.54    2.27
   7  -6  -7   33.20    3.26
  -7  -6   7   29.21    4.79
  -7   6   7   25.54    4.14
   7   6  -7   22.93    2.12
   7   6  -7   25.85    2.15
  -7   6   7   23.43    3.14
  -6  -6   7   43.87    5.37
  -6   6   7   58.22    4.45
  -6   6   7   55.28    5.24
  -6   6   7   59.08    4.12
  -5  -6   7   18.98    3.55
  -5   6   7   16.88    3.33
  -5   6   7   18.15    2.80
  -5   6   7   23.05    3.14
  -4  -6   7   59.98    5.40
  -4   6   7   58.67    4.94
  -4   6   7   53.10    4.05
  -4   6   7   59.51    4.36
  -3  -6   7   83.35    6.15
  -3   6   7   88.15    5.90
  -3   6   7   78.84    5.43
  -3   6   7   88.34    6.05
  -2  -6   7   64.60    4.94
  -2   6   7   44.08    4.22
  -2   6   7   44.33    3.73
  -2   6   7   46.03    4.36
  -1  -6   7   43.13    2.52
  -1  -6   7   43.25    4.13
  -1  -6   7   40.39    2.50
  -1   6   7   27.94    3.96
   0  -6   7    8.52    1.69
   0  -6  -7   10.45    2.64
   0  -6   7    7.51    2.46
   0  -6   7   12.06    1.83
   0   6   7   17.32    3.19
   1  -6   7   27.53    3.20
   1  -6   7   27.20    4.00
  -1  -6  -7   26.50    4.05
   1  -6   7   25.45    2.92
   1   6   7   25.55    4.01
   2  -6   7    6.80    2.65
  -2  -6  -7    5.86    2.33
   2  -6   7    7.19    2.21
   2   6   7    5.12    2.73
  -3  -6  -7   49.38    5.50
   3  -6   7   48.68    4.97
   3  -6   7   49.24    4.88
   3   6   7   67.77    5.93
  -4  -6  -7   86.75    7.23
   4  -6   7   70.88    6.35
   4  -6   7   76.42    6.34
   4   6   7   60.03    6.34
   5  -6   7   18.78    4.11
  -5  -6  -7   15.11    4.07
   5  -6   7   17.78    4.08
   5   6   7   25.40    4.78
   6  -6   7   16.94    3.99
  -6  -6  -7   14.98    4.48
   6  -6   7   18.83    4.47
   6   6   7   14.07    4.33
  -9  -7   7   12.67    4.07
  -9   7   7   21.75    4.55
   9   7  -7    9.40    2.36
  -9   7   7   15.98    2.47
  -8  -7   7   13.60    4.13
   8   7  -7   12.19    1.98
  -8   7   7   10.92    2.34
  -8   7   7    5.00    2.90
  -8   7   7   12.50    2.46
   8   7  -7   11.06    1.94
  -7  -7   7   38.52    5.41
  -7   7   7   30.28    3.32
  -7   7   7   40.76    3.55
   7   7  -7   38.47    2.97
  -7   7   7   34.51    4.94
  -6  -7   7   35.18    5.15
  -6   7   7   34.86    3.15
  -6   7   7   34.94    4.80
  -6   7   7   31.39    3.25
  -5  -7   7    6.37    2.91
  -5   7   7    5.72    2.68
  -5   7   7    8.66    1.85
  -5   7   7    6.12    2.00
  -4  -7   7  142.37    8.60
  -4   7   7  130.59    8.15
  -4   7   7  126.47    7.02
  -4   7   7  120.05    6.84
  -3  -7   7   12.58    3.16
  -3   7   7    9.84    2.84
  -3   7   7    6.97    2.11
  -3   7   7    7.42    2.22
  -2  -7   7  387.60   17.70
  -2   7   7  381.04   17.28
  -2   7   7  365.67   17.51
  -2   7   7  368.91   16.93
  -1  -7   7   74.08    3.91
  -1  -7   7   78.33    3.99
   1  -7  -7   74.89    5.44
  -1  -7   7   81.70    5.96
  -1   7   7   72.49    5.57
   0  -7  -7   79.46    5.86
   0  -7   7   82.86    5.76
   0  -7   7   78.98    4.66
   0  -7   7   81.92    4.61
   0   7   7   69.89    6.02
   1  -7   7  247.43   12.03
   1  -7   7  215.60   10.94
  -1  -7  -7  235.98   12.42
   1  -7   7  240.76   11.28
   1   7   7  226.74   12.31
  -2  -7  -7   17.33    3.72
   2  -7   7   16.62    3.07
   2  -7   7   16.21    2.96
   2   7   7    9.02    3.36
  -2   7  -7   12.07    2.70
   3  -7   7   66.45    5.67
   3  -7   7   60.72    5.48
  -3  -7  -7   64.64    6.28
   3   7   7   59.52    5.94
   4  -7   7   19.89    3.85
   4  -7   7   25.38    4.26
  -4  -7  -7   26.62    4.65
   4   7   7   27.17    4.61
   5  -7   7    1.75    2.59
  -5  -7  -7    4.42    3.02
   5  -7   7    4.15    2.46
   5   7   7    2.79    2.91
  -8  -8   7   16.80    4.33
   8   8  -7   19.15    2.23
  -8   8   7   24.76    4.75
  -8   8   7   27.82    2.73
  -7  -8   7   76.93    7.19
   7   8  -7   69.80    3.17
  -7   8   7   72.89    6.63
  -7   8   7   67.29    4.31
  -7   8   7   74.17    4.56
   7   8  -7   69.79    3.73
  -6  -8   7  120.38    8.58
  -6   8   7  112.76    8.17
  -6   8   7  114.08    6.04
  -6   8   7  110.38    6.15
  -5  -8   7   37.10    4.45
  -5   8   7   34.95    4.78
  -5   8   7   30.34    3.17
  -5   8   7   35.87    3.05
  -4  -8   7   -2.49    2.05
  -4   8   7    0.49    2.20
  -4   8   7    2.78    1.40
  -4   8   7    2.08    1.63
  -3  -8   7  153.91    9.21
  -3   8   7  150.48    8.12
  -3   8   7  146.57    8.86
  -2  -8   7  424.65   18.73
  -2   8   7  382.87   17.76
  -2   8   7  380.52   18.50
  -2   8   7  401.98   18.15
  -1  -8   7  498.07   22.48
  -1  -8   7  490.74   20.51
   1  -8  -7  507.72   22.31
  -1  -8   7  520.37   20.61
  -1   8   7  499.30   22.90
   0  -8  -7  140.77    8.05
   0  -8   7  125.94    7.73
   0  -8   7  123.24    6.39
   0   8  -7  114.95    6.52
   0   8   7  124.95    8.28
  -1  -8  -7    4.30    2.56
   1  -8   7    0.54    1.98
   1  -8   7    1.57    1.38
   1   8   7    1.93    2.49
  -1   8  -7    0.77    1.65
  -2  -8  -7   27.03    4.49
   2  -8   7   28.13    4.05
  -2   8  -7   32.78    3.72
   2   8   7   28.76    4.54
   3  -8   7   33.71    4.15
   3  -8   7   35.41    4.56
  -3  -8  -7   38.02    5.35
   3   8   7   34.80    6.33
  -3   8  -7   36.79    4.41
   4  -8   7   43.05    4.75
  -4  -8  -7   35.61    5.74
   4  -8   7   45.21    5.21
  -4   8  -7   55.21    5.56
   4   8   7   43.31    6.00
   5  -8   7   16.19    3.52
  -5  -8  -7   22.52    4.93
   5  -8   7   20.92    4.26
   5   8   7   13.82    4.11
  -8  -9   7   20.83    4.79
  -8   9   7   30.68    2.33
   8   9  -7   21.26    2.35
  -8   9   7   22.97    4.56
  -7  -9   7   26.35    4.99
  -7   9   7   28.99    2.41
  -7   9   7   33.40    2.70
  -7   9   7   27.91    4.81
  -6  -9   7    9.71    3.21
  -6   9   7    3.23    1.29
  -6   9   7    5.51    1.25
  -5  -9   7   86.43    7.01
  -5   9   7   81.87    4.74
  -5   9   7   76.85    4.78
  -5   9   7   75.88    6.60
  -4  -9   7  276.24   14.23
  -4   9   7  271.55   14.09
  -4   9   7  262.26   12.13
  -4   9   7  250.88   11.98
  -3  -9   7  263.92   13.74
  -3   9   7  269.58   12.60
  -3   9   7  261.26   13.90
  -2  -9   7   43.47    5.26
  -2   9   7   42.65    4.21
  -2   9   7   47.58    3.90
  -2   9   7   44.79    5.08
   1  -9  -7   72.64    5.51
  -1  -9   7   67.82    3.94
  -1  -9   7   72.93    5.73
  -1   9   7   74.98    6.26
   1   9  -7   69.94    4.02
   0  -9  -7  251.59   12.94
   0  -9   7  230.04   11.28
   0  -9   7  247.37   12.57
   0   9   7  273.24   13.66
   0   9  -7  253.65   11.59
   1  -9   7  151.57    8.17
  -1  -9  -7  167.47    9.72
   1  -9   7  146.22    8.84
   1   9   7  169.01   10.14
  -1   9  -7  156.01    8.56
  -2  -9  -7  162.48    9.71
   2  -9   7  155.85    8.68
  -2   9  -7  132.95    8.44
   2   9   7  132.54    9.42
   3  -9   7    9.99    2.87
  -3  -9  -7   11.86    3.81
   3   9   7   11.91    3.30
  -3   9  -7   10.56    2.89
   4  -9   7    0.63    2.44
   4  -9   7   -3.32    1.97
  -4  -9  -7   -2.05    2.62
  -4   9  -7    0.34    2.40
   4   9   7    0.85    2.96
  -7 -10   7   21.97    4.83
  -7  10   7   23.47    4.62
  -6 -10   7  152.17   10.39
  -6  10   7  165.09    8.25
  -6  10   7  145.60    6.80
  -6  10   7  150.05   10.19
  -5 -10   7   29.58    4.96
  -5  10   7   23.07    2.40
  -5  10   7   27.05    2.41
  -4 -10   7   50.46    5.28
  -4  10   7   38.52    5.47
  -4  10   7   43.85    3.31
  -4  10   7   40.29    3.49
  -3 -10   7  116.52    7.89
  -3  10   7  108.90    6.48
  -3  10   7  116.68    8.26
  -2 -10   7   86.07    4.11
  -2 -10   7   94.68    6.79
  -2  10   7   99.10    5.91
  -2  10   7   91.71    6.93
  -2  10   7   95.78    7.34
   1 -10  -7  210.27   10.95
  -1 -10   7  205.54   11.12
  -1 -10   7  203.08    9.35
  -1  10   7  209.96   11.95
   1  10  -7  207.63    9.43
   0 -10  -7  130.18    8.06
   0 -10   7  112.33    6.44
   0 -10   7  127.18    7.90
   0  10  -7  120.18    6.71
   0  10   7  129.05    8.78
  -1 -10  -7   19.60    3.82
   1 -10   7   18.11    3.38
   1  10   7   12.53    3.75
  -1  10  -7   19.85    3.14
   2 -10   7   18.63    3.15
  -2 -10  -7   17.58    3.88
  -2  10  -7   15.91    3.16
   2  10   7   18.95    4.32
  -3 -10  -7   76.80    6.96
   3 -10   7   73.87    5.90
  -3  10  -7   79.09    6.25
   3  10   7   76.98    7.16
  -4 -10  -7    6.38    3.50
   4 -10   7    5.65    2.60
  -4  10  -7   12.09    3.67
   4  10   7    4.76    3.66
  -7 -11   7   22.54    5.02
  -7  11   7   21.44    4.74
  -6 -11   7   11.57    3.88
  -6  11   7    6.16    2.99
  -5 -11   7   16.48    3.92
  -5  11   7   17.64    4.23
  -5  11   7   17.62    1.70
  -4 -11   7   60.85    6.08
  -4  11   7   62.53    6.38
  -4  11   7   72.43    4.08
  -4  11   7   62.18    4.06
  -3 -11   7  128.10    8.61
  -3  11   7  139.41    7.45
  -2 -11   7   -0.73    2.02
  -2  11   7    4.34    1.67
  -2  11   7    2.73    3.02
   1 -11  -7    9.36    2.62
  -1 -11   7    9.21    1.77
  -1 -11   7   12.31    3.02
   1  11  -7    9.01    1.64
  -1  11   7   11.94    3.61
   0 -11   7   86.31    5.34
   0 -11  -7   85.39    6.34
   0 -11   7   81.14    6.08
   0  11  -7   90.93    5.53
   0  11   7   90.42    7.53
   1 -11   7   -3.06    2.06
  -1 -11  -7    2.32    2.41
  -1  11  -7   -0.30    1.63
   1  11   7    3.06    3.06
   2 -11   7  114.38    7.20
   2  11   7  111.78    8.84
  -2  11  -7  113.64    7.55
   3 -11   7    2.82    2.31
  -3 -11  -7    2.36    2.58
   3  11   7    4.73    3.38
  -3  11  -7    6.78    2.83
  -6 -12   7   33.65    5.56
  -6  12   7   24.26    4.77
  -5 -12   7   38.35    5.29
  -5  12   7   31.28    5.21
  -4 -12   7   14.75    4.27
  -4  12   7   14.10    1.98
  -4  12   7   21.91    4.49
  -4  12   7   21.97    2.12
  -3 -12   7   14.07    3.35
  -3  12   7   16.29    3.99
  -3  12   7   13.81    2.10
  -3  12   7   11.53    2.27
  -2 -12   7    5.31    2.74
  -2 -12   7    3.09    1.16
  -2  12   7    4.89    3.14
   2  12  -7    5.51    1.18
  -2  12   7    4.38    2.02
   1 -12  -7   15.93    3.16
  -1 -12   7    8.71    2.83
  -1  12   7   15.82    3.88
   1  12  -7   19.17    2.33
   0 -12   7    6.43    2.09
   0 -12   7   15.11    3.23
   0 -12  -7   16.70    3.51
   0  12  -7   12.41    2.31
   0  12   7   13.69    3.91
  -1 -12  -7   19.14    3.88
   1 -12   7   18.02    3.43
  -1  12  -7   18.12    3.11
   1  12   7   17.56    4.27
   2 -12   7    0.46    2.17
  -2 -12  -7    1.67    2.51
   2  12   7    0.28    2.97
  -2  12  -7    3.26    2.36
   3 -12   7    1.37    2.18
  -3 -12  -7    9.75    3.51
   3  12   7   11.62    4.04
  -3  12  -7    9.12    3.13
  -5 -13   7    0.26    2.89
  -5  13   7    4.18    3.49
  -4 -13   7   22.56    4.62
  -4  13   7   14.15    4.14
  -3 -13   7    4.43    2.58
  -3  13   7    0.08    2.40
  -3  13   7    1.44    1.60
  -2 -13   7   28.54    4.17
  -2 -13   7   26.42    2.37
   2  13  -7   25.92    2.12
  -2  13   7   21.84    3.23
  -2  13   7   21.43    4.53
   1 -13  -7   10.70    2.66
  -1 -13   7    9.05    2.76
  -1 -13   7    6.55    2.07
  -1  13   7    8.15    3.57
   1  13  -7    8.11    1.84
   0 -13  -7    4.49    2.48
   0 -13   7    6.68    2.55
   0  13  -7    1.62    1.73
   0  13   7    1.30    3.05
   1 -13   7   16.75    3.20
  -1 -13  -7   22.50    4.30
  -1  13  -7   14.18    2.84
   1  13   7   17.61    4.63
   2 -13   7    3.46    2.02
  -2 -13  -7    1.56    2.53
   2  13   7    8.49    3.77
  -2  13  -7   13.74    3.25
  -4 -14   7    7.23    2.93
  -4  14   7    4.60    3.24
  -3 -14   7   20.47    4.20
  -3  14   7   19.93    4.77
  -3  14   7   15.37    2.28
  -2 -14   7   33.88    4.89
  -2  14   7   29.79    3.45
  -2  14   7   29.45    5.33
   2  14  -7   27.57    2.48
   1 -14  -7   98.87    6.70
  -1 -14   7  102.99    7.10
  -1  14   7   89.09    8.22
   1  14  -7   90.12    5.52
   0 -14  -7    3.79    2.52
   0 -14   7    8.85    2.53
   0  14  -7    4.47    2.01
   0  14   7    8.32    3.34
  -9   0   8    2.74    2.98
  -9   0   8    2.64    2.22
  -8   0   8   61.69    5.09
  -8   0   8   60.38    6.16
  -7   0   8  222.00   10.98
  -7   0   8  232.22   12.34
   7   0  -8  219.91   10.80
  -6   0   8  121.89    6.64
   6   0  -8  121.14    6.60
  -6   0   8  130.45    8.22
  -5   0   8  181.00    8.60
   5   0  -8  173.96    8.49
  -5   0   8  184.04   10.11
   4   0  -8   17.79    2.16
  -4   0   8   15.97    2.09
  -4   0   8   16.51    3.22
  -3   0   8   96.75    5.18
   3   0  -8   97.94    5.12
  -3   0   8   94.51    6.33
  -2   0   8  843.73   35.47
  -2   0   8  827.65   33.93
   2   0  -8  842.66   34.02
  -1   0   8  274.74   12.20
   1   0  -8  262.40   12.15
  -1   0   8  266.47   13.46
   0   0   8  336.90   14.65
   0   0   8  320.42   15.80
   0   0  -8  305.41   14.49
   1   0   8   27.06    4.45
  -1   0  -8   29.03    4.29
   1   0   8   25.47    3.59
   2   0   8   29.62    4.02
  -2   0  -8   30.30    4.43
   3   0   8  166.45    9.83
  -3   0  -8  168.68   10.27
  -4   0  -8    1.31    2.37
   4   0   8   -0.80    2.24
   5   0   8   -1.16    2.49
  -5   0  -8    3.03    2.77
   6   0   8    6.47    3.50
  -6   0  -8    2.16    2.74
  -9  -1   8    3.06    2.80
  -9  -1   8   10.42    2.53
  -9   1   8   11.85    2.84
  -9   1   8    5.14    2.85
  -8  -1   8   43.23    5.25
  -8  -1   8   42.58    4.08
  -8   1   8   38.19    5.11
  -8   1   8   36.10    4.21
  -7  -1   8   38.54    3.47
  -7  -1   8   33.34    4.85
  -7   1   8   35.16    3.65
  -7   1   8   35.55    4.70
  -6  -1   8   87.78    4.98
   6  -1  -8   85.12    5.29
  -6  -1   8   94.60    7.04
  -6   1   8   77.40    5.29
  -6   1   8   79.70    6.23
   6   1  -8   77.39    4.79
   5  -1  -8  229.04   10.91
  -5  -1   8  232.64   10.41
  -5  -1   8  239.15   12.39
   5   1  -8  225.12   10.32
  -5   1   8  255.95   12.34
  -5   1   8  232.86   10.96
  -4  -1   8   54.28    3.23
   4  -1  -8   52.08    3.73
  -4  -1   8   54.35    4.98
  -4   1   8   51.63    4.67
  -4   1   8   59.27    3.87
   4   1  -8   55.47    3.27
  -3  -1   8  292.01   12.40
   3  -1  -8  286.84   12.93
  -3  -1   8  296.50   14.29
  -3   1   8  293.13   12.99
  -3   1   8  288.18   14.12
   3   1  -8  292.80   12.40
  -2  -1   8  140.72    8.50
   2  -1  -8  151.41    7.53
  -2  -1   8  149.24    7.07
  -2   1   8  150.88    8.66
   2   1  -8  150.14    7.09
  -2   1   8  148.27    7.52
  -1  -1   8   33.96    4.45
  -1  -1   8   36.23    3.07
   1  -1  -8   30.23    3.10
  -1   1   8   44.80    3.57
   1   1  -8   40.23    3.02
  -1   1   8   40.75    4.27
   0  -1   8  324.20   15.60
   0  -1   8  328.79   14.39
   0  -1   8  314.27   14.39
   0  -1  -8  324.20   14.66
   0   1   8  304.97   15.68
   0   1   8  313.27   14.60
  -1  -1  -8  133.68    8.46
   1  -1   8  127.41    8.64
   1  -1   8  128.01    7.49
   1  -1   8  130.37    8.30
   1   1   8  162.51    8.36
  -2  -1  -8    3.40    2.17
   2  -1   8   -1.35    1.72
   2   1   8    9.87    2.72
  -2   1  -8    5.68    2.86
  -3  -1  -8  159.11    9.80
   3  -1   8  156.68    9.29
  -3   1  -8  145.12    9.46
   3   1   8  153.64    9.40
   4  -1   8   12.46    3.49
  -4  -1  -8   16.18    3.92
   4   1   8   21.33    3.95
  -4   1  -8   26.84    4.49
  -5  -1  -8   65.86    6.63
   5  -1   8   69.91    6.56
  -5   1  -8   59.11    6.12
   5   1   8   50.49    6.10
  -6  -1  -8   24.16    4.75
   6  -1   8   15.20    4.44
  -6   1  -8   25.89    5.00
   6   1   8   17.25    4.42
  -9  -2   8   13.41    4.09
  -9   2   8   11.91    3.03
   9   2  -8   15.11    2.88
  -9   2   8   11.54    3.23
  -8  -2   8   36.03    3.58
  -8  -2   8   28.79    4.91
  -8   2   8   37.69    5.05
   8   2  -8   25.61    3.30
  -8   2   8   27.28    3.94
  -7  -2   8   20.04    2.55
  -7  -2   8   11.95    3.41
  -7   2   8   15.68    3.09
  -7   2   8   24.49    3.96
   7   2  -8   15.45    2.18
   6  -2  -8   26.17    3.25
  -6  -2   8   25.43    2.42
  -6  -2   8   28.09    4.37
   6   2  -8   26.41    2.41
  -6   2   8   36.32    4.54
  -6   2   8   28.07    4.04
   5  -2  -8  246.81   11.44
  -5  -2   8  237.45   10.20
  -5  -2   8  237.81   12.55
   5   2  -8  233.77   10.18
  -5   2   8  231.08   12.06
  -5   2   8  245.45   11.46
   4  -2  -8  116.41    6.25
  -4  -2   8  126.55    7.41
   4   2  -8  101.27    4.92
  -4   2   8  107.30    6.23
  -4   2   8  106.32    6.87
   3  -2  -8  339.67   15.24
  -3  -2   8  344.92   16.38
  -3  -2   8  343.45   14.27
  -3   2   8  347.96   16.18
   3   2  -8  349.88   14.14
  -3   2   8  343.23   15.29
   2  -2  -8  322.45   14.94
  -2  -2   8  328.08   14.02
  -2  -2   8  318.78   15.86
  -2   2   8  346.17   15.03
  -2   2   8  363.46   16.14
  -1  -2   8   89.59    5.13
  -1  -2   8   96.57    5.24
   1  -2  -8   95.73    5.77
  -1  -2   8  100.77    6.74
  -1   2   8   94.71    6.68
  -1   2   8  107.79    6.10
   0  -2  -8  227.19   11.19
   0  -2   8  232.93   10.65
   0  -2  -8  240.50   11.96
   0  -2   8  213.96   11.84
   0  -2   8  216.31   10.58
   0   2   8  222.64   12.20
   1  -2   8   41.46    3.61
   1  -2   8   37.06    3.50
   1  -2   8   42.67    4.65
  -1  -2  -8   37.07    4.81
   1   2   8   31.56    3.86
   2  -2   8  286.30   14.02
  -2  -2  -8  302.22   14.91
   2  -2   8  295.67   15.10
  -2   2  -8  291.07   14.72
   2   2   8  262.39   14.07
   3  -2   8   22.19    3.76
  -3  -2  -8   25.25    4.40
  -3   2  -8   17.70    3.68
   3   2   8   23.98    4.14
   4  -2   8   21.80    4.15
  -4   2  -8   16.63    3.76
   4   2   8   19.12    4.10
  -5  -2  -8   14.27    3.96
   5  -2   8   12.36    3.97
  -5   2  -8   18.32    4.18
   5   2   8   12.69    3.78
   6  -2   8   -0.84    3.42
  -6  -2  -8    6.73    3.62
   6   2   8    4.80    3.30
  -6   2  -8    4.69    3.06
  -9  -3   8    7.04    3.46
  -9   3   8    7.32    3.04
   9   3  -8    6.96    2.22
  -9   3   8   13.87    3.17
  -8  -3   8   13.42    4.56
  -8   3   8   25.74    4.04
  -8   3   8   16.95    3.40
   8   3  -8   13.33    2.39
  -7  -3   8    6.16    2.91
   7   3  -8    4.72    1.50
   7   3  -8    5.67    1.47
  -7   3   8    6.48    2.40
  -7   3   8    5.12    2.54
  -6  -3   8  208.71   11.45
   6   3  -8  195.39    8.56
   6   3  -8  191.99    8.55
  -6   3   8  193.25   10.19
  -6   3   8  194.74   10.49
  -5  -3   8   47.98    4.52
   5  -3  -8   40.36    3.77
   5   3  -8   36.73    1.84
  -5   3   8   40.39    4.36
  -5   3   8   39.71    4.38
   5   3  -8   36.14    1.82
   4  -3  -8  103.01    5.96
  -4  -3   8  114.74    7.18
  -4   3   8   86.79    6.16
  -4   3   8   81.88    5.74
  -3  -3   8  196.32   10.43
   3  -3  -8  186.78    9.47
  -3   3   8  198.86   10.24
  -3   3   8  179.58    9.41
  -2  -3   8  128.77    5.78
  -2  -3   8  117.21    7.72
   2  -3  -8  127.97    7.12
  -2  -3   8  120.96    5.89
  -2   3   8  139.60    7.39
  -2   3   8  138.61    7.97
  -1  -3   8  273.36   13.88
  -1  -3   8  274.35   12.15
   1  -3  -8  278.09   13.22
  -1  -3   8  275.58   12.19
  -1   3   8  297.41   13.41
  -1   3   8  291.79   14.23
   0  -3   8   95.23    5.34
   0  -3   8   93.44    5.35
   0  -3  -8   84.43    6.38
   0  -3   8   95.67    6.68
   0   3   8   89.30    6.06
   1  -3   8   64.34    5.67
   1  -3   8   68.14    4.86
  -1  -3  -8   67.72    5.50
   1  -3   8   67.46    4.73
   1   3   8   71.59    5.47
  -2  -3  -8    0.03    2.03
   2  -3   8    1.26    2.32
   2  -3   8    0.10    1.85
   2   3   8    2.21    2.29
   3  -3   8   10.14    3.28
   3  -3   8   15.88    3.13
  -3  -3  -8   11.22    3.33
  -3   3  -8   11.52    3.24
   3   3   8   14.08    3.39
   4  -3   8   22.81    4.09
  -4  -3  -8   24.85    4.61
  -4   3  -8   22.73    4.09
  -5  -3  -8   65.43    6.82
   5  -3   8   61.39    6.29
   5   3   8   45.85    6.39
  -5   3  -8   61.66    6.15
  -9  -4   8   17.44    4.29
  -9   4   8   23.39    3.94
  -8  -4   8   28.22    4.99
   8   4  -8   23.02    2.72
  -8   4   8   25.34    4.17
  -8   4   8   26.75    3.89
   8   4  -8   23.57    2.63
  -7  -4   8    9.26    2.82
  -7   4   8   14.60    3.16
  -7   4   8    9.56    2.75
   7   4  -8   10.68    1.52
   7   4  -8    9.33    1.55
  -6  -4   8   16.98    3.80
  -6   4   8   17.67    3.14
  -6   4   8   20.18    3.50
   6   4  -8   15.74    1.05
  -5  -4   8   70.67    6.10
  -5   4   8   72.21    5.37
  -5   4   8   63.50    5.27
  -4  -4   8   93.66    6.79
  -4   4   8   96.75    6.42
  -4   4   8   89.65    6.04
  -4   4   8   83.83    6.31
   3  -4  -8  257.37   12.72
  -3  -4   8  283.86   13.70
  -3   4   8  262.09   13.06
  -3   4   8  270.95   13.77
  -2  -4   8   14.56    1.18
   2  -4  -8   13.32    2.54
  -2  -4   8   16.58    3.28
  -2  -4   8   14.65    1.17
  -2   4   8   13.42    2.91
  -2   4   8    8.68    2.81
  -1  -4   8   41.46    2.85
  -1  -4   8   45.81    2.89
  -1  -4   8   43.67    4.43
  -1   4   8   43.03    4.16
  -1   4   8   38.55    4.39
   0  -4  -8  119.78    7.74
   0  -4   8  122.48    6.46
   0  -4   8  120.46    6.39
   0  -4   8  121.80    7.83
   0   4   8  125.84    7.56
   1  -4   8   34.18    3.28
   1  -4   8   36.00    3.51
  -1  -4  -8   39.08    4.52
   1  -4   8   30.69    4.65
   1   4   8   35.20    4.26
   2  -4   8  211.78   11.58
  -2  -4  -8  192.85   11.32
   2  -4   8  206.42   10.65
   2   4   8  203.00   11.24
   3  -4   8   39.70    4.68
  -3  -4  -8   45.93    5.36
   3  -4   8   43.64    5.61
   3   4   8   32.10    4.81
   4  -4   8   47.87    5.37
  -4  -4  -8   51.96    6.01
   4  -4   8   63.55    6.12
  -4   4  -8   61.29    5.69
   4   4   8   51.70    5.86
   5  -4   8    0.54    2.41
   5  -4   8    6.94    3.35
  -5  -4  -8    9.01    3.64
  -5   4  -8    7.12    3.69
   5   4   8    4.30    3.16
  -9  -5   8    8.41    3.48
  -9   5   8   11.05    2.77
  -9   5   8    8.81    3.30
  -8  -5   8   31.72    5.25
   8   5  -8   28.56    2.67
   8   5  -8   28.78    2.60
  -8   5   8   27.88    4.04
  -8   5   8   26.27    4.43
  -7  -5   8   19.16    4.44
   7   5  -8   22.28    2.18
  -7   5   8   21.37    3.86
  -7   5   8   25.91    3.66
  -6  -5   8  145.82    9.69
  -6   5   8  156.43    8.66
  -6   5   8  153.01    9.00
  -5  -5   8  148.53    9.14
  -5   5   8  141.32    8.13
  -5   5   8  133.47    8.12
  -5   5   8  128.74    8.18
  -4  -5   8   99.92    7.17
  -4   5   8   93.45    6.04
  -4   5   8  108.95    6.73
  -3  -5   8  136.41    8.30
  -3   5   8  125.44    7.58
  -3   5   8  123.46    7.65
  -3   5   8  129.65    8.12
  -2  -5   8    7.74    2.61
  -2   5   8    1.65    1.90
  -2   5   8    3.66    2.16
  -1  -5   8   56.14    5.00
  -1  -5   8   53.12    3.21
   1  -5  -8   52.39    4.78
  -1  -5   8   50.86    3.17
  -1   5   8   57.89    4.90
  -1   5   8   58.63    5.21
   0  -5   8  108.63    6.03
   0  -5   8  124.19    7.65
   0  -5  -8  115.04    7.55
   0  -5   8  113.79    6.14
   0   5   8  113.80    7.36
   1  -5   8   76.02    5.00
   1  -5   8   76.04    5.12
   1  -5   8   80.21    6.14
  -1  -5  -8   75.21    6.16
   1   5   8   69.33    5.96
  -2  -5  -8   31.99    4.81
   2  -5   8   45.47    4.21
   2  -5   8   38.10    4.98
   2   5   8   34.70    4.91
   3  -5   8   16.89    3.40
   3  -5   8   10.65    3.16
  -3  -5  -8   18.92    4.18
   3   5   8   21.29    4.16
  -4  -5  -8    8.97    3.35
   4  -5   8    6.62    2.83
   4  -5   8    2.45    2.72
   4   5   8    1.08    2.88
   5  -5   8   44.45    5.45
  -5  -5  -8   38.72    6.05
   5   5   8   30.68    5.41
  -9  -6   8   -3.46    2.05
  -9   6   8    4.16    2.94
  -9   6   8    2.41    1.89
   9   6  -8   -3.70    1.40
  -8  -6   8   72.11    7.22
   8   6  -8   74.16    4.08
  -8   6   8   85.80    5.85
   8   6  -8   76.99    4.02
  -7  -6   8   47.29    5.68
  -7   6   8   44.29    4.98
  -7   6   8   41.95    4.20
  -6  -6   8  111.22    8.12
  -6   6   8  103.82    6.68
  -6   6   8  100.43    6.95
  -6   6   8  105.65    7.40
  -5  -6   8   62.00    5.74
  -5   6   8   67.73    5.94
  -5   6   8   67.14    4.79
  -5   6   8   74.40    5.81
  -4  -6   8    3.55    2.21
  -4   6   8    8.57    2.94
  -4   6   8    6.20    2.51
  -4   6   8    6.10    1.76
  -3  -6   8   53.16    5.34
  -3   6   8   55.25    4.75
  -3   6   8   61.04    5.37
  -3   6   8   60.63    5.12
  -2  -6   8  332.18   15.54
  -2   6   8  309.23   15.04
  -2   6   8  294.41   14.95
  -1  -6   8   61.07    3.45
  -1  -6   8   59.77    5.33
  -1  -6   8   59.19    3.40
   1  -6  -8   65.25    5.29
  -1   6   8   64.03    5.73
  -1   6   8   65.57    5.44
   0  -6   8  150.72    7.59
   0  -6  -8  158.63    9.30
   0  -6   8  158.71    9.20
   0  -6   8  157.78    7.73
   0   6   8  149.91    9.10
   1  -6   8   24.48    3.02
   1  -6   8   24.42    3.96
  -1  -6  -8   21.99    3.98
   1  -6   8   23.85    2.71
   1   6   8   27.53    4.31
   2  -6   8   47.12    4.25
  -2  -6  -8   48.49    5.50
   2  -6   8   40.53    4.68
   2   6   8   54.58    5.56
   3  -6   8  132.10    8.78
   3  -6   8  140.32    8.64
   4  -6   8   17.36    4.06
   4  -6   8   16.15    3.56
  -4  -6  -8   14.91    4.13
   4   6   8   18.25    4.05
  -5  -6  -8    8.76    3.83
   5  -6   8    7.19    3.25
   5  -6   8    8.52    3.43
   5   6   8    9.88    3.77
  -8  -7   8   18.31    4.52
  -8   7   8   19.59    4.32
  -8   7   8   23.11    3.21
  -7  -7   8   46.48    5.82
  -7   7   8   51.59    4.51
  -7   7   8   49.52    4.95
  -7   7   8   54.94    5.67
  -6  -7   8   15.26    3.90
  -6   7   8   16.18    2.84
  -6   7   8   13.78    2.41
  -6   7   8   15.37    3.50
  -5  -7   8  163.92   10.49
  -5   7   8  174.59    9.11
  -5   7   8  176.18   10.20
  -4  -7   8   64.73    6.07
  -4   7   8   68.00    5.79
  -4   7   8   71.02    5.17
  -4   7   8   66.68    4.80
  -3  -7   8  147.54    9.32
  -3   7   8  157.16    9.23
  -3   7   8  160.12    9.23
  -3   7   8  150.70    8.58
  -2  -7   8   67.30    5.63
  -2   7   8   54.00    5.27
  -2   7   8   52.04    5.02
  -1  -7   8   25.91    2.17
  -1  -7   8   34.25    4.44
  -1  -7   8   31.14    2.29
   1  -7  -8   32.72    4.46
  -1   7   8   24.79    4.11
   0  -7  -8   33.91    4.79
   0  -7   8   34.91    2.83
   0  -7   8   39.72    4.62
   0  -7   8   33.90    3.02
   0   7   8   27.09    4.40
   1  -7   8   92.79    5.93
   1  -7   8   93.10    5.75
  -1  -7  -8   91.05    7.16
   1  -7   8   97.49    7.05
   1   7   8  109.14    7.55
   2  -7   8    4.68    2.07
   2  -7   8    7.86    2.75
  -2  -7  -8    0.69    2.72
   2   7   8    4.84    2.99
   3  -7   8   41.55    4.57
  -3  -7  -8   41.56    5.84
   3  -7   8   48.44    5.27
   3   7   8   34.45    5.30
   4  -7   8   32.92    4.87
   4  -7   8   34.52    5.57
  -4  -7  -8   26.87    5.14
   4   7   8   25.39    5.04
   5  -7   8    9.27    3.38
  -5  -7  -8    6.35    3.49
   5  -7   8    4.90    2.88
   5   7   8    6.66    3.89
  -8  -8   8   32.20    5.69
  -8   8   8   28.56    4.99
  -8   8   8   36.51    3.28
  -7  -8   8    8.75    3.50
  -7   8   8    9.39    2.13
  -7   8   8    4.96    1.86
  -7   8   8    7.02    3.37
  -6  -8   8    7.38    3.13
  -6   8   8    5.73    2.01
  -6   8   8    8.12    1.90
  -6   8   8    4.35    3.08
  -5  -8   8   51.40    5.86
  -5   8   8   59.17    5.80
  -5   8   8   56.34    4.55
  -5   8   8   62.56    4.38
  -4  -8   8   20.16    4.01
  -4   8   8   16.59    2.67
  -4   8   8   17.29    2.96
  -4   8   8   15.19    3.50
  -3  -8   8   99.03    7.06
  -3   8   8   83.72    5.96
  -3   8   8   74.57    7.46
  -3   8   8   83.22    6.68
  -2  -8   8  159.26    9.83
  -2   8   8  175.71    9.59
  -2   8   8  168.19    9.97
   1  -8  -8    3.70    2.28
  -1  -8   8    3.13    2.57
  -1  -8   8    2.05    0.98
  -1  -8   8    2.92    1.12
  -1   8   8    0.52    2.50
   0  -8   8   77.49    4.77
   0  -8  -8   80.06    6.29
   0  -8   8   80.01    4.94
   0  -8   8   86.75    6.57
   0   8   8   91.35    7.05
   1  -8   8   66.77    4.74
   1  -8   8   68.46    5.92
   1  -8   8   78.41    7.35
  -1  -8  -8   72.43    6.61
   1   8   8   87.59    6.83
  -2  -8  -8   69.36    6.50
   2  -8   8   65.41    5.87
   2  -8   8   70.73    5.52
   2   8   8   61.43    8.22
   3  -8   8   44.83    4.98
   3  -8   8   49.14    5.00
  -3  -8  -8   44.90    6.09
   3   8   8   42.38    5.99
  -4  -8  -8    2.05    2.97
   4  -8   8    0.42    2.46
   4  -8   8    1.76    2.60
   4   8   8    1.34    3.01
  -8  -9   8    5.47    3.27
  -8   9   8    3.15    1.48
  -8   9   8    3.64    3.19
  -7  -9   8   20.08    4.49
  -7   9   8   29.37    2.79
  -7   9   8   19.82    4.45
  -6  -9   8   49.15    5.95
  -6   9   8   46.24    5.54
  -6   9   8   45.20    3.78
  -6   9   8   42.39    3.66
  -5  -9   8   15.47    3.94
  -5   9   8   14.09    2.66
  -5   9   8   12.52    3.52
  -5   9   8   21.31    2.44
  -4  -9   8   82.86    6.78
  -4   9   8   69.34    6.33
  -4   9   8   68.93    4.86
  -4   9   8   70.89    5.04
  -3  -9   8   64.17    6.06
  -3   9   8   59.78    5.97
  -3   9   8   71.19    5.26
  -2  -9   8  119.24    8.07
  -2   9   8  119.14    7.73
  -2   9   8  125.70    8.45
  -1  -9   8  113.63    5.73
   1  -9  -8  125.85    7.93
  -1  -9   8  117.32    5.78
  -1  -9   8  137.34    8.21
  -1   9   8  113.74    8.24
   0  -9   8   49.26    3.64
   0  -9   8   54.76    5.34
   0  -9   8   56.07    3.97
   0  -9  -8   55.83    5.51
   0   9   8   46.68    5.50
   1  -9   8    7.94    2.79
   1  -9   8    9.55    2.48
  -1  -9  -8    5.98    2.79
   2  -9   8    6.05    2.46
   2  -9   8    2.83    2.23
   2   9   8    7.77    3.33
   3  -9   8   40.94    4.73
  -3  -9  -8   44.34    6.29
   3  -9   8   47.73    5.10
   3   9   8   28.41    5.01
   4  -9   8   16.69    3.66
  -4  -9  -8   26.29    5.21
   4  -9   8   19.08    3.89
   4   9   8   21.56    4.90
  -7 -10   8   22.48    4.78
  -7  10   8   22.77    4.70
  -7  10   8   23.00    2.15
  -6 -10   8   18.17    4.52
  -6  10   8   19.85    4.24
  -6  10   8   15.28    2.34
  -6  10   8   14.46    2.04
  -5 -10   8    7.11    3.27
  -5  10   8    6.95    1.70
  -5  10   8    6.48    3.53
  -5  10   8    3.11    1.76
  -4 -10   8   51.57    5.74
  -4  10   8   53.76    4.44
  -4  10   8   54.84    4.06
  -3 -10   8  196.00   11.30
  -3  10   8  196.62   10.12
  -3  10   8  180.86   11.31
  -2 -10   8   52.08    5.40
  -2  10   8   67.28    6.21
  -2  10   8   53.63    5.05
   1 -10  -8   67.02    5.73
  -1 -10   8   57.28    3.66
  -1 -10   8   63.73    3.72
  -1 -10   8   72.65    5.91
  -1  10   8   70.82    6.48
   0 -10  -8   59.10    5.74
   0 -10   8   60.80    4.19
   0 -10   8   54.58    4.21
   0 -10   8   47.95    5.18
   0  10   8   49.27    5.95
  -1 -10  -8   16.88    3.74
   1 -10   8   17.35    3.56
   1 -10   8   16.83    2.99
   1  10   8   15.08    4.07
   2 -10   8   80.43    6.43
  -2 -10  -8   93.77    7.79
   2 -10   8   88.88    6.37
  -2  10  -8   79.14    6.19
   2  10   8   85.43    7.66
   3 -10   8    1.66    2.41
  -3 -10  -8    2.17    2.72
   3 -10   8    0.77    2.40
   3  10   8    0.69    3.05
  -6 -11   8   39.98    6.02
  -6  11   8   37.33    5.71
  -6  11   8   40.11    2.65
  -5 -11   8   57.83    6.20
  -5  11   8   51.14    3.66
  -5  11   8   46.41    6.30
  -5  11   8   43.38    3.45
  -4  11   8   53.14    4.15
  -4  11   8   44.30    6.08
  -4  11   8   51.88    3.98
  -3 -11   8   30.09    4.84
  -3  11   8   37.73    5.53
  -3  11   8   23.82    3.38
  -2 -11   8   30.65    4.85
  -2  11   8   26.71    3.86
  -2  11   8   25.34    4.63
  -1 -11   8   60.08    3.84
  -1 -11   8   69.65    4.01
  -1 -11   8   68.87    6.21
   1 -11  -8   74.92    5.90
  -1  11   8   74.04    6.95
   0 -11   8  101.97    7.48
   0 -11   8   98.42    5.94
   0 -11  -8  112.26    8.00
   0  11   8  117.61    8.74
   0  11  -8  115.46    6.34
  -1 -11  -8   89.82    7.38
  -1  11  -8   79.69    5.66
   1  11   8   79.56    7.52
   2 -11   8   16.80    3.52
  -2 -11  -8   18.26    4.19
  -2  11  -8   20.26    3.60
   2  11   8   18.24    4.48
  -5 -12   8    1.20    2.58
  -5  12   8    0.20    1.24
  -5  12   8    2.74    2.97
  -4 -12   8   17.02    3.89
  -4  12   8   12.14    2.30
  -4  12   8   12.62    4.04
  -3  12   8   55.55    6.42
  -3  12   8   63.62    4.92
  -2 -12   8   74.26    6.35
  -2  12   8   70.33    5.78
  -2  12   8   66.38    6.46
  -1 -12   8   44.05    3.38
  -1 -12   8   58.56    5.77
   1 -12  -8   60.50    5.27
  -1  12   8   55.47    6.28
   0 -12   8    7.87    2.93
   0 -12  -8    2.39    2.69
   0  12   8    4.45    3.18
   0  12  -8    5.77    1.86
   1 -12   8   17.79    3.50
  -1 -12  -8   31.12    4.94
  -1  12  -8   20.86    3.34
   1  12   8   17.07    4.61
  -2 -12  -8   19.77    4.41
   2 -12   8   12.01    3.22
   2  12   8   12.92    4.30
  -2  12  -8   11.17    2.99
  -4 -13   8   14.01    3.92
  -4  13   8   18.69    4.67
  -4  13   8    8.14    1.99
  -3 -13   8   52.17    5.63
  -3  13   8   50.27    6.68
  -2 -13   8    8.41    3.04
  -2  13   8    8.61    2.74
  -2  13   8   10.60    3.72
   1 -13  -8    2.70    2.44
  -1 -13   8    1.32    2.44
   1  13  -8    3.39    1.31
  -1  13   8   -0.04    2.02
  -1  13   8    1.37    2.95
   0 -13   8   37.52    4.59
   0 -13  -8   39.75    4.92
   0  13   8   45.34    6.33
  -9   0   9   32.88    5.18
  -9   0   9   37.71    4.28
  -8   0   9   53.23    5.68
  -8   0   9   56.17    4.72
   7   0  -9    0.41    1.49
  -7   0   9    2.74    1.71
  -7   0   9    3.13    2.66
  -6   0   9   33.80    3.05
  -6   0   9   20.31    4.11
   6   0  -9   23.95    2.70
  -5   0   9  174.25   10.24
   5   0  -9  181.34    8.51
  -5   0   9  175.66    8.57
   4   0  -9  228.65   10.29
  -4   0   9  223.52   10.26
  -4   0   9  222.80   12.00
   3   0  -9  176.39    8.56
  -3   0   9  179.45   10.21
  -3   0   9  185.66    8.63
  -2   0   9   79.44    4.98
  -2   0   9   88.92    6.53
   2   0  -9   83.98    4.98
  -1   0   9  168.61   10.21
  -1   0   9  181.63    8.93
   0   0   9  207.37   11.28
   0   0   9  215.72   11.89
   0   0   9  201.61   10.41
   1   0   9  678.91   29.92
   1   0   9  638.44   28.24
   2   0   9    4.81    2.26
  -2   0  -9    6.40    2.68
   3   0   9   16.83    3.59
  -3   0  -9   19.43    4.12
   4   0   9   50.95    5.62
  -4   0  -9   46.16    6.20
  -5   0  -9    2.41    2.86
   5   0   9    2.58    2.95
  -9  -1   9    7.97    3.25
  -9  -1   9    2.59    2.00
  -9   1   9    3.50    2.31
  -9   1   9    9.01    3.07
  -8  -1   9   19.39    2.99
  -8  -1   9   16.85    4.49
   8   1  -9   13.76    2.63
  -8   1   9   24.74    3.60
  -8   1   9   22.05    4.09
  -7  -1   9   71.81    6.47
  -7  -1   9   66.81    4.58
  -7   1   9   70.08    6.48
  -7   1   9   72.07    5.12
   7   1  -9   74.82    4.68
  -6  -1   9    8.48    3.07
   6  -1  -9    6.63    2.09
  -6  -1   9    9.25    1.77
   6   1  -9    6.57    1.62
  -6   1   9    7.11    2.91
  -6   1   9    8.65    2.08
  -5  -1   9   42.82    5.00
   5  -1  -9   45.66    3.72
  -5  -1   9   43.90    3.09
  -5   1   9   45.10    4.90
   5   1  -9   43.32    3.08
  -5   1   9   51.93    3.78
  -4  -1   9  108.43    5.49
   4  -1  -9  108.62    6.06
  -4  -1   9  107.61    7.30
  -4   1   9  114.55    6.24
  -4   1   9  109.35    7.41
   4   1  -9  113.47    5.52
  -3  -1   9   11.33    3.05
   3  -1  -9   12.43    2.18
  -3  -1   9   15.09    1.97
  -3   1   9   11.86    2.96
  -3   1   9   11.32    2.20
   3   1  -9   14.33    1.87
  -2  -1   9  546.48   24.73
  -2  -1   9  548.72   22.87
   2  -1  -9  542.98   23.39
   2   1  -9  546.52   22.88
  -2   1   9  555.20   24.81
  -2   1   9  566.20   23.40
  -1  -1   9   35.24    3.29
   1  -1  -9   42.49    3.74
  -1  -1   9   35.88    4.81
  -1  -1   9   40.99    3.60
   1   1  -9   52.57    3.62
  -1   1   9   51.92    4.18
  -1   1   9   56.09    5.21
   0  -1   9  315.85   16.20
   0  -1   9  309.93   14.69
   0  -1   9  309.80   14.65
   0   1   9  326.39   16.42
   0   1   9  347.96   15.24
  -1  -1  -9   46.51    5.16
   1  -1   9   54.71    5.70
   1  -1   9   52.40    4.72
   1   1   9   55.31    5.12
   1   1   9   51.66    5.70
   2  -1   9    1.55    2.44
  -2  -1  -9   -1.38    2.27
   2  -1   9   -0.32    2.14
   2   1   9   -0.35    2.10
  -2   1  -9    3.47    2.69
  -3  -1  -9  106.65    8.14
   3  -1   9   94.96    7.19
  -3   1  -9  111.64    8.07
   3   1   9   98.79    7.47
   4  -1   9   13.56    3.50
  -4  -1  -9   14.60    4.12
  -4   1  -9   13.32    3.88
   4   1   9    7.39    3.28
   5  -1   9   26.15    4.82
  -5  -1  -9   19.20    4.55
   5   1   9   25.86    5.00
  -5   1  -9   26.31    4.89
  -9  -2   9   14.55    3.95
  -9   2   9   11.79    3.04
   9   2  -9   13.76    2.79
  -8  -2   9   25.17    2.74
  -8  -2   9   18.77    4.04
  -8   2   9   18.54    3.36
  -8   2   9   24.85    4.24
  -7  -2   9    7.20    1.66
  -7  -2   9   14.34    3.78
  -7   2   9    8.47    3.04
  -7   2   9    7.56    2.28
   7   2  -9    8.94    1.83
  -6  -2   9   44.90    2.95
   6  -2  -9   45.10    4.03
  -6  -2   9   51.02    5.44
  -6   2   9   49.16    5.26
   6   2  -9   42.31    2.92
  -6   2   9   43.66    4.47
   5  -2  -9   71.67    5.19
  -5  -2   9   81.21    6.66
  -5  -2   9   81.08    4.10
  -5   2   9   93.25    5.60
  -5   2   9   94.50    6.81
  -4  -2   9   33.78    4.70
   4  -2  -9   30.30    3.12
   4   2  -9   29.02    1.98
  -4   2   9   33.00    4.37
  -4   2   9   31.91    3.35
   3  -2  -9  243.86   11.65
  -3  -2   9  231.64   10.46
  -3  -2   9  231.81   12.66
   3   2  -9  251.65   10.55
  -3   2   9  264.83   12.90
  -3   2   9  261.53   11.80
  -2  -2   9   29.42    2.56
   2  -2  -9   28.65    3.19
  -2  -2   9   32.61    3.95
  -2  -2   9   34.80    2.64
  -2   2   9   30.22    4.32
  -2   2   9   31.74    3.31
  -1  -2   9  113.67    6.04
  -1  -2   9  127.99    7.99
   1  -2  -9  112.52    6.64
  -1  -2   9  107.91    5.99
  -1   2   9   96.65    7.48
   0  -2   9  100.28    6.03
   0  -2   9  105.74    7.51
   0  -2   9   93.16    5.87
   0   2   9  113.90    7.94
   0   2   9  107.07    6.66
  -1  -2  -9   57.37    5.63
   1  -2   9   57.27    4.68
   1  -2   9   65.29    5.92
   1   2   9   44.74    4.67
   2  -2   9   13.55    3.68
  -2  -2  -9   11.35    3.42
   2  -2   9   14.83    3.02
   2   2   9   12.59    3.24
   3  -2   9    0.24    2.66
   3  -2   9    4.35    2.90
  -3   2  -9    5.83    2.99
   3   2   9    5.87    2.83
   4  -2   9    4.73    2.76
  -4  -2  -9    4.07    3.02
   4   2   9    4.38    3.09
  -4   2  -9    4.48    2.98
   5  -2   9   15.36    4.12
  -5  -2  -9   14.22    4.24
   5   2   9   12.81    4.19
  -5   2  -9    8.31    3.34
  -9  -3   9    7.84    3.22
  -9   3   9   10.29    2.94
  -9   3   9   14.19    3.27
   9   3  -9    9.41    2.15
  -8  -3   9    0.11    2.42
  -8   3   9    0.51    2.17
   8   3  -9    0.11    1.33
  -8   3   9    0.14    1.94
   8   3  -9   -1.53    1.34
  -7  -3   9   26.80    4.63
  -7   3   9   29.05    4.39
  -7   3   9   22.24    3.55
   7   3  -9   21.65    2.04
   7   3  -9   24.56    2.20
  -6  -3   9   23.94    4.40
  -6   3   9   22.08    3.24
   6   3  -9   20.30    1.33
   6   3  -9   18.57    1.37
  -6   3   9   15.52    3.54
  -5  -3   9   15.13    3.69
  -5   3   9   12.72    2.81
  -5   3   9   14.18    3.17
   4  -3  -9    2.16    1.66
  -4  -3   9    1.20    2.43
  -4   3   9    7.20    2.61
  -4   3   9    3.59    2.01
  -3  -3   9   54.71    2.52
  -3  -3   9   50.57    2.46
   3  -3  -9   46.77    3.97
  -3  -3   9   53.37    5.16
  -3   3   9   50.25    4.84
  -3   3   9   46.07    4.14
   2  -3  -9   15.44    2.78
  -2  -3   9   19.80    3.72
  -2  -3   9   17.00    1.79
  -2  -3   9   17.09    1.85
  -2   3   9   19.10    3.19
  -2   3   9   17.57    3.52
  -1  -3   9   51.44    3.65
  -1  -3   9   54.28    5.35
  -1  -3   9   60.37    3.80
  -1   3   9   58.53    4.75
  -1   3   9   61.81    5.61
   0  -3  -9   36.44    4.88
   0  -3   9   30.40    3.12
   0  -3   9   28.89    4.47
   0   3   9   36.90    5.29
   0   3   9   32.56    4.01
   1  -3   9   16.72    2.78
  -1  -3  -9   20.38    4.01
   1  -3   9   18.02    3.91
   1   3   9   18.95    3.52
   2  -3   9   30.81    4.91
  -2  -3  -9   26.37    4.50
   2  -3   9   32.19    3.76
   2   3   9   26.13    4.28
  -3  -3  -9    2.31    2.85
   3  -3   9    7.50    3.03
   3  -3   9    9.40    3.27
   3   3   9    8.40    3.21
   4  -3   9   31.64    5.16
   4  -3   9   36.51    5.56
  -4  -3  -9   21.06    4.64
   4   3   9   28.37    4.78
  -4   3  -9   32.94    5.52
  -5  -3  -9    1.70    2.98
   5  -3   9    3.61    2.65
   5  -3   9    3.45    3.17
   5   3   9    3.45    3.45
  -5   3  -9    4.45    3.01
  -9  -4   9   20.12    4.48
  -9   4   9   19.31    3.73
  -9   4   9   18.61    4.37
   9   4  -9   17.22    2.47
  -8  -4   9    1.83    2.97
  -8   4   9    1.88    2.09
   8   4  -9   -2.13    1.25
  -8   4   9    7.77    2.89
   8   4  -9    1.48    1.00
  -7   4   9   11.69    2.94
  -7   4   9   10.21    2.82
  -6  -4   9   46.01    5.49
  -6   4   9   40.64    4.52
  -6   4   9   54.09    5.15
  -5  -4   9   63.11    5.57
  -5   4   9   53.72    5.23
  -5   4   9   57.15    5.03
  -4  -4   9  158.80    9.95
  -4   4   9  172.85    9.62
  -4   4   9  162.15    8.94
  -3  -4   9    7.57    2.97
  -3   4   9    0.92    2.02
  -3   4   9    1.27    2.02
  -2  -4   9   11.45    1.35
  -2  -4   9   11.21    3.24
  -2   4   9   12.77    2.84
  -2   4   9   17.33    3.45
  -1  -4   9  104.94    7.25
  -1  -4   9   90.63    5.12
  -1  -4   9   95.95    5.18
  -1   4   9  104.43    6.73
  -1   4   9   97.44    7.29
   0  -4   9   56.02    4.00
   0  -4   9   59.13    4.19
   0  -4   9   62.16    5.73
   0  -4  -9   66.29    5.69
   0   4   9   53.11    5.07
  -1  -4  -9   51.20    5.41
   1  -4   9   47.49    5.24
   1  -4   9   48.42    4.23
   1   4   9   48.52    4.98
   2  -4   9   53.52    5.71
  -2  -4  -9   60.35    5.73
   2  -4   9   56.98    5.11
   2   4   9   68.13    6.00
   3  -4   9    7.81    3.23
   3  -4   9    6.11    2.89
  -3  -4  -9    7.07    3.15
   3   4   9    3.98    2.98
   4  -4   9   -0.55    2.29
   4  -4   9    8.86    3.33
  -4  -4  -9    4.68    3.24
   4   4   9    5.25    3.24
  -9  -5   9    4.92    3.02
   9   5  -9   -0.73    1.58
  -9   5   9    5.90    2.76
  -9   5   9    5.00    2.53
  -8  -5   9   35.66    5.88
  -8   5   9   44.45    4.77
  -8   5   9   28.97    4.50
  -7  -5   9   36.32    5.35
  -7   5   9   47.13    4.74
  -7   5   9   40.19    4.89
  -6  -5   9   85.70    7.16
  -6   5   9   73.59    6.01
  -6   5   9   83.31    6.39
  -5  -5   9   19.36    4.00
  -5   5   9   13.12    3.18
  -5   5   9   13.66    3.20
  -4  -5   9   20.21    3.97
  -4   5   9   20.69    3.43
  -4   5   9   21.19    3.66
  -3  -5   9  104.89    7.50
  -3   5   9  118.29    7.27
  -3   5   9  111.33    7.33
  -2  -5   9  198.80    7.92
  -2  -5   9  211.55   11.30
  -2  -5   9  198.69    7.93
  -2   5   9  185.99   10.84
  -2   5   9  179.89   10.35
  -1  -5   9   72.80    4.17
  -1  -5   9   76.58    4.24
  -1  -5   9   76.93    6.29
  -1   5   9   68.91    6.16
  -1   5   9   74.17    5.87
   0  -5   9  101.74    5.87
   0  -5   9  105.93    5.95
   0  -5   9  108.16    7.54
   0  -5  -9  117.47    7.84
   0   5   9   98.95    7.14
  -1  -5  -9   41.82    5.57
   1  -5   9   41.06    3.89
   1  -5   9   40.08    4.88
   1   5   9   38.54    5.08
   2  -5   9   11.91    3.01
  -2  -5  -9    8.07    3.32
   2  -5   9   16.40    3.67
   2   5   9   15.07    3.68
   3  -5   9   30.44    4.96
  -3  -5  -9   29.02    5.10
   3  -5   9   31.97    4.49
   3   5   9   26.18    4.81
   4  -5   9   23.63    4.72
  -4  -5  -9   21.35    4.77
   4  -5   9   15.68    3.88
   4   5   9   23.98    4.82
  -8  -6   9   63.07    6.85
  -8   6   9   55.45    5.10
  -8   6   9   54.53    5.76
  -7  -6   9    3.73    2.95
  -7   6   9    8.82    2.71
  -7   6   9    9.75    3.14
  -6   6   9   57.98    5.35
  -6   6   9   50.72    4.84
  -5  -6   9  211.81   12.21
  -5   6   9  195.80   11.26
  -5   6   9  211.14   11.01
  -4  -6   9  168.05   10.34
  -4   6   9  159.29    9.55
  -4   6   9  180.86    9.75
  -3  -6   9  122.86    8.22
  -3   6   9  111.82    7.60
  -3   6   9  119.28    7.67
  -2  -6   9    8.44    3.14
  -2   6   9    8.68    3.01
  -2   6   9    8.82    2.94
  -1  -6   9   71.91    4.10
  -1  -6   9   76.19    4.09
  -1  -6   9   81.54    6.63
  -1   6   9   80.12    6.56
  -1   6   9   71.22    6.00
   0  -6   9  170.67   10.34
   0  -6   9  168.38    8.44
   0  -6  -9  173.13   10.31
   0  -6   9  160.16    8.31
   0   6   9  181.50   10.20
   1  -6   9  245.77   13.26
  -1  -6  -9  245.97   13.62
   1  -6   9  246.17   11.98
   1   6   9  242.96   13.28
   2  -6   9   40.64    4.43
   2  -6   9   43.30    5.34
  -3  -6  -9   23.15    4.77
   3  -6   9   17.93    4.16
   3  -6   9   18.39    3.74
   3   6   9   14.11    3.88
  -4  -6  -9    8.83    3.80
   4  -6   9   10.90    4.24
   4  -6   9   10.11    3.31
   4   6   9    7.39    3.71
  -8  -7   9   23.30    4.91
  -8   7   9   22.46    3.47
  -8   7   9   23.53    4.42
  -7  -7   9   79.97    7.42
  -7   7   9   72.46    5.60
  -6  -7   9   31.80    5.37
  -6   7   9   36.74    4.14
  -6   7   9   42.67    4.91
  -5  -7   9   26.12    4.74
  -5   7   9   26.12    3.80
  -5   7   9   31.11    4.46
  -4  -7   9   13.91    3.68
  -4   7   9   18.55    3.69
  -4   7   9   19.11    3.32
  -3  -7   9   25.70    4.47
  -3   7   9   29.09    4.44
  -3   7   9   28.84    4.05
  -2  -7   9  152.52    9.61
  -2   7   9  163.24    9.56
  -2   7   9  148.49    9.26
  -1  -7   9   29.20    4.47
  -1  -7   9   21.17    1.95
   1  -7  -9   19.96    3.78
  -1  -7   9   21.95    2.07
  -1   7   9   25.10    4.14
  -1   7   9   27.05    4.40
   0  -7   9  103.20    7.42
   0  -7   9   99.50    5.60
   0  -7   9   94.85    5.69
   0  -7  -9   99.35    7.47
   0   7   9  112.09    7.85
   1  -7   9   28.01    4.75
   1  -7   9   29.10    3.44
  -1  -7  -9   33.86    5.10
   1   7   9   29.30    4.58
   2  -7   9   -1.59    2.19
   2  -7   9    1.20    1.79
  -2  -7  -9   -0.66    2.40
   2   7   9    5.60    3.35
   3  -7   9   56.58    5.61
   3  -7   9   47.90    4.88
  -3  -7  -9   48.15    6.64
   3   7   9   43.92    6.05
   4  -7   9    2.10    3.25
  -4  -7  -9   10.23    3.86
   4  -7   9    6.91    2.87
   4   7   9    5.23    3.57
  -8  -8   9   16.64    4.54
  -8   8   9   18.95    2.80
  -8   8   9   28.69    4.76
  -7  -8   9    4.03    3.22
  -7   8   9    5.25    2.06
  -7   8   9    5.60    3.17
  -6  -8   9    2.14    3.00
  -6   8   9    4.23    2.16
  -5   8   9   79.16    5.89
  -5   8   9   86.56    6.96
  -4  -8   9   17.58    4.27
  -4   8   9   20.52    3.47
  -4   8   9   25.32    4.21
  -3  -8   9   54.23    5.79
  -3   8   9   56.31    5.74
  -3   8   9   70.23    5.63
  -2  -8   9    8.41    2.95
  -2   8   9    8.63    3.35
  -2   8   9    6.47    2.86
  -1  -8   9   10.96    3.12
  -1  -8   9    6.00    1.33
  -1  -8   9    7.11    1.29
   1  -8  -9    7.05    3.06
  -1   8   9    5.24    3.01
  -1   8   9    8.98    3.18
   0  -8   9   48.93    3.75
   0  -8   9   43.43    3.38
   0  -8   9   45.38    5.01
   0  -8  -9   44.51    5.15
   0   8   9   55.34    5.78
   1  -8   9   15.78    3.57
   1  -8   9   13.86    2.69
  -1  -8  -9   18.77    4.10
   1   8   9   17.78    4.00
   2  -8   9    1.84    2.75
  -2  -8  -9    3.08    3.15
   2  -8   9    5.43    2.40
   2   8   9    6.98    3.43
   3  -8   9    7.89    2.87
  -3  -8  -9   14.04    4.58
   3  -8   9   10.48    3.15
   3   8   9    4.81    3.38
  -7  -9   9    5.48    3.51
  -7   9   9    4.67    3.20
  -6  -9   9   17.46    4.21
  -6   9   9    9.16    2.87
  -6   9   9   11.02    3.52
  -5  -9   9    5.67    3.06
  -5   9   9    3.17    2.66
  -5   9   9   -1.26    1.95
  -4  -9   9    4.61    2.99
  -4   9   9    3.71    2.23
  -4   9   9    5.40    2.80
  -3  -9   9   52.25    5.64
  -3   9   9   37.21    4.44
  -3   9   9   37.20    5.16
  -2  -9   9   10.71    3.67
  -2   9   9   12.35    3.17
  -2   9   9    8.56    3.44
  -1  -9   9   35.27    2.55
  -1  -9   9   42.51    2.67
  -1  -9   9   38.74    5.09
   1  -9  -9   44.73    5.10
  -1   9   9   39.84    4.83
  -1   9   9   36.63    5.40
   0  -9   9   22.93    2.69
   0  -9   9   21.95    4.03
   0  -9   9   19.54    2.38
   0  -9  -9   19.05    3.98
   0   9   9   23.23    4.53
   1  -9   9   13.68    2.60
   1  -9   9    5.04    2.73
   1   9   9   10.08    3.75
  -2  -9  -9   40.33    5.78
   2  -9   9   37.92    5.19
   2  -9   9   40.26    4.39
   2   9   9   33.50    5.58
   3  -9   9    5.67    2.89
   3  -9   9   18.05    3.53
   3   9   9   11.60    4.23
  -6 -10   9   22.77    4.85
  -6  10   9   17.84    4.16
  -6  10   9   24.10    3.10
  -5 -10   9   28.02    4.99
  -5  10   9   31.04    4.97
  -5  10   9   28.17    4.11
  -4 -10   9   61.85    6.38
  -4  10   9   58.85    6.24
  -4  10   9   64.44    5.24
  -3 -10   9   10.76    3.62
  -3  10   9   13.24    2.97
  -3  10   9    6.89    3.32
  -2 -10   9    6.12    3.39
  -2  10   9    7.92    2.81
  -2  10   9    9.81    3.51
  -1 -10   9   11.67    1.54
  -1 -10   9    7.24    3.29
  -1 -10   9   10.05    1.54
   1 -10  -9   12.95    3.40
  -1  10   9   11.25    3.20
  -1  10   9   13.57    3.87
   0 -10   9   35.03    5.09
   0 -10  -9   39.49    5.28
   0 -10   9   33.75    3.26
   0  10   9   32.20    5.27
  -1 -10  -9    9.60    3.38
   1 -10   9    9.62    3.08
   1 -10   9   12.82    2.61
   1  10   9    7.70    3.51
   2 -10   9   22.97    4.24
   2 -10   9   23.75    3.68
  -2 -10  -9   25.70    4.89
   2  10   9   21.33    5.11
  -6 -11   9   17.02    4.35
  -6  11   9    6.34    3.37
  -6  11   9   12.43    2.22
  -5 -11   9    2.33    2.61
  -5  11   9   -1.56    1.63
  -5  11   9    0.33    2.69
  -4 -11   9    2.93    2.94
  -4  11   9    6.90    3.37
  -4  11   9    7.63    2.42
  -3 -11   9   64.98    7.56
  -3  11   9   67.27    5.61
  -3  11   9   67.14    6.60
  -2 -11   9   80.65    7.06
  -2  11   9   65.79    5.92
  -2  11   9   76.80    7.10
  -1 -11   9   76.04    4.00
  -1 -11   9   67.05    3.92
  -1 -11   9   72.16    6.45
   1 -11  -9   81.49    6.63
  -1  11   9   80.14    7.34
  -1  11   9   87.14    7.09
   0 -11   9   -0.11    1.42
   0 -11   9   -1.73    2.53
   0 -11  -9   -0.07    2.30
   0  11   9    3.15    3.09
   1 -11   9    4.50    2.07
  -1 -11  -9    8.00    3.39
   1 -11   9    3.17    2.72
   1  11   9    3.52    3.60
  -5 -12   9   52.40    6.15
  -5  12   9   48.42    6.59
  -5  12   9   43.63    3.89
  -4 -12   9   82.23    7.61
  -4  12   9   87.08    7.80
  -4  12   9   72.39    5.43
  -3 -12   9   27.77    4.64
  -3  12   9   34.51    5.48
  -3  12   9   24.03    3.81
  -2 -12   9    4.76    3.52
  -2  12   9    8.92    2.84
  -2  12   9    5.83    3.44
  -1 -12   9   14.59    3.80
  -1 -12   9   14.32    1.70
  -1  12   9   16.47    3.72
  -1  12   9   13.99    4.06
   0 -12   9   18.18    2.61
   0 -12   9   21.66    4.23
   0 -12  -9   17.54    4.05
   0  12   9   16.29    4.50
  -2  13   9   50.98    6.92
  -2  13   9   47.01    5.18
  -9   0  10   -1.01    2.85
  -9   0  10    1.89    1.76
  -8   0  10   33.82    5.31
  -8   0  10   37.60    3.68
   7   0 -10   47.13    3.89
  -7   0  10   53.45    4.00
  -7   0  10   48.65    5.68
  -6   0  10   26.81    2.87
  -6   0  10   29.80    4.86
   6   0 -10   22.08    2.70
   5   0 -10    1.80    1.31
  -5   0  10    3.52    1.40
  -5   0  10    1.41    2.57
  -4   0  10   23.53    2.59
   4   0 -10   23.31    2.43
  -4   0  10   22.42    4.13
   3   0 -10   32.27    2.98
  -3   0  10   38.01    4.62
  -3   0  10   35.76    3.20
  -2   0  10  130.26    7.08
  -2   0  10  132.15    8.72
   1   0 -10   55.34    4.27
  -1   0  10   61.37    4.59
  -1   0  10   48.80    5.52
   0   0  10    5.58    2.69
   0   0  10    5.85    2.16
   1   0  10  114.05    8.30
   1   0  10  102.63    7.16
   2   0  10   16.95    3.61
  -3   0 -10   28.10    5.15
   4   0  10   23.89    4.61
  -4   0 -10   23.32    4.99
  -9  -1  10    3.90    2.93
  -9  -1  10    4.63    1.88
  -9   1  10    8.88    2.54
  -9   1  10    5.08    3.34
  -8  -1  10   23.67    2.89
  -8  -1  10   25.79    4.82
   8   1 -10   13.58    2.75
  -8   1  10   19.76    3.21
  -7  -1  10   14.52    2.06
  -7  -1  10   16.02    3.86
  -7   1  10    6.01    2.04
  -7   1  10    7.43    3.33
   7   1 -10    8.25    1.91
   6  -1 -10   13.57    2.56
  -6  -1  10   13.31    1.96
  -6  -1  10   21.45    4.25
   6   1 -10   14.72    2.10
  -6   1  10   19.13    2.78
  -6   1  10   13.03    3.51
  -5  -1  10   56.40    3.48
  -5  -1  10   59.30    5.82
  -5   1  10   58.64    5.97
   5   1 -10   53.48    3.46
  -5   1  10   52.82    4.05
  -4  -1  10   -0.13    2.41
   4  -1 -10    0.11    1.38
  -4  -1  10    3.67    1.30
  -4   1  10    4.25    1.69
  -4   1  10    0.86    2.35
   4   1 -10    0.79    1.12
   3  -1 -10  147.07    7.95
  -3  -1  10  130.00    6.62
  -3  -1  10  143.17    8.96
   3   1 -10  130.40    6.64
  -3   1  10  134.19    7.29
  -3   1  10  117.66    8.42
   2  -1 -10   38.88    3.54
  -2  -1  10   34.55    4.73
  -2  -1  10   36.09    3.34
  -2   1  10   43.30    3.85
   2   1 -10   42.91    3.26
  -2   1  10   42.71    4.93
  -1  -1  10  157.08    7.98
  -1  -1  10  154.98    9.68
  -1  -1  10  136.35    7.73
  -1   1  10  152.62    9.68
  -1   1  10  145.24    8.12
   0  -1  10   34.91    3.77
   0  -1  10   38.74    5.50
   0   1  10   42.56    5.18
   0   1  10   35.03    3.98
   1  -1  10   24.11    4.67
   1  -1  10   25.19    3.79
   1   1  10   34.84    4.48
   1   1  10   33.77    5.31
   2  -1  10   44.33    5.06
   2  -1  10   49.78    5.93
   2   1  10   42.18    4.88
   3  -1  10   12.25    3.96
   3  -1  10    6.28    2.99
  -3  -1 -10    5.24    3.13
  -3   1 -10   15.29    3.98
   3   1  10   10.39    3.66
  -4  -1 -10    2.15    2.74
   4  -1  10   -0.05    2.66
   4   1  10    3.79    3.21
  -4   1 -10    0.95    2.73
  -9  -2  10    5.40    3.15
   9   2 -10    1.42    1.61
  -9   2  10    3.70    2.25
  -9   2  10    4.30    2.94
  -8  -2  10    8.95    3.48
  -8   2  10    6.12    2.33
  -8   2  10    8.78    3.08
   8   2 -10    2.26    1.80
  -7  -2  10    3.42    1.26
  -7   2  10    8.73    2.56
   7   2 -10    2.53    1.37
  -7   2  10    5.48    2.97
  -6  -2  10   83.43    4.24
  -6  -2  10   99.32    7.50
  -6   2  10   83.50    5.68
  -6   2  10   75.00    6.62
   6   2 -10   86.55    5.48
   5  -2 -10   39.45    3.86
  -5  -2  10   43.07    5.27
  -5   2  10   38.29    3.70
   5   2 -10   34.20    2.94
  -5   2  10   38.83    5.02
  -4  -2  10  168.39    7.28
   4  -2 -10  160.77    8.64
  -4  -2  10  166.32   10.17
  -4   2  10  177.70    8.81
  -4   2  10  151.23    9.73
  -3  -2  10   10.63    1.71
  -3  -2  10   12.33    1.64
   3  -2 -10    9.53    2.24
  -3  -2  10   11.25    3.24
  -3   2  10   12.55    3.33
  -3   2  10    9.04    2.38
  -2  -2  10   34.26    4.93
  -2  -2  10   25.72    2.75
  -2  -2  10   27.65    2.54
  -2   2  10   36.92    3.64
  -2   2  10   38.16    5.03
  -1  -2  10   91.37    7.33
  -1  -2  10   92.30    5.47
  -1  -2  10   95.79    5.65
  -1   2  10   94.93    6.41
  -1   2  10   93.73    7.33
   0  -2  10   40.48    5.59
   0  -2  10   36.95    3.50
   0  -2  10   37.50    4.32
   0   2  10   40.85    4.37
   0   2  10   39.09    5.45
  -1  -2 -10   65.80    6.40
   1  -2  10   75.38    5.42
   1  -2  10   73.16    6.71
   1   2  10   64.57    6.66
   1   2  10   58.06    5.49
  -2  -2 -10    2.48    2.53
   2  -2  10    1.38    2.54
   2  -2  10    2.94    3.10
   2   2  10    3.68    2.70
  -3  -2 -10   14.89    4.31
   3  -2  10   17.90    3.72
   3  -2  10   15.15    4.33
   3   2  10   24.03    4.35
   4  -2  10   20.07    4.72
   4  -2  10   14.90    4.26
  -4  -2 -10   20.99    4.91
   4   2  10   14.90    4.04
  -4   2 -10   23.28    4.71
  -9  -3  10   22.82    4.83
  -9   3  10   19.18    3.78
  -9   3  10   20.49    3.63
   9   3 -10   15.68    2.35
  -8  -3  10    3.77    3.02
  -8   3  10    1.12    2.31
  -8   3  10   -0.35    1.93
   8   3 -10   -0.68    1.41
   8   3 -10    2.15    1.06
  -7  -3  10   82.57    7.28
  -7   3  10   74.22    6.45
   7   3 -10   73.31    3.45
  -7   3  10   87.43    6.00
  -6  -3  10    2.85    2.95
  -6   3  10    5.09    2.22
  -6   3  10    4.57    2.92
  -5  -3  10   22.63    4.52
  -5   3  10   18.19    3.68
  -5   3  10   17.97    3.07
  -4  -3  10  195.51   11.55
  -4   3  10  208.76   11.54
  -4   3  10  195.96   10.23
  -3  -3  10   42.65    5.50
  -3  -3  10   40.02    2.34
  -3   3  10   37.79    4.67
  -3   3  10   41.03    4.18
  -2  -3  10  102.48    7.85
  -2  -3  10  106.53    5.56
  -2  -3  10  107.77    5.57
  -2   3  10  118.26    8.01
  -2   3  10  125.41    7.35
  -1  -3  10   12.63    2.16
  -1  -3  10   11.75    2.09
  -1  -3  10   18.07    3.92
  -1   3  10   13.09    3.49
  -1   3  10   10.55    3.05
   0  -3  10    1.09    2.30
   0  -3  10    0.91    1.76
   0  -3  10    0.10    1.38
   0   3  10   -0.53    2.44
   0   3  10    1.86    2.51
   1  -3  10   40.91    5.69
  -1  -3 -10   37.27    5.22
   1  -3  10   30.88    3.70
   1   3  10   36.54    4.53
   2  -3  10   64.76    6.49
  -2  -3 -10   60.68    6.39
   2  -3  10   63.77    5.56
   2   3  10   54.93    5.76
   3  -3  10    7.64    3.38
   3  -3  10    7.77    3.14
  -3  -3 -10    5.40    3.36
   3   3  10    8.09    3.35
  -4  -3 -10    8.37    3.77
   4  -3  10    3.74    3.19
   4  -3  10    8.32    3.26
   4   3  10    6.35    3.35
  -8  -4  10    3.45    3.23
  -8   4  10    4.82    2.79
  -8   4  10    2.43    2.17
  -7  -4  10   18.01    4.26
  -7   4  10   14.92    3.09
  -7   4  10   12.61    3.18
  -6  -4  10   86.99    8.47
  -6   4  10   76.24    6.00
  -6   4  10   75.21    6.27
  -5  -4  10   61.47    6.39
  -5   4  10   70.94    5.51
  -5   4  10   61.25    5.59
  -4  -4  10   46.82    5.49
  -4   4  10   42.91    4.56
  -4   4  10   42.29    4.83
  -3  -4  10   71.15    6.37
  -3   4  10   66.65    5.99
  -3   4  10   73.37    5.72
  -2  -4  10   17.12    3.92
  -2  -4  10   16.91    1.83
  -2  -4  10   17.73    1.74
  -2   4  10   16.06    3.27
  -2   4  10   16.80    3.56
  -1  -4  10   91.23    5.13
  -1  -4  10   92.96    7.28
  -1  -4  10   88.34    5.16
  -1   4  10   89.17    6.58
  -1   4  10   99.55    7.53
   0  -4  10   14.37    2.22
   0  -4  10   13.50    2.54
   0  -4  10   17.33    4.02
   0  -4 -10   14.60    3.76
   0   4  10   18.93    3.59
   0   4  10   15.19    3.89
   1  -4  10  108.17    8.27
   1  -4  10  102.86    6.82
  -1  -4 -10  121.73    8.60
   1   4  10  113.77    7.92
  -2  -4 -10    4.07    3.05
   2  -4  10    7.81    2.63
   2  -4  10    8.99    3.22
   3  -4  10    3.89    2.83
   3  -4  10   -0.27    2.47
  -3  -4 -10   -0.34    2.86
   3   4  10   -0.04    2.64
   4  -4  10   17.42    4.01
   4  -4  10   17.98    4.23
  -4  -4 -10   16.40    4.45
   4   4  10   23.90    5.03
  -8  -5  10   15.88    4.43
  -8   5  10   14.28    3.37
  -8   5  10   14.83    3.45
  -7  -5  10   21.33    4.30
  -7   5  10   22.53    4.07
  -7   5  10   23.32    3.96
  -6  -5  10    3.85    3.11
  -6   5  10    3.93    2.61
  -6   5  10    1.64    2.26
  -5  -5  10   53.50    5.84
  -5   5  10   49.78    5.04
  -5   5  10   51.59    5.23
  -4  -5  10   49.34    5.72
  -4   5  10   55.63    5.08
  -4   5  10   58.96    5.33
  -3  -5  10   61.52    6.03
  -3   5  10   53.72    5.45
  -3   5  10   60.54    5.23
  -2  -5  10    7.17    2.97
  -2  -5  10    6.62    0.93
  -2   5  10   11.39    3.16
  -2   5  10    8.47    3.01
  -1  -5  10    4.25    1.52
  -1  -5  10    9.65    3.32
  -1  -5  10    6.33    1.43
  -1   5  10    6.89    2.74
  -1   5  10    5.05    2.90
   0  -5  10   66.10    4.57
   0  -5  10   65.84    6.30
   0  -5 -10   81.11    6.80
   0  -5  10   67.47    4.80
   0   5  10   63.57    5.87
   0   5  10   71.57    6.83
   1  -5  10   25.04    4.61
  -1  -5 -10   25.98    5.23
   1  -5  10   21.95    3.42
   1   5  10   24.06    4.34
   2  -5  10   61.52    6.17
   2  -5  10   56.73    5.21
  -2  -5 -10   54.95    6.41
   2   5  10   58.73    6.02
   3  -5  10    2.72    2.56
  -3  -5 -10    3.82    3.05
   3  -5  10    0.45    2.34
   3   5  10    2.54    3.04
  -8  -6  10   14.92    4.40
  -8   6  10   11.10    3.19
  -8   6  10   19.74    3.54
  -7  -6  10   32.42    5.43
  -7   6  10   37.73    4.83
  -7   6  10   40.32    5.33
  -6  -6  10   41.75    5.97
  -6   6  10   44.88    4.88
  -6   6  10   54.63    5.23
  -5   6  10   14.92    3.17
  -5   6  10   11.63    3.05
  -4  -6  10   12.59    3.79
  -4   6  10   17.14    3.42
  -4   6  10   14.28    3.51
  -3  -6  10   46.05    5.60
  -3   6  10   48.46    5.11
  -3   6  10   48.30    4.95
  -2  -6  10  139.72    9.24
  -2   6  10  144.34    8.80
  -2   6  10  129.14    8.90
  -1  -6  10   43.15    5.62
  -1  -6  10   38.63    2.96
  -1  -6  10   43.10    2.92
  -1   6  10   42.82    4.90
  -1   6  10   34.27    5.02
   0  -6  10   28.05    2.66
   0  -6  10   26.87    4.82
   0  -6 -10   26.28    4.71
   0  -6  10   26.83    3.06
   0   6  10   24.48    4.71
   0   6  10   25.33    4.88
   1  -6  10   27.90    4.65
  -1  -6 -10   19.88    4.30
   1  -6  10   22.85    3.25
  -2  -6 -10   -0.71    2.86
   2  -6  10    1.36    2.19
   2  -6  10   -0.37    2.65
   2   6  10   -1.87    2.45
   3  -6  10   15.41    4.20
   3  -6  10   14.49    3.41
  -3  -6 -10   12.01    4.05
   3   6  10   11.66    3.79
  -7  -7  10    6.20    3.24
  -7   7  10    3.43    2.61
  -7   7  10    5.99    2.98
  -6  -7  10   10.39    3.66
  -6   7  10    5.39    2.52
  -6   7  10    7.77    2.98
  -5  -7  10   47.39    6.40
  -5   7  10   49.20    4.95
  -5   7  10   48.88    5.59
  -4  -7  10    8.05    3.39
  -4   7  10   15.34    3.25
  -4   7  10   14.94    3.49
  -3  -7  10   49.37    5.66
  -3   7  10   42.44    5.16
  -3   7  10   42.96    4.94
  -2  -7  10   52.51    5.67
  -2   7  10   42.10    5.11
  -2   7  10   45.59    5.15
  -1  -7  10   73.95    4.12
  -1  -7  10   74.83    4.09
  -1  -7  10   75.22    6.69
  -1   7  10   80.46    7.00
  -1   7  10   80.93    6.92
   0  -7 -10   23.11    4.42
   0  -7  10   29.43    4.83
   0  -7  10   23.45    2.79
   0   7  10   21.34    4.36
  -1  -7 -10   39.64    5.67
   1  -7  10   40.81    3.97
   1  -7  10   37.48    5.36
   1   7  10   36.17    5.39
   2  -7  10    6.13    2.53
  -2  -7 -10    6.29    3.42
   2   7  10    2.11    3.07
  -3  -7 -10    8.84    4.02
   3  -7  10   14.43    3.86
   3  -7  10    5.40    2.87
   3   7  10    8.01    3.85
  -7  -8  10   11.68    4.16
  -7   8  10   11.88    3.02
  -7   8  10   15.27    3.84
  -6  -8  10   16.01    4.03
  -6   8  10   16.59    3.84
  -6   8  10   11.71    3.05
  -5  -8  10   28.04    4.97
  -5   8  10   23.05    3.80
  -4  -8  10   51.47    6.22
  -4   8  10   68.06    5.45
  -4   8  10   68.88    6.23
  -3  -8  10   32.24    5.34
  -3   8  10   24.60    4.34
  -3   8  10   30.24    4.39
  -2  -8  10   45.23    5.97
  -2   8  10   53.31    5.67
  -2   8  10   45.53    5.40
  -1  -8  10   24.97    4.73
  -1  -8  10   19.40    1.87
  -1  -8  10   21.63    2.01
  -1   8  10   17.07    3.99
   0  -8  10   56.44    5.92
   0  -8 -10   49.82    7.07
   0  -8  10   43.62    3.71
   0   8  10   51.79    5.89
   1  -8  10   18.58    3.04
  -1  -8 -10   19.55    4.30
   1  -8  10   14.58    3.50
   1   8  10   12.41    3.86
   2  -8  10    0.27    3.38
   2  -8  10    4.50    2.35
  -2  -8 -10    2.24    3.00
   2   8  10    0.65    2.94
  -6  -9  10   32.58    5.44
  -6   9  10   31.40    5.30
  -6   9  10   27.88    4.00
  -5  -9  10   17.46    4.40
  -5   9  10   12.83    3.58
  -5   9  10   10.81    3.05
  -4  -9  10   71.35    6.98
  -4   9  10   63.05    6.23
  -4   9  10   57.64    5.36
  -3  -9  10   19.83    4.49
  -3   9  10   29.97    5.06
  -3   9  10   29.60    4.40
  -2  -9  10  108.46    8.32
  -2   9  10  106.03    7.75
  -2   9  10   99.91    7.98
  -1  -9  10   14.31    3.96
  -1  -9  10   11.67    1.50
  -1   9  10   15.27    3.94
  -1   9  10   11.05    3.78
   0  -9  10    0.13    1.45
   0  -9  10    2.57    2.58
   0  -9 -10    0.69    2.47
   0   9  10    5.51    3.38
  -1  -9 -10    4.07    3.06
   1  -9  10    3.44    2.90
   1  -9  10    5.67    2.25
   1   9  10    0.42    2.92
  -2  -9 -10   27.35    4.93
   2  -9  10   28.89    4.73
   2  -9  10   21.78    3.57
   2   9  10   23.38    5.11
  -6 -10  10    3.89    3.01
  -6  10  10    5.87    3.19
  -6  10  10    2.24    2.11
  -5 -10  10    4.40    3.12
  -5  10  10   -0.31    2.10
  -5  10  10    3.78    2.81
  -4 -10  10    4.49    3.07
  -4  10  10    4.62    2.66
  -4  10  10   12.75    3.72
  -3 -10  10   10.49    4.00
  -3  10  10    7.10    2.94
  -3  10  10   10.22    3.64
  -2 -10  10    6.49    3.55
  -2  10  10    2.26    2.58
  -2  10  10    0.56    2.95
  -1  10  10   41.21    5.88
  -1  10  10   43.75    5.91
   0 -10 -10    3.57    2.74
   0 -10  10    3.98    1.70
   0  10  10    4.80    3.15
   1 -10  10   34.72    3.80
  -1 -10 -10   32.93    5.36
   1 -10  10   21.74    5.09
   1  10  10   33.17    5.80
  -5 -11  10   12.01    3.92
  -5  11  10   11.44    2.85
  -5  11  10   21.11    4.69
  -4 -11  10   59.85    6.45
  -4  11  10   70.95    7.04
  -4  11  10   51.63    5.22
  -3 -11  10    7.38    3.45
  -3  11  10    2.94    3.10
  -3  11  10    3.73    2.57
  -2 -11  10    7.62    3.82
  -2  11  10    8.53    3.30
  -2  11  10    7.37    3.79
  -1 -11  10   20.72    4.20
  -1  11  10   25.83    5.03
   0 -11 -10    9.43    3.63
   0 -11  10    6.08    2.97
   0 -11  10    9.07    2.01
   0  11  10    6.14    3.90
  -8   0  11    9.56    3.72
   7   0 -11   -4.62    1.75
  -7   0  11    4.19    3.09
  -7   0  11    0.95    1.33
   6   0 -11    1.10    1.52
  -6   0  11    6.15    3.04
  -6   0  11    4.91    1.67
  -5   0  11    5.27    3.05
   5   0 -11    6.79    1.77
  -5   0  11    6.60    1.75
  -4   0  11   14.38    2.24
   4   0 -11   15.56    2.37
  -4   0  11    9.58    3.33
  -3   0  11   16.65    2.55
  -3   0  11   20.39    4.18
   2   0 -11   19.34    2.78
  -2   0  11   17.31    2.79
  -2   0  11   18.73    3.89
  -1   0  11    8.92    3.28
  -1   0  11   11.93    2.64
   0   0  11    3.54    2.11
   0   0  11    4.73    2.84
   1   0  11   -1.75    2.10
   1   0  11   -3.94    2.17
   2   0  11    6.24    3.59
   2   0  11    2.89    2.43
   3   0  11   30.72    5.89
  -3   0 -11   27.90    5.03
   3   0  11   25.47    4.64
  -8  -1  11    2.83    3.32
  -8  -1  11    4.11    1.57
  -8   1  11    2.00    2.72
  -8   1  11    3.53    1.92
  -7  -1  11    3.95    1.35
  -7  -1  11    3.43    3.10
  -7   1  11    1.93    1.68
   7   1 -11   -0.78    1.40
   6  -1 -11   10.51    2.38
  -6  -1  11   10.19    3.97
  -6  -1  11   13.60    1.87
   6   1 -11    8.94    1.72
  -6   1  11    6.52    3.26
  -6   1  11   12.70    2.32
   5  -1 -11   45.33    3.80
  -5  -1  11   48.91    3.12
  -5  -1  11   50.12    5.74
  -5   1  11   45.89    3.83
  -5   1  11   43.57    5.41
   5   1 -11   40.32    3.07
   4  -1 -11   39.15    3.50
  -4  -1  11   37.47    2.92
  -4  -1  11   37.70    5.33
  -4   1  11   31.58    5.05
   4   1 -11   30.52    2.77
  -4   1  11   33.88    3.44
  -3  -1  11   65.85    4.28
   3  -1 -11   65.83    4.72
  -3  -1  11   57.78    6.02
  -3   1  11   69.86    6.33
   3   1 -11   62.89    4.11
  -3   1  11   64.92    4.74
  -2  -1  11   16.01    3.89
  -2  -1  11   16.00    2.53
  -2   1  11   21.41    4.37
  -2   1  11   12.96    2.68
  -1  -1  11   64.10    5.34
  -1  -1  11   45.76    6.02
  -1  -1  11   54.59    4.60
  -1   1  11   46.33    5.64
  -1   1  11   44.68    4.52
   0  -1  11   65.91    5.29
   0  -1  11   62.33    6.56
   0   1  11   57.16    6.29
   0   1  11   61.85    5.51
   1  -1  11   43.13    5.16
   1  -1  11   40.74    4.38
   1   1  11   30.30    4.59
   1   1  11   22.07    4.97
   2  -1  11    8.32    3.75
   2  -1  11   15.30    3.78
   2   1  11   12.90    3.94
   2   1  11   13.35    3.52
   3  -1  11    4.15    3.33
   3  -1  11    8.28    3.22
  -3  -1 -11    7.35    3.66
   3   1  11    0.54    2.83
   3   1  11    1.24    3.16
  -8  -2  11   32.76    5.70
   8   2 -11   33.53    2.69
  -8   2  11   26.98    3.86
  -8   2  11   25.04    4.88
  -7  -2  11   59.38    6.35
  -7   2  11   56.49    4.68
   7   2 -11   38.13    3.36
  -7   2  11   50.37    6.03
  -6  -2  11   12.82    3.84
   6   2 -11   17.90    1.54
  -6   2  11   15.09    3.82
  -6   2  11   21.98    3.18
  -5  -2  11   15.90    3.97
   5   2 -11   16.29    1.40
  -5   2  11   16.40    2.89
  -5   2  11   15.60    3.76
  -4  -2  11   89.85    4.39
  -4  -2  11   85.17    7.31
  -4   2  11   83.44    5.77
  -4   2  11   96.97    7.37
  -3  -2  11   78.30    6.91
  -3  -2  11   72.12    4.23
  -3  -2  11   72.07    4.20
  -3   2  11   74.80    6.58
  -3   2  11   76.01    5.46
  -2  -2  11   54.77    3.99
  -2  -2  11   56.10    3.87
  -2  -2  11   52.02    5.40
  -2   2  11   56.89    4.94
  -2   2  11   58.99    6.01
  -1  -2  11   38.48    5.59
  -1  -2  11   36.04    3.76
  -1  -2  11   39.70    3.45
  -1   2  11   34.68    4.10
  -1   2  11   39.85    4.89
   0  -2  11    6.23    3.16
   0  -2  11    1.94    1.88
   0   2  11   -0.26    2.57
   0   2  11    2.57    2.31
   1  -2  11   12.79    3.74
   1  -2  11    7.50    2.76
   1   2  11    4.96    2.91
   1   2  11   11.55    3.60
   2  -2  11   49.04    5.01
  -2  -2 -11   41.09    6.09
   2  -2  11   43.60    6.44
   2   2  11   36.43    6.35
   2   2  11   50.69    5.48
  -3  -2 -11   16.32    4.53
   3  -2  11   20.17    4.09
   3  -2  11   21.32    5.16
   3   2  11   20.67    4.73
  -8  -3  11    5.01    3.36
  -8   3  11   11.59    2.93
  -8   3  11    7.43    3.02
  -7  -3  11   17.36    4.38
  -7   3  11   20.49    3.26
  -7   3  11   13.52    3.64
  -6  -3  11   42.05    6.05
  -6   3  11   53.50    5.64
  -6   3  11   51.24    4.67
  -5  -3  11  156.28   11.51
  -5   3  11  132.84    9.37
  -5   3  11  147.49    8.37
  -4  -3  11   77.84    7.01
  -4   3  11   69.21    6.40
  -4   3  11   74.21    5.59
  -3  -3  11    3.62    0.97
  -3  -3  11    4.18    2.91
  -3   3  11    6.83    2.54
  -3   3  11    2.70    2.72
  -2  -3  11   10.71    1.87
  -2  -3  11    9.84    1.73
  -2  -3  11   11.80    3.65
  -2   3  11    9.63    3.42
  -2   3  11    8.89    2.63
  -1  -3  11   98.25    6.16
  -1  -3  11   94.99    5.70
  -1  -3  11   92.25    7.61
  -1   3  11   92.90    6.70
  -1   3  11   86.26    7.63
   0  -3  11   52.67    4.52
   0  -3  11   56.14    6.18
   0   3  11   58.19    5.75
  -1  -3 -11   88.21    7.73
   1  -3  11   95.31    8.00
   1  -3  11   88.08    6.39
   1   3  11   93.17    8.25
   1   3  11   87.41    7.02
   2  -3  11    7.69    3.04
   2  -3  11    6.25    3.16
  -2  -3 -11    6.81    3.43
   2   3  11    7.49    3.14
  -3  -3 -11   -1.22    2.92
   3  -3  11    1.71    2.94
   3  -3  11    1.32    2.49
   3   3  11   -1.39    2.43
  -8  -4  11    4.69    3.38
  -8   4  11    2.01    1.92
  -7  -4  11   26.31    5.16
  -7   4  11   49.71    4.80
  -7   4  11   34.45    5.01
  -6  -4  11   14.84    4.03
  -6   4  11   11.63    3.65
  -6   4  11   17.70    3.37
  -5  -4  11    1.56    2.92
  -5   4  11    9.14    2.71
  -5   4  11    6.72    3.04
  -4  -4  11   96.75    7.57
  -4   4  11  103.25    7.00
  -4   4  11   99.68    7.59
  -3  -4  11   37.17    5.45
  -3   4  11   34.12    4.11
  -3   4  11   40.08    5.40
  -2  -4  11   97.64    5.00
  -2  -4  11   92.16    4.94
  -2  -4  11  109.67    8.12
  -2   4  11  102.34    6.95
  -2   4  11   99.98    8.08
  -1  -4  11    8.95    2.15
  -1  -4  11    7.35    3.34
  -1  -4  11   11.31    1.97
  -1   4  11   12.07    3.27
  -1   4  11    6.71    3.15
   0  -4  11    6.31    2.19
   0  -4  11   12.57    4.33
   0   4  11    8.93    3.13
   0   4  11   11.57    3.98
   1  -4  11   20.50    3.39
   1  -4  11   22.15    4.68
  -1  -4 -11   20.34    4.58
   1   4  11   22.25    4.96
   1   4  11   18.07    4.62
   2  -4  11    7.72    2.78
   2  -4  11    8.68    3.71
  -2  -4 -11   10.61    3.81
   2   4  11   13.00    3.70
   3  -4  11    1.60    2.86
   3  -4  11    5.28    2.84
  -3  -4 -11    5.16    3.96
   3   4  11    4.85    3.56
  -8  -5  11    4.76    3.23
  -8   5  11    7.83    3.14
  -7  -5  11    0.65    3.14
  -7   5  11    2.20    1.98
  -7   5  11    1.99    2.46
  -6  -5  11   25.91    5.11
  -6   5  11   27.09    4.57
  -6   5  11   27.82    4.14
  -5  -5  11   45.73    6.21
  -5   5  11   45.40    4.81
  -5   5  11   52.92    5.34
  -4  -5  11   35.40    6.63
  -4   5  11   44.14    4.66
  -4   5  11   48.40    5.14
  -3  -5  11    0.86    2.83
  -3   5  11    2.07    2.52
  -3   5  11    0.51    2.43
  -2  -5  11   19.10    4.29
  -2   5  11   11.50    3.39
  -2   5  11   15.39    3.58
  -1  -5  11   50.15    5.84
  -1  -5  11   45.15    3.52
  -1  -5  11   54.40    3.49
  -1   5  11   52.78    6.03
  -1   5  11   54.05    5.51
   0  -5  11   50.27    3.89
   0   5  11   48.17    5.45
   0   5  11   49.27    6.12
   1  -5  11   50.11    4.84
  -1  -5 -11   55.16    6.35
   1  -5  11   49.39    5.90
   1   5  11   45.38    6.94
   1   5  11   49.25    5.68
   2  -5  11    3.20    2.41
  -2  -5 -11    2.62    3.44
   2  -5  11    5.71    3.10
   2   5  11    8.00    3.39
  -7  -6  11    0.72    3.19
  -7   6  11    3.55    2.62
  -6  -6  11   -0.30    2.86
  -6   6  11    0.25    2.56
  -6   6  11    2.71    2.69
  -5  -6  11    4.86    3.30
  -5   6  11    5.14    2.80
  -5   6  11    1.11    2.66
  -4  -6  11    0.57    2.84
  -4   6  11    1.69    2.31
  -4   6  11    6.09    2.99
  -3  -6  11    3.79    3.47
  -3   6  11   -2.05    1.94
  -3   6  11   -0.92    2.43
  -2   6  11    1.85    2.52
  -2   6  11    0.52    2.48
  -1  -6  11    3.10    1.02
  -1  -6  11   -0.19    1.19
  -1   6  11   -0.31    2.34
  -1   6  11    4.01    2.79
   0  -6  11    0.36    2.79
   0  -6  11   -1.63    1.46
   0  -6  11    5.82    1.41
   0   6  11   -1.69    2.40
   0   6  11    1.52    2.85
  -1  -6 -11    3.18    3.02
   1  -6  11   -1.80    1.73
   1  -6  11   -0.09    2.49
   1   6  11   -0.64    3.01
  -2  -6 -11    3.56    3.25
   2  -6  11    1.60    2.43
   2  -6  11    1.69    2.36
   2   6  11    7.67    3.30
  -7  -7  11    1.49    3.15
  -7   7  11   -2.78    2.30
  -7   7  11    3.59    2.46
  -6  -7  11    3.79    3.25
  -6   7  11    5.34    2.72
  -6   7  11    3.86    2.82
  -5  -7  11   14.32    4.22
  -5   7  11    5.51    3.05
  -5   7  11    8.98    3.25
  -4  -7  11    9.15    3.52
  -4   7  11    5.52    2.93
  -4   7  11    3.94    2.62
  -3  -7  11   23.57    4.71
  -3   7  11   23.83    4.39
  -3   7  11   21.17    4.25
  -2  -7  11   13.40    3.91
  -2   7  11   11.55    3.66
  -2   7  11   15.54    3.70
  -1  -7  11    6.73    1.51
  -1  -7  11    4.63    2.97
  -1  -7  11   11.13    1.55
  -1   7  11    4.09    2.99
   0  -7 -11   34.56    5.44
   0  -7  11   49.64    3.37
   0  -7  11   45.78    6.10
   0  -7  11   38.19    3.62
   0   7  11   30.88    5.21
   0   7  11   34.18    5.34
   1  -7  11    0.49    2.97
   1  -7  11    3.50    2.05
  -1  -7 -11    5.62    3.34
   1   7  11    3.71    3.10
  -2  -7 -11    4.43    3.26
   2  -7  11    4.94    3.19
   2  -7  11    1.54    2.29
   2   7  11    5.79    3.66
  -6  -8  11   11.11    4.17
  -6   8  11   16.19    4.06
  -6   8  11   13.05    3.49
  -5  -8  11   12.35    4.12
  -5   8  11    6.44    3.08
  -5   8  11    5.90    3.20
  -4  -8  11   18.35    4.52
  -4   8  11   19.48    3.89
  -4   8  11   13.97    3.90
  -3  -8  11   54.73    6.45
  -3   8  11   53.92    5.63
  -3   8  11   55.22    5.81
  -2  -8  11   43.53    6.04
  -2   8  11   31.53    5.11
  -2   8  11   45.33    5.42
  -1  -8  11   15.94    1.77
  -1  -8  11   16.33    1.73
  -1  -8  11   13.41    4.00
  -1   8  11   14.75    4.06
  -1   8  11   23.22    4.58
   0  -8 -11   -0.33    2.64
   0  -8  11   -4.19    2.59
   0  -8  11   -2.68    1.34
   0   8  11    1.33    2.86
   0   8  11    5.06    3.15
   1  -8  11    5.73    2.21
   1  -8  11    4.88    3.57
  -1  -8 -11    8.47    3.56
   1   8  11    4.22    3.39
  -5  -9  11   27.38    5.56
  -5   9  11   29.45    5.17
  -5   9  11   33.14    4.48
  -4  -9  11   42.77    6.07
  -4   9  11   37.33    5.10
  -4   9  11   39.48    5.49
  -3  -9  11   13.90    4.22
  -3   9  11   21.06    4.37
  -3   9  11   22.87    4.66
  -2  -9  11   -1.61    3.01
  -2   9  11    3.91    3.11
  -2   9  11    6.83    3.44
  -1  -9  11   17.81    4.31
  -1  -9  11   12.51    1.76
  -1   9  11   22.34    4.94
  -1   9  11   24.89    4.72
   0  -9  11   25.92    5.10
   0  -9 -11   30.34    5.38
   0  -9  11   26.71    3.02
   0   9  11   30.52    5.51
   0   9  11   31.25    5.55
  -4 -10  11   12.49    4.58
  -4  10  11   11.96    3.70
  -4  10  11    8.00    3.10
  -3 -10  11   25.58    4.92
  -3  10  11   27.02    4.43
  -3  10  11   26.20    5.09
  -2 -10  11   27.66    5.09
  -2  10  11   23.43    4.89
  -2  10  11   37.00    6.28
  -1 -10  11   20.09    4.70
  -1  10  11   24.13    5.04
  -1  10  11   22.28    4.81
  -8   0  12   16.30    4.39
  -8   0  12   10.62    2.34
  -7   0  12   21.49    2.57
  -7   0  12   16.05    4.39
  -6   0  12   15.73    2.22
  -6   0  12   17.27    4.39
   6   0 -12   12.62    2.34
  -5   0  12    0.42    2.67
  -5   0  12    4.42    1.54
   5   0 -12    7.25    1.86
  -4   0  12   -0.08    1.47
  -3   0  12   88.01    5.55
   3   0 -12   82.13    5.26
  -2   0  12   52.31    6.09
  -2   0  12   53.82    4.65
  -1   0  12  106.45    8.49
   0   0  12    2.37    2.32
   0   0  12    8.01    3.42
   1   0  12    1.02    2.81
   1   0  12   -0.96    2.17
   2   0  12   28.99    5.54
   2   0  12   23.45    4.41
  -8  -1  12   10.53    1.81
  -8  -1  12   11.11    3.84
  -8   1  12   13.77    2.42
  -8   1  12   10.77    3.93
  -7  -1  12   20.97    4.67
  -7  -1  12   18.39    1.96
  -7   1  12   15.57    2.69
  -7   1  12   18.68    4.40
  -6  -1  12   28.24    5.14
  -6  -1  12   23.61    2.18
   6   1 -12   20.73    2.41
  -6   1  12   29.74    4.92
  -6   1  12   22.80    4.75
  -5  -1  12    9.96    3.73
  -5  -1  12   10.09    1.65
   5  -1 -12    7.83    2.17
   5   1 -12   12.57    1.87
  -5   1  12   12.16    3.86
  -5   1  12    9.25    2.13
   4  -1 -12   35.91    3.45
  -4  -1  12   34.05    5.35
  -4  -1  12   39.61    3.07
   4   1 -12   35.52    2.95
  -3  -1  12   34.74    3.11
  -3  -1  12   39.20    5.86
  -3  -1  12   37.94    3.33
   3   1 -12   31.04    2.92
  -3   1  12   33.70    3.73
  -2  -1  12   36.04    3.30
  -2  -1  12   34.15    3.44
  -2  -1  12   29.33    5.07
  -2   1  12   25.66    3.73
  -2   1  12   32.45    5.47
  -1  -1  12    7.91    3.55
  -1  -1  12    4.08    2.22
  -1   1  12    7.28    2.66
  -1   1  12    3.03    2.99
   0  -1  12    8.04    2.75
   0  -1  12   12.11    3.90
   0   1  12   11.85    3.89
   0   1  12    6.18    2.89
   1  -1  12    3.74    2.42
   1  -1  12    3.73    3.41
   1   1  12    4.59    3.44
   1   1  12    1.56    2.77
   2  -1  12    0.38    3.21
   2  -1  12    2.36    2.84
   2   1  12   -0.59    2.84
   2   1  12    0.43    2.62
  -7  -2  12    2.55    3.10
  -7   2  12    7.20    2.27
  -7   2  12    7.72    3.75
  -6  -2  12   38.61    6.00
  -6   2  12   39.22    3.83
  -6   2  12   32.59    5.41
  -5  -2  12   23.04    5.00
  -5  -2  12   28.93    1.64
  -5   2  12   27.74    3.45
  -4  -2  12   44.59    2.82
  -4  -2  12   29.73    5.17
  -4  -2  12   46.76    2.79
  -4   2  12   44.20    6.75
  -4   2  12   45.21    4.24
  -3  -2  12    7.89    1.72
  -3  -2  12    9.03    3.56
  -3  -2  12   10.28    1.66
  -3   2  12   11.38    2.66
  -2  -2  12   -1.16    1.53
  -2  -2  12   -0.06    2.65
  -2   2  12    0.83    2.18
  -2   2  12    1.34    2.76
  -1  -2  12   33.94    3.76
  -1  -2  12   32.36    5.71
  -1   2  12   35.55    5.64
  -1   2  12   28.83    4.39
   0  -2  12   13.26    3.14
   0  -2  12   14.00    4.02
   0   2  12   14.16    4.31
   0   2  12   15.45    3.66
   1  -2  12   25.08    4.12
   1  -2  12   21.53    4.64
   1   2  12   20.91    4.93
   2  -2  12    4.43    3.53
   2  -2  12    4.22    2.89
   2   2  12    4.48    3.21
   2   2  12    7.53    4.34
  -7  -3  12   29.27    5.61
  -7   3  12   35.51    4.05
  -7   3  12   31.32    5.18
  -6  -3  12    2.21    3.26
  -6   3  12   -0.57    3.09
  -6   3  12    3.08    1.92
  -5  -3  12    5.51    3.36
  -5   3  12    5.33    2.23
  -4  -3  12   52.98    6.19
  -4   3  12   52.40    5.91
  -4   3  12   51.41    4.81
  -3  -3  12   28.00    2.14
  -3  -3  12   22.19    4.62
  -3  -3  12   26.06    2.10
  -3   3  12   25.99    3.89
  -2  -3  12   61.57    4.03
  -2  -3  12   56.83    3.83
  -2  -3  12   61.48    6.54
  -2   3  12   63.77    6.41
  -2   3  12   51.66    5.32
  -1  -3  12   11.90    3.84
  -1  -3  12   12.72    2.90
  -1  -3  12   14.71    2.32
  -1   3  12   15.10    3.80
  -1   3  12   12.50    4.08
   0  -3  12   11.15    3.77
   0  -3  12    4.00    2.40
   0   3  12    5.13    3.36
   0   3  12    3.27    2.99
   1  -3  12   -0.41    2.94
   1  -3  12    0.82    2.28
   1   3  12    2.31    2.79
   1   3  12    0.71    2.78
   2  -3  12   18.38    4.80
   2   3  12   16.86    5.16
   2   3  12   18.17    4.32
  -7  -4  12   11.02    4.23
  -7   4  12    6.49    3.64
  -7   4  12   11.29    2.83
  -6  -4  12   19.67    4.79
  -6   4  12   16.47    3.32
  -5  -4  12   23.83    4.97
  -5   4  12   18.85    4.14
  -5   4  12   23.80    3.80
  -4  -4  12   55.95    6.34
  -4   4  12   58.72    6.18
  -4   4  12   53.87    5.23
  -3  -4  12   11.98    3.92
  -3   4  12   12.60    3.13
  -2  -4  12    6.77    3.50
  -2  -4  12    3.42    1.38
  -2  -4  12    9.33    1.51
  -2   4  12    3.91    2.67
  -2   4  12    5.62    3.26
  -1  -4  12   58.67    6.69
  -1  -4  12   63.48    4.06
  -1  -4  12   52.93    4.19
  -1   4  12   58.12    5.77
  -1   4  12   56.97    6.37
   0  -4  12    6.70    3.90
   0  -4  12    4.85    2.22
   0   4  12    5.87    3.47
   1  -4  12   36.69    5.90
   1  -4  12   27.06    3.96
   1   4  12   32.89    5.42
   1   4  12   43.60    6.63
  -7  -5  12    4.23    3.68
  -7   5  12    7.08    3.30
  -7   5  12    6.89    2.82
  -6  -5  12   21.43    4.87
  -6   5  12   24.27    4.07
  -5  -5  12    5.64    3.47
  -5   5  12    3.92    2.89
  -4  -5  12   34.15    5.66
  -4   5  12   45.30    5.05
  -4   5  12   31.55    5.19
  -3  -5  12   18.33    4.47
  -3   5  12    9.38    3.27
  -2  -5  12   22.81    1.88
  -2  -5  12   27.89    5.35
  -2   5  12   29.88    4.56
  -2   5  12   38.48    5.72
  -1  -5  12   28.04    3.06
  -1  -5  12   37.52    5.83
  -1  -5  12   42.09    2.99
  -1   5  12   33.36    4.92
  -1   5  12   36.53    5.76
   0  -5  12    3.52    3.19
   0  -5  12   -0.41    1.77
   0   5  12    4.69    3.03
   0   5  12    4.31    3.26
   1  -5  12    9.39    3.91
   1  -5  12    0.23    2.03
   1   5  12    4.34    3.23
   1   5  12    2.96    3.59
  -6  -6  12    5.18    3.83
  -6   6  12    3.45    3.39
  -5  -6  12   -1.69    2.88
  -5   6  12   -0.48    2.81
  -5   6  12    7.47    3.08
  -4  -6  12   13.48    4.05
  -4   6  12    8.89    3.28
  -4   6  12   11.77    3.31
  -3  -6  12   37.18    5.66
  -3   6  12   41.96    5.50
  -3   6  12   47.82    5.69
  -2  -6  12   34.43    5.72
  -2   6  12   29.54    5.17
  -1  -6  12   16.94    2.35
  -1  -6  12   16.42    4.31
  -1   6  12   25.71    5.27
  -1   6  12   18.21    4.17
   0  -6  12   -3.97    2.51
   0  -6  12   -2.32    1.49
   0   6  12   -0.04    2.71
   0   6  12   -0.57    2.90
  -1  -6 -12    9.93    3.71
   1  -6  12    3.93    3.28
   1  -6  12    1.98    2.12
   1   6  12    6.68    4.04
   1   6  12    6.41    3.06
  -6  -7  12   16.59    4.68
  -6   7  12   21.37    4.12
  -6   7  12   13.94    3.87
  -5  -7  12    4.19    3.54
  -5   7  12    8.42    3.57
  -5   7  12    4.31    3.22
  -4  -7  12   27.65    5.31
  -4   7  12   27.13    4.80
  -3  -7  12   22.92    4.88
  -3   7  12   14.50    3.93
  -3   7  12   13.96    3.86
  -2  -7  12   10.39    4.08
  -2   7  12    8.19    3.18
  -2   7  12    6.60    3.69
  -1  -7  12   10.53    1.67
  -1  -7  12    9.12    4.02
  -1   7  12   16.05    4.24
  -1   7  12   17.92    4.41
   0  -7  12    7.83    3.58
   0   7  12   10.05    4.16
   0   7  12    6.74    3.58
  -5  -8  12   28.83    5.53
  -5   8  12   27.13    4.87
  -5   8  12   14.82    3.99
  -4  -8  12   11.56    4.21
  -4   8  12    4.23    3.02
  -3  -8  12   18.90    4.76
  -3   8  12   14.70    4.09
  -3   8  12   10.87    3.74
  -2  -8  12    6.21    3.42
  -2   8  12    3.89    2.94
  -2   8  12    1.45    2.88
  -1  -8  12   18.33    4.41
  -1   8  12   19.87    4.48
  -1   8  12   16.80    4.21
  -3  -9  12   12.74    4.33
  -3   9  12   19.41    4.18
  -3   9  12   21.19    4.71
  -2   9  12   23.72    4.76
  -7   0  13    0.84    3.73
  -6   0  13   75.62    7.91
  -6   0  13   77.68    4.70
  -5   0  13   44.76    6.25
  -5   0  13   49.69    3.68
  -4   0  13   92.67    5.57
   4   0 -13   86.66    5.70
  -4   0  13   87.06    7.91
  -3   0  13    0.61    2.59
  -3   0  13   -0.39    1.75
  -2   0  13    0.09    2.74
  -2   0  13    3.59    2.25
  -1   0  13   78.99    7.82
  -1   0  13   75.26    6.19
   0   0  13    7.95    3.83
   0   0  13   11.17    3.26
  -7  -1  13   23.34    5.59
  -7   1  13   24.76    5.45
  -7   1  13   33.12    3.23
  -6  -1  13    5.78    1.11
  -6  -1  13    7.85    3.70
  -6   1  13    7.68    3.53
  -6   1  13    6.73    2.04
  -5  -1  13    4.20    3.14
  -5  -1  13    3.19    1.16
  -5   1  13   -0.95    2.59
  -5   1  13    2.49    1.74
  -4  -1  13    8.06    1.74
  -4  -1  13    6.97    3.69
  -4  -1  13    9.34    1.68
  -4   1  13    9.18    3.73
  -4   1  13   10.21    2.44
  -3  -1  13   39.77    3.30
  -3  -1  13   33.57    5.73
  -3  -1  13   33.35    3.43
  -3   1  13   53.68    6.88
  -3   1  13   43.83    4.34
  -2  -1  13   11.94    4.11
  -2  -1  13   12.75    2.63
  -2   1  13   16.25    4.41
  -2   1  13   14.61    3.13
  -1  -1  13   20.16    3.39
  -1  -1  13   25.96    5.52
  -1   1  13   23.26    3.88
  -1   1  13   24.08    4.95
   0  -1  13    3.56    3.53
   0  -1  13    4.89    2.70
   0   1  13    3.80    2.74
   0   1  13   13.89    4.63
  -6  -2  13    9.89    4.16
  -6   2  13   13.72    2.57
  -6   2  13   15.69    4.25
  -5  -2  13   -5.10    2.53
  -5   2  13    0.22    2.83
  -5   2  13    2.14    1.89
  -4  -2  13    8.28    1.30
  -4  -2  13    6.75    1.19
  -4  -2  13    4.78    3.45
  -4   2  13    5.14    2.30
  -4   2  13    4.49    3.14
  -3  -2  13    0.83    2.81
  -3  -2  13    2.81    1.43
  -3  -2  13    6.00    1.34
  -3   2  13    0.18    2.76
  -3   2  13    3.13    2.39
  -2  -2  13    3.22    3.34
  -2  -2  13    4.44    1.95
  -2   2  13    4.70    2.64
  -2   2  13    8.23    3.61
  -1  -2  13    6.72    2.45
  -1  -2  13    9.40    3.71
  -1   2  13    9.55    3.82
  -1   2  13   11.98    3.39
   0  -2  13    5.88    2.70
   0  -2  13    6.54    3.92
   0   2  13    5.02    3.44
  -6  -3  13    0.67    3.39
  -6   3  13    6.26    2.21
  -6   3  13   -4.49    2.92
  -5  -3  13   -1.88    2.67
  -5   3  13    2.66    2.13
  -5   3  13    4.56    3.18
  -4  -3  13   -2.46    2.78
  -4   3  13    1.93    2.18
  -4   3  13    0.74    2.84
  -3  -3  13   -0.64    0.81
  -3  -3  13    0.68    0.90
  -3  -3  13   -4.63    2.32
  -3   3  13   -0.21    2.68
  -3   3  13    0.48    2.21
  -2  -3  13    6.37    3.37
  -2  -3  13    2.06    1.59
  -2   3  13    3.46    2.60
  -2   3  13    7.54    3.44
  -1  -3  13    3.57    3.28
  -1  -3  13    2.90    2.02
  -1   3  13    5.84    3.11
  -1   3  13   11.51    3.94
   0  -3  13   -1.48    3.03
   0  -3  13    0.97    2.13
   0   3  13    8.13    4.05
   0   3  13    3.33    2.74
  -6  -4  13    5.16    3.54
  -6   4  13    1.60    3.18
  -6   4  13    5.31    2.31
  -5  -4  13    6.58    4.07
  -5   4  13   13.06    3.79
  -5   4  13    8.24    2.76
  -4  -4  13    8.37    3.71
  -4   4  13    7.68    2.88
  -4   4  13   11.50    4.01
  -3  -4  13   -0.96    3.14
  -3   4  13    1.28    2.71
  -3   4  13   -0.65    2.54
  -2  -4  13   17.68    4.69
  -2  -4  13   10.61    1.78
  -2   4  13   14.66    4.38
  -2   4  13   17.73    3.65
  -1  -4  13    2.44    3.31
  -1   4  13    0.89    2.84
  -1   4  13   -1.72    2.14
   0  -4  13   13.42    4.43
   0  -4  13   11.73    2.89
   0   4  13   11.32    4.14
   0   4  13    8.32    3.53
  -5  -5  13    3.07    3.66
  -5   5  13    5.07    2.75
  -5   5  13    1.81    3.01
  -4  -5  13    6.14    3.83
  -4   5  13    8.53    3.77
  -4   5  13    6.66    3.10
  -3  -5  13   29.26    5.31
  -3   5  13   30.20    4.56
  -3   5  13   31.03    5.38
  -2  -5  13   11.66    1.49
  -2  -5  13   16.37    4.40
  -2   5  13   11.99    4.08
  -2   5  13   10.70    3.48
  -1  -5  13    6.48    2.00
  -1  -5  13   10.00    4.23
  -1   5  13   12.06    4.27
  -1   5  13   14.67    4.06
  -5  -6  13   20.62    5.23
  -5   6  13   24.78    4.33
  -5   6  13   21.85    4.59
  -4  -6  13   64.79    7.43
  -4   6  13   56.73    6.41
  -4   6  13   61.97    6.00
  -3  -6  13   -0.58    3.20
  -3   6  13    2.11    2.56
  -3   6  13    0.56    2.73
  -2  -6  13   -3.61    2.78
  -2   6  13    3.14    3.16
  -2   6  13    4.62    3.22
  -5   0  14   19.87    4.90
  -5   0  14   31.38    2.85
  -4   0  14   26.27    4.50
  -4   0  14   30.08    5.45
  -3   0  14  104.61    6.69
  -3   0  14  110.41    9.46
  -2   0  14   13.39    3.15
  -2   0  14   20.76    4.88
  -5  -1  14    5.82    4.05
  -5  -1  14    9.48    1.96
  -5   1  14    5.37    1.84
  -5   1  14    2.21    3.23
  -4  -1  14    7.99    3.92
  -4  -1  14    9.05    1.71
  -4   1  14   14.82    2.79
  -4   1  14   10.69    4.04
  -3  -1  14    1.10    3.43
  -3   1  14    4.33    2.41
  -3   1  14    7.39    3.67
  -2  -1  14    1.74    2.07
  -2  -1  14    6.50    4.14
  -2   1  14    6.92    3.66
  -2   1  14    2.02    2.29
  -4  -2  14   -2.28    2.86
  -4   2  14   -0.02    3.06
  -4   2  14    3.65    2.35
  -3  -2  14    8.16    1.74
  -3  -2  14    7.67    4.05
  -3   2  14    7.59    4.03
  -3   2  14    7.04    2.84
  -2  -2  14    9.88    2.41
  -2  -2  14   11.07    4.41
  -2   2  14    7.48    3.85
  -2   2  14   11.81    3.44
  -4  -3  14   -2.83    2.88
  -4   3  14    3.77    3.62
  -4   3  14    2.22    2.22
  -3  -3  14   -3.64    2.85
  -3   3  14   -0.49    2.28
  -3   3  14    2.43    3.23
   0   0   0    0.00    0.00
 _exptl_absorpt_process_details
)
 SADABS 2016/2: Krause, L., Herbst-Irmer, R., Sheldrick G.M. & Stalke D.,
 J. Appl. Cryst. 48 (2015) 3-10
)
 _exptl_absorpt_correction_type   multi-scan
 _exptl_absorpt_correction_T_max  0.7456
 _exptl_absorpt_correction_T_min  0.6791
 _exptl_special_details
)
 The following wavelength and cell were deduced by SADABS from the
 direction cosines etc. They are given here for emergency use only:
 CELL 0.71077    7.894   12.907   11.014   89.998  109.471   90.002
)
_computing_structure_solution     'SHELXT2014 (Sheldrick, 2015<i>a</i>)'
;
_shelx_hkl_checksum     49224
_shelx_res_file
;
TITL shelxt_a.res in P2(1)
    shelx.res
    created by SHELXL-2018/3 at 09:46:08 on 04-Feb-2024
CELL  0.71073   7.8964  12.9064  11.0124   90.000  109.467   90.000
ZERR     2.00   0.0002   0.0003   0.0003    0.000    0.001    0.000
LATT  -1
SYMM  - X, 1/2 + Y, - Z
SFAC  C    H    FE   O    S
UNIT  48 44 2 4 4
MERG   2
OMIT    -1   0   1
OMIT     0  -1   1
OMIT     1   0   0
OMIT     0   1   1
OMIT     1   2   0
SIZE   0.07 0.05 0.04
TEMP   24
FMAP   2
PLAN    5
ACTA
CONF
BOND   $H
SIMU 0.001 C6 C10 C9 C10
LIST   4
L.S.  64
WGHT    0.032000    0.201700
FVAR       0.89003
C1    1    0.734025    0.390239    0.173126    11.00000    0.03149    0.03082 =
         0.04516   -0.00170    0.01324   -0.00581
C2    1    0.586505    0.399946    0.223115    11.00000    0.04416    0.02945 =
         0.04993    0.00170    0.02158   -0.00079
C3    1    0.424085    0.375882    0.120841    11.00000    0.03465    0.04113 =
         0.06844    0.00286    0.01785    0.00119
AFIX  43
H3    2    0.309241    0.375323    0.126613    11.00000   -1.20000
AFIX   0
C4    1    0.468154    0.353229    0.010125    11.00000    0.04123    0.04605 =
         0.04917   -0.00037    0.00340   -0.00275
AFIX  43
H4    2    0.387042    0.335938   -0.070202    11.00000   -1.20000
AFIX   0
C5    1    0.656655    0.361148    0.041392    11.00000    0.04521    0.04271 =
         0.04552   -0.00534    0.01859   -0.00540
AFIX  43
H5    2    0.719835    0.349264   -0.015019    11.00000   -1.20000
AFIX   0
C6    1    0.616696    0.155869    0.306666    11.00000    0.08371    0.03741 =
         0.11357    0.01332    0.01852   -0.00128
AFIX  43
H6    2    0.616680    0.175080    0.388056    11.00000   -1.20000
AFIX   0
C7    1    0.468034    0.131996    0.201979    11.00000    0.08035    0.04666 =
         0.11122    0.00613    0.02996   -0.02148
AFIX  43
H7    2    0.350270    0.131767    0.202000    11.00000   -1.20000
AFIX   0
C8    1    0.519827    0.108384    0.096686    11.00000    0.08484    0.03746 =
         0.10738   -0.01422    0.02238   -0.01596
AFIX  43
H8    2    0.443710    0.090050    0.015076    11.00000   -1.20000
AFIX   0
C9    1    0.705351    0.116945    0.134596    11.00000    0.08090    0.03808 =
         0.11853    0.00605    0.02323    0.00506
AFIX  43
H9    2    0.776227    0.105979    0.083190    11.00000   -1.20000
AFIX   0
C10   1    0.767309    0.145897    0.268018    11.00000    0.08196    0.03736 =
         0.11754    0.01083    0.01670    0.00207
AFIX  43
H10   2    0.886184    0.156157    0.319415    11.00000   -1.20000
AFIX   0
C11   1    0.986188    0.538690    0.229716    11.00000    0.03536    0.04161 =
         0.05188   -0.00276    0.00904   -0.00892
C12   1    1.026819    0.601168    0.337204    11.00000    0.07890    0.05214 =
         0.04553   -0.00491    0.01225   -0.01920
AFIX  43
H12   2    1.044430    0.572275    0.417855    11.00000   -1.20000
AFIX   0
C13   1    1.041185    0.706910    0.324306    11.00000    0.09312    0.04887 =
         0.05896   -0.01457    0.01939   -0.02085
AFIX  43
H13   2    1.066819    0.748998    0.396752    11.00000   -1.20000
AFIX   0
C14   1    1.018179    0.751306    0.205779    11.00000    0.05179    0.04547 =
         0.06192    0.00005    0.01428   -0.01086
C15   1    0.980451    0.687317    0.099784    11.00000    0.06498    0.05184 =
         0.05122    0.00210    0.01711   -0.01034
AFIX  43
H15   2    0.965955    0.715920    0.019430    11.00000   -1.20000
AFIX   0
C16   1    0.963728    0.581001    0.110872    11.00000    0.05456    0.04988 =
         0.04630   -0.00792    0.00970   -0.00966
AFIX  43
H16   2    0.937554    0.538774    0.038515    11.00000   -1.20000
AFIX   0
C17   1    1.032314    0.866689    0.193244    11.00000    0.08233    0.04963 =
         0.08016   -0.00459    0.02559   -0.01432
AFIX 137
H17A  2    0.987817    0.885622    0.103857    11.00000   -1.50000
H17B  2    1.155708    0.887402    0.229871    11.00000   -1.50000
H17C  2    0.962445    0.900734    0.237998    11.00000   -1.50000
AFIX   0
C21   1    0.599338    0.562208    0.381603    11.00000    0.06033    0.03750 =
         0.04379    0.00028    0.02423    0.00215
C22   1    0.708095    0.611039    0.489702    11.00000    0.10223    0.04703 =
         0.04826    0.00296    0.00509    0.01264
AFIX  43
H22   2    0.777193    0.572577    0.560229    11.00000   -1.20000
AFIX   0
C23   1    0.714388    0.717707    0.493197    11.00000    0.10075    0.05459 =
         0.06176   -0.01132    0.00365   -0.00098
AFIX  43
H23   2    0.785744    0.750675    0.567797    11.00000   -1.20000
AFIX   0
C24   1    0.618620    0.776153    0.390024    11.00000    0.08239    0.03943 =
         0.06304    0.00135    0.03987    0.00685
C25   1    0.503816    0.726147    0.285640    11.00000    0.08877    0.05430 =
         0.06211    0.01440    0.01754    0.01959
AFIX  43
H25   2    0.431880    0.764802    0.216351    11.00000   -1.20000
AFIX   0
C26   1    0.492338    0.619299    0.280852    11.00000    0.06831    0.05145 =
         0.05924    0.00280    0.00677    0.01044
AFIX  43
H26   2    0.412284    0.586525    0.209497    11.00000   -1.20000
AFIX   0
C27   1    0.639431    0.894081    0.390251    11.00000    0.14916    0.04256 =
         0.10309    0.00536    0.07441    0.00503
AFIX 137
H27A  2    0.681413    0.918813    0.477443    11.00000   -1.50000
H27B  2    0.525421    0.925180    0.344837    11.00000   -1.50000
H27C  2    0.724509    0.912206    0.348615    11.00000   -1.50000
AFIX   0
FE1   3    0.598638    0.255104    0.158720    11.00000    0.04166    0.02846 =
         0.05870   -0.00265    0.01363   -0.00473
O1    4    1.048155    0.347634    0.164830    11.00000    0.04406    0.06072 =
         0.12089   -0.02050    0.03691   -0.00156
O2    4    0.768205    0.390570    0.471479    11.00000    0.16653    0.05437 =
         0.04954    0.00937    0.00856    0.03591
S1    5    0.966716    0.401949    0.252310    11.00000    0.03592    0.03947 =
         0.06248   -0.00143    0.00729   -0.00404
S2    5    0.591711    0.423106    0.381458    11.00000    0.10461    0.03802 =
         0.05654    0.00528    0.04552    0.00126
HKLF 4
REM  shelxt_a.res in P2(1)
REM wR2 = 0.0844, GooF = S = 1.142, Restrained GooF = 1.154 for all data
REM R1 = 0.0337 for 4393 Fo > 4sig(Fo) and 0.0383 for all 4815 data
REM 264 parameters refined using 13 restraints
END
WGHT      0.0377      0.2824
REM Highest difference peak  0.408,  deepest hole -0.342,  1-sigma level  0.045
Q1    1   0.8048  0.1398  0.2088  11.00000  0.05    0.41
Q2    1   0.7014  0.4318  0.4271  11.00000  0.05    0.30
Q3    1   0.7336  0.1611  0.3050  11.00000  0.05    0.29
Q4    1   0.7066  0.2526  0.1435  11.00000  0.05    0.28
Q5    1   0.6702  0.1233  0.0784  11.00000  0.05    0.20
;
_shelx_res_checksum     74148
data_compd_2b
_audit_creation_method     'SHELXL-2019/3'
_chemical_name_systematic
;
1,3-Bis[(4-methylbenzene)sulfinyl]ferrocene
;
_chemical_name_common     ?
_chemical_formula_moiety     'C24 H22 Fe O2 S2'
_chemical_formula_sum     'C24 H22 Fe O2 S2'
_chemical_formula_iupac     '[Fe (C5 H5) (C19 H17 O2 S2)]'
_chemical_formula_weight     462.38
_chemical_melting_point     ?
_chemical_absolute_configuration     ?
_space_group_crystal_system     monoclinic
_space_group_name_H-M_alt     'P 21'
_space_group_name_Hall     'P 2yb'
loop_
    _space_group_symop_operation_xyz
    'x, y, z'
    '-x, y+1/2, -z'
_cell_length_a     17.1882(10)
_cell_length_b     6.0383(4)
_cell_length_c     20.4271(12)
_cell_angle_alpha     90
_cell_angle_beta     95.995(2)
_cell_angle_gamma     90
_cell_volume     2108.5(2)
_cell_formula_units_Z     4
_cell_measurement_reflns_used     9908
_cell_measurement_theta_min     2.9501
_cell_measurement_theta_max     28.2658
_cell_measurement_temperature     296(2)
_exptl_crystal_description     rod
_exptl_crystal_colour     yellow
_exptl_crystal_size_max     0.100
_exptl_crystal_size_mid     0.020
_exptl_crystal_size_min     0.020
_exptl_crystal_density_diffrn     1.457
_exptl_crystal_density_meas     ?
_exptl_crystal_density_method     'not measured'
_exptl_crystal_F_000     960
_exptl_absorpt_coefficient_mu     0.931
_exptl_absorpt_correction_type     multi-scan
_exptl_absorpt_process_details
;
(SADABS; Krause <i>et al.</i>,  2015)
;
_exptl_absorpt_correction_T_min     0.6483
_exptl_absorpt_correction_T_max     0.7457
_diffrn_ambient_temperature     296(2)
_diffrn_source     'rotating anode generator'
_diffrn_radiation_type     MoK\a
_diffrn_radiation_wavelength     0.71073
_diffrn_measurement_device_type     'Bruker D8 VENTURE'
_diffrn_measurement_method     'mix of omega and phi scans'
_diffrn_detector_area_resol_mean     7.3910
_diffrn_reflns_number     34842
_diffrn_reflns_av_R_equivalents     0.0315
_diffrn_reflns_av_unetI/netI     0.0406
_diffrn_reflns_theta_min     2.680
_diffrn_reflns_theta_max     28.311
_diffrn_reflns_theta_full     25.242
_diffrn_measured_fraction_theta_max     0.997
_diffrn_measured_fraction_theta_full     0.996
_diffrn_reflns_limit_h_min     -22
_diffrn_reflns_limit_h_max     22
_diffrn_reflns_limit_k_min     -7
_diffrn_reflns_limit_k_max     8
_diffrn_reflns_limit_l_min     -27
_diffrn_reflns_limit_l_max     27
_refine_special_details
;
All crystal structure determinations were performed on a Bruker D8 VENTURE
system. Structures were solved by SHELXT (Sheldrick, 2015a) and refined by
SHELXL (Sheldrick, 2015b). Structure evaluation was performed with PLATON
(Spek, 2020) structure plots were made with ORTEP-3 for Windows and
Mercury (Macrae <i>et al.</i>, 2020), all as part of the WinGX program suite.
CCDC 2330910--2330913 contain the supplementary crystallographic data for
<b>2a</b>, <b>2b</b>, <b>3a</b>, <b>4</b>.
;
_reflns_number_total     10422
_reflns_number_gt     8415
_reflns_threshold_expression     'I > 2\s(I)'
_refine_ls_structure_factor_coef     Fsqd
_refine_ls_matrix_type     full
_refine_ls_R_factor_all     0.0579
_refine_ls_R_factor_gt     0.0418
_refine_ls_wR_factor_gt     0.0884
_refine_ls_wR_factor_ref     0.0948
_refine_ls_goodness_of_fit_ref     1.020
_refine_ls_restrained_S_all     1.020
_refine_ls_number_reflns     10422
_refine_ls_number_parameters     573
_refine_ls_number_restraints     8
_refine_ls_hydrogen_treatment     constr
_refine_ls_weighting_scheme     calc
_refine_ls_weighting_details
              'w=1/[\s^2^(Fo^2^)+(0.0371P)^2^+0.8351P] where P=(Fo^2^+2Fc^2^)/3'
_atom_sites_solution_hydrogens     geom
_atom_sites_solution_primary     dual
_atom_sites_solution_secondary     ?
_refine_ls_shift/su_max     0.000
_refine_ls_shift/su_mean     0.000
_refine_diff_density_max     0.504
_refine_diff_density_min     -0.227
_refine_ls_extinction_method     none
_refine_ls_extinction_coef     .
_refine_ls_abs_structure_details
;
Flack <i>x</i> determined using 3063 quotients [(I+)-(I-)]/[(I+)+(I-)]
(Parsons <i>et al.</i>,  2013)
;
_refine_ls_abs_structure_Flack     0.019(7)
loop_
    _atom_type_symbol
    _atom_type_description
    _atom_type_scat_dispersion_real
    _atom_type_scat_dispersion_imag
    _atom_type_scat_source
    'C' 'C' 0.0033 0.0016
                         'International Tables Vol C Tables 4.2.6.8 and 6.1.1.4'
    'H' 'H' 0.0000 0.0000
                         'International Tables Vol C Tables 4.2.6.8 and 6.1.1.4'
    'Fe' 'Fe' 0.3463 0.8444
                         'International Tables Vol C Tables 4.2.6.8 and 6.1.1.4'
    'O' 'O' 0.0106 0.0060
                         'International Tables Vol C Tables 4.2.6.8 and 6.1.1.4'
    'S' 'S' 0.1246 0.1234
                         'International Tables Vol C Tables 4.2.6.8 and 6.1.1.4'
_computing_data_collection
;
APEX2 (Bruker, 2011)
;
_computing_cell_refinement
;
APEX2 (Bruker, 2011)
;
_computing_data_reduction
;
SAINT (Bruker, 2011)
;
_computing_structure_solution
;
SHELXT2014 (Sheldrick, 2015<i>a</i>)
;
_computing_structure_refinement
;
SHELXL2019 (Sheldrick, 2015<i>b</i>)
;
_computing_molecular_graphics
;
ORTEP-3 for Windows (Farrugia, 2012) and Mercury (Macrae <i>et al.</i>,
2020)
;
_computing_publication_material
;
PLATON (Spek, 2020)
;
loop_
    _atom_site_type_symbol
    _atom_site_label
    _atom_site_fract_x
    _atom_site_fract_y
    _atom_site_fract_z
    _atom_site_U_iso_or_equiv
    _atom_site_adp_type
    _atom_site_calc_flag
    _atom_site_occupancy
    _atom_site_disorder_assembly
    _atom_site_disorder_group
    C C10 0.5093(2) 0.6792(8) 0.1370(2) 0.0382(10) Uani d 1 . .
    C C11 0.4876(2) 0.8068(8) 0.1899(2) 0.0423(11) Uani d 1 . .
    H H11 0.500529 0.954121 0.198740 0.051 Uiso calc 1 . .
    C C12 0.4420(2) 0.6667(8) 0.2275(2) 0.0416(11) Uani d 1 . .
    C C13 0.4364(3) 0.4567(9) 0.1974(2) 0.0506(12) Uani d 1 . .
    H H13 0.409920 0.335061 0.212077 0.061 Uiso calc 1 . .
    C C14 0.4778(2) 0.4617(8) 0.1407(3) 0.0483(12) Uani d 1 . .
    H H14 0.483272 0.345486 0.111637 0.058 Uiso calc 1 . .
    C C15A 0.3430(4) 0.9532(14) 0.0758(6) 0.048(4) Uani d 0.45(3) A 1
    H H15A 0.368006 1.082245 0.064628 0.058 Uiso calc 0.45(3) A 1
    C C16A 0.3414(4) 0.755(2) 0.0418(3) 0.050(5) Uani d 0.45(3) A 1
    H H16A 0.365230 0.727323 0.003818 0.060 Uiso calc 0.45(3) A 1
    C C17A 0.2983(5) 0.6053(12) 0.0743(5) 0.075(9) Uani d 0.45(3) A 1
    H H17A 0.288017 0.459056 0.061976 0.090 Uiso calc 0.45(3) A 1
    C C18A 0.2732(3) 0.711(2) 0.1283(4) 0.078(10) Uani d 0.45(3) A 1
    H H18A 0.243076 0.648176 0.158727 0.093 Uiso calc 0.45(3) A 1
    C C19A 0.3008(6) 0.9259(18) 0.1292(4) 0.068(7) Uani d 0.45(3) A 1
    H H19A 0.292511 1.033328 0.160369 0.082 Uiso calc 0.45(3) A 1
    C C15B 0.3277(5) 0.9628(11) 0.0997(6) 0.066(4) Uani d 0.55(3) A 2
    H H15B 0.340516 1.110524 0.107916 0.079 Uiso calc 0.55(3) A 2
    C C16B 0.3505(4) 0.832(2) 0.0464(4) 0.056(4) Uani d 0.55(3) A 2
    H H16B 0.380682 0.880364 0.013956 0.068 Uiso calc 0.55(3) A 2
    C C17B 0.3187(6) 0.6150(15) 0.0519(5) 0.052(4) Uani d 0.55(3) A 2
    H H17B 0.324601 0.496903 0.023578 0.062 Uiso calc 0.55(3) A 2
    C C18B 0.2763(4) 0.6111(18) 0.1085(6) 0.057(5) Uani d 0.55(3) A 2
    H H18B 0.249774 0.490077 0.123481 0.068 Uiso calc 0.55(3) A 2
    C C19B 0.2819(5) 0.826(2) 0.1380(3) 0.062(5) Uani d 0.55(3) A 2
    H H19B 0.259618 0.869314 0.175606 0.075 Uiso calc 0.55(3) A 2
    C C111 0.6594(2) 0.7200(9) 0.11568(19) 0.0375(9) Uani d 1 . .
    C C112 0.6799(3) 0.5062(8) 0.1352(2) 0.0486(12) Uani d 1 . .
    H H112 0.645068 0.389850 0.125968 0.058 Uiso calc 1 . .
    C C113 0.7528(3) 0.4683(9) 0.1684(2) 0.0512(12) Uani d 1 . .
    H H113 0.766215 0.325137 0.182149 0.061 Uiso calc 1 . .
    C C114 0.8068(2) 0.6382(8) 0.1820(2) 0.0405(10) Uani d 1 . .
    C C115 0.7858(3) 0.8452(9) 0.1586(3) 0.0564(13) Uani d 1 . .
    H H115 0.821670 0.960386 0.165217 0.068 Uiso calc 1 . .
    C C116 0.7123(3) 0.8881(8) 0.1252(3) 0.0537(12) Uani d 1 . .
    H H116 0.699609 1.029691 0.109656 0.064 Uiso calc 1 . .
    C C117 0.8844(3) 0.5945(10) 0.2199(2) 0.0587(14) Uani d 1 . .
    H H11A 0.910161 0.732565 0.230930 0.088 Uiso calc 1 . .
    H H11B 0.915975 0.507366 0.193565 0.088 Uiso calc 1 . .
    H H11C 0.876897 0.515376 0.259519 0.088 Uiso calc 1 . .
    C C131 0.4679(3) 0.6318(9) 0.3575(2) 0.0535(13) Uani d 1 . .
    C C132 0.4543(3) 0.4296(11) 0.3842(2) 0.0569(14) Uani d 1 . .
    H H132 0.408518 0.352457 0.371080 0.068 Uiso calc 1 . .
    C C133 0.5100(3) 0.3409(10) 0.4314(2) 0.0593(14) Uani d 1 . .
    H H133 0.500957 0.202260 0.448948 0.071 Uiso calc 1 . .
    C C134 0.5781(3) 0.4520(11) 0.4529(2) 0.0611(15) Uani d 1 . .
    C C135 0.5882(3) 0.6587(12) 0.4258(3) 0.0721(18) Uani d 1 . .
    H H135 0.632843 0.739617 0.439823 0.086 Uiso calc 1 . .
    C C136 0.5346(3) 0.7477(11) 0.3790(3) 0.0679(14) Uani d 1 . .
    H H136 0.543259 0.886893 0.361621 0.082 Uiso calc 1 . .
    C C137 0.6378(4) 0.3522(16) 0.5030(3) 0.097(3) Uani d 1 . .
    H H13A 0.680807 0.296307 0.481495 0.146 Uiso calc 1 . .
    H H13B 0.614441 0.233163 0.525230 0.146 Uiso calc 1 . .
    H H13C 0.656441 0.463186 0.534495 0.146 Uiso calc 1 . .
    C C20 0.0685(2) 0.2826(8) 0.2720(2) 0.0393(10) Uani d 1 . .
    C C21 0.0250(2) 0.1246(8) 0.3052(2) 0.0398(10) Uani d 1 . .
    H H21 0.015118 -0.021861 0.292886 0.048 Uiso calc 1 . .
    C C22 -0.0005(2) 0.2355(9) 0.36093(19) 0.0391(9) Uani d 1 . .
    C C23 0.0273(2) 0.4595(8) 0.3621(2) 0.0427(10) Uani d 1 . .
    H H23 0.018840 0.566381 0.393374 0.051 Uiso calc 1 . .
    C C24 0.0700(2) 0.4884(8) 0.3068(2) 0.0433(11) Uani d 1 . .
    H H24 0.094551 0.617822 0.295306 0.052 Uiso calc 1 . .
    C C25A 0.1747(5) -0.0229(10) 0.4093(5) 0.084(10) Uani d 0.50(3) B 1
    H H25A 0.158313 -0.169619 0.406157 0.101 Uiso calc 0.50(3) B 1
    C C26A 0.1567(5) 0.129(2) 0.4569(4) 0.071(7) Uani d 0.50(3) B 1
    H H26A 0.126227 0.101776 0.491032 0.085 Uiso calc 0.50(3) B 1
    C C27A 0.1925(6) 0.3301(16) 0.4442(5) 0.064(5) Uani d 0.50(3) B 1
    H H27A 0.190021 0.459845 0.468467 0.076 Uiso calc 0.50(3) B 1
    C C28A 0.2326(4) 0.3020(13) 0.3888(5) 0.063(7) Uani d 0.50(3) B 1
    H H28A 0.261542 0.409744 0.369653 0.076 Uiso calc 0.50(3) B 1
    C C29A 0.2216(4) 0.0839(16) 0.3672(3) 0.078(9) Uani d 0.50(3) B 1
    H H29A 0.241941 0.020712 0.331143 0.094 Uiso calc 0.50(3) B 1
    C C25B 0.2008(5) -0.0141(13) 0.3759(5) 0.053(4) Uani d 0.50(3) B 2
    H H25B 0.200453 -0.144022 0.351374 0.063 Uiso calc 0.50(3) B 2
    C C26B 0.1645(4) 0.0174(15) 0.4342(5) 0.052(5) Uani d 0.50(3) B 2
    H H26B 0.136154 -0.088154 0.454870 0.062 Uiso calc 0.50(3) B 2
    C C27B 0.1790(5) 0.2378(19) 0.4557(3) 0.055(5) Uani d 0.50(3) B 2
    H H27B 0.161852 0.302490 0.492955 0.066 Uiso calc 0.50(3) B 2
    C C28B 0.2243(5) 0.3425(11) 0.4106(5) 0.044(4) Uani d 0.50(3) B 2
    H H28B 0.242043 0.488051 0.413006 0.053 Uiso calc 0.50(3) B 2
    C C29B 0.2377(3) 0.1868(19) 0.3613(4) 0.041(3) Uani d 0.50(3) B 2
    H H29B 0.265900 0.212097 0.325500 0.050 Uiso calc 0.50(3) B 2
    C C211 0.0415(2) 0.3108(8) 0.1406(2) 0.0413(11) Uani d 1 . .
    C C212 0.0455(3) 0.5199(9) 0.1144(2) 0.0491(12) Uani d 1 . .
    H H212 0.087483 0.612358 0.127757 0.059 Uiso calc 1 . .
    C C213 -0.0137(3) 0.5911(9) 0.0680(2) 0.0501(12) Uani d 1 . .
    H H213 -0.010608 0.731449 0.049673 0.060 Uiso calc 1 . .
    C C214 -0.0769(3) 0.4586(10) 0.0484(2) 0.0498(12) Uani d 1 . .
    C C215 -0.0793(3) 0.2498(11) 0.0745(2) 0.0552(12) Uani d 1 . .
    H H215 -0.121233 0.157627 0.060789 0.066 Uiso calc 1 . .
    C C216 -0.0214(3) 0.1731(9) 0.1205(2) 0.0509(11) Uani d 1 . .
    H H216 -0.024236 0.031311 0.137876 0.061 Uiso calc 1 . .
    C C217 -0.1423(3) 0.5376(13) -0.0012(3) 0.0757(18) Uani d 1 . .
    H H21A -0.138392 0.465928 -0.042685 0.114 Uiso calc 1 . .
    H H21B -0.138420 0.695024 -0.006582 0.114 Uiso calc 1 . .
    H H21C -0.191783 0.502110 0.014097 0.114 Uiso calc 1 . .
    C C231 -0.1487(2) 0.1566(8) 0.3807(2) 0.0432(11) Uani d 1 . .
    C C232 -0.1886(3) -0.0132(10) 0.3469(3) 0.0654(14) Uani d 1 . .
    H H232 -0.166369 -0.153217 0.345295 0.078 Uiso calc 1 . .
    C C233 -0.2633(3) 0.0288(11) 0.3152(3) 0.0722(17) Uani d 1 . .
    H H233 -0.290210 -0.084932 0.291964 0.087 Uiso calc 1 . .
    C C234 -0.2979(2) 0.2321(11) 0.3175(2) 0.0529(12) Uani d 1 . .
    C C235 -0.2569(3) 0.3971(10) 0.3516(3) 0.0623(14) Uani d 1 . .
    H H235 -0.279026 0.537158 0.353510 0.075 Uiso calc 1 . .
    C C236 -0.1828(3) 0.3591(9) 0.3835(3) 0.0559(13) Uani d 1 . .
    H H236 -0.156285 0.472843 0.407076 0.067 Uiso calc 1 . .
    C C237 -0.3783(3) 0.2760(13) 0.2824(3) 0.0785(19) Uani d 1 . .
    H H23A -0.417253 0.240325 0.311127 0.118 Uiso calc 1 . .
    H H23B -0.385990 0.186115 0.243529 0.118 Uiso calc 1 . .
    H H23C -0.382582 0.429537 0.270360 0.118 Uiso calc 1 . .
    Fe Fe1 0.39158(3) 0.69826(9) 0.13410(3) 0.04035(17) Uani d 1 . .
    Fe Fe2 0.11783(3) 0.23801(10) 0.36529(3) 0.03966(16) Uani d 1 . .
    O O11 0.55703(18) 1.0230(6) 0.07242(18) 0.0653(10) Uani d 1 . .
    O O13 0.3244(2) 0.6186(9) 0.2980(2) 0.0916(15) Uani d 1 . .
    O O21 0.1187(2) -0.0267(7) 0.19813(18) 0.0763(11) Uani d 1 . .
    O O23 -0.04328(18) 0.2446(7) 0.48090(14) 0.0643(9) Uani d 1 . .
    S S11 0.56413(6) 0.7774(2) 0.07347(5) 0.0466(3) Uani d 1 . .
    S S13 0.39663(8) 0.7506(3) 0.29697(6) 0.0676(4) Uani d 1 . .
    S S21 0.11674(6) 0.2175(3) 0.20180(6) 0.0534(3) Uani d 1 . .
    S S23 -0.05234(7) 0.1036(2) 0.42073(6) 0.0459(3) Uani d 1 . .
loop_
    _atom_site_aniso_label
    _atom_site_aniso_U_11
    _atom_site_aniso_U_22
    _atom_site_aniso_U_33
    _atom_site_aniso_U_12
    _atom_site_aniso_U_13
    _atom_site_aniso_U_23
    C10 0.0289(17) 0.048(3) 0.038(2) 0.0051(19) 0.0057(15) 0.004(2)
    C11 0.037(2) 0.042(3) 0.048(3) 0.0057(18) 0.0018(18) 0.005(2)
    C12 0.0351(19) 0.051(3) 0.040(2) 0.0116(19) 0.0090(16) 0.005(2)
    C13 0.039(2) 0.048(3) 0.067(3) 0.006(2) 0.010(2) 0.016(3)
    C14 0.037(2) 0.045(3) 0.062(3) 0.005(2) 0.001(2) -0.006(2)
    C15A 0.040(6) 0.054(8) 0.050(9) 0.012(6) 0.003(6) -0.003(7)
    C16A 0.052(9) 0.054(11) 0.042(7) 0.014(8) -0.006(5) -0.013(7)
    C17A 0.044(12) 0.057(10) 0.12(2) -0.020(8) -0.019(12) 0.023(11)
    C18A 0.032(7) 0.12(3) 0.078(14) 0.014(16) 0.011(8) 0.010(18)
    C19A 0.048(12) 0.093(15) 0.062(12) 0.023(10) 0.003(8) -0.001(12)
    C15B 0.052(9) 0.054(6) 0.086(13) 0.018(5) -0.015(7) 0.007(6)
    C16B 0.045(6) 0.065(9) 0.058(8) 0.006(6) 0.000(5) 0.029(6)
    C17B 0.032(6) 0.066(10) 0.055(7) -0.003(6) -0.006(5) -0.002(7)
    C18B 0.020(6) 0.075(7) 0.077(13) 0.004(5) 0.007(6) 0.008(8)
    C19B 0.045(9) 0.080(12) 0.062(7) 0.040(9) 0.004(6) 0.004(8)
    C111 0.0284(16) 0.046(2) 0.040(2) 0.003(2) 0.0099(14) 0.003(2)
    C112 0.037(2) 0.041(3) 0.067(3) -0.0016(19) 0.006(2) 0.003(2)
    C113 0.044(2) 0.042(3) 0.066(3) 0.012(2) 0.003(2) 0.007(2)
    C114 0.031(2) 0.048(3) 0.043(2) 0.0032(18) 0.0097(17) -0.0032(19)
    C115 0.037(2) 0.050(3) 0.081(4) -0.009(2) 0.001(2) 0.000(3)
    C116 0.043(3) 0.043(3) 0.074(3) 0.003(2) 0.003(2) 0.009(2)
    C117 0.040(2) 0.078(4) 0.057(3) 0.009(2) 0.000(2) -0.004(3)
    C131 0.060(3) 0.058(3) 0.046(3) 0.008(2) 0.022(2) 0.002(2)
    C132 0.045(3) 0.078(4) 0.048(3) -0.007(3) 0.010(2) 0.000(3)
    C133 0.053(3) 0.072(4) 0.055(3) -0.002(3) 0.016(2) 0.009(3)
    C134 0.065(3) 0.082(4) 0.037(3) -0.007(3) 0.011(2) 0.002(3)
    C135 0.069(3) 0.091(5) 0.056(3) -0.021(3) 0.005(3) -0.010(3)
    C136 0.084(4) 0.062(3) 0.061(3) -0.018(4) 0.024(3) -0.001(3)
    C137 0.069(4) 0.163(8) 0.056(4) -0.015(4) -0.010(3) 0.023(4)
    C20 0.0295(18) 0.047(3) 0.041(2) 0.0046(18) 0.0023(15) 0.004(2)
    C21 0.033(2) 0.042(3) 0.044(2) 0.0028(18) 0.0005(17) -0.007(2)
    C22 0.0306(17) 0.045(2) 0.041(2) 0.002(2) 0.0037(15) -0.001(2)
    C23 0.043(2) 0.039(2) 0.046(3) 0.008(2) 0.0041(19) -0.005(2)
    C24 0.038(2) 0.038(2) 0.052(3) 0.0014(19) -0.0038(19) 0.004(2)
    C25A 0.074(16) 0.037(7) 0.13(2) 0.006(8) -0.055(15) 0.006(10)
    C26A 0.050(7) 0.095(18) 0.064(10) -0.022(9) -0.019(6) 0.040(11)
    C27A 0.045(8) 0.075(11) 0.065(11) -0.012(7) -0.023(7) 0.006(9)
    C28A 0.025(5) 0.121(18) 0.043(9) -0.004(7) 0.001(5) 0.019(10)
    C29A 0.050(12) 0.10(2) 0.077(12) 0.036(14) -0.022(8) -0.029(13)
    C25B 0.034(8) 0.060(10) 0.063(9) 0.007(6) 0.000(6) 0.003(7)
    C26B 0.034(6) 0.052(9) 0.066(11) 0.005(6) -0.004(6) 0.017(8)
    C27B 0.057(9) 0.066(10) 0.040(6) 0.013(8) -0.002(5) -0.006(8)
    C28B 0.041(7) 0.043(6) 0.049(9) -0.007(5) 0.003(6) 0.002(6)
    C29B 0.032(5) 0.046(8) 0.046(7) 0.002(5) 0.002(5) -0.003(5)
    C211 0.039(2) 0.054(3) 0.032(2) 0.0008(19) 0.0118(17) -0.002(2)
    C212 0.046(2) 0.055(3) 0.048(3) -0.009(2) 0.011(2) -0.004(2)
    C213 0.060(3) 0.049(3) 0.042(3) -0.008(2) 0.010(2) 0.002(2)
    C214 0.048(3) 0.069(3) 0.033(2) -0.006(2) 0.004(2) -0.002(2)
    C215 0.058(3) 0.061(3) 0.045(3) -0.020(3) 0.003(2) -0.010(3)
    C216 0.061(3) 0.044(3) 0.048(3) -0.005(2) 0.010(2) 0.000(2)
    C217 0.073(4) 0.095(5) 0.057(3) -0.004(4) -0.004(3) 0.013(3)
    C231 0.044(2) 0.047(3) 0.041(2) 0.000(2) 0.0139(18) 0.0003(19)
    C232 0.055(3) 0.053(3) 0.088(4) -0.003(2) 0.010(3) -0.016(3)
    C233 0.060(3) 0.077(4) 0.078(4) -0.021(3) 0.001(3) -0.017(3)
    C234 0.041(2) 0.073(3) 0.046(2) -0.002(3) 0.0123(18) 0.008(3)
    C235 0.050(3) 0.060(3) 0.076(4) 0.009(3) 0.005(3) 0.000(3)
    C236 0.058(3) 0.048(3) 0.060(3) -0.004(2) 0.000(2) -0.007(3)
    C237 0.047(3) 0.120(6) 0.069(3) -0.013(3) 0.002(2) 0.000(4)
    Fe1 0.0266(2) 0.0497(4) 0.0450(3) 0.0039(3) 0.0054(2) 0.0044(3)
    Fe2 0.0320(3) 0.0434(4) 0.0424(3) 0.0017(3) -0.0019(2) 0.0032(3)
    O11 0.0487(18) 0.062(2) 0.086(3) 0.0138(16) 0.0144(17) 0.038(2)
    O13 0.0447(19) 0.150(4) 0.084(3) 0.013(2) 0.0219(18) 0.039(3)
    O21 0.088(3) 0.0756(14) 0.067(2) 0.042(2) 0.017(2) -0.005(2)
    O23 0.068(2) 0.084(2) 0.0419(16) 0.002(2) 0.0066(14) -0.0105(19)
    S11 0.0329(5) 0.0667(8) 0.0409(6) 0.0069(5) 0.0075(4) 0.0087(6)
    S13 0.0647(7) 0.0846(11) 0.0581(7) 0.0277(8) 0.0285(6) 0.0153(8)
    S21 0.0375(5) 0.0755(8) 0.0490(6) 0.0137(7) 0.0123(4) 0.0022(7)
    S23 0.0454(6) 0.0521(7) 0.0412(6) 0.0039(5) 0.0088(5) 0.0021(5)
_geom_special_details
;
 All esds (except the esd in the dihedral angle between two l.s. planes)
 are estimated using the full covariance matrix.  The cell esds are taken
 into account individually in the estimation of esds in distances, angles
 and torsion angles; correlations between esds in cell parameters are only
 used when they are defined by crystal symmetry.  An approximate (isotropic)
 treatment of cell esds is used for estimating esds involving l.s. planes.
;
loop_
    _geom_bond_atom_site_label_1
    _geom_bond_atom_site_label_2
    _geom_bond_site_symmetry_2
    _geom_bond_distance
    _geom_bond_publ_flag
    C10 C11 . 1.409(6) ?
    C10 C14 . 1.426(7) ?
    C10 S11 . 1.783(4) ?
    C10 Fe1 . 2.022(4) ?
    C11 C12 . 1.430(6) ?
    C11 Fe1 . 2.015(4) ?
    C11 H11 . 0.9300 ?
    C12 C13 . 1.409(7) ?
    C12 S13 . 1.764(4) ?
    C12 Fe1 . 2.020(4) ?
    C13 C14 . 1.421(7) ?
    C13 Fe1 . 2.045(5) ?
    C13 H13 . 0.9300 ?
    C14 Fe1 . 2.053(5) ?
    C14 H14 . 0.9300 ?
    C15A C16A . 1.382(4) ?
    C15A C19A . 1.382(4) ?
    C15A Fe1 . 2.068(7) ?
    C15A H15A . 0.9300 ?
    C16A C17A . 1.382(4) ?
    C16A Fe1 . 2.018(5) ?
    C16A H16A . 0.9300 ?
    C17A C18A . 1.382(4) ?
    C17A Fe1 . 1.992(6) ?
    C17A H17A . 0.9300 ?
    C18A C19A . 1.382(4) ?
    C18A Fe1 . 2.026(5) ?
    C18A H18A . 0.9300 ?
    C19A Fe1 . 2.073(7) ?
    C19A H19A . 0.9300 ?
    C15B C19B . 1.430(4) ?
    C15B C16B . 1.430(4) ?
    C15B Fe1 . 2.022(7) ?
    C15B H15B . 0.9300 ?
    C16B C17B . 1.430(4) ?
    C16B Fe1 . 2.024(6) ?
    C16B H16B . 0.9300 ?
    C17B C18B . 1.430(4) ?
    C17B Fe1 . 2.050(7) ?
    C17B H17B . 0.9300 ?
    C18B C19B . 1.430(4) ?
    C18B Fe1 . 2.064(6) ?
    C18B H18B . 0.9300 ?
    C19B Fe1 . 2.046(6) ?
    C19B H19B . 0.9300 ?
    C111 C116 . 1.363(6) ?
    C111 C112 . 1.386(7) ?
    C111 S11 . 1.803(4) ?
    C112 C113 . 1.380(6) ?
    C112 H112 . 0.9300 ?
    C113 C114 . 1.391(7) ?
    C113 H113 . 0.9300 ?
    C114 C115 . 1.373(7) ?
    C114 C117 . 1.494(6) ?
    C115 C116 . 1.396(6) ?
    C115 H115 . 0.9300 ?
    C116 H116 . 0.9300 ?
    C117 H11A . 0.9600 ?
    C117 H11B . 0.9600 ?
    C117 H11C . 0.9600 ?
    C131 C132 . 1.368(8) ?
    C131 C136 . 1.375(7) ?
    C131 S13 . 1.797(6) ?
    C132 C133 . 1.392(7) ?
    C132 H132 . 0.9300 ?
    C133 C134 . 1.382(7) ?
    C133 H133 . 0.9300 ?
    C134 C135 . 1.384(9) ?
    C134 C137 . 1.498(8) ?
    C135 C136 . 1.366(8) ?
    C135 H135 . 0.9300 ?
    C136 H136 . 0.9300 ?
    C137 H13A . 0.9600 ?
    C137 H13B . 0.9600 ?
    C137 H13C . 0.9600 ?
    C20 C21 . 1.426(6) ?
    C20 C24 . 1.430(6) ?
    C20 S21 . 1.775(4) ?
    C20 Fe2 . 2.021(4) ?
    C21 C22 . 1.429(6) ?
    C21 Fe2 . 2.029(4) ?
    C21 H21 . 0.9300 ?
    C22 C23 . 1.434(7) ?
    C22 S23 . 1.774(4) ?
    C22 Fe2 . 2.027(4) ?
    C23 C24 . 1.421(6) ?
    C23 Fe2 . 2.048(4) ?
    C23 H23 . 0.9300 ?
    C24 Fe2 . 2.045(5) ?
    C24 H24 . 0.9300 ?
    C25A C29A . 1.396(4) ?
    C25A C26A . 1.396(4) ?
    C25A Fe2 . 2.015(6) ?
    C25A H25A . 0.9300 ?
    C26A C27A . 1.396(4) ?
    C26A Fe2 . 2.029(6) ?
    C26A H26A . 0.9300 ?
    C27A C28A . 1.396(4) ?
    C27A Fe2 . 2.031(6) ?
    C27A H27A . 0.9300 ?
    C28A C29A . 1.396(4) ?
    C28A Fe2 . 2.018(5) ?
    C28A H28A . 0.9300 ?
    C29A Fe2 . 2.008(5) ?
    C29A H29A . 0.9300 ?
    C25B C26B . 1.415(4) ?
    C25B C29B . 1.415(4) ?
    C25B Fe2 . 2.082(6) ?
    C25B H25B . 0.9300 ?
    C26B C27B . 1.415(4) ?
    C26B Fe2 . 2.041(6) ?
    C26B H26B . 0.9300 ?
    C27B C28B . 1.415(4) ?
    C27B Fe2 . 2.028(5) ?
    C27B H27B . 0.9300 ?
    C28B C29B . 1.415(4) ?
    C28B Fe2 . 2.061(5) ?
    C28B H28B . 0.9300 ?
    C29B Fe2 . 2.094(6) ?
    C29B H29B . 0.9300 ?
    C211 C212 . 1.375(7) ?
    C211 C216 . 1.392(6) ?
    C211 S21 . 1.794(5) ?
    C212 C213 . 1.385(7) ?
    C212 H212 . 0.9300 ?
    C213 C214 . 1.375(7) ?
    C213 H213 . 0.9300 ?
    C214 C215 . 1.372(8) ?
    C214 C217 . 1.510(7) ?
    C215 C216 . 1.376(7) ?
    C215 H215 . 0.9300 ?
    C216 H216 . 0.9300 ?
    C217 H21A . 0.9600 ?
    C217 H21B . 0.9600 ?
    C217 H21C . 0.9600 ?
    C231 C236 . 1.360(7) ?
    C231 C232 . 1.377(7) ?
    C231 S23 . 1.799(5) ?
    C232 C233 . 1.399(8) ?
    C232 H232 . 0.9300 ?
    C233 C234 . 1.367(9) ?
    C233 H233 . 0.9300 ?
    C234 C235 . 1.369(8) ?
    C234 C237 . 1.511(6) ?
    C235 C236 . 1.387(7) ?
    C235 H235 . 0.9300 ?
    C236 H236 . 0.9300 ?
    C237 H23A . 0.9600 ?
    C237 H23B . 0.9600 ?
    C237 H23C . 0.9600 ?
    O11 S11 . 1.488(4) ?
    O13 S13 . 1.477(4) ?
    O21 S21 . 1.477(4) ?
    O23 S23 . 1.490(3) ?
loop_
    _geom_angle_atom_site_label_1
    _geom_angle_atom_site_label_2
    _geom_angle_atom_site_label_3
    _geom_angle_site_symmetry_1
    _geom_angle_site_symmetry_3
    _geom_angle
    _geom_angle_publ_flag
    C11 C10 C14 . . 109.3(4) ?
    C11 C10 S11 . . 125.4(4) ?
    C14 C10 S11 . . 125.3(4) ?
    C11 C10 Fe1 . . 69.3(2) ?
    C14 C10 Fe1 . . 70.7(2) ?
    S11 C10 Fe1 . . 124.3(2) ?
    C10 C11 C12 . . 107.0(4) ?
    C10 C11 Fe1 . . 69.8(2) ?
    C12 C11 Fe1 . . 69.4(3) ?
    C10 C11 H11 . . 126.5 ?
    C12 C11 H11 . . 126.5 ?
    Fe1 C11 H11 . . 125.8 ?
    C13 C12 C11 . . 108.3(4) ?
    C13 C12 S13 . . 126.4(4) ?
    C11 C12 S13 . . 125.1(4) ?
    C13 C12 Fe1 . . 70.7(3) ?
    C11 C12 Fe1 . . 69.1(2) ?
    S13 C12 Fe1 . . 123.4(2) ?
    C12 C13 C14 . . 108.6(4) ?
    C12 C13 Fe1 . . 68.8(3) ?
    C14 C13 Fe1 . . 70.0(3) ?
    C12 C13 H13 . . 125.7 ?
    C14 C13 H13 . . 125.7 ?
    Fe1 C13 H13 . . 127.1 ?
    C13 C14 C10 . . 106.7(4) ?
    C13 C14 Fe1 . . 69.4(3) ?
    C10 C14 Fe1 . . 68.4(2) ?
    C13 C14 H14 . . 126.6 ?
    C10 C14 H14 . . 126.6 ?
    Fe1 C14 H14 . . 127.1 ?
    C16A C15A C19A . . 108.0 ?
    C16A C15A Fe1 . . 68.3(3) ?
    C19A C15A Fe1 . . 70.7(2) ?
    C16A C15A H15A . . 126.0 ?
    C19A C15A H15A . . 126.0 ?
    Fe1 C15A H15A . . 126.6 ?
    C15A C16A C17A . . 108.0 ?
    C15A C16A Fe1 . . 72.2(3) ?
    C17A C16A Fe1 . . 68.8(3) ?
    C15A C16A H16A . . 126.0 ?
    C17A C16A H16A . . 126.0 ?
    Fe1 C16A H16A . . 124.6 ?
    C18A C17A C16A . . 108.0 ?
    C18A C17A Fe1 . . 71.2(2) ?
    C16A C17A Fe1 . . 70.9(2) ?
    C18A C17A H17A . . 126.0 ?
    C16A C17A H17A . . 126.0 ?
    Fe1 C17A H17A . . 123.5 ?
    C17A C18A C19A . . 108.0 ?
    C17A C18A Fe1 . . 68.5(3) ?
    C19A C18A Fe1 . . 72.1(3) ?
    C17A C18A H18A . . 126.0 ?
    C19A C18A H18A . . 126.0 ?
    Fe1 C18A H18A . . 124.9 ?
    C18A C19A C15A . . 108.0 ?
    C18A C19A Fe1 . . 68.5(3) ?
    C15A C19A Fe1 . . 70.3(2) ?
    C18A C19A H19A . . 126.0 ?
    C15A C19A H19A . . 126.0 ?
    Fe1 C19A H19A . . 126.8 ?
    C19B C15B C16B . . 108.0 ?
    C19B C15B Fe1 . . 70.3(2) ?
    C16B C15B Fe1 . . 69.4(2) ?
    C19B C15B H15B . . 126.0 ?
    C16B C15B H15B . . 126.0 ?
    Fe1 C15B H15B . . 125.9 ?
    C15B C16B C17B . . 108.0 ?
    C15B C16B Fe1 . . 69.2(3) ?
    C17B C16B Fe1 . . 70.4(3) ?
    C15B C16B H16B . . 126.0 ?
    C17B C16B H16B . . 126.0 ?
    Fe1 C16B H16B . . 125.9 ?
    C18B C17B C16B . . 108.0 ?
    C18B C17B Fe1 . . 70.2(2) ?
    C16B C17B Fe1 . . 68.5(3) ?
    C18B C17B H17B . . 126.0 ?
    C16B C17B H17B . . 126.0 ?
    Fe1 C17B H17B . . 126.9 ?
    C19B C18B C17B . . 108.0 ?
    C19B C18B Fe1 . . 69.0(3) ?
    C17B C18B Fe1 . . 69.1(2) ?
    C19B C18B H18B . . 126.0 ?
    C17B C18B H18B . . 126.0 ?
    Fe1 C18B H18B . . 127.4 ?
    C15B C19B C18B . . 108.0 ?
    C15B C19B Fe1 . . 68.5(3) ?
    C18B C19B Fe1 . . 70.3(3) ?
    C15B C19B H19B . . 126.0 ?
    C18B C19B H19B . . 126.0 ?
    Fe1 C19B H19B . . 126.8 ?
    C116 C111 C112 . . 120.4(4) ?
    C116 C111 S11 . . 119.0(4) ?
    C112 C111 S11 . . 120.5(3) ?
    C113 C112 C111 . . 119.1(4) ?
    C113 C112 H112 . . 120.4 ?
    C111 C112 H112 . . 120.4 ?
    C112 C113 C114 . . 121.8(5) ?
    C112 C113 H113 . . 119.1 ?
    C114 C113 H113 . . 119.1 ?
    C115 C114 C113 . . 117.2(4) ?
    C115 C114 C117 . . 121.9(4) ?
    C113 C114 C117 . . 120.9(4) ?
    C114 C115 C116 . . 122.0(4) ?
    C114 C115 H115 . . 119.0 ?
    C116 C115 H115 . . 119.0 ?
    C111 C116 C115 . . 119.2(4) ?
    C111 C116 H116 . . 120.4 ?
    C115 C116 H116 . . 120.4 ?
    C114 C117 H11A . . 109.5 ?
    C114 C117 H11B . . 109.5 ?
    H11A C117 H11B . . 109.5 ?
    C114 C117 H11C . . 109.5 ?
    H11A C117 H11C . . 109.5 ?
    H11B C117 H11C . . 109.5 ?
    C132 C131 C136 . . 119.9(5) ?
    C132 C131 S13 . . 119.9(4) ?
    C136 C131 S13 . . 120.1(5) ?
    C131 C132 C133 . . 119.1(5) ?
    C131 C132 H132 . . 120.5 ?
    C133 C132 H132 . . 120.5 ?
    C134 C133 C132 . . 122.2(6) ?
    C134 C133 H133 . . 118.9 ?
    C132 C133 H133 . . 118.9 ?
    C133 C134 C135 . . 116.5(5) ?
    C133 C134 C137 . . 121.3(6) ?
    C135 C134 C137 . . 122.1(6) ?
    C136 C135 C134 . . 122.2(6) ?
    C136 C135 H135 . . 118.9 ?
    C134 C135 H135 . . 118.9 ?
    C135 C136 C131 . . 120.1(6) ?
    C135 C136 H136 . . 120.0 ?
    C131 C136 H136 . . 120.0 ?
    C134 C137 H13A . . 109.5 ?
    C134 C137 H13B . . 109.5 ?
    H13A C137 H13B . . 109.5 ?
    C134 C137 H13C . . 109.5 ?
    H13A C137 H13C . . 109.5 ?
    H13B C137 H13C . . 109.5 ?
    C21 C20 C24 . . 109.2(4) ?
    C21 C20 S21 . . 123.2(4) ?
    C24 C20 S21 . . 127.5(3) ?
    C21 C20 Fe2 . . 69.7(2) ?
    C24 C20 Fe2 . . 70.3(2) ?
    S21 C20 Fe2 . . 123.2(2) ?
    C20 C21 C22 . . 106.5(4) ?
    C20 C21 Fe2 . . 69.1(2) ?
    C22 C21 Fe2 . . 69.3(2) ?
    C20 C21 H21 . . 126.7 ?
    C22 C21 H21 . . 126.7 ?
    Fe2 C21 H21 . . 126.4 ?
    C21 C22 C23 . . 109.0(4) ?
    C21 C22 S23 . . 123.8(4) ?
    C23 C22 S23 . . 127.0(4) ?
    C21 C22 Fe2 . . 69.4(2) ?
    C23 C22 Fe2 . . 70.2(2) ?
    S23 C22 Fe2 . . 123.2(2) ?
    C24 C23 C22 . . 107.5(4) ?
    C24 C23 Fe2 . . 69.6(2) ?
    C22 C23 Fe2 . . 68.6(2) ?
    C24 C23 H23 . . 126.2 ?
    C22 C23 H23 . . 126.2 ?
    Fe2 C23 H23 . . 127.1 ?
    C23 C24 C20 . . 107.7(4) ?
    C23 C24 Fe2 . . 69.8(3) ?
    C20 C24 Fe2 . . 68.5(2) ?
    C23 C24 H24 . . 126.2 ?
    C20 C24 H24 . . 126.2 ?
    Fe2 C24 H24 . . 127.1 ?
    C29A C25A C26A . . 108.0 ?
    C29A C25A Fe2 . . 69.4(3) ?
    C26A C25A Fe2 . . 70.3(2) ?
    C29A C25A H25A . . 126.0 ?
    C26A C25A H25A . . 126.0 ?
    Fe2 C25A H25A . . 125.8 ?
    C27A C26A C25A . . 108.0 ?
    C27A C26A Fe2 . . 70.0(2) ?
    C25A C26A Fe2 . . 69.3(2) ?
    C27A C26A H26A . . 126.0 ?
    C25A C26A H26A . . 126.0 ?
    Fe2 C26A H26A . . 126.3 ?
    C26A C27A C28A . . 108.0 ?
    C26A C27A Fe2 . . 69.8(2) ?
    C28A C27A Fe2 . . 69.4(3) ?
    C26A C27A H27A . . 126.0 ?
    C28A C27A H27A . . 126.0 ?
    Fe2 C27A H27A . . 126.4 ?
    C29A C28A C27A . . 108.0 ?
    C29A C28A Fe2 . . 69.3(2) ?
    C27A C28A Fe2 . . 70.3(2) ?
    C29A C28A H28A . . 126.0 ?
    C27A C28A H28A . . 126.0 ?
    Fe2 C28A H28A . . 125.9 ?
    C28A C29A C25A . . 108.0 ?
    C28A C29A Fe2 . . 70.1(2) ?
    C25A C29A Fe2 . . 70.0(3) ?
    C28A C29A H29A . . 126.0 ?
    C25A C29A H29A . . 126.0 ?
    Fe2 C29A H29A . . 125.5 ?
    C26B C25B C29B . . 108.0 ?
    C26B C25B Fe2 . . 68.4(2) ?
    C29B C25B Fe2 . . 70.7(3) ?
    C26B C25B H25B . . 126.0 ?
    C29B C25B H25B . . 126.0 ?
    Fe2 C25B H25B . . 126.5 ?
    C27B C26B C25B . . 108.0 ?
    C27B C26B Fe2 . . 69.2(2) ?
    C25B C26B Fe2 . . 71.5(2) ?
    C27B C26B H26B . . 126.0 ?
    C25B C26B H26B . . 126.0 ?
    Fe2 C26B H26B . . 124.9 ?
    C28B C27B C26B . . 108.0 ?
    C28B C27B Fe2 . . 71.0(3) ?
    C26B C27B Fe2 . . 70.1(2) ?
    C28B C27B H27B . . 126.0 ?
    C26B C27B H27B . . 126.0 ?
    Fe2 C27B H27B . . 124.4 ?
    C27B C28B C29B . . 108.0 ?
    C27B C28B Fe2 . . 68.5(2) ?
    C29B C28B Fe2 . . 71.3(2) ?
    C27B C28B H28B . . 126.0 ?
    C29B C28B H28B . . 126.0 ?
    Fe2 C28B H28B . . 125.7 ?
    C28B C29B C25B . . 108.0 ?
    C28B C29B Fe2 . . 68.8(2) ?
    C25B C29B Fe2 . . 69.7(2) ?
    C28B C29B H29B . . 126.0 ?
    C25B C29B H29B . . 126.0 ?
    Fe2 C29B H29B . . 127.0 ?
    C212 C211 C216 . . 120.2(4) ?
    C212 C211 S21 . . 119.8(4) ?
    C216 C211 S21 . . 119.9(4) ?
    C211 C212 C213 . . 119.2(5) ?
    C211 C212 H212 . . 120.4 ?
    C213 C212 H212 . . 120.4 ?
    C214 C213 C212 . . 121.4(5) ?
    C214 C213 H213 . . 119.3 ?
    C212 C213 H213 . . 119.3 ?
    C215 C214 C213 . . 118.4(5) ?
    C215 C214 C217 . . 120.1(5) ?
    C213 C214 C217 . . 121.5(5) ?
    C214 C215 C216 . . 121.8(5) ?
    C214 C215 H215 . . 119.1 ?
    C216 C215 H215 . . 119.1 ?
    C215 C216 C211 . . 119.0(5) ?
    C215 C216 H216 . . 120.5 ?
    C211 C216 H216 . . 120.5 ?
    C214 C217 H21A . . 109.5 ?
    C214 C217 H21B . . 109.5 ?
    H21A C217 H21B . . 109.5 ?
    C214 C217 H21C . . 109.5 ?
    H21A C217 H21C . . 109.5 ?
    H21B C217 H21C . . 109.5 ?
    C236 C231 C232 . . 119.8(5) ?
    C236 C231 S23 . . 121.4(4) ?
    C232 C231 S23 . . 118.8(4) ?
    C231 C232 C233 . . 118.8(5) ?
    C231 C232 H232 . . 120.6 ?
    C233 C232 H232 . . 120.6 ?
    C234 C233 C232 . . 121.9(5) ?
    C234 C233 H233 . . 119.1 ?
    C232 C233 H233 . . 119.1 ?
    C233 C234 C235 . . 117.9(5) ?
    C233 C234 C237 . . 121.4(6) ?
    C235 C234 C237 . . 120.7(6) ?
    C234 C235 C236 . . 121.2(5) ?
    C234 C235 H235 . . 119.4 ?
    C236 C235 H235 . . 119.4 ?
    C231 C236 C235 . . 120.4(5) ?
    C231 C236 H236 . . 119.8 ?
    C235 C236 H236 . . 119.8 ?
    C234 C237 H23A . . 109.5 ?
    C234 C237 H23B . . 109.5 ?
    H23A C237 H23B . . 109.5 ?
    C234 C237 H23C . . 109.5 ?
    H23A C237 H23C . . 109.5 ?
    H23B C237 H23C . . 109.5 ?
    C17A Fe1 C11 . . 176.2(3) ?
    C11 Fe1 C15B . . 108.8(2) ?
    C17A Fe1 C16A . . 40.31(13) ?
    C11 Fe1 C16A . . 135.9(3) ?
    C17A Fe1 C12 . . 142.3(3) ?
    C11 Fe1 C12 . . 41.50(17) ?
    C15B Fe1 C12 . . 124.5(3) ?
    C16A Fe1 C12 . . 175.6(4) ?
    C17A Fe1 C18A . . 40.21(13) ?
    C11 Fe1 C18A . . 141.1(4) ?
    C16A Fe1 C18A . . 67.12(19) ?
    C12 Fe1 C18A . . 112.8(2) ?
    C17A Fe1 C10 . . 137.8(4) ?
    C11 Fe1 C10 . . 40.86(17) ?
    C15B Fe1 C10 . . 124.1(3) ?
    C16A Fe1 C10 . . 111.4(2) ?
    C12 Fe1 C10 . . 68.74(16) ?
    C18A Fe1 C10 . . 178.0(4) ?
    C11 Fe1 C16B . . 124.1(3) ?
    C15B Fe1 C16B . . 41.41(14) ?
    C12 Fe1 C16B . . 161.6(4) ?
    C10 Fe1 C16B . . 107.7(2) ?
    C11 Fe1 C19B . . 124.0(3) ?
    C15B Fe1 C19B . . 41.16(15) ?
    C12 Fe1 C19B . . 107.7(2) ?
    C10 Fe1 C19B . . 160.7(4) ?
    C16B Fe1 C19B . . 69.3(2) ?
    C17A Fe1 C13 . . 114.3(3) ?
    C11 Fe1 C13 . . 69.05(19) ?
    C15B Fe1 C13 . . 159.7(4) ?
    C16A Fe1 C13 . . 143.8(4) ?
    C12 Fe1 C13 . . 40.5(2) ?
    C18A Fe1 C13 . . 111.9(3) ?
    C10 Fe1 C13 . . 68.36(17) ?
    C16B Fe1 C13 . . 156.6(4) ?
    C19B Fe1 C13 . . 122.1(3) ?
    C11 Fe1 C17B . . 159.6(4) ?
    C15B Fe1 C17B . . 69.27(19) ?
    C12 Fe1 C17B . . 156.3(4) ?
    C10 Fe1 C17B . . 122.3(3) ?
    C16B Fe1 C17B . . 41.10(13) ?
    C19B Fe1 C17B . . 68.80(19) ?
    C13 Fe1 C17B . . 120.0(3) ?
    C17A Fe1 C14 . . 111.9(3) ?
    C11 Fe1 C14 . . 69.27(19) ?
    C15B Fe1 C14 . . 159.1(4) ?
    C16A Fe1 C14 . . 114.5(3) ?
    C12 Fe1 C14 . . 68.70(18) ?
    C18A Fe1 C14 . . 138.0(4) ?
    C10 Fe1 C14 . . 40.96(19) ?
    C16B Fe1 C14 . . 121.3(3) ?
    C19B Fe1 C14 . . 157.2(4) ?
    C13 Fe1 C14 . . 40.59(19) ?
    C17B Fe1 C14 . . 105.0(2) ?
    C29A Fe2 C28A . . 40.56(15) ?
    C29A Fe2 C25A . . 40.59(14) ?
    C28A Fe2 C25A . . 68.1(2) ?
    C29A Fe2 C20 . . 111.4(2) ?
    C28A Fe2 C20 . . 120.2(3) ?
    C25A Fe2 C20 . . 131.4(3) ?
    C29A Fe2 C22 . . 151.9(3) ?
    C28A Fe2 C22 . . 164.4(4) ?
    C25A Fe2 C22 . . 116.8(3) ?
    C20 Fe2 C22 . . 68.84(16) ?
    C20 Fe2 C27B . . 170.2(4) ?
    C22 Fe2 C27B . . 117.6(3) ?
    C29A Fe2 C27A . . 68.0(2) ?
    C28A Fe2 C27A . . 40.33(13) ?
    C25A Fe2 C27A . . 67.86(18) ?
    C20 Fe2 C27A . . 151.7(4) ?
    C22 Fe2 C27A . . 125.8(3) ?
    C29A Fe2 C21 . . 119.8(3) ?
    C28A Fe2 C21 . . 153.7(4) ?
    C25A Fe2 C21 . . 108.7(2) ?
    C20 Fe2 C21 . . 41.23(17) ?
    C22 Fe2 C21 . . 41.26(16) ?
    C27B Fe2 C21 . . 148.4(4) ?
    C27A Fe2 C21 . . 164.8(4) ?
    C29A Fe2 C26A . . 68.02(19) ?
    C28A Fe2 C26A . . 67.84(19) ?
    C25A Fe2 C26A . . 40.38(13) ?
    C20 Fe2 C26A . . 167.9(4) ?
    C22 Fe2 C26A . . 105.7(3) ?
    C27A Fe2 C26A . . 40.22(12) ?
    C21 Fe2 C26A . . 127.7(3) ?
    C20 Fe2 C26B . . 146.5(4) ?
    C22 Fe2 C26B . . 110.2(3) ?
    C27B Fe2 C26B . . 40.70(12) ?
    C21 Fe2 C26B . . 115.2(3) ?
    C29A Fe2 C24 . . 131.0(3) ?
    C28A Fe2 C24 . . 108.7(2) ?
    C25A Fe2 C24 . . 170.0(4) ?
    C20 Fe2 C24 . . 41.18(18) ?
    C22 Fe2 C24 . . 68.87(18) ?
    C27B Fe2 C24 . . 132.1(4) ?
    C27A Fe2 C24 . . 116.3(3) ?
    C21 Fe2 C24 . . 69.70(18) ?
    C26A Fe2 C24 . . 148.3(4) ?
    C26B Fe2 C24 . . 172.1(4) ?
    C29A Fe2 C23 . . 166.8(3) ?
    C28A Fe2 C23 . . 127.1(3) ?
    C25A Fe2 C23 . . 148.9(4) ?
    C20 Fe2 C23 . . 68.91(17) ?
    C22 Fe2 C23 . . 41.19(19) ?
    C27B Fe2 C23 . . 110.5(3) ?
    C27A Fe2 C23 . . 105.2(3) ?
    C21 Fe2 C23 . . 69.75(18) ?
    C26A Fe2 C23 . . 114.6(4) ?
    C26B Fe2 C23 . . 133.7(4) ?
    C24 Fe2 C23 . . 40.63(17) ?
    O11 S11 C10 . . 107.1(2) ?
    O11 S11 C111 . . 105.5(2) ?
    C10 S11 C111 . . 96.34(18) ?
    O13 S13 C12 . . 107.4(3) ?
    O13 S13 C131 . . 106.8(3) ?
    C12 S13 C131 . . 96.4(2) ?
    O21 S21 C20 . . 106.1(2) ?
    O21 S21 C211 . . 107.3(2) ?
    C20 S21 C211 . . 97.51(18) ?
    O23 S23 C22 . . 107.1(2) ?
    O23 S23 C231 . . 106.6(2) ?
    C22 S23 C231 . . 96.41(19) ?
loop_
    _geom_torsion_atom_site_label_1
    _geom_torsion_atom_site_label_2
    _geom_torsion_atom_site_label_3
    _geom_torsion_atom_site_label_4
    _geom_torsion_site_symmetry_1
    _geom_torsion_site_symmetry_2
    _geom_torsion_site_symmetry_3
    _geom_torsion_site_symmetry_4
    _geom_torsion
    _geom_torsion_publ_flag
    C14 C10 C11 C12 . . . . 0.2(5) ?
    S11 C10 C11 C12 . . . . 177.8(3) ?
    Fe1 C10 C11 C12 . . . . 59.8(3) ?
    C14 C10 C11 Fe1 . . . . -59.5(3) ?
    S11 C10 C11 Fe1 . . . . 118.0(3) ?
    C10 C11 C12 C13 . . . . 0.0(5) ?
    Fe1 C11 C12 C13 . . . . 60.0(3) ?
    C10 C11 C12 S13 . . . . -176.9(3) ?
    Fe1 C11 C12 S13 . . . . -116.9(3) ?
    C10 C11 C12 Fe1 . . . . -60.0(3) ?
    C11 C12 C13 C14 . . . . -0.2(5) ?
    S13 C12 C13 C14 . . . . 176.6(3) ?
    Fe1 C12 C13 C14 . . . . 58.8(3) ?
    C11 C12 C13 Fe1 . . . . -59.0(3) ?
    S13 C12 C13 Fe1 . . . . 117.8(3) ?
    C12 C13 C14 C10 . . . . 0.3(5) ?
    Fe1 C13 C14 C10 . . . . 58.4(3) ?
    C12 C13 C14 Fe1 . . . . -58.1(3) ?
    C11 C10 C14 C13 . . . . -0.3(5) ?
    S11 C10 C14 C13 . . . . -177.9(3) ?
    Fe1 C10 C14 C13 . . . . -59.0(3) ?
    C11 C10 C14 Fe1 . . . . 58.7(3) ?
    S11 C10 C14 Fe1 . . . . -118.9(3) ?
    C19A C15A C16A C17A . . . . 0.0 ?
    Fe1 C15A C16A C17A . . . . 59.8(2) ?
    C19A C15A C16A Fe1 . . . . -59.8(2) ?
    C15A C16A C17A C18A . . . . 0.0 ?
    Fe1 C16A C17A C18A . . . . 61.9(3) ?
    C15A C16A C17A Fe1 . . . . -61.9(3) ?
    C16A C17A C18A C19A . . . . 0.0 ?
    Fe1 C17A C18A C19A . . . . 61.7(3) ?
    C16A C17A C18A Fe1 . . . . -61.7(3) ?
    C17A C18A C19A C15A . . . . 0.0 ?
    Fe1 C18A C19A C15A . . . . 59.4(2) ?
    C17A C18A C19A Fe1 . . . . -59.4(2) ?
    C16A C15A C19A C18A . . . . 0.0 ?
    Fe1 C15A C19A C18A . . . . -58.3(3) ?
    C16A C15A C19A Fe1 . . . . 58.3(3) ?
    C19B C15B C16B C17B . . . . 0.0 ?
    Fe1 C15B C16B C17B . . . . 60.0(3) ?
    C19B C15B C16B Fe1 . . . . -60.0(3) ?
    C15B C16B C17B C18B . . . . 0.0 ?
    Fe1 C16B C17B C18B . . . . 59.2(2) ?
    C15B C16B C17B Fe1 . . . . -59.2(2) ?
    C16B C17B C18B C19B . . . . 0.0 ?
    Fe1 C17B C18B C19B . . . . 58.2(3) ?
    C16B C17B C18B Fe1 . . . . -58.2(3) ?
    C16B C15B C19B C18B . . . . 0.0 ?
    Fe1 C15B C19B C18B . . . . -59.4(3) ?
    C16B C15B C19B Fe1 . . . . 59.4(3) ?
    C17B C18B C19B C15B . . . . 0.0 ?
    Fe1 C18B C19B C15B . . . . 58.3(2) ?
    C17B C18B C19B Fe1 . . . . -58.3(2) ?
    C116 C111 C112 C113 . . . . 4.4(7) ?
    S11 C111 C112 C113 . . . . -178.9(4) ?
    C111 C112 C113 C114 . . . . -1.1(8) ?
    C112 C113 C114 C115 . . . . -2.5(7) ?
    C112 C113 C114 C117 . . . . 178.1(5) ?
    C113 C114 C115 C116 . . . . 2.9(8) ?
    C117 C114 C115 C116 . . . . -177.7(5) ?
    C112 C111 C116 C115 . . . . -4.1(7) ?
    S11 C111 C116 C115 . . . . 179.2(4) ?
    C114 C115 C116 C111 . . . . 0.3(8) ?
    C136 C131 C132 C133 . . . . -2.2(7) ?
    S13 C131 C132 C133 . . . . -179.6(4) ?
    C131 C132 C133 C134 . . . . 1.0(8) ?
    C132 C133 C134 C135 . . . . 0.7(8) ?
    C132 C133 C134 C137 . . . . -179.1(5) ?
    C133 C134 C135 C136 . . . . -1.4(8) ?
    C137 C134 C135 C136 . . . . 178.5(6) ?
    C134 C135 C136 C131 . . . . 0.2(9) ?
    C132 C131 C136 C135 . . . . 1.6(8) ?
    S13 C131 C136 C135 . . . . 179.0(4) ?
    C24 C20 C21 C22 . . . . 0.1(5) ?
    S21 C20 C21 C22 . . . . 176.5(3) ?
    Fe2 C20 C21 C22 . . . . 59.5(3) ?
    C24 C20 C21 Fe2 . . . . -59.4(3) ?
    S21 C20 C21 Fe2 . . . . 117.1(3) ?
    C20 C21 C22 C23 . . . . -0.1(5) ?
    Fe2 C21 C22 C23 . . . . 59.2(3) ?
    C20 C21 C22 S23 . . . . -176.2(3) ?
    Fe2 C21 C22 S23 . . . . -116.9(3) ?
    C20 C21 C22 Fe2 . . . . -59.3(3) ?
    C21 C22 C23 C24 . . . . 0.2(5) ?
    S23 C22 C23 C24 . . . . 176.0(3) ?
    Fe2 C22 C23 C24 . . . . 58.9(3) ?
    C21 C22 C23 Fe2 . . . . -58.7(3) ?
    S23 C22 C23 Fe2 . . . . 117.2(3) ?
    C22 C23 C24 C20 . . . . -0.1(5) ?
    Fe2 C23 C24 C20 . . . . 58.2(3) ?
    C22 C23 C24 Fe2 . . . . -58.3(3) ?
    C21 C20 C24 C23 . . . . 0.0(5) ?
    S21 C20 C24 C23 . . . . -176.2(3) ?
    Fe2 C20 C24 C23 . . . . -59.0(3) ?
    C21 C20 C24 Fe2 . . . . 59.0(3) ?
    S21 C20 C24 Fe2 . . . . -117.3(3) ?
    C29A C25A C26A C27A . . . . 0.0 ?
    Fe2 C25A C26A C27A . . . . -59.5(3) ?
    C29A C25A C26A Fe2 . . . . 59.5(3) ?
    C25A C26A C27A C28A . . . . 0.0 ?
    Fe2 C26A C27A C28A . . . . -59.0(3) ?
    C25A C26A C27A Fe2 . . . . 59.0(3) ?
    C26A C27A C28A C29A . . . . 0.0 ?
    Fe2 C27A C28A C29A . . . . -59.3(2) ?
    C26A C27A C28A Fe2 . . . . 59.3(2) ?
    C27A C28A C29A C25A . . . . 0.0 ?
    Fe2 C28A C29A C25A . . . . -59.9(2) ?
    C27A C28A C29A Fe2 . . . . 59.9(2) ?
    C26A C25A C29A C28A . . . . 0.0 ?
    Fe2 C25A C29A C28A . . . . 60.0(2) ?
    C26A C25A C29A Fe2 . . . . -60.0(2) ?
    C29B C25B C26B C27B . . . . 0.0 ?
    Fe2 C25B C26B C27B . . . . -59.8(2) ?
    C29B C25B C26B Fe2 . . . . 59.8(2) ?
    C25B C26B C27B C28B . . . . 0.0 ?
    Fe2 C26B C27B C28B . . . . -61.2(3) ?
    C25B C26B C27B Fe2 . . . . 61.2(3) ?
    C26B C27B C28B C29B . . . . 0.0 ?
    Fe2 C27B C28B C29B . . . . -60.7(2) ?
    C26B C27B C28B Fe2 . . . . 60.7(2) ?
    C27B C28B C29B C25B . . . . 0.0 ?
    Fe2 C28B C29B C25B . . . . -58.9(2) ?
    C27B C28B C29B Fe2 . . . . 58.9(2) ?
    C26B C25B C29B C28B . . . . 0.0 ?
    Fe2 C25B C29B C28B . . . . 58.4(2) ?
    C26B C25B C29B Fe2 . . . . -58.4(2) ?
    C216 C211 C212 C213 . . . . 0.0(7) ?
    S21 C211 C212 C213 . . . . -178.9(3) ?
    C211 C212 C213 C214 . . . . 1.1(7) ?
    C212 C213 C214 C215 . . . . -1.9(7) ?
    C212 C213 C214 C217 . . . . 178.8(5) ?
    C213 C214 C215 C216 . . . . 1.5(7) ?
    C217 C214 C215 C216 . . . . -179.1(5) ?
    C214 C215 C216 C211 . . . . -0.5(7) ?
    C212 C211 C216 C215 . . . . -0.3(7) ?
    S21 C211 C216 C215 . . . . 178.6(3) ?
    C236 C231 C232 C233 . . . . 1.2(8) ?
    S23 C231 C232 C233 . . . . -179.4(4) ?
    C231 C232 C233 C234 . . . . -0.8(9) ?
[truncated: 4,556,802 more chars]
