# Supplementary material for: Mol­ecular and crystal structures of six poly(arylsulfin­yl)- and poly(aryl­sulfan­yl)fer­ro­cenes
Source: Acta Crystallogr C Struct Chem. 2024 Oct 4;80(Pt 11):716–27. doi: 10.1107/S2053229624009318 (PMC11535883; doi:10.1107/S2053229624009318)
Supplement: Supplementary file 2 [file c-80-00716-comp_2asup2.hkl]

data_comp_2a                                                                    
_shelx_title ' shelxt_a.res in P2(1)'                                           
_shelx_refln_list_code          4                                               
_shelx_F_calc_maximum      113.63                                               
_exptl_crystal_F_000       480.00                                               
_reflns_d_resolution_high  0.7699                                               
                                                                                
loop_                                                                           
 _space_group_symop_operation_xyz                                               
 'x, y, z'                                                                      
 '-x, y+1/2, -z'                                                                
                                                                                
_cell_length_a     7.8964                                                       
_cell_length_b    12.9064                                                       
_cell_length_c    11.0124                                                       
_cell_angle_alpha  90.000                                                       
_cell_angle_beta  109.467                                                       
_cell_angle_gamma  90.000                                                       
                                                                                
_shelx_F_squared_multiplier     1.000                                           
                                                                                
loop_                                                                           
 _refln_index_h                                                                 
 _refln_index_k                                                                 
 _refln_index_l                                                                 
 _refln_F_squared_calc                                                          
 _refln_F_squared_meas                                                          
 _refln_F_squared_sigma                                                         
 _refln_observed_status                                                         
   0 -16   0         12.57         40.78         3.81 o                         
   1 -16   0         96.93         98.50         7.03 o                         
   2 -16   0          1.85          3.53         2.58 o                         
   1 -15   0         15.62         12.95         1.77 o                         
   2 -15   0         26.33         25.26         4.38 o                         
   3 -15   0          5.66         10.33         3.51 o                         
   4 -15   0          2.36          2.16         3.24 o                         
   0 -14   0        308.20        318.12        14.96 o                         
   1 -14   0         10.41         10.27         2.30 o                         
   2 -14   0         79.38         75.79         6.48 o                         
   3 -14   0         44.02         39.92         5.93 o                         
   5 -14   0         54.43         64.79         8.42 o                         
   1 -13   0        125.33        123.62         4.74 o                         
   2 -13   0        245.51        240.26        13.58 o                         
   3 -13   0        394.40        420.66        20.06 o                         
   4 -13   0         74.47         84.01         8.14 o                         
   5 -13   0         48.14         41.03         6.58 o                         
   6 -13   0         33.12         32.58         6.16 o                         
   0 -12   0        225.81        277.89        12.14 o                         
   1 -12   0        137.79        148.72         5.56 o                         
   2 -12   0        123.50        112.18         7.95 o                         
   3 -12   0         40.14         44.76         6.01 o                         
   4 -12   0        214.56        226.09        13.66 o                         
   5 -12   0        199.87        208.36        14.82 o                         
   6 -12   0         60.04         53.68         7.74 o                         
   1 -11   0        132.90        130.15         4.77 o                         
   2 -11   0        592.06        565.93        25.26 o                         
   3 -11   0        252.79        236.85        12.79 o                         
   4 -11   0        139.65        137.25         9.91 o                         
   5 -11   0         72.41         64.32         7.30 o                         
   6 -11   0         36.52         30.69         6.03 o                         
   7 -11   0         82.00         90.49         9.19 o                         
   0 -10   0         36.04         45.52         4.20 o                         
   1 -10   0        519.94        481.39        11.87 o                         
   2 -10   0         13.23         10.49         1.90 o                         
   3 -10   0         43.30         47.78         5.52 o                         
   4 -10   0        346.93        332.93        17.35 o                         
   5 -10   0        167.59        153.28        10.98 o                         
   6 -10   0         64.78         69.71         7.61 o                         
   7 -10   0          4.71          6.08         4.05 o                         
   1  -9   0        186.99        200.93         5.04 o                         
   2  -9   0        256.51        249.88        11.08 o                         
   3  -9   0         11.93         15.95         2.22 o                         
   4  -9   0         19.39          7.41         3.32 o                         
   5  -9   0        157.45        144.75        10.34 o                         
   6  -9   0         33.36         36.91         6.27 o                         
   7  -9   0        103.89         94.72         9.29 o                         
   8  -9   0         18.56         21.73         5.43 o                         
   0  -8   0       3279.55       3249.22       209.25 o                         
   1  -8   0        744.10        721.61        15.19 o                         
   2  -8   0         36.60         36.30         3.00 o                         
   3  -8   0        110.65        104.00         6.74 o                         
   4  -8   0         53.78         57.35         3.83 o                         
   5  -8   0        432.92        435.71        22.51 o                         
   6  -8   0         75.58         68.49         4.56 o                         
   7  -8   0         48.54         44.92         3.03 o                         
   8  -8   0         10.31          5.30         4.25 o                         
   1  -7   0       1266.15       1269.58        26.01 o                         
   2  -7   0        471.21        453.41        12.17 o                         
   3  -7   0       1305.77       1244.52        30.00 o                         
   4  -7   0         81.44         73.22         4.27 o                         
   5  -7   0        389.79        388.10        12.24 o                         
   6  -7   0        245.85        223.53         8.33 o                         
   7  -7   0          2.89          3.99         3.55 o                         
   8  -7   0        230.68        210.59        14.83 o                         
   0  -6   0       9440.28      10352.15       478.58 o                         
   1  -6   0       2307.93       2322.28       108.95 o                         
   2  -6   0       1023.83       1075.21        24.98 o                         
   3  -6   0        907.98        954.60        22.58 o                         
   4  -6   0        242.42        257.63         7.29 o                         
   5  -6   0        834.86        807.15        23.44 o                         
   6  -6   0        168.20        158.79         6.44 o                         
   7  -6   0         80.39         85.03         4.52 o                         
   8  -6   0          3.87          2.50         2.07 o                         
   9  -6   0         41.54         30.92         6.61 o                         
   1  -5   0        496.14        527.35        10.10 o                         
   2  -5   0        798.05        822.42        19.35 o                         
   3  -5   0       2334.65       2352.28        65.53 o                         
   4  -5   0        478.68        470.15        12.21 o                         
   5  -5   0        180.23        171.89         6.55 o                         
   6  -5   0        178.68        161.16         6.40 o                         
   7  -5   0         45.38         51.70         3.76 o                         
   8  -5   0        103.82        119.01         9.68 o                         
   9  -5   0         36.33         21.86         5.63 o                         
   0  -4   0       8689.66       8353.03       372.00 o                         
   1  -4   0        117.08        101.21         2.53 o                         
   2  -4   0         28.14         28.51         1.12 o                         
   3  -4   0         31.51         23.03         1.68 o                         
   4  -4   0       1229.09       1199.36        28.44 o                         
   5  -4   0        318.60        334.03        10.72 o                         
   6  -4   0        100.47        104.82         4.91 o                         
   7  -4   0         12.79         13.48         2.33 o                         
   8  -4   0         16.54         15.15         4.43 o                         
   9  -4   0          5.00          9.25         3.93 o                         
   1  -3   0        307.63        348.09         8.23 o                         
   2  -3   0        602.59        633.71        12.66 o                         
   3  -3   0       1090.13       1144.97        22.25 o                         
   4  -3   0        310.73        329.10         8.47 o                         
   5  -3   0         87.51         87.50         4.17 o                         
   6  -3   0          8.74         10.94         2.12 o                         
   7  -3   0        144.56        150.63        10.55 o                         
   8  -3   0          6.97         12.09         4.54 o                         
   9  -3   0         47.86         54.79         5.57 o                         
   0  -2   0       4413.37       4166.92       192.77 o                         
   2  -2   0        238.09        253.29         5.48 o                         
   3  -2   0        543.15        594.36        14.59 o                         
   4  -2   0        385.25        379.68        10.39 o                         
   5  -2   0        433.49        412.36        11.69 o                         
   6  -2   0        164.63        165.22         7.12 o                         
   7  -2   0         12.94         20.08         4.47 o                         
   8  -2   0         23.54         31.29         5.72 o                         
   9  -2   0         18.91         23.96         3.97 o                         
   1  -1   0       3241.92       3452.84       112.32 o                         
   2  -1   0       1006.39       1017.31        41.36 o                         
   3  -1   0       1262.98       1160.45        23.83 o                         
   4  -1   0        182.60        182.93         4.54 o                         
   5  -1   0        145.28        150.33         4.99 o                         
   6  -1   0        389.25        355.53        12.53 o                         
   7  -1   0        117.84        114.35         8.43 o                         
   8  -1   0        228.01        243.58        15.15 o                         
   9  -1   0         16.83         15.94         3.22 o                         
   2   0   0      12891.44      12436.16       527.53 o                         
   3   0   0       5492.96       5756.34       287.67 o                         
   4   0   0        282.97        303.90         7.06 o                         
   5   0   0       1996.94       1976.07        39.92 o                         
   6   0   0        160.15        204.84         6.71 o                         
   7   0   0        102.93        165.02         7.57 o                         
   8   0   0         13.50         23.58         3.49 o                         
   9   0   0         63.70         87.98         8.65 o                         
   2   1   0       1046.45       1043.97        29.23 o                         
   3   1   0       1321.01       1206.23        21.34 o                         
   4   1   0        169.23        162.68         3.97 o                         
   5   1   0        148.12        154.66         3.95 o                         
   6   1   0        406.98        382.34        10.72 o                         
   7   1   0        112.45        110.74         4.84 o                         
   8   1   0        248.18        261.07         8.63 o                         
   9   1   0         12.91         10.67         3.88 o                         
   0   2   0       4499.81       4534.00       195.99 o                         
   2   2   0        235.24        250.23         5.47 o                         
   3   2   0        566.54        616.04        11.34 o                         
   4   2   0        432.00        426.38         8.17 o                         
   5   2   0        490.05        479.83         9.35 o                         
   6   2   0        189.38        188.89         6.12 o                         
   7   2   0         16.75         21.56         2.54 o                         
   8   2   0         21.23         28.53         3.06 o                         
   9   2   0         20.22         22.49         3.50 o                         
   1   3   0        293.02        331.08         8.28 o                         
   2   3   0        568.62        607.59        12.64 o                         
   3   3   0        998.80       1064.15        19.85 o                         
   4   3   0        290.27        304.51         7.22 o                         
   5   3   0         91.27         92.89         3.12 o                         
   6   3   0          5.54          9.95         1.70 o                         
   7   3   0        142.99        165.52         6.00 o                         
   8   3   0          8.83         15.12         2.56 o                         
   9   3   0         46.53         50.91         4.00 o                         
   0   4   0       8499.48       8192.28       371.51 o                         
   1   4   0         84.32         76.79         2.67 o                         
   2   4   0         30.27         32.68         1.16 o                         
   3   4   0         26.89         22.26         1.26 o                         
   4   4   0       1224.14       1215.90        22.07 o                         
   5   4   0        298.71        311.16         7.60 o                         
   6   4   0         88.92         91.50         4.05 o                         
   7   4   0         10.78          7.35         1.91 o                         
   8   4   0         16.65         21.66         4.54 o                         
   9   4   0          3.67          7.48         2.22 o                         
   1   5   0        416.16        447.78        10.02 o                         
   2   5   0        788.97        807.70        19.35 o                         
   3   5   0       2261.61       2314.04        65.74 o                         
   4   5   0        482.92        466.72         9.22 o                         
   5   5   0        180.63        175.67         5.46 o                         
   6   5   0        156.24        146.42         5.25 o                         
   7   5   0         51.43         63.70         3.50 o                         
   8   5   0         89.18         97.93         4.72 o                         
   9   5   0         39.58         38.94         3.36 o                         
   0   6   0       9132.97      10329.10       479.19 o                         
   1   6   0       2423.54       2501.19       164.19 o                         
   2   6   0        983.35       1045.68        24.96 o                         
   3   6   0        868.33        926.34        22.54 o                         
   4   6   0        271.74        288.77         7.40 o                         
   5   6   0        786.12        769.78        19.16 o                         
   6   6   0        164.11        156.70         5.38 o                         
   7   6   0         74.07         76.02         3.77 o                         
   8   6   0          4.26          4.35         5.31 o                         
   9   6   0         41.73         37.64         4.33 o                         
   1   7   0       1305.27       1330.27        26.07 o                         
   2   7   0        519.76        504.29        12.18 o                         
   3   7   0       1359.65       1293.48        30.09 o                         
   4   7   0         98.90        102.97         4.74 o                         
   5   7   0        387.36        380.17        14.83 o                         
   6   7   0        251.03        236.98         7.03 o                         
   7   7   0          4.03          3.85         1.41 o                         
   8   7   0        236.96        240.93         7.82 o                         
   0   8   0       3262.21       3092.14       208.02 o                         
   1   8   0        749.86        737.02        15.13 o                         
   2   8   0         32.64         32.43         2.28 o                         
   3   8   0        120.38        116.85         4.24 o                         
   4   8   0         78.05         84.23         7.02 o                         
   5   8   0        493.25        481.61        15.70 o                         
   6   8   0         88.85         87.17         7.28 o                         
   7   8   0         51.97         47.69         2.67 o                         
   8   8   0         11.82         12.39         1.77 o                         
   1   9   0        201.64        212.11         5.09 o                         
   2   9   0        224.77        226.16         6.92 o                         
   3   9   0          4.92          6.81         1.90 o                         
   4   9   0         10.72          9.94         2.41 o                         
   5   9   0        161.17        151.59         7.00 o                         
   6   9   0         34.50         42.97         4.14 o                         
   7   9   0        100.91        107.68         6.53 o                         
   8   9   0         22.86         18.72         3.67 o                         
   0  10   0         24.90         32.31         2.69 o                         
   1  10   0        483.75        466.47        12.30 o                         
   2  10   0         10.30          5.68         1.91 o                         
   3  10   0         48.56         53.58         3.84 o                         
   4  10   0        360.70        332.99        11.98 o                         
   5  10   0        182.64        163.01         7.46 o                         
   6  10   0         70.70         69.65         5.02 o                         
   7  10   0          6.34          6.94         3.00 o                         
   1  11   0        119.25        114.93         4.11 o                         
   2  11   0        579.76        563.77        18.13 o                         
   3  11   0        229.41        214.21         8.85 o                         
   4  11   0        133.13        148.20         7.01 o                         
   5  11   0         73.04         70.90         5.02 o                         
   6  11   0         31.22         27.57         3.76 o                         
   7  11   0         81.02         80.06         6.00 o                         
   0  12   0        216.26        240.95         8.91 o                         
   1  12   0        148.51        154.13         4.33 o                         
   2  12   0        128.37        117.05         5.87 o                         
   3  12   0         40.42         42.11         4.73 o                         
   4  12   0        212.69        222.79         9.39 o                         
   5  12   0        184.83        188.44         8.66 o                         
   6  12   0         51.62         45.85         4.67 o                         
   1  13   0        119.97        119.75         4.64 o                         
   2  13   0        256.68        268.26        10.24 o                         
   3  13   0        398.82        387.77        14.88 o                         
   4  13   0         75.42         88.92         6.62 o                         
   5  13   0         45.52         46.30         4.79 o                         
   6  13   0         30.36         30.84         4.19 o                         
   0  14   0        327.89        330.13        21.05 o                         
   1  14   0         18.43         16.39         2.04 o                         
   2  14   0         83.52         78.14         5.15 o                         
   3  14   0         44.44         47.44         4.69 o                         
   4  14   0          2.93          4.06         2.38 o                         
   5  14   0         55.39         56.58         5.86 o                         
   1  15   0         15.92         22.25         3.46 o                         
   2  15   0         18.02         21.37         4.53 o                         
   3  15   0          5.79          3.52         2.49 o                         
   4  15   0          1.59         -0.95         2.46 o                         
   0  16   0         14.06         31.11         5.48 o                         
   1  16   0         84.86         95.78         8.23 o                         
   2  16   0          1.53          2.82         2.45 o                         
  -3 -16   1          0.61          3.07         3.19 o                         
  -2 -16   1         37.77         44.41         5.21 o                         
  -1 -16   1         40.49         45.82         4.80 o                         
   0 -16   1         40.80         45.75         2.91 o                         
   1 -16   1          0.90          1.62         2.23 o                         
   2 -16   1         18.45         20.51         4.13 o                         
  -4 -15   1         43.35         48.65         6.84 o                         
  -3 -15   1        100.03        108.69         8.62 o                         
  -2 -15   1         56.19         59.67         5.95 o                         
  -1 -15   1         52.44         51.77         2.69 o                         
   0 -15   1         70.48         80.55         4.64 o                         
   1 -15   1        126.33        119.78        16.78 o                         
   3 -15   1         33.34         40.30         6.02 o                         
   4 -15   1         54.17         59.91         6.84 o                         
  -5 -14   1         22.52         23.53         5.47 o                         
  -4 -14   1         27.15         28.10         5.38 o                         
  -3 -14   1         97.79         96.96         8.29 o                         
  -2 -14   1         84.68         88.59         7.08 o                         
  -1 -14   1        201.06        200.97         8.55 o                         
   0 -14   1         77.05         79.54         3.85 o                         
   1 -14   1         22.65         27.42         2.57 o                         
   2 -14   1         18.68         17.99         4.17 o                         
   4 -14   1         17.77         23.40         5.05 o                         
   5 -14   1         76.59         82.07         8.87 o                         
  -6 -13   1         28.40         30.23         6.03 o                         
  -5 -13   1        113.11        115.92         9.71 o                         
  -4 -13   1        101.97         96.61         8.39 o                         
  -3 -13   1        181.45        204.80        11.70 o                         
  -2 -13   1         17.14         15.49         3.60 o                         
  -1 -13   1         48.17         49.64         2.80 o                         
   0 -13   1        322.84        330.64        10.43 o                         
   1 -13   1        135.94        123.68         6.81 o                         
   2 -13   1        232.30        237.28        12.81 o                         
   3 -13   1          0.57          0.95         2.97 o                         
   4 -13   1         22.92         18.96         4.75 o                         
   5 -13   1         39.69         49.69         7.08 o                         
  -6 -12   1         79.37         82.02         8.38 o                         
  -5 -12   1         39.84         30.89         6.01 o                         
  -4 -12   1        124.34        110.99         9.09 o                         
  -3 -12   1        255.68        264.52        14.21 o                         
  -2 -12   1        307.11        300.32        15.48 o                         
  -1 -12   1         81.25         84.31         3.58 o                         
   0 -12   1         87.93         79.63         3.91 o                         
   1 -12   1        147.24        150.89         6.65 o                         
   2 -12   1        219.76        224.97        11.99 o                         
   3 -12   1        430.23        399.22        19.69 o                         
   4 -12   1        109.14         95.64         8.42 o                         
   5 -12   1         55.13         56.37         6.82 o                         
   6 -12   1         21.75         27.65         5.79 o                         
  -7 -11   1         18.10         21.86         5.74 o                         
  -6 -11   1          4.11          0.86         3.27 o                         
  -5 -11   1        111.83        111.17         8.80 o                         
  -4 -11   1        371.02        353.53        18.61 o                         
  -3 -11   1         69.09         64.55         6.12 o                         
  -2 -11   1        136.17        121.79         5.90 o                         
  -1 -11   1        284.74        271.40         7.41 o                         
   0 -11   1        366.21        346.03        10.35 o                         
   1 -11   1        344.72        326.93        10.94 o                         
   2 -11   1         41.32         38.14         4.58 o                         
   3 -11   1        114.22        109.12         8.14 o                         
   4 -11   1         57.13         48.16         6.53 o                         
   5 -11   1         83.28         91.74         8.26 o                         
   6 -11   1         71.81         71.56         8.00 o                         
   7 -11   1          6.38          8.66         4.29 o                         
  -7 -10   1        129.87        130.05        10.87 o                         
  -5 -10   1        226.36        224.55        13.58 o                         
  -4 -10   1         80.41         72.08         7.25 o                         
  -3 -10   1         12.88         11.86         2.23 o                         
  -2 -10   1        421.38        388.20        12.96 o                         
  -1 -10   1        172.00        165.12         4.93 o                         
   0 -10   1        544.18        532.59        13.37 o                         
   1 -10   1         21.64         24.49         1.69 o                         
   3 -10   1        130.80        114.92         8.28 o                         
   4 -10   1        300.41        320.66        16.41 o                         
   5 -10   1         20.00         18.12         4.83 o                         
   6 -10   1          3.87          4.05         3.62 o                         
   7 -10   1         81.15         84.26         8.79 o                         
  -8  -9   1         22.95         29.31         6.45 o                         
  -7  -9   1         21.27         30.79         6.38 o                         
  -6  -9   1          2.73          0.06         3.13 o                         
  -5  -9   1         36.93         36.38         5.78 o                         
  -4  -9   1        249.98        237.95         8.81 o                         
  -3  -9   1        366.72        365.97        12.63 o                         
  -2  -9   1        347.28        331.34        10.89 o                         
  -1  -9   1         44.36         38.88         1.68 o                         
   0  -9   1        339.78        360.83         8.35 o                         
   1  -9   1        859.18        835.93        17.12 o                         
   2  -9   1        182.79        184.36         4.09 o                         
   3  -9   1        287.83        300.32        15.41 o                         
   4  -9   1        184.21        169.11        10.74 o                         
   5  -9   1         46.50         42.90         6.10 o                         
   6  -9   1        253.34        217.12        16.03 o                         
   7  -9   1         21.51         12.42         4.95 o                         
  -8  -8   1         87.17         80.20         8.91 o                         
  -7  -8   1        115.69        138.07        10.71 o                         
  -6  -8   1        316.85        291.22        17.14 o                         
  -5  -8   1        391.36        395.01        19.49 o                         
  -4  -8   1         78.49         81.16         4.35 o                         
  -3  -8   1        446.93        428.70        14.52 o                         
  -2  -8   1        659.54        653.84        16.09 o                         
  -1  -8   1       1863.44       1865.24        43.10 o                         
   0  -8   1       1036.24       1062.75        24.27 o                         
   1  -8   1        946.48        979.26        20.27 o                         
   2  -8   1        113.78        108.28         2.63 o                         
   3  -8   1        447.98        412.04        14.26 o                         
   4  -8   1        303.26        301.72        15.22 o                         
   5  -8   1        175.18        162.94         6.16 o                         
   6  -8   1        110.21         99.04         3.47 o                         
   7  -8   1         65.58         58.08         3.68 o                         
   8  -8   1         74.26         64.66         9.23 o                         
  -8  -7   1         26.44         17.67         3.70 o                         
  -7  -7   1         40.99         38.50         3.32 o                         
  -6  -7   1         86.57         79.55         4.28 o                         
  -5  -7   1        597.49        582.97        18.10 o                         
  -4  -7   1         61.86         66.59         4.36 o                         
  -3  -7   1        676.39        660.44        16.58 o                         
  -2  -7   1        752.77        726.97        18.00 o                         
  -1  -7   1        136.22        124.37         3.35 o                         
   0  -7   1       3324.08       3195.55       143.25 o                         
   1  -7   1        922.33        984.99        19.91 o                         
   2  -7   1        918.10        874.69        16.02 o                         
   3  -7   1         24.24         27.22         1.04 o                         
   4  -7   1         31.62         35.87         2.12 o                         
   5  -7   1        292.24        298.98        10.06 o                         
   6  -7   1        146.38        147.55         8.36 o                         
   7  -7   1        112.02        106.05        10.61 o                         
   8  -7   1          7.51         16.88         5.38 o                         
  -9  -6   1         12.77          9.19         4.14 o                         
  -8  -6   1        137.73        123.00         6.25 o                         
  -7  -6   1         45.56         35.97         3.19 o                         
  -6  -6   1        319.07        310.03        10.81 o                         
  -5  -6   1         73.84         59.55         6.11 o                         
  -4  -6   1         31.59         30.80         1.46 o                         
  -3  -6   1       2066.74       2035.38        47.26 o                         
  -2  -6   1       1202.90       1312.69        29.27 o                         
  -1  -6   1       1084.07       1149.85        23.23 o                         
   0  -6   1        285.26        323.21         6.98 o                         
   1  -6   1        754.31        770.33        15.71 o                         
   2  -6   1        895.82        935.46        17.12 o                         
   3  -6   1       1478.46       1503.43        29.52 o                         
   4  -6   1        138.47        132.23         4.28 o                         
   5  -6   1        309.52        286.70         9.64 o                         
   6  -6   1         51.59         52.59         3.42 o                         
   7  -6   1         15.03         18.14         2.75 o                         
   8  -6   1        153.99        190.62        13.05 o                         
  -9  -5   1         36.15         33.29         6.38 o                         
  -8  -5   1         24.04         30.02         5.42 o                         
  -7  -5   1         27.47         26.81         5.20 o                         
  -6  -5   1         82.67         76.56         4.04 o                         
  -5  -5   1        368.99        380.76        11.68 o                         
  -4  -5   1       1570.97       1559.75        36.36 o                         
  -3  -5   1        265.26        267.32         5.90 o                         
  -2  -5   1        949.83        950.07        22.54 o                         
  -1  -5   1        403.85        444.63         8.88 o                         
   0  -5   1        942.49       1042.77        19.44 o                         
   1  -5   1       1914.55       1983.06        91.03 o                         
   2  -5   1        275.81        277.46         5.43 o                         
   3  -5   1        761.06        774.22        16.23 o                         
   4  -5   1        144.96        143.21         4.01 o                         
   5  -5   1        196.13        204.65         7.00 o                         
   6  -5   1        166.73        160.15         7.37 o                         
   7  -5   1         39.68         57.52         3.94 o                         
   8  -5   1         12.54         17.85         5.02 o                         
  -9  -4   1         20.31         19.42         5.14 o                         
  -8  -4   1          8.47          5.09         3.42 o                         
  -7  -4   1        161.45        176.23         7.42 o                         
  -6  -4   1        102.39         95.78         6.31 o                         
  -5  -4   1        556.26        515.44        16.22 o                         
  -4  -4   1         43.32         45.92         2.15 o                         
  -3  -4   1        724.88        737.55        14.90 o                         
  -2  -4   1        177.81        167.06         4.83 o                         
  -1  -4   1         32.98         43.28         1.34 o                         
   0  -4   1       1397.13       1421.63        68.08 o                         
   1  -4   1       1135.18       1201.79        33.82 o                         
   2  -4   1        899.72        909.12        18.26 o                         
   3  -4   1       1050.51       1111.15        22.05 o                         
   4  -4   1       1010.79        966.02        23.06 o                         
   5  -4   1        133.76        136.07         5.52 o                         
   6  -4   1         94.92         94.02         4.84 o                         
   7  -4   1         53.05         47.72         6.88 o                         
   8  -4   1         27.82         35.36         6.17 o                         
   9  -4   1         61.15         47.79         5.38 o                         
  -9  -3   1         17.21         19.97         5.24 o                         
  -8  -3   1         87.38        100.20         8.43 o                         
  -7  -3   1         36.85         44.39         3.62 o                         
  -6  -3   1         21.49         22.65         2.53 o                         
  -5  -3   1        384.73        352.28        11.19 o                         
  -4  -3   1       2186.32       2227.65        61.69 o                         
  -3  -3   1       1036.41        979.51        23.41 o                         
  -2  -3   1        954.60        873.39        17.25 o                         
  -1  -3   1        322.69        309.40         7.05 o                         
   0  -3   1       1225.48       1154.29        53.77 o                         
   1  -3   1       1365.49       1317.56        57.31 o                         
   2  -3   1        673.22        735.84        15.96 o                         
   3  -3   1        985.89       1001.73        20.54 o                         
   4  -3   1         92.00         99.02         3.52 o                         
   5  -3   1         24.84         18.60         2.27 o                         
   6  -3   1        216.23        192.53         8.08 o                         
   7  -3   1         25.36         27.82         5.11 o                         
   8  -3   1         11.66         14.73         4.34 o                         
   9  -3   1          2.65          3.38         2.83 o                         
  -9  -2   1         22.64         24.17         5.57 o                         
  -8  -2   1         34.96         32.87         5.84 o                         
  -7  -2   1        326.66        348.13        17.90 o                         
  -6  -2   1        108.39        108.25         5.25 o                         
  -5  -2   1        974.22        929.81        22.41 o                         
  -4  -2   1         54.67         52.62         2.38 o                         
  -3  -2   1         50.81         54.04         4.37 o                         
  -2  -2   1       3150.36       3295.19       127.06 o                         
  -1  -2   1       1198.40       1327.30        53.84 o                         
   0  -2   1       1167.16       1170.45        58.25 o                         
   1  -2   1        205.35        198.00         5.06 o                         
   2  -2   1        433.43        470.85        10.18 o                         
   3  -2   1        629.22        629.94        16.30 o                         
   4  -2   1       1053.24       1044.00        25.00 o                         
   5  -2   1         43.04         36.97         2.88 o                         
   6  -2   1         45.12         46.85         3.54 o                         
   7  -2   1        115.32        112.06         8.72 o                         
   8  -2   1         16.23         19.70         3.91 o                         
   9  -2   1         57.77         66.15         5.89 o                         
  -9  -1   1         71.10         72.13        14.95 o                         
  -8  -1   1          9.12         15.11         4.08 o                         
  -7  -1   1         78.92         89.12         7.31 o                         
  -6  -1   1        406.66        380.36        10.47 o                         
  -5  -1   1        249.43        225.08         6.04 o                         
  -4  -1   1       1427.79       1384.44        26.48 o                         
  -3  -1   1        581.01        636.51        14.32 o                         
  -2  -1   1       8671.64       8599.89       272.49 o                         
  -1  -1   1        781.24        682.57        42.59 o                         
   1  -1   1       9648.68       9424.86       269.78 o                         
   2  -1   1       1501.92       1582.13        66.71 o                         
   3  -1   1        814.64        879.41        20.43 o                         
   4  -1   1        412.98        395.19        16.91 o                         
   5  -1   1       1113.76       1117.06        33.75 o                         
   6  -1   1        408.73        420.30        21.16 o                         
   7  -1   1        170.88        181.69         8.41 o                         
   8  -1   1         20.63         28.95         3.82 o                         
   9  -1   1         16.28         14.86         3.47 o                         
  -9   0   1          2.78          1.81         2.29 o                         
  -8   0   1        272.86        291.62        11.48 o                         
  -7   0   1        200.31        174.74         7.69 o                         
  -6   0   1        360.67        363.47        12.35 o                         
  -5   0   1          1.03          1.32         0.96 o                         
  -4   0   1        429.00        468.73        10.15 o                         
  -3   0   1       1086.81        961.54        19.39 o                         
   1   0   1       7165.56       7044.99       206.65 o                         
   2   0   1        584.08        645.38        13.21 o                         
   3   0   1       1418.94       1421.86        28.54 o                         
   4   0   1        110.72        116.95         3.56 o                         
   5   0   1        145.31        135.58         4.18 o                         
   6   0   1        230.43        239.00         9.29 o                         
   7   0   1         43.17         40.20         4.08 o                         
   8   0   1        196.74        215.36         9.50 o                         
   9   0   1          0.16          4.21         2.47 o                         
  -9   1   1         70.74         75.64         7.59 o                         
  -8   1   1          7.27          5.63         2.05 o                         
  -7   1   1         75.37         79.18         4.08 o                         
  -6   1   1        401.14        382.43        10.55 o                         
  -5   1   1        296.04        272.57         6.27 o                         
  -4   1   1       1305.26       1232.51        26.35 o                         
  -3   1   1        698.14        769.72        14.46 o                         
  -2   1   1       8702.81       8738.85       273.29 o                         
  -1   1   1        765.20        650.50        76.42 o                         
   1   1   1       9415.86       9195.81       269.14 o                         
   2   1   1       1653.39       1621.22        89.40 o                         
   3   1   1        780.11        851.03        15.82 o                         
   4   1   1        416.80        392.04         7.97 o                         
   5   1   1       1170.41       1174.02        24.04 o                         
   6   1   1        426.53        456.98        12.37 o                         
   7   1   1        178.34        199.45         6.98 o                         
   8   1   1         20.34         29.32         3.83 o                         
   9   1   1         18.14         18.51         3.46 o                         
  -9   2   1         22.04         22.65         2.97 o                         
  -8   2   1         44.72         50.85         3.66 o                         
  -7   2   1        321.97        345.41        10.09 o                         
  -6   2   1        118.40        120.35         4.52 o                         
  -5   2   1        965.42        930.72        19.42 o                         
  -4   2   1         55.22         53.79         1.84 o                         
  -3   2   1         72.74         73.99         1.93 o                         
  -2   2   1       3247.70       3335.00       134.85 o                         
  -1   2   1       1220.69       1229.32        79.76 o                         
   0   2   1       1211.74       1262.52        49.68 o                         
   1   2   1        214.23        207.75         5.07 o                         
   2   2   1        466.36        507.91        10.23 o                         
   3   2   1        717.78        710.95        12.74 o                         
   4   2   1       1061.20       1059.48        27.31 o                         
   5   2   1         48.56         39.23         2.54 o                         
   6   2   1         47.70         46.75         3.94 o                         
   7   2   1        111.61        108.73         4.82 o                         
   8   2   1         23.15         23.96         2.89 o                         
   9   2   1         52.73         48.58         4.67 o                         
  -9   3   1         19.92         26.20         3.06 o                         
  -8   3   1         82.51         88.59         4.52 o                         
  -7   3   1         38.96         46.60         3.98 o                         
  -6   3   1         15.78         15.55         1.93 o                         
  -5   3   1        346.44        338.19         8.07 o                         
  -4   3   1       2128.01       2183.35        50.54 o                         
  -3   3   1       1065.86       1023.23        20.38 o                         
  -2   3   1        927.51        848.97        17.23 o                         
  -1   3   1        285.71        272.42         6.01 o                         
   0   3   1       1252.29       1212.29        81.92 o                         
   1   3   1       1244.66       1237.52        82.13 o                         
   2   3   1        765.68        837.74        16.08 o                         
   3   3   1        997.47       1012.09        20.54 o                         
   4   3   1         85.30         89.57         2.68 o                         
   5   3   1         38.32         29.09         2.26 o                         
   6   3   1        234.85        225.33         6.97 o                         
   7   3   1         29.78         27.28         3.76 o                         
   8   3   1         12.96         11.33         2.33 o                         
   9   3   1          3.32          5.05         2.55 o                         
  -9   4   1         20.04         24.58         2.87 o                         
  -8   4   1          5.20          3.94         2.08 o                         
  -7   4   1        161.95        177.66         6.17 o                         
  -6   4   1         87.16         81.91         3.67 o                         
  -5   4   1        568.63        531.56        11.52 o                         
  -4   4   1         44.99         47.05         1.71 o                         
  -3   4   1        697.31        711.93        14.87 o                         
  -2   4   1        193.18        191.37         5.79 o                         
  -1   4   1         38.75         49.17         1.38 o                         
   0   4   1       1537.67       1537.64       102.88 o                         
   1   4   1       1130.57       1193.65        33.84 o                         
   2   4   1        877.71        890.45        18.24 o                         
   3   4   1       1008.07       1052.79        21.99 o                         
   4   4   1       1005.93        959.42        17.90 o                         
   5   4   1        117.44        121.47         4.50 o                         
   6   4   1         93.52         92.51         4.03 o                         
   7   4   1         57.90         60.77         3.58 o                         
   8   4   1         20.43         26.46         4.23 o                         
   9   4   1         62.25         47.85         5.20 o                         
  -9   5   1         34.21         32.57         3.19 o                         
  -8   5   1         26.48         31.67         2.94 o                         
  -7   5   1         29.79         31.57         2.62 o                         
  -6   5   1         72.51         71.39         3.31 o                         
  -5   5   1        336.41        347.57         8.23 o                         
  -4   5   1       1578.50       1574.01        31.72 o                         
  -3   5   1        246.98        254.83         7.14 o                         
  -2   5   1        944.91        973.63        22.57 o                         
  -1   5   1        358.08        407.39         8.85 o                         
   0   5   1        794.22        896.14        19.37 o                         
   1   5   1       1968.55       2015.26        91.40 o                         
   2   5   1        271.22        267.45         7.33 o                         
   3   5   1        758.26        776.64        18.52 o                         
   4   5   1        130.90        130.13         4.38 o                         
   5   5   1        155.92        156.45         5.87 o                         
   6   5   1        149.79        149.76         5.44 o                         
   7   5   1         34.82         42.90         4.46 o                         
   8   5   1         12.06          9.03         2.91 o                         
  -9   6   1         13.37         10.49         3.35 o                         
  -8   6   1        131.39        141.81         5.38 o                         
  -7   6   1         50.85         44.29         2.78 o                         
  -6   6   1        315.06        327.45        10.63 o                         
  -5   6   1         77.32         72.47         2.53 o                         
  -4   6   1         33.03         32.51         1.40 o                         
  -3   6   1       2082.40       2071.19        57.84 o                         
  -2   6   1       1126.95       1195.51        29.18 o                         
  -1   6   1       1110.28       1173.53        23.25 o                         
   0   6   1        278.52        319.58         7.00 o                         
   1   6   1        752.64        767.46        15.73 o                         
   2   6   1        924.14        967.99        22.57 o                         
   3   6   1       1428.08       1437.40        34.61 o                         
   4   6   1        141.07        129.85         4.39 o                         
   5   6   1        292.28        269.65         7.90 o                         
   6   6   1         52.47         53.50         3.08 o                         
   7   6   1         20.13         20.25         2.67 o                         
   8   6   1        147.76        173.47         8.42 o                         
  -8   7   1         27.68         24.81         3.41 o                         
  -7   7   1         37.52         38.92         2.54 o                         
  -6   7   1         85.62         75.33         3.15 o                         
  -5   7   1        636.19        619.77        13.11 o                         
  -4   7   1         41.35         45.97         3.35 o                         
  -3   7   1        698.38        686.16        16.65 o                         
  -2   7   1        743.77        752.14        19.47 o                         
  -1   7   1        154.41        141.37         3.45 o                         
   0   7   1       3461.17       3508.74       213.82 o                         
   1   7   1        891.69        959.26        19.76 o                         
   2   7   1        917.69        880.69        21.13 o                         
   3   7   1         21.44         26.24         2.93 o                         
   4   7   1         31.09         30.86         3.17 o                         
   5   7   1        288.28        298.40         9.21 o                         
   6   7   1        149.10        158.49         5.38 o                         
   7   7   1        104.79         97.51         4.33 o                         
   8   7   1          7.75         11.42         3.19 o                         
  -8   8   1         96.58         93.92         3.90 o                         
  -7   8   1        114.87        130.68         8.64 o                         
  -6   8   1        349.71        333.93        11.88 o                         
  -5   8   1        363.55        379.37        13.16 o                         
  -4   8   1         80.07         84.40         6.93 o                         
  -3   8   1        505.49        486.49        12.13 o                         
  -2   8   1        638.65        652.13        16.13 o                         
  -1   8   1       1878.26       1871.89        37.18 o                         
   0   8   1        975.69       1018.46        21.08 o                         
   1   8   1        946.86        996.71        20.21 o                         
   2   8   1        138.60        135.17         4.31 o                         
   3   8   1        526.80        502.53        20.93 o                         
   4   8   1        268.81        273.26        10.23 o                         
   5   8   1        192.23        178.37         7.64 o                         
   6   8   1        111.54         98.95        10.21 o                         
   7   8   1         58.92         62.51         3.30 o                         
   8   8   1         86.96         86.53         4.10 o                         
  -8   9   1         23.88         19.78         5.63 o                         
  -7   9   1         21.66         24.80         3.49 o                         
  -6   9   1          1.79          3.35         2.10 o                         
  -5   9   1         44.05         42.55         4.01 o                         
  -4   9   1        233.17        225.94         8.80 o                         
  -3   9   1        396.88        407.69        12.94 o                         
  -2   9   1        346.88        328.15         9.03 o                         
  -1   9   1         47.26         39.92         2.82 o                         
   0   9   1        368.65        390.81         8.43 o                         
   1   9   1        819.79        808.09        20.00 o                         
   2   9   1        217.59        218.58         7.63 o                         
   3   9   1        300.74        307.53        10.84 o                         
   4   9   1        176.53        166.85         7.35 o                         
   5   9   1         53.45         51.86         4.36 o                         
   6   9   1        259.68        244.73        13.67 o                         
   7   9   1         27.07         20.58         3.47 o                         
  -7  10   1        133.76        133.55         7.14 o                         
  -6  10   1         20.66         15.95         2.99 o                         
  -5  10   1        230.30        223.38         9.11 o                         
  -4  10   1         79.88         83.81         4.75 o                         
  -3  10   1          6.25          6.79         2.53 o                         
  -2  10   1        432.32        408.66        10.82 o                         
  -1  10   1        176.73        171.86         4.46 o                         
   0  10   1        554.56        548.26        11.76 o                         
   1  10   1         20.33         24.27         1.60 o                         
   2  10   1        195.48        175.43         5.80 o                         
   3  10   1        137.56        127.83         6.10 o                         
   4  10   1        287.62        291.98        11.17 o                         
   5  10   1         27.63         22.14         6.90 o                         
   6  10   1          3.67          3.43         2.37 o                         
   7  10   1         78.38         66.20         5.47 o                         
  -7  11   1         19.07         23.29         3.75 o                         
  -6  11   1          2.02          0.18         2.11 o                         
  -5  11   1         91.31         87.04         5.36 o                         
  -4  11   1        376.83        364.83        12.89 o                         
  -3  11   1         57.50         53.60         3.89 o                         
  -2  11   1        149.35        137.92         5.08 o                         
  -1  11   1        288.22        274.82         6.83 o                         
   0  11   1        320.82        306.39         7.53 o                         
   1  11   1        379.93        363.76         8.22 o                         
   2  11   1         40.72         43.78         3.59 o                         
   3  11   1        120.21        123.59         6.11 o                         
   4  11   1         57.03         53.29         4.46 o                         
   5  11   1         81.22         73.41         7.47 o                         
   6  11   1         68.99         65.68         7.45 o                         
   7  11   1          7.87          3.07         2.89 o                         
  -6  12   1         64.42         69.16         5.24 o                         
  -5  12   1         47.63         44.39         4.35 o                         
  -4  12   1        121.18        118.70         6.24 o                         
  -3  12   1        242.87        256.10         9.96 o                         
  -2  12   1        317.04        320.79        11.40 o                         
  -1  12   1         70.20         75.36         2.79 o                         
   0  12   1        101.84         97.62         3.36 o                         
   1  12   1        142.05        135.66         4.09 o                         
   2  12   1        216.50        208.41         8.67 o                         
   3  12   1        409.37        393.17        13.99 o                         
   4  12   1        112.66        113.29         6.64 o                         
   5  12   1         45.59         44.81         4.71 o                         
   6  12   1         21.92         25.40         3.97 o                         
  -6  13   1         26.23         29.31         6.59 o                         
  -5  13   1        100.47         98.12        10.51 o                         
  -4  13   1        103.25        101.62         5.96 o                         
  -3  13   1        163.56        170.74         7.90 o                         
  -2  13   1         15.57         15.17         2.87 o                         
  -1  13   1         51.24         48.28         2.32 o                         
   0  13   1        308.88        310.68         7.73 o                         
   1  13   1        155.55        139.52         4.13 o                         
   2  13   1        227.93        221.57         9.37 o                         
   3  13   1          0.72         -0.19         2.02 o                         
   4  13   1         26.72         25.61         3.73 o                         
   5  13   1         36.27         32.04         4.73 o                         
  -5  14   1         17.35         16.28         5.12 o                         
  -4  14   1         27.83         36.32         4.15 o                         
  -3  14   1        104.99        105.85         5.97 o                         
  -2  14   1         87.69         86.76         5.33 o                         
  -1  14   1        196.92        199.85         6.26 o                         
   0  14   1         71.45         72.61         3.87 o                         
   1  14   1         22.74         27.50         2.06 o                         
   2  14   1         24.39         22.79         3.45 o                         
   3  14   1        134.47        155.30        10.74 o                         
   4  14   1         13.38         15.22         3.67 o                         
   5  14   1         72.07         76.78         5.85 o                         
  -4  15   1         35.39         32.36         4.10 o                         
  -3  15   1        108.77        102.77         6.20 o                         
  -2  15   1         55.52         61.68         4.92 o                         
  -1  15   1         46.93         45.90         7.77 o                         
   0  15   1         84.07         74.00         4.50 o                         
   1  15   1        110.23        124.26         6.61 o                         
   2  15   1        146.24        136.43        11.61 o                         
   3  15   1         31.66         34.79         4.25 o                         
   4  15   1         49.31         53.16         5.73 o                         
  -3  16   1          1.56          2.58         2.34 o                         
  -2  16   1         35.68         41.32         5.09 o                         
  -1  16   1         46.27         43.82         5.88 o                         
   0  16   1         38.27         48.90         7.03 o                         
   1  16   1          0.67          0.02         2.01 o                         
   2  16   1         15.71         17.37         3.47 o                         
  -3 -16   2         48.75         53.92         6.46 o                         
  -2 -16   2         62.89         63.81         6.25 o                         
  -1 -16   2          1.81          3.35         1.37 o                         
   0 -16   2         32.40         36.94         2.69 o                         
   1 -16   2        111.97        107.73         8.17 o                         
   2 -16   2         22.15         24.91         4.68 o                         
  -4 -15   2         55.86         60.70         7.25 o                         
  -3 -15   2          4.63          7.31         3.61 o                         
  -2 -15   2         45.21         42.79         5.19 o                         
  -1 -15   2        276.39        260.01         9.00 o                         
   0 -15   2        257.71        258.87         8.84 o                         
   1 -15   2        144.73        146.76         6.26 o                         
   3 -15   2         36.26         44.74         7.52 o                         
  -5 -14   2         66.44         68.18         7.83 o                         
  -4 -14   2         57.13         48.50         6.64 o                         
  -3 -14   2        354.95        395.18        19.20 o                         
  -2 -14   2         57.42         60.90         5.78 o                         
  -1 -14   2        100.78        100.20         5.60 o                         
   0 -14   2        123.85        130.79         5.34 o                         
   1 -14   2        111.00        111.27         3.60 o                         
   2 -14   2        416.51        409.25        20.11 o                         
   3 -14   2         22.80         23.80         4.96 o                         
   4 -14   2         32.66         29.44         5.64 o                         
  -6 -13   2        108.29        104.54         9.37 o                         
  -5 -13   2          6.77          9.52         3.96 o                         
  -4 -13   2         69.49         75.93         7.40 o                         
  -3 -13   2         63.07         56.59         6.25 o                         
  -2 -13   2         42.28         48.73         5.19 o                         
  -1 -13   2        153.25        163.77         5.74 o                         
   0 -13   2         55.93         60.32         3.38 o                         
   1 -13   2         10.68         10.14         1.58 o                         
   2 -13   2         16.24         10.74         3.51 o                         
   3 -13   2        116.55        110.26         8.62 o                         
   5 -13   2         46.71         49.86         7.26 o                         
  -7 -12   2         12.23         14.96         5.16 o                         
  -6 -12   2          1.79          2.21         3.43 o                         
  -5 -12   2         21.38         12.98         4.09 o                         
  -4 -12   2        147.37        129.50         9.77 o                         
  -3 -12   2        194.75        192.55        11.65 o                         
  -2 -12   2        135.02        150.09         9.43 o                         
  -1 -12   2         16.54         13.03         1.69 o                         
   0 -12   2        220.74        215.65         7.39 o                         
   1 -12   2         36.49         38.16         3.12 o                         
   2 -12   2         43.39         40.80         1.90 o                         
   3 -12   2         52.46         50.46         6.35 o                         
   4 -12   2          3.09          0.42         3.08 o                         
   5 -12   2         15.08         15.69         5.14 o                         
   6 -12   2         38.51         42.83         7.11 o                         
  -7 -11   2         21.45         22.13         5.49 o                         
  -6 -11   2         32.14         28.96         5.73 o                         
  -5 -11   2        166.27        158.75        11.30 o                         
  -4 -11   2          1.96          5.74         3.28 o                         
  -3 -11   2          2.88          0.09         1.46 o                         
  -2 -11   2         56.74         61.50         3.66 o                         
  -1 -11   2         36.95         36.86         2.14 o                         
   0 -11   2         77.74         70.39         3.07 o                         
   1 -11   2        162.25        159.75         6.07 o                         
   2 -11   2         18.91         15.35         1.30 o                         
   3 -11   2         13.57         11.29         3.42 o                         
   4 -11   2        381.77        389.16        20.25 o                         
   5 -11   2         21.88         17.65         4.83 o                         
   6 -11   2         55.58         69.23         7.92 o                         
  -8 -10   2         14.56         20.74         5.44 o                         
  -7 -10   2         56.76         61.83         8.12 o                         
  -6 -10   2          8.20         15.34         4.14 o                         
  -5 -10   2         35.87         36.47         5.77 o                         
  -4 -10   2        340.35        343.16        11.97 o                         
  -3 -10   2        144.15        141.16         6.51 o                         
  -2 -10   2        779.44        778.76        23.33 o                         
  -1 -10   2         16.71         18.61         1.62 o                         
   0 -10   2         45.35         39.30         2.13 o                         
   1 -10   2        187.43        182.68         5.33 o                         
   2 -10   2         60.67         63.48         5.51 o                         
   3 -10   2        101.89        109.99         8.08 o                         
   4 -10   2         12.29         21.46         4.75 o                         
   5 -10   2         84.97        103.44         8.72 o                         
   6 -10   2         50.79         49.37         7.18 o                         
   7 -10   2         46.06         46.66         7.55 o                         
  -8  -9   2         23.73         21.36         5.48 o                         
  -7  -9   2        127.41        123.40        10.47 o                         
  -6  -9   2        315.93        326.93        18.56 o                         
  -5  -9   2        359.06        363.75        12.80 o                         
  -4  -9   2        219.50        226.52         9.01 o                         
  -3  -9   2        120.65        114.78         5.08 o                         
  -2  -9   2        413.93        392.94        11.83 o                         
  -1  -9   2       1164.25       1109.49        26.57 o                         
   0  -9   2       1102.40       1076.10        21.83 o                         
   1  -9   2        689.71        652.57        16.17 o                         
   2  -9   2         41.62         44.46         2.09 o                         
   3  -9   2        123.57        127.90         3.83 o                         
   4  -9   2        586.43        586.68        14.33 o                         
   5  -9   2        155.67        162.85        11.40 o                         
   6  -9   2         88.15         95.32         3.35 o                         
   7  -9   2         21.36         17.52         2.25 o                         
  -8  -8   2         70.62         64.36        10.00 o                         
  -7  -8   2         98.75         90.36         3.60 o                         
  -6  -8   2          6.98          4.89         3.33 o                         
  -5  -8   2        111.68        108.69         8.41 o                         
  -4  -8   2        257.22        249.54         8.59 o                         
  -3  -8   2        474.18        434.08        14.04 o                         
  -2  -8   2        562.63        549.55        12.96 o                         
  -1  -8   2        282.50        289.42         6.45 o                         
   0  -8   2       1048.53       1094.15        22.71 o                         
   1  -8   2        573.01        557.34        11.60 o                         
   2  -8   2       1817.76       1754.77        31.43 o                         
   3  -8   2        448.09        441.72        10.47 o                         
   4  -8   2        182.29        189.72         5.37 o                         
   5  -8   2        132.59        122.36         4.10 o                         
   6  -8   2         29.16         27.31         3.98 o                         
   7  -8   2        155.27        146.44         5.14 o                         
  -9  -7   2         34.89         30.52         6.67 o                         
  -8  -7   2         64.35         55.56         3.78 o                         
  -7  -7   2          9.64          4.16         3.43 o                         
  -6  -7   2        355.66        330.27        17.61 o                         
  -5  -7   2         15.91         17.57         4.04 o                         
  -4  -7   2        291.46        275.84         9.50 o                         
  -3  -7   2        108.39        109.79         3.83 o                         
  -2  -7   2        307.01        292.62         7.69 o                         
  -1  -7   2       2171.23       2210.89        61.65 o                         
   0  -7   2       2253.64       2356.49        64.86 o                         
   1  -7   2        570.70        562.36        13.33 o                         
   2  -7   2         31.63         29.06         1.75 o                         
   3  -7   2        559.77        565.36        12.00 o                         
   4  -7   2         74.17         68.10         3.07 o                         
   5  -7   2        396.47        368.79        12.09 o                         
   6  -7   2         59.14         62.87         3.69 o                         
   7  -7   2         43.48         47.12         7.85 o                         
   8  -7   2        130.54        117.38        10.91 o                         
  -9  -6   2         19.89         21.61         5.48 o                         
  -8  -6   2         64.05         60.65         7.90 o                         
  -7  -6   2          8.63          8.89         1.96 o                         
  -6  -6   2         41.59         38.36         3.36 o                         
  -5  -6   2        309.88        308.86         9.94 o                         
  -4  -6   2         62.05         65.58         3.84 o                         
  -3  -6   2        671.79        691.07        16.35 o                         
  -2  -6   2       1056.82       1121.52        27.47 o                         
  -1  -6   2        459.11        457.05         9.48 o                         
   0  -6   2        554.40        544.80        11.40 o                         
   1  -6   2        856.52        901.83        16.72 o                         
   2  -6   2       1089.23       1102.47        22.04 o                         
   3  -6   2        232.59        240.68         5.42 o                         
   4  -6   2         17.79         13.42         1.84 o                         
   5  -6   2         67.56         60.78         3.51 o                         
   6  -6   2         26.12         30.45         5.44 o                         
   7  -6   2         60.21         60.91         7.33 o                         
   8  -6   2         25.04         25.36         6.02 o                         
  -9  -5   2         17.90         24.62         5.74 o                         
  -8  -5   2         63.42         45.86         4.80 o                         
  -7  -5   2         74.80         78.47         4.72 o                         
  -6  -5   2        298.98        289.03         9.73 o                         
  -5  -5   2        740.93        749.47        23.18 o                         
  -4  -5   2        630.55        640.72        15.45 o                         
  -3  -5   2        345.35        346.65         8.91 o                         
  -2  -5   2        593.90        604.87        18.97 o                         
  -1  -5   2       1134.18       1156.75        23.55 o                         
   0  -5   2        872.56        894.11        19.23 o                         
   1  -5   2        317.59        316.92         7.12 o                         
   2  -5   2        163.86        162.66         3.60 o                         
   3  -5   2        326.54        337.63         7.53 o                         
   4  -5   2        373.09        358.48        11.96 o                         
   5  -5   2        181.20        177.72         8.26 o                         
   6  -5   2         48.30         51.63         3.62 o                         
   7  -5   2         24.26         23.95         6.29 o                         
   8  -5   2         52.97         65.75         7.85 o                         
  -9  -4   2         14.03         12.35         4.44 o                         
  -8  -4   2        102.55        103.62         8.93 o                         
  -7  -4   2         71.73         64.69         4.18 o                         
  -6  -4   2        112.35        104.15         6.24 o                         
  -5  -4   2         54.02         52.26         3.11 o                         
  -4  -4   2       1281.85       1182.33        28.59 o                         
  -3  -4   2       1708.39       1691.02        39.39 o                         
  -2  -4   2       2649.75       2550.78        94.61 o                         
  -1  -4   2        500.31        514.70        10.64 o                         
   0  -4   2        402.82        417.63         8.39 o                         
   1  -4   2       2377.57       2388.83        98.99 o                         
   2  -4   2        390.54        392.46         8.70 o                         
   3  -4   2       1521.66       1433.69        28.60 o                         
   4  -4   2         52.24         54.14         2.33 o                         
   5  -4   2          1.06          1.96         1.40 o                         
   6  -4   2         83.80         80.12         4.44 o                         
   7  -4   2         65.83         54.35         7.41 o                         
   8  -4   2         23.31         21.43         3.80 o                         
  -9  -3   2          2.12         -2.74         2.74 o                         
  -8  -3   2         26.66         19.71         4.54 o                         
  -7  -3   2        134.61        153.87        10.09 o                         
  -6  -3   2        199.00        197.54         7.72 o                         
  -5  -3   2       1619.96       1530.97        36.41 o                         
  -4  -3   2        314.55        315.08         8.33 o                         
  -3  -3   2         61.86         64.47         2.42 o                         
  -2  -3   2       1029.28        999.18        20.03 o                         
  -1  -3   2        890.20        905.57        23.73 o                         
   0  -3   2       1045.82       1021.57        43.14 o                         
   1  -3   2        986.83       1067.96        19.56 o                         
   2  -3   2          2.23          0.86         0.63 o                         
   3  -3   2        384.56        444.24        10.30 o                         
   4  -3   2       1431.08       1378.94        33.16 o                         
   5  -3   2        221.89        196.19         8.27 o                         
   6  -3   2        198.92        231.07        13.26 o                         
   7  -3   2         48.02         40.61         6.30 o                         
   8  -3   2          1.04          1.94         2.22 o                         
  -9  -2   2         74.09         86.07         8.28 o                         
  -8  -2   2        141.27        149.79        10.20 o                         
  -7  -2   2        201.57        187.48        11.49 o                         
  -6  -2   2        132.14        120.86         8.07 o                         
  -5  -2   2         98.07         95.07         3.40 o                         
  -4  -2   2       1217.51       1196.05        24.50 o                         
  -3  -2   2        859.18        879.50        20.45 o                         
  -2  -2   2       1500.52       1593.15        76.85 o                         
  -1  -2   2        819.87        773.58        22.22 o                         
   0  -2   2        307.37        339.06         7.79 o                         
   1  -2   2       6544.80       6291.38       280.84 o                         
   2  -2   2       2129.34       2124.23        83.47 o                         
   3  -2   2       3055.18       3266.00       105.81 o                         
   4  -2   2        166.98        147.59         4.82 o                         
   5  -2   2        295.05        290.76        11.71 o                         
   6  -2   2        138.25        141.30         9.61 o                         
   7  -2   2        176.94        177.70         8.68 o                         
   8  -2   2         28.11         30.75         6.43 o                         
   9  -2   2         10.99         13.34         3.50 o                         
 -10  -1   2         21.83         20.92         3.81 o                         
  -9  -1   2         75.75         84.37         5.87 o                         
  -8  -1   2        142.75        123.97         9.49 o                         
  -7  -1   2         71.73         77.22         4.69 o                         
  -6  -1   2        602.38        545.99        14.30 o                         
  -5  -1   2        214.85        221.29         5.93 o                         
  -4  -1   2        378.75        377.30         8.29 o                         
  -3  -1   2        355.23        368.28         7.89 o                         
  -2  -1   2       1430.34       1266.89        65.11 o                         
  -1  -1   2      12910.65      12436.85       525.11 o                         
   0  -1   2       6031.88       6423.44       189.48 o                         
   1  -1   2        500.24        507.80        12.22 o                         
   2  -1   2         21.50         23.39         1.28 o                         
   3  -1   2       1249.88       1296.61        31.80 o                         
   4  -1   2        232.26        244.31         6.97 o                         
   5  -1   2        546.14        548.12        14.63 o                         
   6  -1   2         36.33         37.44         3.75 o                         
   7  -1   2         46.99         38.32         4.31 o                         
   8  -1   2         89.80         97.63         9.10 o                         
   9  -1   2         24.30         27.73         4.15 o                         
 -10   0   2          0.71          1.89         2.53 o                         
  -9   0   2         37.39         45.34         8.07 o                         
  -8   0   2         88.34         94.55         4.63 o                         
  -7   0   2          0.96         -1.32         1.73 o                         
  -6   0   2          0.08         -0.64         1.01 o                         
  -5   0   2        759.30        736.89        15.57 o                         
  -4   0   2        459.88        522.47        11.12 o                         
  -3   0   2        122.42        151.82         3.66 o                         
  -2   0   2      10434.05       9954.66       310.91 o                         
  -1   0   2        773.44        759.17        39.55 o                         
   0   0   2       5795.64       5582.42       167.21 o                         
   1   0   2        936.99        941.82        21.76 o                         
   2   0   2       3787.22       3791.60       128.85 o                         
   3   0   2        355.67        381.67         8.53 o                         
   4   0   2         55.07         60.59         2.42 o                         
   5   0   2        339.79        380.07        10.72 o                         
   6   0   2         29.62         35.59         3.70 o                         
   7   0   2         71.89         76.35         5.11 o                         
   8   0   2          8.43          9.10         2.88 o                         
   9   0   2          7.84         10.48         3.17 o                         
 -10   1   2         16.79         15.00         3.08 o                         
  -9   1   2         77.96         87.08         5.68 o                         
  -8   1   2        144.36        138.56         5.62 o                         
  -7   1   2         58.37         59.21         3.50 o                         
  -6   1   2        609.51        544.20        14.05 o                         
  -5   1   2        163.39        172.86         4.96 o                         
  -4   1   2        373.47        374.21         8.28 o                         
  -3   1   2        357.17        370.51         7.90 o                         
  -2   1   2       1384.05       1296.68        65.78 o                         
  -1   1   2      12691.06      12573.00       370.46 o                         
   0   1   2       5999.66       6241.61       189.25 o                         
   1   1   2        496.56        519.00        10.58 o                         
   2   1   2         23.42         22.85         1.23 o                         
   3   1   2       1330.59       1407.34        24.74 o                         
   4   1   2        225.18        237.93         5.41 o                         
   5   1   2        576.75        584.08        14.80 o                         
   6   1   2         32.16         30.23         3.52 o                         
   7   1   2         46.68         37.18         4.04 o                         
   8   1   2         94.88        112.49        13.44 o                         
   9   1   2         19.50         18.01         3.56 o                         
  -9   2   2         80.18         86.43         4.63 o                         
  -8   2   2        122.45        132.62         5.52 o                         
  -7   2   2        204.85        185.03         6.30 o                         
  -6   2   2        125.25        117.05         3.78 o                         
  -5   2   2         81.87         77.60         2.49 o                         
  -4   2   2       1246.40       1225.99        21.91 o                         
  -3   2   2        850.32        869.21        15.77 o                         
  -2   2   2       1455.11       1466.27       113.08 o                         
  -1   2   2        851.99        783.77        21.89 o                         
   0   2   2        281.30        307.34         6.67 o                         
   1   2   2       6192.71       5876.46       280.24 o                         
   2   2   2       2192.07       2327.39        90.79 o                         
   3   2   2       2892.94       3153.76       161.59 o                         
   4   2   2        175.13        149.03         3.83 o                         
   5   2   2        315.40        310.20        12.18 o                         
   6   2   2        135.47        133.84         5.26 o                         
   7   2   2        204.48        208.45         7.18 o                         
   8   2   2         27.07         29.05         3.75 o                         
   9   2   2          9.81         12.50         3.00 o                         
  -9   3   2          3.13          4.33         1.85 o                         
  -8   3   2         28.18         30.17         2.92 o                         
  -7   3   2        131.74        146.23         5.39 o                         
  -6   3   2        202.76        209.05         5.51 o                         
  -5   3   2       1644.43       1575.79        28.19 o                         
  -4   3   2        313.65        319.63         6.42 o                         
  -3   3   2         63.75         70.05         1.84 o                         
  -2   3   2       1031.57       1010.74        20.03 o                         
  -1   3   2        801.29        804.58        16.67 o                         
   0   3   2       1174.56       1142.14        43.51 o                         
   1   3   2       1088.52       1166.83        31.10 o                         
   2   3   2          1.51          0.66         0.69 o                         
   3   3   2        441.49        504.04        10.43 o                         
   4   3   2       1508.95       1422.35        25.75 o                         
   5   3   2        250.97        220.80         6.74 o                         
   6   3   2        214.04        222.16         7.32 o                         
   7   3   2         48.22         43.19         3.62 o                         
   8   3   2          1.13          1.32         2.13 o                         
  -9   4   2         12.32         16.66         3.25 o                         
  -8   4   2        101.59        108.88         4.79 o                         
  -7   4   2         68.15         71.47         4.32 o                         
  -6   4   2        113.44        109.31         3.53 o                         
  -5   4   2         52.47         53.75         2.19 o                         
  -4   4   2       1301.38       1231.88        21.97 o                         
  -3   4   2       1726.34       1755.83        48.35 o                         
  -2   4   2       2725.17       2699.71       162.99 o                         
  -1   4   2        515.85        526.57        10.66 o                         
   0   4   2        366.34        376.57         9.65 o                         
   1   4   2       2338.91       2271.73        92.75 o                         
   2   4   2        404.03        407.59         8.72 o                         
   3   4   2       1509.01       1376.87        28.42 o                         
   4   4   2         54.14         52.44         2.64 o                         
   5   4   2          0.50          4.06         1.44 o                         
   6   4   2         81.30         74.92         3.88 o                         
   7   4   2         66.96         66.93         3.87 o                         
   8   4   2         21.15         26.20         3.08 o                         
  -9   5   2         15.54         18.91         3.07 o                         
  -8   5   2         60.08         58.13         6.39 o                         
  -7   5   2         86.82         95.66         4.05 o                         
  -6   5   2        269.92        267.76         6.80 o                         
  -5   5   2        788.68        801.84        16.46 o                         
  -4   5   2        613.01        626.88        13.48 o                         
  -3   5   2        334.85        341.53         6.57 o                         
  -2   5   2        656.67        655.27        11.67 o                         
  -1   5   2       1162.38       1206.15        23.57 o                         
   0   5   2        989.85       1022.54        19.33 o                         
   1   5   2        331.35        337.41         8.43 o                         
   2   5   2        159.36        155.85         4.85 o                         
   3   5   2        292.65        308.72         7.44 o                         
   4   5   2        393.49        373.80         9.88 o                         
   5   5   2        160.17        151.03         5.41 o                         
   6   5   2         52.02         54.85         3.21 o                         
   7   5   2         24.86         24.39         2.67 o                         
   8   5   2         48.30         64.72         4.07 o                         
  -9   6   2         21.45         17.45         2.79 o                         
  -8   6   2         65.12         66.06         3.70 o                         
  -7   6   2         14.93         15.29         1.88 o                         
  -6   6   2         41.68         40.22         2.12 o                         
  -5   6   2        299.18        293.37         6.97 o                         
  -4   6   2         92.29         91.83         2.32 o                         
  -3   6   2        624.42        635.05        19.78 o                         
  -2   6   2       1138.41       1213.59        21.05 o                         
  -1   6   2        434.74        438.48         9.45 o                         
   0   6   2        559.46        546.54        11.42 o                         
   1   6   2        942.62        954.71        21.86 o                         
   2   6   2       1024.64       1034.25        25.45 o                         
   3   6   2        270.42        290.21         9.27 o                         
   4   6   2         16.16         13.06         1.55 o                         
   5   6   2         56.47         51.97         2.96 o                         
   6   6   2         24.85         24.47         2.48 o                         
   7   6   2         50.73         54.93         3.72 o                         
   8   6   2         26.07         23.33         3.12 o                         
  -9   7   2         34.70         35.18         2.93 o                         
  -8   7   2         62.07         58.51         6.44 o                         
  -7   7   2         10.40          6.31         1.52 o                         
  -6   7   2        352.68        333.21         9.10 o                         
  -5   7   2          6.37          7.09         1.49 o                         
  -4   7   2        283.77        274.51         9.48 o                         
  -3   7   2        105.85        109.96         3.86 o                         
  -2   7   2        291.86        282.13         5.57 o                         
  -1   7   2       2132.57       2181.92        61.77 o                         
   0   7   2       2173.12       2267.52        64.45 o                         
   1   7   2        537.11        534.00        11.62 o                         
   2   7   2         33.46         30.49         2.19 o                         
   3   7   2        546.43        555.61        18.07 o                         
   4   7   2         47.54         44.49         3.75 o                         
   5   7   2        371.28        348.95         9.91 o                         
   6   7   2         51.63         54.98         3.24 o                         
   7   7   2         41.39         42.44         3.23 o                         
   8   7   2        131.94        129.56         5.53 o                         
  -8   8   2         72.37         73.88         3.22 o                         
  -7   8   2         91.30         81.43         3.17 o                         
  -6   8   2          5.51          5.01         2.22 o                         
  -5   8   2        122.44        115.03         4.38 o                         
  -4   8   2        224.75        216.55         8.40 o                         
  -3   8   2        480.14        456.38        11.69 o                         
  -2   8   2        502.39        489.72         9.59 o                         
  -1   8   2        262.00        271.19         6.41 o                         
   0   8   2       1086.73       1144.52        22.78 o                         
   1   8   2        530.08        521.42        11.58 o                         
   2   8   2       1756.91       1745.71        50.10 o                         
   3   8   2        389.01        374.72        13.67 o                         
   4   8   2        179.80        179.11        12.09 o                         
   5   8   2        135.09        131.76        12.52 o                         
   6   8   2         23.17         24.67         3.79 o                         
   7   8   2        161.27        145.80         7.90 o                         
  -8   9   2         24.82         24.94         3.63 o                         
  -7   9   2        128.65        138.80         8.79 o                         
  -6   9   2        350.74        359.04        12.67 o                         
  -5   9   2        363.91        376.32        10.40 o                         
  -4   9   2        245.03        249.88        11.80 o                         
  -3   9   2        126.08        120.31         7.88 o                         
  -2   9   2        389.60        353.65         8.95 o                         
  -1   9   2       1208.08       1160.33        23.21 o                         
   0   9   2       1070.75       1043.03        21.69 o                         
   1   9   2        714.07        678.68        14.23 o                         
   2   9   2         43.10         49.14         2.76 o                         
   3   9   2        146.30        160.11         7.99 o                         
   4   9   2        616.17        606.08        19.32 o                         
   5   9   2        170.84        170.33         7.84 o                         
   6   9   2         89.80        103.75         6.19 o                         
   7   9   2         22.12         22.85         3.96 o                         
  -8  10   2         14.61         12.77         7.01 o                         
  -7  10   2         51.84         56.29         4.83 o                         
  -6  10   2          7.08          7.03         2.45 o                         
  -5  10   2         44.88         38.61         5.63 o                         
  -4  10   2        349.15        351.28        13.77 o                         
  -3  10   2        169.41        173.54         6.75 o                         
  -2  10   2        785.80        779.47        19.25 o                         
  -1  10   2         19.14         18.91         1.46 o                         
   0  10   2         37.25         32.99         1.88 o                         
   1  10   2        183.79        174.23         4.83 o                         
   2  10   2         43.06         42.55         3.65 o                         
   3  10   2        105.16        109.62         5.73 o                         
   4  10   2          9.72         12.64         2.73 o                         
   5  10   2         83.40         84.10         5.57 o                         
   6  10   2         57.48         47.62         4.88 o                         
   7  10   2         47.06         53.16         5.39 o                         
  -7  11   2         21.42         19.10         3.35 o                         
  -6  11   2         30.08         27.36         7.06 o                         
  -5  11   2        173.33        177.03         7.70 o                         
  -4  11   2          3.34          4.12         2.09 o                         
  -3  11   2          2.86          2.25         1.81 o                         
  -2  11   2         57.88         66.36         4.09 o                         
  -1  11   2         53.32         52.85         2.25 o                         
   0  11   2        112.66        103.83         4.42 o                         
   1  11   2        182.70        171.59         4.68 o                         
   2  11   2         18.40         15.05         2.76 o                         
   3  11   2         15.10         17.18         2.86 o                         
   4  11   2        396.87        398.65        14.22 o                         
   5  11   2         25.45         21.29         3.44 o                         
   6  11   2         60.55         69.63         5.51 o                         
  -7  12   2         11.08          8.52         2.92 o                         
  -6  12   2          1.20          0.67         2.92 o                         
  -5  12   2         18.37         13.55         2.73 o                         
  -4  12   2        149.28        140.57         6.64 o                         
  -3  12   2        184.73        192.58         8.02 o                         
  -2  12   2        146.82        162.01         6.99 o                         
  -1  12   2         19.60         15.39         1.49 o                         
   0  12   2        199.74        202.31         5.48 o                         
   1  12   2         36.54         40.52         2.12 o                         
   2  12   2         35.13         33.18         3.62 o                         
   3  12   2         63.23         66.23         4.72 o                         
   4  12   2          2.23          2.18         2.29 o                         
   5  12   2         14.58         14.69         3.37 o                         
   6  12   2         38.39         38.17         4.83 o                         
  -6  13   2         93.53         89.15         6.99 o                         
  -5  13   2          3.46          1.19         2.23 o                         
  -4  13   2         62.67         72.91         4.89 o                         
  -3  13   2         60.54         49.75         4.22 o                         
  -2  13   2         40.94         45.22         3.94 o                         
  -1  13   2        132.46        134.91         4.26 o                         
   0  13   2         55.73         62.49         3.23 o                         
   1  13   2          7.80          6.06         5.84 o                         
   2  13   2         16.11         13.82         4.15 o                         
   3  13   2        113.47        114.64         6.39 o                         
   4  13   2         10.43          3.57         2.76 o                         
   5  13   2         40.87         41.89         4.75 o                         
  -5  14   2         63.34         60.32         5.00 o                         
  -4  14   2         51.43         44.82         4.35 o                         
  -3  14   2        343.94        357.23        13.34 o                         
  -2  14   2         47.54         43.10         5.53 o                         
  -1  14   2        100.14         99.02         5.00 o                         
   0  14   2        125.34        127.22         4.18 o                         
   1  14   2        102.69        104.30         6.11 o                         
   2  14   2        411.19        404.91        14.64 o                         
   3  14   2         16.81         18.33         3.79 o                         
   4  14   2         31.06         30.72         4.29 o                         
  -4  15   2         59.87         75.39         5.36 o                         
  -3  15   2          4.57          6.83         2.43 o                         
  -2  15   2         47.03         45.55         5.52 o                         
  -1  15   2        281.91        280.67         8.15 o                         
   0  15   2        261.14        248.64         8.01 o                         
   1  15   2        140.00        165.50         7.83 o                         
   2  15   2          2.50          6.45         3.98 o                         
   3  15   2         42.89         51.42         5.15 o                         
  -3  16   2         62.48         71.96         5.12 o                         
  -2  16   2         61.89         69.35         5.10 o                         
  -1  16   2          2.58          3.27         2.36 o                         
   0  16   2         37.56         35.34         6.53 o                         
   1  16   2        114.43        139.63         7.37 o                         
   2  16   2         26.53         18.40         3.38 o                         
  -2 -16   3         25.73         26.33         4.48 o                         
  -1 -16   3         83.80         82.39         8.57 o                         
   0 -16   3        124.73        123.39         5.39 o                         
   1 -16   3         62.50         72.71         6.35 o                         
  -4 -15   3         23.25         18.52         4.56 o                         
  -3 -15   3        126.86        145.45         9.92 o                         
  -2 -15   3         96.15         95.39         7.42 o                         
  -1 -15   3         93.16         95.26         4.92 o                         
   0 -15   3        153.48        164.94         7.14 o                         
   1 -15   3        125.52        137.52         5.55 o                         
   2 -15   3        225.73        227.75        13.66 o                         
   3 -15   3         40.84         40.31         6.00 o                         
  -5 -14   3         35.08         23.93         5.21 o                         
  -4 -14   3         76.75         92.86         8.41 o                         
  -3 -14   3          9.73          6.69         3.41 o                         
  -2 -14   3         45.50         42.45         5.15 o                         
  -1 -14   3        195.24        195.96         6.94 o                         
   0 -14   3        323.59        313.71        10.55 o                         
   1 -14   3        131.13        119.87         5.41 o                         
   2 -14   3         26.13         35.12         5.47 o                         
   4 -14   3         17.59         16.79         4.87 o                         
  -6 -13   3         18.18         20.98         5.38 o                         
  -5 -13   3         23.65         14.90         4.29 o                         
  -4 -13   3         15.55         11.41         4.38 o                         
  -2 -13   3         65.76         61.21         5.92 o                         
  -1 -13   3        248.82        256.92         8.91 o                         
   0 -13   3        156.35        152.01         6.12 o                         
   1 -13   3         30.98         28.96         1.89 o                         
   2 -13   3        236.35        241.76        13.52 o                         
   3 -13   3         30.15         26.13         5.29 o                         
   4 -13   3         56.70         60.46         6.94 o                         
   5 -13   3          2.24          1.49         3.42 o                         
  -7 -12   3         12.85         15.79         5.06 o                         
  -6 -12   3         17.77         14.50         4.58 o                         
  -5 -12   3        125.95        113.85         9.44 o                         
  -4 -12   3        167.34        165.52         7.06 o                         
  -3 -12   3        149.27        161.76        11.46 o                         
  -2 -12   3          2.28         -0.70         1.39 o                         
  -1 -12   3         37.99         33.01         3.79 o                         
   0 -12   3         33.30         40.50         2.80 o                         
   1 -12   3         62.23         68.60         2.87 o                         
   2 -12   3        131.91        127.90         3.97 o                         
   3 -12   3         20.24         26.76         4.91 o                         
   5 -12   3         47.89         50.36         7.30 o                         
  -7 -11   3         26.10         17.19         5.19 o                         
  -6 -11   3         22.06         21.69         5.23 o                         
  -5 -11   3         32.74         43.32         3.59 o                         
  -4 -11   3         66.20         54.15         3.75 o                         
  -3 -11   3         42.61         40.27         4.97 o                         
  -2 -11   3        270.11        277.72        14.26 o                         
  -1 -11   3          6.37          6.37         1.22 o                         
   0 -11   3         72.68         70.47         3.07 o                         
   1 -11   3         26.27         27.35         2.58 o                         
   2 -11   3         45.71         49.89         2.22 o                         
   3 -11   3        346.03        337.71        11.12 o                         
   4 -11   3         73.29         65.42         7.79 o                         
   5 -11   3         27.05         24.05         5.45 o                         
   6 -11   3          8.93          8.98         4.60 o                         
  -8 -10   3         30.72         39.03         7.12 o                         
  -7 -10   3         30.92         28.69         6.01 o                         
  -6 -10   3          0.70          0.92         2.98 o                         
  -5 -10   3        356.55        393.30        19.93 o                         
  -4 -10   3         79.27         83.49         4.30 o                         
  -3 -10   3        322.72        300.62        10.42 o                         
  -2 -10   3        467.09        461.22        14.69 o                         
  -1 -10   3         22.45         23.76         1.79 o                         
   0 -10   3        245.14        246.90         7.22 o                         
   1 -10   3          5.90          3.85         0.94 o                         
   2 -10   3        247.40        251.82         6.93 o                         
   3 -10   3          0.31          1.45         0.86 o                         
   4 -10   3        123.60        126.44         5.13 o                         
   5 -10   3         94.11         89.71         4.18 o                         
   6 -10   3         96.71         88.25         4.34 o                         
  -8  -9   3         74.65         81.64         8.72 o                         
  -7  -9   3         72.85         62.64         7.54 o                         
  -6  -9   3         13.07         13.04         4.34 o                         
  -5  -9   3         81.25         67.12         6.70 o                         
  -4  -9   3        255.36        266.02         9.29 o                         
  -3  -9   3        145.47        137.93         5.82 o                         
  -2  -9   3       1036.20        975.06        27.68 o                         
  -1  -9   3         67.79         68.16         2.82 o                         
   0  -9   3        644.49        642.96        15.49 o                         
   1  -9   3        934.47        916.51        19.19 o                         
   2  -9   3        278.30        277.56         7.77 o                         
   3  -9   3        837.74        849.03        19.99 o                         
   4  -9   3          7.06          5.93         1.10 o                         
   5  -9   3         61.12         64.40         2.80 o                         
   6  -9   3         57.05         56.35         3.63 o                         
   7  -9   3          6.81          8.52         2.19 o                         
  -8  -8   3         14.24         14.11         4.39 o                         
  -6  -8   3        357.34        341.49        18.29 o                         
  -5  -8   3        251.00        227.70        12.59 o                         
  -4  -8   3         98.92         88.82         4.41 o                         
  -3  -8   3         73.40         82.13         4.65 o                         
  -2  -8   3        111.43        102.66         4.24 o                         
  -1  -8   3        540.87        494.22        10.68 o                         
   0  -8   3       1617.89       1573.71        31.84 o                         
   1  -8   3        383.08        365.90         8.06 o                         
   2  -8   3        171.75        180.76         4.76 o                         
   3  -8   3        194.66        181.26         5.39 o                         
   4  -8   3        321.55        316.73         8.37 o                         
   5  -8   3        305.58        314.16         8.78 o                         
   6  -8   3        124.22        131.94         4.68 o                         
   7  -8   3         73.33         79.97         5.04 o                         
  -9  -7   3          6.74          5.71         3.94 o                         
  -8  -7   3         74.74         73.81         4.95 o                         
  -7  -7   3         92.17         90.25         4.57 o                         
  -6  -7   3        172.41        183.69        11.74 o                         
  -5  -7   3         45.43         52.24         5.66 o                         
  -4  -7   3        313.09        319.87        10.04 o                         
  -3  -7   3        922.30        853.44        20.51 o                         
  -2  -7   3        309.61        340.84         8.50 o                         
  -1  -7   3       1875.69       1878.80        37.07 o                         
   0  -7   3         34.63         36.93         1.66 o                         
   1  -7   3         19.24         24.00         1.27 o                         
   2  -7   3        563.48        549.83        11.47 o                         
   3  -7   3         13.27         13.12         1.41 o                         
   4  -7   3        126.30        125.04         4.16 o                         
   5  -7   3          2.13          1.98         1.17 o                         
   6  -7   3         14.83         17.74         2.52 o                         
   7  -7   3         67.43         69.49         7.94 o                         
  -9  -6   3         43.76         51.90         7.61 o                         
  -8  -6   3         13.45         12.89         4.46 o                         
  -7  -6   3         16.25         16.03         2.29 o                         
  -6  -6   3        125.60        129.01         5.29 o                         
  -5  -6   3         62.30         55.35         3.69 o                         
  -4  -6   3        728.71        697.41        31.57 o                         
  -3  -6   3        190.99        173.29         5.23 o                         
  -2  -6   3        865.31        866.16        20.41 o                         
  -1  -6   3        256.54        252.88         6.13 o                         
   0  -6   3        888.24        953.65        19.09 o                         
   1  -6   3       1341.37       1312.88        26.44 o                         
   2  -6   3        183.52        188.73         4.36 o                         
   3  -6   3        168.30        195.04         5.00 o                         
   4  -6   3         14.59         14.33         2.11 o                         
   5  -6   3        251.88        223.12         8.21 o                         
   6  -6   3         19.02         18.23         5.16 o                         
   7  -6   3         87.20         80.36         8.51 o                         
   8  -6   3         31.47         31.86         6.65 o                         
  -9  -5   3         25.97         25.77         5.64 o                         
  -8  -5   3         33.34         30.12         4.13 o                         
  -7  -5   3        174.67        156.19         6.83 o                         
  -6  -5   3        226.34        224.55         8.01 o                         
  -5  -5   3        104.38        104.92         4.82 o                         
  -4  -5   3        544.84        516.86        16.75 o                         
  -3  -5   3       1197.42       1126.83        33.60 o                         
  -2  -5   3       2034.13       2053.09        83.19 o                         
  -1  -5   3        803.48        777.93        15.40 o                         
   0  -5   3        146.46        156.21         3.86 o                         
   1  -5   3        536.29        580.72        10.82 o                         
   2  -5   3        475.16        506.98         9.73 o                         
   3  -5   3       1039.31       1016.34        21.64 o                         
   4  -5   3         88.29         75.90         4.26 o                         
   5  -5   3         25.09         21.17         2.60 o                         
   6  -5   3         79.36         78.84         7.64 o                         
   7  -5   3         26.49         22.37         5.10 o                         
   8  -5   3         53.34         46.70         5.35 o                         
  -9  -4   3          2.34          1.93         3.43 o                         
  -8  -4   3        163.38        156.23        11.08 o                         
  -7  -4   3         13.65         13.25         2.51 o                         
  -6  -4   3         17.13         16.75         2.25 o                         
  -5  -4   3       1227.02       1191.24        28.36 o                         
  -4  -4   3        780.06        800.65        23.44 o                         
  -3  -4   3        509.63        573.56        17.31 o                         
  -2  -4   3        869.58        838.64        19.71 o                         
  -1  -4   3       1306.07       1348.01        29.99 o                         
   0  -4   3        528.72        508.16        11.14 o                         
   1  -4   3        911.69        928.56        16.82 o                         
   2  -4   3        302.65        339.74         7.85 o                         
   3  -4   3         17.03         11.48         1.26 o                         
   4  -4   3        447.33        412.76        13.62 o                         
   5  -4   3         86.39         85.50         4.59 o                         
   6  -4   3        145.11        146.64        10.78 o                         
   7  -4   3          6.97          4.06         2.52 o                         
   8  -4   3         17.48         21.38         3.69 o                         
 -10  -3   3         13.30         15.34         5.06 o                         
  -9  -3   3          4.58          6.88         3.70 o                         
  -8  -3   3         97.55         77.40         7.80 o                         
  -7  -3   3         93.93         84.24         4.85 o                         
  -6  -3   3        187.52        206.34         7.80 o                         
  -5  -3   3         26.01         31.24         2.18 o                         
  -4  -3   3        834.57        822.33        20.14 o                         
  -3  -3   3       1195.92       1244.55        28.41 o                         
  -2  -3   3       3240.41       3297.76       136.93 o                         
  -1  -3   3        257.78        269.04         6.01 o                         
   0  -3   3        141.92        239.55         5.37 o                         
   1  -3   3       2224.93       2287.66       144.23 o                         
   2  -3   3        463.33        480.46        10.86 o                         
   3  -3   3       2580.36       2566.60        51.19 o                         
   4  -3   3         37.30         32.12         2.76 o                         
   5  -3   3         92.87        111.22         5.49 o                         
   6  -3   3        100.09         99.60         5.93 o                         
   7  -3   3         17.28         20.38         3.54 o                         
   8  -3   3         28.80         27.19         4.15 o                         
 -10  -2   3         57.28         51.04         7.28 o                         
  -8  -2   3         95.36         70.44         7.08 o                         
  -7  -2   3        196.90        188.92        11.63 o                         
  -6  -2   3        189.54        178.46         7.56 o                         
  -5  -2   3        997.58       1024.28        20.82 o                         
  -4  -2   3        211.11        210.29         5.00 o                         
  -3  -2   3        609.97        652.53        15.16 o                         
  -2  -2   3        293.63        281.27         7.28 o                         
  -1  -2   3       3086.52       2954.96       112.81 o                         
   0  -2   3       1663.05       1663.00        67.51 o                         
   1  -2   3       1184.18       1173.00        22.57 o                         
   2  -2   3        283.12        262.44         6.36 o                         
   3  -2   3        225.44        248.76         7.34 o                         
   4  -2   3        656.04        722.44        29.80 o                         
   5  -2   3        540.53        509.19        14.43 o                         
   6  -2   3        243.30        275.58        10.79 o                         
   7  -2   3         62.76         72.21         7.41 o                         
   8  -2   3         42.78         52.58         5.46 o                         
 -10  -1   3         10.69         15.23         3.15 o                         
  -9  -1   3         27.41         30.87         5.54 o                         
  -8  -1   3         65.32         74.48         6.08 o                         
  -7  -1   3        255.64        289.73        10.54 o                         
  -6  -1   3         65.28         63.16         2.67 o                         
  -5  -1   3          9.59         14.08         1.31 o                         
  -4  -1   3       1135.31       1132.73        22.85 o                         
  -3  -1   3       1603.49       1498.82        41.09 o                         
  -2  -1   3       2053.66       2251.56        96.99 o                         
  -1  -1   3       2876.04       2882.42       109.51 o                         
   0  -1   3         28.06         31.91         0.98 o                         
   1  -1   3        283.56        292.13         5.65 o                         
   2  -1   3        767.68        750.87        14.08 o                         
   3  -1   3        216.56        245.69         5.61 o                         
   4  -1   3        553.46        528.73        13.78 o                         
   5  -1   3         60.39         68.71         5.00 o                         
   6  -1   3         59.55         67.38         6.34 o                         
   7  -1   3         88.17        102.75         8.72 o                         
   8  -1   3         28.61         33.02         4.30 o                         
 -10   0   3          0.13          3.60         2.59 o                         
  -9   0   3         89.44        120.73         5.47 o                         
  -8   0   3         17.25         22.38         3.24 o                         
  -7   0   3         16.29         13.94         2.53 o                         
  -6   0   3        391.03        421.14         9.69 o                         
  -5   0   3         27.55         17.60         1.41 o                         
  -4   0   3         41.85         24.53         1.41 o                         
  -3   0   3       1765.24       1625.57       103.91 o                         
  -2   0   3       3475.25       3288.11       145.63 o                         
  -1   0   3       1526.93       1697.71        72.40 o                         
   0   0   3       2652.39       2883.06        98.72 o                         
   1   0   3        435.67        409.25         7.79 o                         
   2   0   3        356.90        350.82         7.83 o                         
   3   0   3         84.02        107.13         3.27 o                         
   4   0   3         26.33         18.10         1.72 o                         
   5   0   3        452.91        446.45        14.97 o                         
   6   0   3         71.06         59.95         4.47 o                         
   7   0   3        176.12        162.37         8.38 o                         
   8   0   3         17.85         23.08         4.56 o                         
 -10   1   3         10.65         11.50         2.37 o                         
  -9   1   3         24.86         28.07         3.16 o                         
  -8   1   3         68.38         77.53         5.44 o                         
  -7   1   3        250.13        269.80        10.26 o                         
  -6   1   3         84.53         82.55         5.77 o                         
  -5   1   3          9.50         12.87         1.30 o                         
  -4   1   3       1115.53       1125.64        22.85 o                         
  -3   1   3       1547.62       1436.34        33.53 o                         
  -2   1   3       1941.55       1947.05       130.38 o                         
  -1   1   3       2984.24       3008.12       110.19 o                         
   0   1   3         31.55         34.98         3.10 o                         
   1   1   3        255.87        272.31         7.27 o                         
   2   1   3        787.85        770.95        15.79 o                         
   3   1   3        159.63        182.52         6.15 o                         
   4   1   3        574.79        540.29        13.79 o                         
   5   1   3         64.11         59.95         3.97 o                         
   6   1   3         52.76         58.35         4.33 o                         
   7   1   3         87.02         95.24        12.01 o                         
   8   1   3         27.60         31.43         6.14 o                         
 -10   2   3         52.15         52.76         5.32 o                         
  -9   2   3         51.48         56.93         3.81 o                         
  -8   2   3         88.14         74.43         3.90 o                         
  -7   2   3        192.38        196.99         6.48 o                         
  -6   2   3        212.43        206.69         5.33 o                         
  -5   2   3        958.57        990.50        20.76 o                         
  -4   2   3        208.00        202.47         4.96 o                         
  -3   2   3        582.43        617.71        12.99 o                         
  -2   2   3        305.37        293.69         5.44 o                         
  -1   2   3       2880.34       2947.98       117.78 o                         
   0   2   3       1750.69       1795.68        69.72 o                         
   1   2   3       1073.52       1069.06        22.50 o                         
   2   2   3        313.25        291.05         6.46 o                         
   3   2   3        236.59        262.86         5.75 o                         
   4   2   3        634.93        657.11        16.88 o                         
   5   2   3        603.09        575.12        14.52 o                         
   6   2   3        253.49        267.71        10.35 o                         
   7   2   3         70.52         88.70         7.33 o                         
   8   2   3         43.91         59.59         5.24 o                         
 -10   3   3         13.06         16.29         5.06 o                         
  -9   3   3          6.75          7.79         2.07 o                         
  -8   3   3         95.81         79.37         5.19 o                         
  -7   3   3        107.33         98.89         4.07 o                         
  -6   3   3        177.57        205.21         5.39 o                         
  -5   3   3         26.64         31.61         1.55 o                         
  -4   3   3        875.57        859.18        15.51 o                         
  -3   3   3       1165.20       1209.79        21.81 o                         
  -2   3   3       3272.88       3400.35       142.78 o                         
  -1   3   3        285.91        297.31         6.08 o                         
   0   3   3        151.60        246.92         6.36 o                         
   1   3   3       2334.78       2340.54       144.54 o                         
   2   3   3        514.12        533.20        10.96 o                         
   3   3   3       2602.98       2566.36        72.35 o                         
   4   3   3         44.04         31.20         2.33 o                         
   5   3   3         98.55        117.44         4.70 o                         
   6   3   3         98.18         97.67         4.61 o                         
   7   3   3         16.75         28.02         4.91 o                         
   8   3   3         28.43         34.13         4.13 o                         
  -9   4   3          1.39          0.19         1.71 o                         
  -8   4   3        163.70        163.33         5.99 o                         
  -7   4   3         15.71         18.32         2.10 o                         
  -6   4   3         12.60         14.99         1.47 o                         
  -5   4   3       1245.42       1202.36        27.91 o                         
  -4   4   3        763.86        800.38        14.75 o                         
  -3   4   3        532.85        599.62        12.23 o                         
  -2   4   3        879.84        846.67        15.20 o                         
  -1   4   3       1241.90       1281.18        26.02 o                         
   0   4   3        599.23        566.76        11.22 o                         
   1   4   3        895.96        917.01        21.78 o                         
   2   4   3        324.52        358.29         7.91 o                         
   3   4   3         17.80         11.94         1.30 o                         
   4   4   3        458.66        419.36        11.17 o                         
   5   4   3         84.23         86.24         3.85 o                         
   6   4   3        154.67        176.63         6.29 o                         
   7   4   3          4.86          3.06         1.81 o                         
   8   4   3         16.77         19.12         3.27 o                         
  -9   5   3         26.09         31.96         3.01 o                         
  -8   5   3         33.84         38.05         2.95 o                         
  -7   5   3        177.30        174.07         5.72 o                         
  -6   5   3        216.96        209.61         5.52 o                         
  -5   5   3        106.64        106.79         3.13 o                         
  -4   5   3        564.54        543.89        10.20 o                         
  -3   5   3       1216.90       1177.16        20.89 o                         
  -2   5   3       2119.99       2128.74        83.22 o                         
  -1   5   3        747.67        731.99        15.38 o                         
   0   5   3        148.63        155.16         3.88 o                         
   1   5   3        534.18        565.81        14.09 o                         
   2   5   3        471.57        493.77        15.57 o                         
   3   5   3       1081.50       1061.88        24.80 o                         
   4   5   3         72.14         61.22         3.12 o                         
   5   5   3         21.73         19.46         2.23 o                         
   6   5   3         82.18         78.62         4.08 o                         
   7   5   3         25.75         27.88         2.92 o                         
   8   5   3         51.77         46.55         5.52 o                         
  -9   6   3         40.40         44.35         4.36 o                         
  -8   6   3         15.66         17.41         2.49 o                         
  -7   6   3         18.32         18.39         2.32 o                         
  -6   6   3        115.61        121.69         3.71 o                         
  -5   6   3         69.65         68.96         2.32 o                         
  -4   6   3        758.59        729.63        12.25 o                         
  -3   6   3        201.11        184.51         3.80 o                         
  -2   6   3        871.84        858.00        15.63 o                         
  -1   6   3        297.28        297.94         6.25 o                         
   0   6   3        843.52        919.22        19.09 o                         
   1   6   3       1368.62       1320.25        30.80 o                         
   2   6   3        197.64        207.32         6.01 o                         
   3   6   3        161.74        188.82         7.85 o                         
   4   6   3         23.55         24.63         2.18 o                         
   5   6   3        219.13        190.62         6.55 o                         
   6   6   3         15.17         13.69         2.19 o                         
   7   6   3         80.11         78.53         4.26 o                         
   8   6   3         30.83         36.85         4.41 o                         
  -9   7   3          6.55         11.45         2.94 o                         
  -8   7   3         75.67         84.27         4.07 o                         
  -7   7   3         90.39        101.48         4.34 o                         
  -6   7   3        183.90        185.29         4.88 o                         
  -5   7   3         47.21         45.67         1.42 o                         
  -4   7   3        286.68        278.55         7.88 o                         
  -3   7   3        900.88        851.18        15.61 o                         
  -2   7   3        283.25        311.42         6.33 o                         
  -1   7   3       1853.90       1849.53        37.07 o                         
   0   7   3         31.98         34.97         1.66 o                         
   1   7   3         18.33         23.00         1.90 o                         
   2   7   3        528.78        506.98        13.57 o                         
   3   7   3          8.16         10.09         2.18 o                         
   4   7   3        108.80        101.86         5.69 o                         
   5   7   3          2.78          3.07         2.12 o                         
   6   7   3         16.36         18.95         2.36 o                         
   7   7   3         62.27         58.16         3.96 o                         
  -8   8   3         11.46          8.87         1.23 o                         
  -7   8   3         82.83         82.47         3.27 o                         
  -6   8   3        354.96        344.61         9.73 o                         
  -5   8   3        214.79        214.60         6.54 o                         
  -4   8   3        113.96        110.20         4.74 o                         
  -3   8   3         60.71         71.74         3.10 o                         
  -2   8   3        107.04         99.85         2.55 o                         
  -1   8   3        542.65        501.62        12.23 o                         
   0   8   3       1591.96       1600.29        36.67 o                         
   1   8   3        362.27        350.75         9.81 o                         
   2   8   3        193.27        206.75         6.19 o                         
   3   8   3        194.04        187.78         7.60 o                         
   4   8   3        290.63        282.53        16.38 o                         
   5   8   3        322.62        314.47        11.96 o                         
   6   8   3        109.49        111.81         7.18 o                         
   7   8   3         77.51         81.76         6.06 o                         
  -8   9   3         80.95         77.03         5.39 o                         
  -7   9   3         77.01         67.81         4.64 o                         
  -6   9   3         18.90         22.12         2.35 o                         
  -5   9   3         78.63         70.68         4.20 o                         
  -4   9   3        242.92        253.64         9.30 o                         
  -3   9   3        171.79        159.40         6.10 o                         
  -2   9   3        985.64        934.58        17.34 o                         
  -1   9   3         93.02         89.19         2.75 o                         
   0   9   3        636.22        627.12        13.56 o                         
   1   9   3        978.58        956.00        22.69 o                         
   2   9   3        338.64        328.28        10.77 o                         
   3   9   3        807.05        803.32        25.53 o                         
   4   9   3         13.95         13.71         2.77 o                         
   5   9   3         60.09         67.19         4.98 o                         
   6   9   3         56.33         60.03         5.47 o                         
   7   9   3          9.13          7.91         3.04 o                         
  -8  10   3         31.39         32.74         4.08 o                         
  -7  10   3         32.63         32.12         3.79 o                         
  -6  10   3          2.17          2.68         2.01 o                         
  -5  10   3        357.74        385.44        13.33 o                         
  -4  10   3         59.69         63.35         4.15 o                         
  -3  10   3        314.41        310.36        10.61 o                         
  -2  10   3        467.37        465.99        10.24 o                         
  -1  10   3         35.24         35.91         2.11 o                         
   0  10   3        266.92        264.11         6.38 o                         
   1  10   3         17.45         17.26         3.42 o                         
   2  10   3        245.84        261.66         9.79 o                         
   3  10   3          0.51          0.70         1.91 o                         
   4  10   3        124.12        123.76         9.03 o                         
   5  10   3         99.98         96.77         6.01 o                         
   6  10   3        103.25        112.69         8.84 o                         
  -7  11   3         27.31         29.98         8.18 o                         
  -6  11   3         22.28         18.63         2.97 o                         
  -5  11   3         32.80         48.16         6.64 o                         
  -4  11   3         74.95         63.78         4.07 o                         
  -3  11   3         44.07         42.59         5.88 o                         
  -2  11   3        279.56        282.77         7.67 o                         
  -1  11   3          6.46          6.64         1.20 o                         
   0  11   3         77.52         77.29         2.83 o                         
   1  11   3         29.50         31.25         3.01 o                         
   2  11   3         53.20         60.95         8.14 o                         
   3  11   3        344.81        343.89        12.53 o                         
   4  11   3         75.48         77.10         5.22 o                         
   5  11   3         26.71         30.41         4.18 o                         
   6  11   3          6.84          9.97         3.15 o                         
  -7  12   3         14.75         19.28         5.45 o                         
  -6  12   3         11.45         10.93         2.63 o                         
  -5  12   3        135.28        127.41         6.35 o                         
  -4  12   3        162.06        160.61        11.30 o                         
  -3  12   3        157.57        174.10         7.27 o                         
  -2  12   3          1.94          0.83         0.79 o                         
  -1  12   3         25.29         25.03         1.84 o                         
   0  12   3         32.08         36.79         2.13 o                         
   1  12   3         77.10         82.53        10.38 o                         
   2  12   3        133.06        132.59         6.54 o                         
   3  12   3         18.20         18.75         3.18 o                         
   4  12   3         33.65         33.70         5.57 o                         
   5  12   3         41.22         38.13         5.40 o                         
  -6  13   3         16.38         15.82         3.08 o                         
  -5  13   3         24.91         19.55         3.07 o                         
  -4  13   3         17.68         18.86         4.34 o                         
  -3  13   3        185.60        190.84         8.38 o                         
  -2  13   3         77.68         70.28         7.22 o                         
  -1  13   3        242.24        262.65         8.14 o                         
   0  13   3        160.70        156.87         5.51 o                         
   1  13   3         25.41         19.69         3.17 o                         
   2  13   3        224.26        233.13         9.75 o                         
   3  13   3         40.78         35.22         4.54 o                         
   4  13   3         55.31         54.45         4.89 o                         
   5  13   3          2.54          0.90         2.66 o                         
  -5  14   3         29.49         18.58         3.17 o                         
  -4  14   3         84.11         85.55         5.24 o                         
  -3  14   3         12.29         10.44         2.47 o                         
  -2  14   3         41.81         38.41         3.83 o                         
  -1  14   3        183.65        172.21         6.91 o                         
   0  14   3        312.09        305.84        10.56 o                         
   1  14   3        128.33        124.27         6.96 o                         
   2  14   3         31.97         35.16         4.14 o                         
   3  14   3         65.21         75.45         5.68 o                         
   4  14   3         13.01         15.62         3.32 o                         
  -4  15   3         23.18         19.94         3.17 o                         
  -3  15   3        137.36        141.12         7.10 o                         
  -2  15   3         88.54         92.04         5.57 o                         
  -1  15   3         94.02         95.64         5.70 o                         
   0  15   3        151.57        163.81         5.64 o                         
   1  15   3        130.36        137.98         7.32 o                         
   2  15   3        245.04        254.53        15.39 o                         
   3  15   3         33.65         33.82         4.40 o                         
  -2  16   3         26.30         29.67         5.31 o                         
  -1  16   3         94.39         90.31         8.80 o                         
   0  16   3        128.17        146.58         9.78 o                         
   1  16   3         62.61         50.57         7.49 o                         
  -1 -16   4         37.81         42.66         2.97 o                         
   0 -16   4         96.32        100.68         6.98 o                         
  -4 -15   4          4.78          8.56         3.94 o                         
  -3 -15   4         10.29          9.58         3.85 o                         
  -2 -15   4          8.07         15.55         3.57 o                         
  -1 -15   4         43.82         43.09         3.03 o                         
   0 -15   4         74.24         61.07         5.58 o                         
   1 -15   4         79.38         92.87         5.24 o                         
   2 -15   4          1.82          3.52         3.08 o                         
  -5 -14   4         15.03         12.93         4.44 o                         
  -3 -14   4         64.54         71.79         6.77 o                         
  -2 -14   4          8.81          9.57         3.18 o                         
  -1 -14   4        281.50        287.66        12.01 o                         
   0 -14   4          3.30          2.71         1.62 o                         
   1 -14   4         16.76         16.87         1.69 o                         
   2 -14   4        121.65        118.02         3.87 o                         
   3 -14   4          9.98         11.87         4.61 o                         
  -6 -13   4         23.50         15.60         5.09 o                         
  -5 -13   4         48.95         48.68         6.96 o                         
  -4 -13   4        232.94        219.24         8.84 o                         
  -3 -13   4        146.67        151.94         8.08 o                         
  -2 -13   4        125.28        126.12         8.70 o                         
  -1 -13   4         56.76         54.58         3.44 o                         
   0 -13   4         82.18         85.63         4.43 o                         
   1 -13   4        145.78        147.05         4.88 o                         
   2 -13   4        172.19        176.27         5.37 o                         
   3 -13   4         17.42         27.27         5.39 o                         
   4 -13   4          0.13          1.05         3.33 o                         
  -7 -12   4         33.55         39.10         7.18 o                         
  -6 -12   4         37.51         42.34         6.65 o                         
  -5 -12   4        125.24        128.09        10.28 o                         
  -4 -12   4         37.77         40.70         5.97 o                         
  -3 -12   4         39.24         34.05         2.92 o                         
  -2 -12   4        278.37        287.60        15.41 o                         
  -1 -12   4        216.17        216.46         6.26 o                         
   0 -12   4        365.83        379.15        12.57 o                         
   1 -12   4         56.92         59.29         2.79 o                         
   2 -12   4         50.88         52.51         2.46 o                         
   3 -12   4        112.99        105.74         3.99 o                         
   4 -12   4         67.03         79.83         7.83 o                         
   5 -12   4         26.75         27.86         5.83 o                         
  -7 -11   4         15.47         14.04         4.92 o                         
  -6 -11   4          0.47         -2.32         3.00 o                         
  -5 -11   4        114.98        118.56         9.33 o                         
  -4 -11   4        415.62        430.06        18.17 o                         
  -3 -11   4        390.89        392.81        12.97 o                         
  -2 -11   4        102.59        108.07         4.79 o                         
  -1 -11   4         26.52         22.09         1.89 o                         
   0 -11   4         17.80         16.92         2.52 o                         
   1 -11   4        201.95        211.77         6.50 o                         
   2 -11   4        204.02        214.47         6.17 o                         
   3 -11   4        133.87        135.62         5.50 o                         
   4 -11   4          0.16          3.33         2.66 o                         
   5 -11   4         12.10          9.46         6.85 o                         
  -8 -10   4         10.09         16.35         5.21 o                         
  -7 -10   4         68.39         64.15         7.73 o                         
  -6 -10   4         67.72         73.34         8.70 o                         
  -5 -10   4        178.90        170.38        11.27 o                         
  -4 -10   4         58.83         56.15         3.42 o                         
  -3 -10   4          6.68          5.82         1.44 o                         
  -2 -10   4        248.06        243.85         8.82 o                         
  -1 -10   4          2.37          1.19         1.03 o                         
   0 -10   4        191.18        189.73         5.97 o                         
   1 -10   4         26.99         29.13         1.81 o                         
   2 -10   4         18.72         15.68         1.62 o                         
   3 -10   4        145.49        143.72         4.70 o                         
   4 -10   4        115.35        109.95         4.44 o                         
   5 -10   4         37.92         35.46         3.57 o                         
   6 -10   4          9.53          9.61         4.03 o                         
  -8  -9   4         46.93         43.22         7.18 o                         
  -7  -9   4          3.14          2.71         3.48 o                         
  -6  -9   4         82.13         78.13         7.83 o                         
  -5  -9   4         86.28         89.12         7.52 o                         
  -4  -9   4         69.87         75.72         3.80 o                         
  -3  -9   4        126.10        124.14         5.76 o                         
  -2  -9   4          0.78          0.57         1.10 o                         
  -1  -9   4        612.23        601.84        14.97 o                         
   0  -9   4         25.45         22.23         2.24 o                         
   1  -9   4        396.11        375.63         9.33 o                         
   2  -9   4        209.56        196.29         5.64 o                         
   3  -9   4        143.01        151.70         4.92 o                         
   4  -9   4         46.96         50.92         4.40 o                         
   5  -9   4         11.79         11.70         1.56 o                         
   6  -9   4         83.38         89.38         8.00 o                         
  -9  -8   4          1.34          4.85         4.06 o                         
  -8  -8   4         41.95         34.87         6.43 o                         
  -6  -8   4        112.87        117.31         9.44 o                         
  -5  -8   4         34.81         33.18         5.10 o                         
  -4  -8   4        218.56        208.04        11.69 o                         
  -3  -8   4        155.86        155.03         6.84 o                         
  -2  -8   4        127.69        115.57         7.03 o                         
  -1  -8   4       1717.81       1654.30        39.29 o                         
   0  -8   4         31.51         30.33         1.93 o                         
   1  -8   4        543.00        538.55        11.70 o                         
   2  -8   4        359.70        351.01         8.22 o                         
   3  -8   4         41.58         36.69         4.05 o                         
   4  -8   4        274.55        279.14         8.11 o                         
   5  -8   4         25.76         28.61         2.34 o                         
   6  -8   4         17.16         14.85         2.30 o                         
   7  -8   4         15.88         14.87         2.83 o                         
  -9  -7   4         81.80         85.93         9.24 o                         
  -8  -7   4         15.88         12.17         2.02 o                         
  -7  -7   4         54.41         53.67         3.52 o                         
  -6  -7   4        220.24        214.73         7.84 o                         
  -5  -7   4         26.10         35.12         5.21 o                         
  -4  -7   4        462.44        468.77        22.38 o                         
  -3  -7   4        162.65        151.19         6.26 o                         
  -2  -7   4        564.26        559.00        14.04 o                         
  -1  -7   4        261.03        269.34         6.31 o                         
   0  -7   4        494.35        487.65        10.52 o                         
   1  -7   4        870.61        833.33        17.62 o                         
   2  -7   4        387.71        393.01         9.10 o                         
   3  -7   4        106.69        114.27         4.16 o                         
   4  -7   4          5.50          6.62         1.38 o                         
   5  -7   4        140.68        141.78         5.13 o                         
   6  -7   4          5.66          6.12         2.25 o                         
   7  -7   4         96.89         99.75         9.93 o                         
  -9  -6   4          0.92          4.87         3.96 o                         
  -8  -6   4         23.60         23.57         3.12 o                         
  -7  -6   4        129.33        124.81        12.57 o                         
  -6  -6   4        493.69        471.49        15.32 o                         
  -5  -6   4        189.20        183.23         6.89 o                         
  -4  -6   4        268.54        273.34        14.38 o                         
  -3  -6   4        493.50        467.69        14.82 o                         
  -2  -6   4        823.82        826.61        19.46 o                         
  -1  -6   4       4346.96       4395.94       144.70 o                         
   0  -6   4        820.90        824.16        17.30 o                         
   1  -6   4        223.16        207.81         4.65 o                         
   2  -6   4        372.41        373.96         9.74 o                         
   3  -6   4        265.35        257.49         7.46 o                         
   4  -6   4        438.01        393.73        13.04 o                         
   5  -6   4         57.33         59.91         4.00 o                         
   6  -6   4         28.69         31.82         6.11 o                         
   7  -6   4         22.17         16.23         5.37 o                         
  -9  -5   4         49.11         44.49         6.88 o                         
  -8  -5   4         79.04         77.74         5.06 o                         
  -7  -5   4        105.06         95.57         4.97 o                         
  -6  -5   4         76.74         58.83         3.59 o                         
  -5  -5   4        318.06        294.52        10.17 o                         
  -4  -5   4        910.04        918.31        21.94 o                         
  -3  -5   4        486.71        494.82        22.58 o                         
  -2  -5   4        574.47        584.43        13.81 o                         
  -1  -5   4        180.89        191.86         4.46 o                         
   0  -5   4        425.52        427.37         8.88 o                         
   1  -5   4       1651.42       1699.94        30.46 o                         
   2  -5   4        322.65        304.65         6.37 o                         
   3  -5   4        112.37        105.13         3.42 o                         
   4  -5   4        117.34        104.71         5.62 o                         
   5  -5   4         94.02         76.24         4.73 o                         
   6  -5   4        104.76        114.09        10.71 o                         
   7  -5   4         55.14         55.55        11.30 o                         
  -9  -4   4         11.44          8.02         4.15 o                         
  -8  -4   4          4.91         10.89         3.89 o                         
  -7  -4   4         10.90         13.93         2.30 o                         
  -6  -4   4        270.30        275.56         9.75 o                         
  -5  -4   4        219.94        208.73         6.34 o                         
  -4  -4   4        127.52        122.94         4.88 o                         
  -3  -4   4        874.97        875.75        21.11 o                         
  -2  -4   4        621.65        656.74        19.80 o                         
  -1  -4   4        926.54        924.59        18.00 o                         
   0  -4   4        697.10        715.31        13.36 o                         
   1  -4   4         64.91         61.51         1.97 o                         
   2  -4   4        154.00        192.99         4.49 o                         
   3  -4   4        602.55        581.95        14.74 o                         
   4  -4   4         84.53         78.63         9.15 o                         
   5  -4   4         48.77         55.37         6.31 o                         
   6  -4   4         13.76         11.37         2.94 o                         
   7  -4   4         13.42         16.18         3.47 o                         
   8  -4   4         11.57         11.40         3.50 o                         
 -10  -3   4         60.27         63.93         7.71 o                         
  -9  -3   4          9.72          6.65         3.48 o                         
  -8  -3   4        157.80        177.84        11.30 o                         
  -7  -3   4          1.07          0.60         1.82 o                         
  -6  -3   4        264.65        253.56         9.29 o                         
  -5  -3   4        442.69        444.27        11.49 o                         
  -4  -3   4        415.10        400.58        10.86 o                         
  -3  -3   4        814.10        835.16        19.12 o                         
  -2  -3   4         95.73        100.38         4.23 o                         
  -1  -3   4        420.88        497.13         9.32 o                         
   0  -3   4        223.61        212.06         3.87 o                         
   1  -3   4       1284.80       1329.51        23.64 o                         
   2  -3   4        620.81        726.77        14.69 o                         
   3  -3   4        167.06        163.04         4.55 o                         
   4  -3   4        161.64        161.63         5.56 o                         
   5  -3   4          2.62          0.20         1.90 o                         
   6  -3   4        211.61        238.31        10.23 o                         
   7  -3   4          0.61          4.08         2.60 o                         
   8  -3   4         46.01         41.41         5.02 o                         
 -10  -2   4         17.38         10.09         4.10 o                         
  -8  -2   4          8.60          9.72         3.69 o                         
  -7  -2   4        211.51        191.58         8.15 o                         
  -6  -2   4         97.17         91.30         3.24 o                         
  -5  -2   4        351.69        347.52         7.99 o                         
  -4  -2   4          9.07         13.80         1.18 o                         
  -3  -2   4         39.32         33.32         1.46 o                         
  -2  -2   4        994.72        997.10        20.12 o                         
  -1  -2   4       2958.45       3014.17       119.46 o                         
   0  -2   4        189.67        196.06         4.06 o                         
   1  -2   4        591.25        582.94        11.00 o                         
   2  -2   4        617.06        707.11        13.60 o                         
   3  -2   4        676.61        685.97        14.43 o                         
   4  -2   4        579.13        550.36        14.69 o                         
   5  -2   4        104.43        109.85         5.85 o                         
   6  -2   4         69.22         77.42         5.29 o                         
   7  -2   4         18.68         20.78         3.96 o                         
   8  -2   4         13.97         15.35         3.60 o                         
 -10  -1   4         13.45         16.75         4.71 o                         
  -8  -1   4         18.23         25.91         3.32 o                         
  -7  -1   4        117.66        111.58         5.70 o                         
  -6  -1   4        700.20        653.55        14.31 o                         
  -5  -1   4         95.18         81.35         2.68 o                         
  -4  -1   4        900.17        897.33        19.36 o                         
  -3  -1   4         33.02         22.01         1.19 o                         
  -2  -1   4        766.58        801.22        16.73 o                         
  -1  -1   4        506.17        526.71        12.78 o                         
   0  -1   4       1449.06       1493.04        34.38 o                         
   1  -1   4        563.85        506.25         9.46 o                         
   2  -1   4       1216.33       1208.54        21.73 o                         
   3  -1   4         33.78         34.90         2.21 o                         
   4  -1   4        180.34        179.68         5.99 o                         
   5  -1   4        164.13        151.54         7.09 o                         
   6  -1   4          5.22          9.49         3.96 o                         
   7  -1   4        123.69        124.48         7.50 o                         
   8  -1   4         20.98         21.91         3.88 o                         
 -10   0   4         29.93         32.06         4.12 o                         
  -9   0   4          0.04          1.38         2.05 o                         
  -8   0   4         88.92         88.96         5.31 o                         
  -7   0   4        510.58        507.88        16.59 o                         
  -6   0   4        570.88        582.77        12.95 o                         
  -5   0   4        718.63        700.45        17.06 o                         
  -4   0   4        679.74        640.83        13.40 o                         
  -3   0   4         48.60         70.06         2.15 o                         
  -2   0   4       2233.74       2047.89        95.78 o                         
  -1   0   4       4030.10       4452.60       157.12 o                         
   0   0   4        357.68        381.37         8.17 o                         
   1   0   4        324.61        311.18         6.99 o                         
   2   0   4        263.60        202.39         5.12 o                         
   3   0   4        170.96        165.45         4.62 o                         
   4   0   4       1559.35       1601.93        46.45 o                         
   5   0   4        201.00        188.11         8.02 o                         
   6   0   4        155.58        147.87         7.27 o                         
   7   0   4         29.32         19.81         3.44 o                         
   8   0   4         21.25         15.63         3.62 o                         
 -10   1   4          9.32          8.35         2.39 o                         
  -9   1   4        166.29        186.61         6.98 o                         
  -8   1   4         11.16         23.27         3.16 o                         
  -7   1   4        125.04        112.98         5.55 o                         
  -6   1   4        707.79        675.31        20.35 o                         
  -5   1   4         88.42         71.51         2.56 o                         
  -4   1   4       1009.54       1004.30        19.46 o                         
  -2   1   4        830.31        858.63        16.77 o                         
  -1   1   4        532.64        548.70        10.02 o                         
   0   1   4       1462.19       1497.96        42.02 o                         
   1   1   4        528.65        475.32        12.21 o                         
   2   1   4       1179.97       1167.66        24.28 o                         
   3   1   4         38.79         35.99         1.95 o                         
   4   1   4        172.25        182.26        13.79 o                         
   5   1   4        179.93        160.99         7.14 o                         
   6   1   4          5.25          3.84         2.23 o                         
   7   1   4        136.44        144.36         7.79 o                         
   8   1   4         18.08         16.21         3.54 o                         
 -10   2   4         19.56         21.02         2.84 o                         
  -9   2   4          3.14          6.85         2.06 o                         
  -8   2   4          8.55         12.58         2.10 o                         
  -7   2   4        232.22        217.63         6.75 o                         
  -6   2   4        107.80        102.87         5.17 o                         
  -5   2   4        342.19        338.28         7.87 o                         
  -4   2   4         10.74         15.12         1.20 o                         
  -3   2   4         52.70         47.19         1.60 o                         
  -2   2   4        989.33       1011.66        20.12 o                         
  -1   2   4       3222.89       3070.10       120.07 o                         
   0   2   4        168.33        175.84         6.41 o                         
   1   2   4        606.56        587.87        14.31 o                         
   2   2   4        668.01        747.08        17.66 o                         
   3   2   4        629.03        643.36        14.38 o                         
   4   2   4        636.50        588.63        18.00 o                         
   5   2   4        101.88        100.31         5.33 o                         
   6   2   4         71.51         83.99         5.07 o                         
   7   2   4         21.33         19.68         3.47 o                         
   8   2   4         15.19         15.19         3.50 o                         
 -10   3   4         56.81         59.07         4.17 o                         
  -9   3   4         12.33          7.21         2.10 o                         
  -8   3   4        146.91        157.02         5.86 o                         
  -7   3   4          1.64          1.65         1.21 o                         
  -6   3   4        275.26        261.97         6.39 o                         
  -5   3   4        437.68        440.19         8.71 o                         
  -4   3   4        452.74        445.65         8.28 o                         
  -3   3   4        759.32        779.06        14.46 o                         
  -2   3   4        103.22        106.64         2.92 o                         
  -1   3   4        448.68        524.15        12.43 o                         
   0   3   4        194.64        172.51         5.30 o                         
   1   3   4       1213.54       1274.31        30.48 o                         
   2   3   4        545.59        641.95        14.46 o                         
   3   3   4        163.64        155.70         4.55 o                         
   4   3   4        161.04        158.01         5.49 o                         
   5   3   4          4.58          3.90         1.60 o                         
   6   3   4        219.80        245.25         9.74 o                         
   7   3   4          1.86          0.86         2.00 o                         
   8   3   4         43.85         43.45         7.45 o                         
  -9   4   4         11.87         12.28         2.80 o                         
  -8   4   4          6.62         12.65         2.02 o                         
  -7   4   4          7.30         12.16         1.50 o                         
  -6   4   4        267.93        272.21         6.63 o                         
  -5   4   4        228.53        219.61         5.86 o                         
  -4   4   4        130.02        126.32         3.40 o                         
  -3   4   4        863.16        893.23        14.63 o                         
  -2   4   4        632.20        670.58        13.86 o                         
  -1   4   4        854.84        849.23        17.95 o                         
   0   4   4        725.33        733.55        14.98 o                         
   1   4   4         67.66         64.07         2.65 o                         
   2   4   4        156.94        197.05         5.07 o                         
   3   4   4        606.01        575.98        14.70 o                         
   4   4   4         81.64         73.69         3.49 o                         
   5   4   4         49.12         53.36         3.21 o                         
   6   4   4         14.09         18.69         2.62 o                         
   7   4   4         14.14         15.61         3.81 o                         
   8   4   4         10.09         10.22         2.95 o                         
  -9   5   4         43.39         44.89         3.35 o                         
  -8   5   4         84.01         90.73         4.12 o                         
  -7   5   4        100.31         97.00         3.39 o                         
  -6   5   4         68.98         61.00         2.41 o                         
  -5   5   4        334.28        308.65         6.95 o                         
  -4   5   4        881.96        909.51        16.79 o                         
  -3   5   4        497.75        514.39         8.76 o                         
  -2   5   4        551.66        569.17        10.69 o                         
  -1   5   4        168.34        177.79         4.42 o                         
   0   5   4        394.01        383.72         8.82 o                         
   1   5   4       1657.96       1699.70        39.41 o                         
   2   5   4        326.21        292.49         8.33 o                         
   3   5   4        110.21        103.90         7.09 o                         
   4   5   4        118.60        108.44         4.34 o                         
   5   5   4         82.46         60.96         3.55 o                         
   6   5   4        104.43        101.87         4.79 o                         
   7   5   4         45.11         46.20         3.76 o                         
  -9   6   4          0.85          3.53         1.70 o                         
  -8   6   4         21.11         27.34         2.74 o                         
  -7   6   4        121.86        120.96         3.86 o                         
  -6   6   4        485.26        485.45        10.64 o                         
  -5   6   4        201.20        192.94         4.72 o                         
  -4   6   4        272.92        286.73         5.65 o                         
  -3   6   4        487.37        464.56         8.02 o                         
  -2   6   4        819.91        813.91        15.00 o                         
  -1   6   4       4268.83       4561.14       268.96 o                         
   0   6   4        845.96        853.24        17.38 o                         
   1   6   4        225.68        213.31         7.52 o                         
   2   6   4        360.46        359.49         9.95 o                         
   3   6   4        288.96        263.64         9.62 o                         
   4   6   4        406.63        361.45        10.40 o                         
   5   6   4         52.42         59.56         3.44 o                         
   6   6   4         25.89         27.52         3.36 o                         
   7   6   4         20.71         15.21         2.53 o                         
  -9   7   4         81.76         91.99         4.17 o                         
  -8   7   4         19.39         17.87         2.05 o                         
  -7   7   4         55.13         51.58         2.71 o                         
  -6   7   4        212.39        213.45         5.39 o                         
  -5   7   4         27.11         24.90         1.38 o                         
  -4   7   4        493.28        487.43         9.15 o                         
  -3   7   4        209.47        194.03         4.02 o                         
  -2   7   4        579.22        578.92        10.89 o                         
  -1   7   4        267.04        273.06         6.33 o                         
   0   7   4        480.92        477.89        10.56 o                         
   1   7   4        906.39        873.91        20.69 o                         
   2   7   4        412.15        425.68        13.45 o                         
   3   7   4        120.14        125.20        12.57 o                         
   4   7   4          4.39          3.95         2.13 o                         
   5   7   4        140.35        131.07         8.62 o                         
   6   7   4          6.27          7.24         2.00 o                         
   7   7   4         98.35        104.58         5.13 o                         
  -9   8   4          1.09          2.80         3.25 o                         
  -8   8   4         41.20         40.34         2.31 o                         
  -7   8   4        114.87        114.41         6.97 o                         
  -6   8   4        125.17        130.59         2.98 o                         
  -5   8   4         24.26         22.62         1.84 o                         
  -4   8   4        220.50        202.35         4.16 o                         
  -3   8   4        176.94        175.41         4.10 o                         
  -2   8   4        101.52         97.08         2.60 o                         
  -1   8   4       1836.26       1744.26        34.25 o                         
   0   8   4         31.79         30.00         1.73 o                         
   1   8   4        551.22        543.32        13.85 o                         
   2   8   4        376.09        364.98        12.31 o                         
   3   8   4         27.34         24.63         3.13 o                         
   4   8   4        287.59        286.51        10.90 o                         
   5   8   4         18.43         15.75         3.16 o                         
   6   8   4         16.00         14.31         3.32 o                         
   7   8   4         16.74         16.35         3.79 o                         
  -8   9   4         39.96         39.45         4.06 o                         
  -7   9   4          3.05          0.64         1.91 o                         
  -6   9   4         85.24         82.32         4.68 o                         
  -5   9   4         69.72         73.16         3.21 o                         
  -4   9   4         70.38         69.77         4.60 o                         
  -3   9   4         94.01         94.75         3.27 o                         
  -2   9   4          1.60          2.40         0.75 o                         
  -1   9   4        626.88        620.90        13.32 o                         
   0   9   4         13.55         11.43         1.36 o                         
   1   9   4        348.96        329.74         9.65 o                         
   2   9   4        172.02        159.04         7.19 o                         
   3   9   4        136.89        150.60         7.09 o                         
   4   9   4         47.64         47.54         4.32 o                         
   5   9   4         18.49         19.05         3.24 o                         
   6   9   4         84.13         96.01         6.36 o                         
  -8  10   4          8.97         11.89         4.71 o                         
  -7  10   4         70.11         73.68         4.74 o                         
  -6  10   4         60.92         65.43         3.28 o                         
  -5  10   4        175.10        166.47         7.75 o                         
  -4  10   4         58.56         54.01         3.53 o                         
  -3  10   4          3.28          3.00         0.54 o                         
  -2  10   4        263.74        267.25         6.16 o                         
  -1  10   4          0.02          0.99         0.88 o                         
   0  10   4        210.53        208.70         5.39 o                         
   1  10   4         28.07         34.32         3.37 o                         
   2  10   4         14.04         10.72         2.52 o                         
   3  10   4        146.06        145.60        10.21 o                         
   4  10   4        109.07        104.77         7.23 o                         
   5  10   4         40.68         31.92         4.05 o                         
   6  10   4          8.93          9.19         3.05 o                         
  -7  11   4         14.20         14.01         2.77 o                         
  -6  11   4          0.65          2.06         1.60 o                         
  -5  11   4        121.69        117.52         7.15 o                         
  -4  11   4        405.02        409.79        13.92 o                         
  -3  11   4        387.24        396.07        13.15 o                         
  -2  11   4         97.00        103.54         3.14 o                         
  -1  11   4         23.22         20.53         1.65 o                         
   0  11   4         11.60         14.72         1.90 o                         
   1  11   4        176.08        185.67         8.11 o                         
   2  11   4        186.64        194.80        10.46 o                         
   3  11   4        126.71        118.58         6.59 o                         
   4  11   4          0.31         -1.62         1.93 o                         
   5  11   4         10.57          6.17         2.70 o                         
  -7  12   4         33.91         32.29         4.26 o                         
  -6  12   4         40.45         38.31         3.68 o                         
  -5  12   4        132.26        139.65         5.02 o                         
  -4  12   4         34.86         42.91         4.29 o                         
  -3  12   4         36.68         31.69         3.13 o                         
  -2  12   4        292.12        308.21         7.15 o                         
  -1  12   4        191.37        194.39         6.33 o                         
   0  12   4        382.66        381.24         9.10 o                         
   1  12   4         55.14         62.54         4.47 o                         
   2  12   4         44.00         38.75         4.08 o                         
   3  12   4        121.65        110.27         6.31 o                         
   4  12   4         63.23         58.64         7.55 o                         
   5  12   4         31.79         26.99         4.01 o                         
  -6  13   4         22.02         18.26         3.01 o                         
  -5  13   4         56.83         55.22         7.64 o                         
  -4  13   4        240.20        243.49         9.21 o                         
  -3  13   4        158.01        167.46         7.09 o                         
  -2  13   4        125.94        133.84         3.72 o                         
  -1  13   4         51.32         48.96         2.85 o                         
   0  13   4         81.31         84.81         3.91 o                         
   1  13   4        157.55        154.00         7.60 o                         
   2  13   4        183.30        189.21         9.92 o                         
   3  13   4         20.70         23.44         3.61 o                         
   4  13   4          0.03          2.86         2.79 o                         
  -5  14   4         19.42         19.04         4.90 o                         
  -4  14   4          8.75          9.03         2.24 o                         
  -3  14   4         64.07         70.13         4.63 o                         
  -2  14   4          9.65          6.61         2.14 o                         
  -1  14   4        284.79        291.50        10.58 o                         
   0  14   4          6.37          6.73         1.76 o                         
   1  14   4         17.69         24.47         5.16 o                         
   2  14   4        125.74        128.73        11.53 o                         
   3  14   4         16.01         16.40         3.38 o                         
  -4  15   4          6.94          9.87         2.20 o                         
  -3  15   4          5.32          7.40         5.06 o                         
  -2  15   4          6.05         10.15         4.70 o                         
  -1  15   4         45.78         50.95         7.03 o                         
   0  15   4         79.83         76.21         7.96 o                         
   1  15   4         70.50         66.89         5.22 o                         
   2  15   4          5.19         12.71         4.89 o                         
  -1  16   4         38.45         46.36         5.74 o                         
   0  16   4         89.90         91.12         5.88 o                         
  -3 -15   5          5.97          0.37         2.83 o                         
  -2 -15   5         30.56         31.32         5.02 o                         
  -1 -15   5         23.12         19.87         2.46 o                         
   0 -15   5         62.89         67.73         4.12 o                         
   1 -15   5         37.82         46.13         3.48 o                         
  -5 -14   5          4.60          5.88         3.98 o                         
  -4 -14   5         61.65         60.52         7.38 o                         
  -3 -14   5         18.76         17.12         4.28 o                         
  -2 -14   5         81.78         74.65        10.31 o                         
  -1 -14   5         63.40         76.41         4.26 o                         
   0 -14   5         31.66         35.42         3.24 o                         
   1 -14   5         47.62         46.39         6.37 o                         
   2 -14   5         78.98         80.82         4.39 o                         
  -5 -13   5         62.70         70.35         7.70 o                         
  -4 -13   5         40.71         42.95         3.12 o                         
  -3 -13   5         10.69          6.34         1.80 o                         
  -2 -13   5         63.88         72.32         6.88 o                         
  -1 -13   5        223.99        215.46         6.61 o                         
   0 -13   5        100.85        101.17         5.11 o                         
   1 -13   5         93.44         93.35         3.76 o                         
   2 -13   5         32.07         35.54         2.25 o                         
   3 -13   5         20.59         23.31         2.85 o                         
  -7 -12   5         15.89         15.30         5.29 o                         
  -6 -12   5          6.94          8.53         4.19 o                         
  -5 -12   5         42.92         45.21         7.94 o                         
  -4 -12   5        155.81        146.87         9.56 o                         
  -3 -12   5        171.29        179.99         9.13 o                         
  -2 -12   5        123.83        129.32         5.62 o                         
  -1 -12   5          4.56          2.67         1.30 o                         
   0 -12   5         72.72         61.22         8.33 o                         
   1 -12   5        188.29        191.69         6.07 o                         
   2 -12   5        163.86        165.36         5.48 o                         
   3 -12   5         84.31         72.50         3.47 o                         
   4 -12   5         19.64         19.71         3.69 o                         
  -7 -11   5          3.13         -2.07         3.08 o                         
  -6 -11   5         98.54         95.89         8.94 o                         
  -5 -11   5        208.91        204.89        13.24 o                         
  -4 -11   5         48.96         50.67         3.21 o                         
  -3 -11   5          3.31          5.78         1.74 o                         
  -2 -11   5        201.51        192.12         7.72 o                         
  -1 -11   5         59.37         56.75         2.70 o                         
   0 -11   5        262.90        262.37         7.65 o                         
   1 -11   5         14.27         13.65         1.78 o                         
   2 -11   5         83.90         81.76         3.56 o                         
   3 -11   5         97.21         96.41         3.86 o                         
   4 -11   5         43.93         51.75         5.47 o                         
   5 -11   5         84.83         74.07         8.60 o                         
  -8 -10   5         71.82         73.85         8.57 o                         
  -7 -10   5         15.07         14.06         4.96 o                         
  -5 -10   5         61.77         80.06         7.49 o                         
  -4 -10   5         10.88          9.57         3.62 o                         
  -3 -10   5        438.71        421.19        13.28 o                         
  -2 -10   5         10.64         14.18         3.71 o                         
  -1 -10   5        112.66        112.76         4.51 o                         
   0 -10   5        176.01        170.96         6.62 o                         
   1 -10   5         21.35         22.67         1.85 o                         
   2 -10   5        227.14        217.21         6.51 o                         
   3 -10   5        125.42        131.10         4.68 o                         
   4 -10   5         41.73         35.31         6.54 o                         
   5 -10   5         27.92         26.25         3.15 o                         
  -8  -9   5          0.18          6.84         4.13 o                         
  -7  -9   5         19.37         15.79         4.75 o                         
  -6  -9   5         63.97         60.00         7.01 o                         
  -5  -9   5        264.78        262.32        14.48 o                         
  -4  -9   5         44.43         40.42         5.62 o                         
  -3  -9   5        158.53        137.70         9.37 o                         
  -2  -9   5        191.74        171.95         6.07 o                         
  -1  -9   5         29.08         32.55         2.08 o                         
   0  -9   5        457.05        438.60        12.30 o                         
   1  -9   5         80.58         85.52         3.19 o                         
   2  -9   5        193.81        210.13         6.35 o                         
   3  -9   5         57.95         48.99         3.75 o                         
   4  -9   5         18.17         21.70         2.69 o                         
   5  -9   5         66.19         56.36         3.54 o                         
   6  -9   5         17.91         12.03         2.62 o                         
  -8  -8   5         39.29         35.99         6.35 o                         
  -7  -8   5         59.70         59.09         7.11 o                         
  -6  -8   5         45.28         39.25         6.12 o                         
  -5  -8   5          1.41          3.46         3.19 o                         
  -4  -8   5         37.58         31.95         5.18 o                         
  -3  -8   5        321.93        286.50         9.69 o                         
  -2  -8   5         66.54         67.16         3.94 o                         
  -1  -8   5        243.03        229.38         6.31 o                         
   0  -8   5        238.48        227.77         6.63 o                         
   1  -8   5        109.21        112.00         3.66 o                         
   2  -8   5        297.67        306.98         8.76 o                         
   3  -8   5         16.13         16.75         1.96 o                         
   4  -8   5         36.53         35.27         2.55 o                         
   5  -8   5         27.02         28.09         3.42 o                         
   6  -8   5          8.41         12.16         2.69 o                         
  -9  -7   5         12.02         12.07         5.00 o                         
  -8  -7   5         16.55         15.96         2.32 o                         
  -7  -7   5         71.95         70.45         4.10 o                         
  -6  -7   5        256.90        260.29        14.66 o                         
  -4  -7   5        226.57        215.92        12.06 o                         
  -3  -7   5        263.18        254.85        13.08 o                         
  -2  -7   5         42.37         32.31         1.91 o                         
  -1  -7   5       1692.35       1656.79        37.86 o                         
   0  -7   5        105.53         98.23         3.17 o                         
   1  -7   5        643.79        629.24        13.72 o                         
   2  -7   5        172.29        167.71         4.74 o                         
   3  -7   5         38.65         36.06         2.54 o                         
   4  -7   5        248.71        268.01         8.07 o                         
   5  -7   5         17.49         25.93         3.44 o                         
   6  -7   5         45.66         43.60         4.18 o                         
  -9  -6   5         52.25         46.68         7.46 o                         
  -8  -6   5         66.52         58.45         4.10 o                         
  -7  -6   5        112.51        104.28         5.17 o                         
  -6  -6   5         50.45         50.27         4.48 o                         
  -5  -6   5        292.15        280.89        14.98 o                         
  -4  -6   5       1104.41       1037.53        42.91 o                         
  -3  -6   5       1007.31        981.74        29.24 o                         
  -2  -6   5        754.86        734.92        22.18 o                         
  -1  -6   5         82.16         78.23         2.56 o                         
   0  -6   5        206.88        223.77         4.88 o                         
   1  -6   5        744.80        730.42        15.46 o                         
   2  -6   5        600.72        591.59        13.03 o                         
   3  -6   5        107.46        121.20         4.66 o                         
   4  -6   5         25.88         23.38         4.83 o                         
   5  -6   5        143.71        142.59        10.20 o                         
   6  -6   5         42.28         45.44         5.06 o                         
   7  -6   5        102.25        113.81         8.86 o                         
  -9  -5   5          4.21          2.64         3.51 o                         
  -8  -5   5         11.15          6.79         3.02 o                         
  -7  -5   5         36.68         33.89         3.49 o                         
  -6  -5   5         67.18         65.25         4.36 o                         
  -5  -5   5        196.75        195.67         7.57 o                         
  -4  -5   5         65.48         78.75         4.34 o                         
  -3  -5   5        397.62        399.75        12.91 o                         
  -2  -5   5        391.84        444.94        19.00 o                         
  -1  -5   5       1374.90       1322.15        29.84 o                         
   0  -5   5        835.87        853.25        15.89 o                         
   1  -5   5        157.46        146.04         3.60 o                         
   2  -5   5        257.55        278.01         6.82 o                         
   3  -5   5        144.94        140.31         5.01 o                         
   4  -5   5        205.84        192.36        11.68 o                         
   5  -5   5        154.44        169.98         8.03 o                         
   6  -5   5         19.74         23.15         3.75 o                         
   7  -5   5          5.27          5.09         3.00 o                         
  -9  -4   5          3.85          0.42         3.26 o                         
  -8  -4   5        179.76        191.93        12.50 o                         
  -7  -4   5          1.42          0.28         1.56 o                         
  -6  -4   5        392.97        366.68        12.72 o                         
  -5  -4   5        248.10        229.90         6.78 o                         
  -4  -4   5        125.53        133.32         4.21 o                         
  -3  -4   5       1308.99       1402.41        40.83 o                         
  -2  -4   5        419.42        401.91        12.14 o                         
  -1  -4   5        855.79        913.39        16.71 o                         
   0  -4   5        138.19        165.19         3.47 o                         
   1  -4   5        377.86        386.78         7.71 o                         
   2  -4   5        229.00        245.19         7.15 o                         
   3  -4   5        284.39        271.20         7.88 o                         
   4  -4   5         12.16         14.64         2.77 o                         
   5  -4   5         13.95         16.05         3.11 o                         
   6  -4   5        114.46        112.85         6.57 o                         
   7  -4   5         10.47         17.39         5.15 o                         
 -10  -3   5         11.78         24.72         5.62 o                         
  -9  -3   5         43.16         47.11         6.69 o                         
  -8  -3   5         13.20         19.50         4.56 o                         
  -7  -3   5         13.47          8.16         2.12 o                         
  -6  -3   5         39.66         34.54         3.11 o                         
  -5  -3   5        563.00        551.12        13.96 o                         
  -4  -3   5        142.85        156.61         4.68 o                         
  -3  -3   5        402.07        384.85        10.06 o                         
  -2  -3   5        215.94        225.20         8.01 o                         
  -1  -3   5        169.49        199.67         3.86 o                         
   0  -3   5       1421.73       1418.05        23.25 o                         
   1  -3   5         87.05         94.56         2.40 o                         
   2  -3   5        302.76        296.64         6.50 o                         
   3  -3   5         99.53        102.75         4.10 o                         
   4  -3   5         42.27         37.94         4.81 o                         
   5  -3   5        225.95        224.43         9.35 o                         
   7  -3   5          3.19          1.39         2.44 o                         
 -10  -2   5         22.49         19.35         5.05 o                         
  -8  -2   5         94.61        108.53         8.65 o                         
  -7  -2   5        179.21        171.34         7.44 o                         
  -6  -2   5        209.17        179.40         4.92 o                         
  -5  -2   5         27.73         30.35         1.81 o                         
  -4  -2   5        259.06        244.72         5.90 o                         
  -3  -2   5        605.40        600.65        12.75 o                         
  -2  -2   5        503.63        528.40        11.98 o                         
  -1  -2   5        580.53        629.03        12.77 o                         
   0  -2   5       2010.25       2252.85        51.58 o                         
   1  -2   5         74.29         62.25         1.89 o                         
   2  -2   5        417.92        414.95         9.75 o                         
   3  -2   5        457.44        456.93        11.65 o                         
   4  -2   5        162.23        161.46         7.27 o                         
   5  -2   5          3.55          2.04         2.70 o                         
   6  -2   5         96.60        103.71         6.61 o                         
   7  -2   5         27.06         27.63         4.87 o                         
 -10  -1   5          9.00         10.48         4.05 o                         
  -9  -1   5         12.64         11.89         4.01 o                         
  -8  -1   5         54.11         59.76         4.41 o                         
  -7  -1   5        160.34        153.77        10.23 o                         
  -6  -1   5        436.79        462.56        10.63 o                         
  -5  -1   5         87.20         92.52         3.32 o                         
  -4  -1   5        443.79        423.38         9.30 o                         
  -3  -1   5        757.14        792.93        16.30 o                         
  -2  -1   5        506.35        515.61        11.24 o                         
  -1  -1   5       2374.15       2379.67       101.24 o                         
   0  -1   5        459.76        449.58         7.70 o                         
   1  -1   5        677.27        682.03        12.81 o                         
   2  -1   5        329.45        358.81         7.47 o                         
   3  -1   5         15.86         15.82         1.92 o                         
   4  -1   5        279.29        298.83        11.34 o                         
   5  -1   5         60.19         59.85         4.56 o                         
   6  -1   5         73.44         92.30        10.96 o                         
   7  -1   5          5.44          1.88         2.66 o                         
 -10   0   5         14.86         24.17         3.03 o                         
  -9   0   5        122.59        123.68         7.66 o                         
  -8   0   5         30.23         29.54         3.53 o                         
  -7   0   5        418.93        434.49        14.49 o                         
  -6   0   5        327.89        333.43        11.32 o                         
  -5   0   5         76.82        109.09         3.27 o                         
  -4   0   5       3690.36       3431.76       135.53 o                         
  -3   0   5        868.59        795.32        16.29 o                         
  -2   0   5       1008.22       1039.00        21.01 o                         
  -1   0   5        199.26        243.46         5.58 o                         
   0   0   5        229.83        291.77         5.98 o                         
   1   0   5        631.12        544.27        10.48 o                         
   2   0   5       1943.98       1823.26        42.45 o                         
   3   0   5         42.14         49.19         3.48 o                         
   4   0   5         66.57         62.12         4.29 o                         
   5   0   5        257.04        255.42        11.35 o                         
   6   0   5          0.35          0.50         2.32 o                         
   7   0   5        183.34        202.31         9.53 o                         
 -10   1   5          8.03          6.69         2.22 o                         
  -9   1   5         12.13          9.75         2.23 o                         
  -8   1   5         53.98         54.17         4.19 o                         
  -7   1   5        171.05        165.87         5.64 o                         
  -6   1   5        467.32        486.85        12.26 o                         
  -5   1   5         78.41         82.72         2.83 o                         
  -4   1   5        422.89        398.82         8.99 o                         
  -3   1   5        764.59        792.74        16.24 o                         
  -2   1   5        552.28        561.14        11.29 o                         
  -1   1   5       2441.26       2245.60        99.91 o                         
   0   1   5        424.71        402.40        10.70 o                         
   1   1   5        668.06        674.28        16.62 o                         
   2   1   5        330.68        358.95         8.39 o                         
   3   1   5         23.10         25.88         4.01 o                         
   4   1   5        316.79        328.93        11.46 o                         
   5   1   5         61.63         64.13         5.00 o                         
   6   1   5         80.37         89.94        11.20 o                         
   7   1   5          5.17         -0.94         2.48 o                         
 -10   2   5         20.00         17.52         3.26 o                         
  -9   2   5         42.35         42.63         3.46 o                         
  -8   2   5         89.44        103.78         4.57 o                         
  -7   2   5        198.72        187.81         6.00 o                         
  -6   2   5        201.44        175.46         5.72 o                         
  -5   2   5         23.36         24.76         1.62 o                         
  -4   2   5        270.87        265.46         7.10 o                         
  -3   2   5        615.32        626.69        12.78 o                         
  -2   2   5        451.82        477.09         9.35 o                         
  -1   2   5        554.08        612.75        13.13 o                         
   0   2   5       2058.73       2270.49        89.87 o                         
   1   2   5         75.58         67.44         2.83 o                         
   2   2   5        458.90        459.43        11.48 o                         
   3   2   5        411.53        389.16        13.91 o                         
   4   2   5        175.39        169.38         7.22 o                         
   5   2   5          4.51          2.35         1.97 o                         
   6   2   5         85.57         95.32         7.94 o                         
   7   2   5         33.98         32.45         4.17 o                         
 -10   3   5         10.83         18.98         2.79 o                         
  -9   3   5         42.49         44.79         3.53 o                         
  -8   3   5         13.46         13.86         2.06 o                         
  -7   3   5         19.54         16.95         1.69 o                         
  -6   3   5         47.35         37.83         1.94 o                         
  -5   3   5        569.09        548.15        11.67 o                         
  -4   3   5        122.88        137.08         3.25 o                         
  -3   3   5        403.09        394.27        10.06 o                         
  -2   3   5        229.86        243.67         5.69 o                         
  -1   3   5        128.14        146.17         5.18 o                         
   0   3   5       1406.01       1414.69        40.47 o                         
   1   3   5         66.60         70.49         5.62 o                         
   2   3   5        304.87        297.89         8.36 o                         
   3   3   5        102.44        102.79         5.05 o                         
   4   3   5         42.03         36.29         3.53 o                         
   5   3   5        228.47        211.32         8.88 o                         
   6   3   5         16.45         14.50         2.95 o                         
   7   3   5          3.02         -1.04         2.82 o                         
  -9   4   5          3.06          4.47         1.74 o                         
  -8   4   5        186.28        195.65         6.52 o                         
  -7   4   5          2.22          0.16         0.94 o                         
  -6   4   5        396.29        385.68         8.66 o                         
  -5   4   5        251.21        227.79         6.05 o                         
  -4   4   5        102.03        108.07         2.67 o                         
  -3   4   5       1316.88       1433.71        28.73 o                         
  -2   4   5        387.79        364.20         8.39 o                         
  -1   4   5        864.74        937.32        22.03 o                         
   0   4   5        149.72        179.67         6.44 o                         
   1   4   5        357.18        362.50         9.87 o                         
   2   4   5        224.35        243.15         8.77 o                         
   3   4   5        280.18        253.98         7.78 o                         
   4   4   5         14.76         16.57         2.64 o                         
   5   4   5         12.97          7.02         2.35 o                         
   6   4   5        114.21        115.81         7.58 o                         
   7   4   5          7.62         10.71         2.73 o                         
  -9   5   5          5.74          4.05         1.79 o                         
  -8   5   5         11.36          9.81         1.96 o                         
  -7   5   5         28.38         27.49         2.25 o                         
  -6   5   5         59.30         58.57         2.30 o                         
  -5   5   5        214.82        207.23         4.91 o                         
  -4   5   5         75.21         86.67         2.07 o                         
  -3   5   5        396.20        394.78         8.86 o                         
  -2   5   5        354.33        406.47         9.29 o                         
  -1   5   5       1301.77       1258.36        25.94 o                         
   0   5   5        862.16        860.70        20.48 o                         
   1   5   5        151.57        135.76         4.62 o                         
   2   5   5        260.01        276.51         9.76 o                         
   3   5   5        140.20        135.48         6.26 o                         
   4   5   5        185.19        178.66         6.28 o                         
   5   5   5        149.95        158.07         6.12 o                         
   6   5   5         15.46         19.83         3.12 o                         
   7   5   5          4.96          2.37         2.19 o                         
  -9   6   5         48.95         53.98         3.35 o                         
  -8   6   5         68.66         69.57         3.91 o                         
  -7   6   5         99.04        100.66         3.98 o                         
  -6   6   5         53.64         57.72         2.24 o                         
  -5   6   5        292.23        285.79         5.78 o                         
  -4   6   5       1082.24       1004.96        18.18 o                         
  -3   6   5       1027.99        983.74        20.42 o                         
  -2   6   5        753.22        735.46        15.50 o                         
  -1   6   5         91.78         90.10         2.66 o                         
   0   6   5        197.81        213.27         5.48 o                         
   1   6   5        754.44        730.01        18.03 o                         
   2   6   5        598.68        600.74        18.67 o                         
   3   6   5        128.96        140.32        10.28 o                         
   4   6   5         19.39         13.92         2.70 o                         
   5   6   5        145.05        132.96         5.48 o                         
   6   6   5         47.52         48.03         3.68 o                         
   7   6   5         96.56         96.90         9.64 o                         
  -9   7   5          9.89          9.35         1.73 o                         
  -8   7   5         15.51         20.01         2.07 o                         
  -7   7   5         74.00         76.17         3.28 o                         
  -6   7   5        246.74        250.10         5.34 o                         
  -5   7   5         11.09         17.17         1.03 o                         
  -4   7   5        222.76        213.12         4.36 o                         
  -3   7   5        256.33        248.43         4.92 o                         
  -2   7   5         55.02         42.81         1.88 o                         
  -1   7   5       1682.18       1622.96        33.06 o                         
   0   7   5        123.79        118.19         3.41 o                         
   1   7   5        660.86        631.94        15.91 o                         
   2   7   5        171.45        172.00         7.46 o                         
   3   7   5         47.22         46.00         3.55 o                         
   4   7   5        266.17        258.84        10.45 o                         
   5   7   5         19.20         18.81         3.63 o                         
   6   7   5         45.08         42.99         4.82 o                         
  -8   8   5         37.62         41.65         1.95 o                         
  -7   8   5         58.89         61.89         2.34 o                         
  -6   8   5         42.74         33.77         1.64 o                         
  -5   8   5          0.94          0.45         0.66 o                         
  -4   8   5         49.92         46.66         1.67 o                         
  -3   8   5        347.11        315.84         6.87 o                         
  -2   8   5         80.75         81.98         2.32 o                         
  -1   8   5        233.42        221.40         5.60 o                         
   0   8   5        249.84        239.23         6.85 o                         
   1   8   5        139.77        135.88         5.57 o                         
   2   8   5        326.41        325.48        11.53 o                         
   3   8   5          8.27          5.10         2.27 o                         
   4   8   5         37.34         34.96         6.80 o                         
   5   8   5         29.02         27.94         3.97 o                         
   6   8   5          5.22          9.55         3.52 o                         
  -8   9   5          0.19         -0.31         2.05 o                         
  -7   9   5         17.14         20.66         2.70 o                         
  -6   9   5         56.12         58.86         2.79 o                         
  -5   9   5        241.26        243.14         6.83 o                         
  -4   9   5         45.87         38.81         1.55 o                         
  -3   9   5        158.92        155.77         3.92 o                         
  -2   9   5        174.53        161.17         4.32 o                         
  -1   9   5         26.71         30.73         1.85 o                         
   0   9   5        417.77        394.10         9.48 o                         
   1   9   5         98.99        113.08         5.18 o                         
   2   9   5        194.15        197.67        16.23 o                         
   3   9   5         56.95         53.89         4.44 o                         
   4   9   5         26.10         24.68         4.76 o                         
   5   9   5         68.11         58.69         5.16 o                         
   6   9   5         20.35         15.76         3.58 o                         
  -8  10   5         75.66         71.59         5.89 o                         
  -7  10   5         18.98         17.69         4.40 o                         
  -6  10   5        122.01        140.70         5.08 o                         
  -5  10   5         56.62         63.65         2.78 o                         
  -4  10   5          4.82          3.58         0.48 o                         
  -3  10   5        424.04        415.76         9.12 o                         
  -2  10   5         21.49         25.86         1.59 o                         
  -1  10   5        104.80        106.75         3.49 o                         
   0  10   5        179.08        175.06         4.91 o                         
   1  10   5         24.71         23.37         3.02 o                         
   2  10   5        208.08        200.68        10.90 o                         
   3  10   5        123.28        127.41         6.59 o                         
   4  10   5         40.15         30.79         4.02 o                         
   5  10   5         25.93         27.38         3.90 o                         
  -7  11   5          1.75          0.94         1.96 o                         
  -6  11   5        105.48        101.75         3.92 o                         
  -5  11   5        207.95        218.72         6.39 o                         
  -4  11   5         51.04         54.57         4.24 o                         
  -3  11   5          3.32          5.72         0.90 o                         
  -2  11   5        191.90        181.71         4.85 o                         
  -1  11   5         46.76         49.47         2.75 o                         
   0  11   5        259.54        268.11         7.98 o                         
   1  11   5          9.83         12.71         2.48 o                         
   2  11   5         80.80         84.10         5.30 o                         
   3  11   5         95.59        106.86         6.04 o                         
   4  11   5         37.91         45.30         4.74 o                         
   5  11   5         87.52         96.74        15.88 o                         
  -7  12   5         17.13         15.88         2.89 o                         
  -6  12   5          8.38          3.64         2.11 o                         
  -5  12   5         45.75         42.69         2.43 o                         
  -4  12   5        159.48        152.83         6.32 o                         
  -3  12   5        169.52        187.87         7.37 o                         
  -2  12   5        119.00        123.73         3.73 o                         
  -1  12   5          6.38          5.25         1.38 o                         
   0  12   5         71.99         61.64         4.23 o                         
   1  12   5        186.61        190.77         8.21 o                         
   2  12   5        160.12        174.54         7.95 o                         
   3  12   5         86.38         79.68         5.42 o                         
   4  12   5         19.92         20.52         3.52 o                         
  -6  13   5         43.82         49.48         6.72 o                         
  -5  13   5         74.97         76.76         6.25 o                         
  -4  13   5         36.73         40.11         3.30 o                         
  -3  13   5          9.89         10.11         2.01 o                         
  -2  13   5         73.17         86.09         2.91 o                         
  -1  13   5        221.73        217.67         6.90 o                         
   0  13   5        113.32        115.76         5.90 o                         
   1  13   5         86.63         86.91         5.45 o                         
   2  13   5         33.31         35.25         3.99 o                         
   3  13   5         21.38         22.32         3.58 o                         
  -5  14   5          5.52          6.79         1.96 o                         
  -4  14   5         73.33         75.90         4.38 o                         
  -3  14   5         20.71         22.44         2.75 o                         
  -2  14   5         82.02         81.06         2.84 o                         
  -1  14   5         58.72         72.41         4.40 o                         
   0  14   5         34.59         39.13         4.48 o                         
   1  14   5         58.38         59.13         4.77 o                         
   2  14   5         90.29         95.14         5.98 o                         
  -3  15   5          6.36          7.57         4.58 o                         
  -2  15   5         25.00         23.73         4.95 o                         
  -1  15   5         22.26         19.43         3.07 o                         
   0  15   5         51.58         65.40         4.94 o                         
   1  15   5         42.74         45.23         4.36 o                         
  -2 -15   6         74.83         76.39         7.12 o                         
  -1 -15   6         92.69         99.25         6.43 o                         
   0 -15   6         42.67         54.10         3.90 o                         
  -4 -14   6         66.86         81.90         7.92 o                         
  -3 -14   6         42.51         49.64         6.00 o                         
  -2 -14   6         77.39         75.68         7.23 o                         
  -1 -14   6         43.00         50.60         4.38 o                         
   0 -14   6         21.28         23.57         2.97 o                         
   1 -14   6        117.43        123.37         6.38 o                         
   2 -14   6          4.18          6.34         2.06 o                         
  -5 -13   6          4.29          8.66         4.27 o                         
  -3 -13   6         12.03         10.05         1.80 o                         
  -2 -13   6         90.20         94.21         4.54 o                         
  -1 -13   6         67.49         75.95         4.37 o                         
   0 -13   6         19.68         20.75         2.78 o                         
   1 -13   6         23.49         21.41         2.81 o                         
   2 -13   6         33.20         32.33         4.49 o                         
   3 -13   6         11.36          5.98         5.53 o                         
  -6 -12   6          2.55         12.67         4.38 o                         
  -5 -12   6         56.78         55.41         6.88 o                         
  -4 -12   6         30.62         36.70         5.98 o                         
  -3 -12   6         20.64         24.79         2.26 o                         
  -2 -12   6         58.50         60.75         3.46 o                         
  -1 -12   6         94.37         86.34         4.96 o                         
   0 -12   6         64.22         68.70         5.17 o                         
   1 -12   6         93.41         97.95         9.97 o                         
   2 -12   6         45.87         49.49         3.71 o                         
   3 -12   6         12.24         10.80         2.39 o                         
  -7 -11   6         12.79         12.12         4.78 o                         
  -6 -11   6        109.12         95.64         9.22 o                         
  -5 -11   6          4.63          1.40         3.29 o                         
  -4 -11   6         43.54         32.78         5.55 o                         
  -3 -11   6        192.18        220.08        12.94 o                         
  -2 -11   6        140.70        148.80         5.92 o                         
  -1 -11   6        158.98        159.22         7.04 o                         
   0 -11   6         37.07         41.90         2.72 o                         
   1 -11   6         26.74         19.56         2.90 o                         
   2 -11   6         57.87         61.50         3.98 o                         
   3 -11   6         56.22         57.94         3.25 o                         
   4 -11   6         16.28         12.57         4.77 o                         
  -8 -10   6          6.50          3.99         3.96 o                         
  -7 -10   6          4.90         11.65         4.30 o                         
  -6 -10   6         12.73         18.38         4.91 o                         
  -5 -10   6        182.91        187.82        12.38 o                         
  -4 -10   6        158.91        159.52        10.62 o                         
  -3 -10   6        146.53        149.85         5.49 o                         
  -2 -10   6         84.13         83.14         3.83 o                         
  -1 -10   6         37.78         35.57         2.40 o                         
   0 -10   6        252.96        252.62         7.43 o                         
   1 -10   6         79.99         88.93         3.81 o                         
   2 -10   6        281.84        313.67        10.98 o                         
   3 -10   6         19.42         23.79         2.97 o                         
   4 -10   6          0.50         -0.18         3.55 o                         
   5 -10   6         28.68         31.36         8.50 o                         
  -8  -9   6         53.34         55.87         7.94 o                         
  -7  -9   6        156.14        168.25        12.04 o                         
  -6  -9   6        183.39        180.60        12.31 o                         
  -5  -9   6        178.06        169.88        11.37 o                         
  -4  -9   6         14.12         15.81         4.17 o                         
  -3  -9   6         41.68         37.49         5.29 o                         
  -2  -9   6        730.77        737.94        22.10 o                         
  -1  -9   6        337.43        355.98         9.91 o                         
   0  -9   6        423.94        431.09        10.45 o                         
   1  -9   6         41.92         37.56         2.15 o                         
   2  -9   6         40.64         43.34         3.07 o                         
   3  -9   6        226.47        232.95         9.19 o                         
   4  -9   6         22.55         22.24         3.15 o                         
   5  -9   6         38.46         46.32         4.21 o                         
  -8  -8   6         35.71         31.64         6.08 o                         
  -7  -8   6          6.10          3.52         3.57 o                         
  -6  -8   6         68.53         80.50         7.88 o                         
  -5  -8   6        291.43        283.70        15.02 o                         
  -4  -8   6        209.49        210.21        12.37 o                         
  -3  -8   6        681.72        669.78        28.54 o                         
  -2  -8   6         37.18         40.96         2.06 o                         
  -1  -8   6        262.56        267.26         7.64 o                         
   0  -8   6        575.30        544.18        11.63 o                         
   1  -8   6        367.60        372.29         8.82 o                         
   2  -8   6        212.30        206.93         6.47 o                         
   3  -8   6         23.68         19.86         2.99 o                         
   4  -8   6         31.27         38.75         8.75 o                         
   5  -8   6         20.56         16.68         3.10 o                         
   6  -8   6         31.56         32.14         3.47 o                         
  -9  -7   6         23.35         20.27         5.58 o                         
  -8  -7   6         25.55         32.29         6.21 o                         
  -7  -7   6        184.93        194.79        14.09 o                         
  -6  -7   6        136.53        124.65         9.44 o                         
  -5  -7   6         68.80         58.23         5.93 o                         
  -4  -7   6        146.60        152.05         9.87 o                         
  -3  -7   6         18.97         21.79         3.96 o                         
  -2  -7   6        239.71        248.63        12.59 o                         
  -1  -7   6        108.48        100.61         3.31 o                         
   0  -7   6         39.69         35.04         2.09 o                         
   1  -7   6        166.82        154.47         4.48 o                         
   2  -7   6        229.24        208.50         6.75 o                         
   3  -7   6         49.78         45.93         4.28 o                         
   4  -7   6         79.11         88.05         5.37 o                         
   5  -7   6         14.12         16.68         2.74 o                         
   6  -7   6          3.03          3.55         1.95 o                         
  -9  -6   6          0.08          2.35         3.35 o                         
  -8  -6   6          9.40          8.47         2.20 o                         
  -7  -6   6         95.86         87.18         8.42 o                         
  -6  -6   6         64.63         63.37         4.08 o                         
  -5  -6   6        104.07        104.45         8.33 o                         
  -4  -6   6          5.80          9.49         3.35 o                         
  -3  -6   6        233.71        242.05        13.44 o                         
  -2  -6   6          2.07          4.58         2.73 o                         
  -1  -6   6        505.16        490.57        10.22 o                         
   0  -6   6         31.93         29.32         1.74 o                         
   1  -6   6        153.72        152.50         4.36 o                         
   2  -6   6        347.26        338.24         8.33 o                         
   3  -6   6         20.41         32.70         3.51 o                         
   4  -6   6        127.20        130.29         5.33 o                         
   5  -6   6         43.76         56.31         3.97 o                         
   6  -6   6         38.98         47.01         3.81 o                         
  -9  -5   6          6.75          6.32         3.72 o                         
  -8  -5   6         31.76         39.29         6.46 o                         
  -7  -5   6         19.25         15.47         2.53 o                         
  -6  -5   6        196.09        178.62         7.75 o                         
  -5  -5   6          9.33          9.98         1.94 o                         
  -4  -5   6        179.59        196.83         7.61 o                         
  -3  -5   6        349.74        346.67        12.11 o                         
  -2  -5   6        406.49        405.79        13.55 o                         
  -1  -5   6        300.76        285.45         5.99 o                         
   0  -5   6         56.19         63.88         1.90 o                         
   1  -5   6        189.92        195.05         4.55 o                         
   2  -5   6         69.65         74.41         2.58 o                         
   3  -5   6        347.93        344.76        10.16 o                         
   4  -5   6         65.46         76.76         4.12 o                         
   5  -5   6         40.69         47.54         9.47 o                         
   6  -5   6         29.72         30.85         4.48 o                         
  -9  -4   6         52.87         61.16         8.19 o                         
  -8  -4   6         18.72         10.68         3.93 o                         
  -7  -4   6          4.53          3.30         1.80 o                         
  -6  -4   6         38.94         37.31         3.79 o                         
  -5  -4   6        375.30        365.86        10.29 o                         
  -4  -4   6        525.01        530.54        13.53 o                         
  -3  -4   6        690.97        637.85        28.63 o                         
  -2  -4   6         20.90         34.88         2.68 o                         
  -1  -4   6        158.52        152.55         3.83 o                         
   0  -4   6        428.52        414.75         7.65 o                         
   1  -4   6        157.98        165.42         3.75 o                         
   2  -4   6        700.22        678.65        13.31 o                         
   3  -4   6         13.11         12.51         2.53 o                         
   4  -4   6         24.94         32.55         3.68 o                         
   5  -4   6        142.39        146.89         7.57 o                         
   6  -4   6         21.42         20.89         3.69 o                         
   7  -4   6          9.44          8.25         3.84 o                         
 -10  -3   6          4.93         11.13         4.47 o                         
  -9  -3   6          1.64          6.29         3.75 o                         
  -8  -3   6         89.65         95.46         8.45 o                         
  -7  -3   6        114.95        118.39         9.06 o                         
  -6  -3   6        447.68        460.27        14.84 o                         
  -5  -3   6        100.95        117.12         5.52 o                         
  -4  -3   6        100.64         97.87         3.77 o                         
  -3  -3   6       1022.23       1063.22        40.89 o                         
  -2  -3   6       1497.30       1495.55        30.42 o                         
  -1  -3   6        898.19        818.06        15.17 o                         
   0  -3   6        298.47        381.87         7.12 o                         
   1  -3   6         31.73         36.07         1.56 o                         
   2  -3   6         79.66         74.22         2.64 o                         
   3  -3   6        655.85        644.92        20.44 o                         
   4  -3   6        107.34        103.18         5.68 o                         
   5  -3   6         53.67         61.69         6.36 o                         
   6  -3   6         30.10         33.83         4.53 o                         
   7  -3   6          1.93          2.33         2.87 o                         
 -10  -2   6         29.80         34.83         6.34 o                         
  -9  -2   6         47.39         59.46         7.35 o                         
  -8  -2   6         42.40         41.17         3.78 o                         
  -7  -2   6          0.52          1.60         1.61 o                         
  -6  -2   6         60.38         62.10         2.62 o                         
  -5  -2   6        664.22        655.36        13.84 o                         
  -4  -2   6        639.63        593.23        12.12 o                         
  -3  -2   6       2006.56       1986.52        39.12 o                         
  -2  -2   6        443.68        500.59        12.17 o                         
  -1  -2   6        511.25        490.84         9.64 o                         
   0  -2   6       1134.25       1145.20        21.00 o                         
   1  -2   6        360.13        365.54         6.83 o                         
   2  -2   6        848.38        858.62        18.19 o                         
   3  -2   6         12.88         10.59         2.29 o                         
   4  -2   6          5.93          3.11         1.93 o                         
   5  -2   6         78.96         72.90         5.13 o                         
   6  -2   6         35.19         34.63         4.24 o                         
   7  -2   6         16.12         14.34         3.50 o                         
 -10  -1   6         11.24          9.88         3.99 o                         
  -9  -1   6         23.01         21.97         3.33 o                         
  -8  -1   6         67.07         73.42         4.64 o                         
  -7  -1   6        324.51        338.21        11.90 o                         
  -6  -1   6        488.00        478.16        15.09 o                         
  -5  -1   6        271.75        220.62         5.55 o                         
  -4  -1   6        405.23        443.67        11.61 o                         
  -3  -1   6        332.70        304.22         6.50 o                         
  -2  -1   6        279.36        279.13         7.55 o                         
  -1  -1   6        187.96        226.32         5.11 o                         
   0  -1   6         93.22         89.29         2.49 o                         
   1  -1   6        405.25        425.72         8.72 o                         
   2  -1   6        392.28        399.38         9.34 o                         
   3  -1   6        561.98        553.70        17.42 o                         
   4  -1   6        119.89        123.60         6.19 o                         
   5  -1   6         79.21         82.11         5.46 o                         
   6  -1   6         25.56         24.21         3.72 o                         
   7  -1   6         54.19         62.88         5.79 o                         
 -10   0   6          2.46          2.81         2.87 o                         
  -9   0   6          5.67          8.51         2.51 o                         
  -8   0   6          0.40         -0.42         1.81 o                         
  -7   0   6         96.67         99.32         4.19 o                         
  -6   0   6        282.05        312.95         8.64 o                         
  -5   0   6         77.37         77.48         2.73 o                         
  -4   0   6          1.02          1.87         0.82 o                         
  -3   0   6        261.85        300.23         6.82 o                         
  -2   0   6        124.70        106.99         2.74 o                         
  -1   0   6        580.11        550.36        11.73 o                         
   0   0   6        335.77        358.33         8.17 o                         
   1   0   6        438.87        410.80         8.33 o                         
   2   0   6        531.15        507.23        13.18 o                         
   3   0   6         45.29         40.89         3.67 o                         
   4   0   6        176.71        190.35         8.18 o                         
   5   0   6          9.32          7.25         4.63 o                         
   6   0   6         78.65         98.40         6.67 o                         
   7   0   6          0.06          2.18         2.58 o                         
 -10   1   6         11.82         13.82         2.55 o                         
  -9   1   6         25.19         24.13         5.55 o                         
  -8   1   6         58.84         62.14         4.35 o                         
  -7   1   6        334.78        343.91         9.58 o                         
  -6   1   6        456.89        466.25        12.16 o                         
  -5   1   6        271.21        223.93         7.23 o                         
  -4   1   6        438.14        487.12        10.20 o                         
  -3   1   6        281.95        252.82         7.20 o                         
  -2   1   6        301.35        304.42         6.11 o                         
  -1   1   6        154.24        187.38         4.96 o                         
   0   1   6         88.32         82.97         3.23 o                         
   1   1   6        421.37        436.76        11.33 o                         
   2   1   6        402.48        398.68        13.79 o                         
   3   1   6        513.59        514.18        17.21 o                         
   4   1   6        115.69        113.13         6.05 o                         
   5   1   6         75.56         73.42         5.14 o                         
   6   1   6         23.70         20.90         3.57 o                         
   7   1   6         61.02         65.77         5.70 o                         
 -10   2   6         26.14         32.04         4.05 o                         
  -9   2   6         45.36         54.06         3.51 o                         
  -8   2   6         41.98         42.06         2.98 o                         
  -7   2   6          0.43          0.90         1.16 o                         
  -6   2   6         63.11         64.79         4.89 o                         
  -5   2   6        638.88        630.84        15.73 o                         
  -4   2   6        582.78        533.91        11.95 o                         
  -3   2   6       1934.43       1947.37        39.10 o                         
  -2   2   6        443.83        496.95         9.65 o                         
  -1   2   6        565.15        535.16        12.85 o                         
   0   2   6       1133.64       1168.69        33.43 o                         
   1   2   6        335.42        344.20         9.68 o                         
   2   2   6        810.78        839.03        36.37 o                         
   3   2   6         13.06          6.46         2.17 o                         
   4   2   6          3.39          0.43         1.81 o                         
   5   2   6         71.20         61.85         4.78 o                         
   6   2   6         35.81         39.66         4.35 o                         
   7   2   6         14.55         13.66         3.37 o                         
 -10   3   6          5.34          7.20         2.20 o                         
  -9   3   6          2.39          5.79         1.81 o                         
  -8   3   6         85.65        106.71         4.50 o                         
  -7   3   6        137.01        128.16         3.91 o                         
  -6   3   6        435.05        438.08         9.86 o                         
  -5   3   6        108.66        125.91         3.36 o                         
  -4   3   6        108.54        103.77         2.45 o                         
  -3   3   6        972.33       1009.10        21.17 o                         
  -2   3   6       1576.31       1576.49        31.08 o                         
  -1   3   6        918.03        838.17        20.03 o                         
   0   3   6        318.91        393.13        12.48 o                         
   1   3   6         37.47         43.03         2.99 o                         
   2   3   6         70.42         71.77         4.44 o                         
   3   3   6        627.03        642.10        20.37 o                         
   4   3   6        101.46         90.74         5.34 o                         
   5   3   6         53.16         62.02         6.49 o                         
   6   3   6         29.37         30.91         3.99 o                         
   7   3   6          3.47          1.68         2.32 o                         
  -9   4   6         56.21         57.02         4.36 o                         
  -8   4   6         18.30         18.45         2.02 o                         
  -7   4   6          4.31          3.33         1.14 o                         
  -6   4   6         40.88         37.35         1.87 o                         
  -5   4   6        398.35        375.10         9.56 o                         
  -4   4   6        522.91        523.87        13.26 o                         
  -3   4   6        711.98        661.12        14.06 o                         
  -2   4   6         22.04         35.46         1.84 o                         
  -1   4   6        149.92        149.40         5.33 o                         
   0   4   6        450.96        442.83        13.69 o                         
   1   4   6        148.36        158.23         6.95 o                         
   2   4   6        712.86        706.28        30.18 o                         
   3   4   6         12.32         14.76         2.68 o                         
   4   4   6         21.45         23.54         3.32 o                         
   5   4   6        140.22        148.24        11.25 o                         
   6   4   6         18.79         16.30         3.88 o                         
   7   4   6          8.83          5.37         2.53 o                         
  -9   5   6          5.62          3.76         1.73 o                         
  -8   5   6         38.38         39.36         2.25 o                         
  -7   5   6         17.94         17.34         1.52 o                         
  -6   5   6        221.90        206.96         5.01 o                         
  -5   5   6         11.01         10.51         0.82 o                         
  -4   5   6        166.46        186.01         5.72 o                         
  -3   5   6        370.71        372.22         8.55 o                         
  -2   5   6        414.75        428.11         9.57 o                         
  -1   5   6        325.79        312.79         8.36 o                         
   0   5   6         60.16         64.68         5.11 o                         
   1   5   6        175.28        179.27        10.41 o                         
   2   5   6         63.21         68.04         4.19 o                         
   3   5   6        370.20        362.18        17.90 o                         
   4   5   6         67.63         72.87         5.89 o                         
   5   5   6         41.50         48.67         4.45 o                         
   6   5   6         30.88         34.82         4.24 o                         
  -9   6   6          0.21          2.13         1.48 o                         
  -8   6   6          9.82         10.16         1.42 o                         
  -7   6   6         94.94        100.26         5.42 o                         
  -6   6   6         59.58         64.04         2.40 o                         
  -5   6   6        122.31        116.72         2.63 o                         
  -4   6   6         14.35         15.26         1.62 o                         
  -3   6   6        253.89        268.11         7.38 o                         
  -2   6   6          1.52          0.51         0.86 o                         
  -1   6   6        469.45        451.78        12.53 o                         
   0   6   6         32.93         30.46         2.09 o                         
   1   6   6        148.06        145.36         6.11 o                         
   2   6   6        373.18        356.85        12.45 o                         
   3   6   6         20.03         47.96         3.81 o                         
   4   6   6        127.19        112.46         6.41 o                         
   5   6   6         51.74         67.49         7.49 o                         
   6   6   6         34.91         50.49         6.02 o                         
  -9   7   6         23.73         21.71         3.38 o                         
  -8   7   6         19.49         21.84         1.78 o                         
  -7   7   6        171.81        175.29         4.15 o                         
  -6   7   6        116.60        117.82         2.92 o                         
  -5   7   6         67.00         62.49         3.39 o                         
  -4   7   6        152.53        154.35         4.92 o                         
  -3   7   6          8.90         11.53         1.48 o                         
  -2   7   6        227.80        231.51         6.90 o                         
  -1   7   6         86.06         80.39         2.83 o                         
   0   7   6         36.44         32.59         2.18 o                         
   1   7   6        170.24        155.69         6.47 o                         
   2   7   6        243.55        219.85         8.56 o                         
   3   7   6         49.99         51.32         4.07 o                         
   4   7   6         79.20         89.86         5.75 o                         
   5   7   6         12.58          9.99         3.51 o                         
   6   7   6          2.52         -1.17         3.91 o                         
  -8   8   6         32.96         33.62         3.42 o                         
  -7   8   6          5.64          6.01         0.83 o                         
  -6   8   6         73.05         81.37         2.56 o                         
  -5   8   6        264.87        251.22         7.18 o                         
  -4   8   6        218.40        212.75         6.18 o                         
  -3   8   6        639.04        617.02        15.68 o                         
  -2   8   6         37.81         43.18         2.12 o                         
  -1   8   6        294.72        289.79         6.95 o                         
   0   8   6        524.04        475.34        16.25 o                         
   1   8   6        382.85        378.14        12.72 o                         
   2   8   6        189.33        170.98         7.79 o                         
   3   8   6         25.29         23.80         3.39 o                         
   4   8   6         38.12         49.67         4.51 o                         
   5   8   6         19.31         15.89         3.53 o                         
   6   8   6         34.08         38.30         4.78 o                         
  -8   9   6         49.06         49.40         5.42 o                         
  -7   9   6        154.84        160.24         5.11 o                         
  -6   9   6        175.36        181.58         5.21 o                         
  -5   9   6        177.38        171.92         5.12 o                         
  -4   9   6         13.97         13.02         1.47 o                         
  -3   9   6         35.72         32.43         3.77 o                         
  -2   9   6        755.27        756.04        18.63 o                         
  -1   9   6        382.47        402.06        10.21 o                         
   0   9   6        435.20        440.47        14.23 o                         
   1   9   6         42.79         41.61         3.48 o                         
   2   9   6         46.27         53.63         5.69 o                         
   3   9   6        213.75        213.85        11.89 o                         
   4   9   6         24.12         20.42         3.52 o                         
   5   9   6         37.92         35.83         4.58 o                         
  -8  10   6          8.27          2.93         1.96 o                         
  -7  10   6          5.11         10.06         6.54 o                         
  -6  10   6         12.62         15.83         1.84 o                         
  -5  10   6        184.73        194.06         6.90 o                         
  -4  10   6        156.96        156.52         8.12 o                         
  -3  10   6        142.39        141.62         3.79 o                         
  -2  10   6         87.79         86.06         2.88 o                         
  -1  10   6         42.31         45.59         2.49 o                         
   0  10   6        251.93        249.34         9.31 o                         
   1  10   6         82.50         97.19         5.44 o                         
   2  10   6        270.70        276.94        11.06 o                         
   3  10   6         17.86         22.00         3.47 o                         
   4  10   6          0.30         -2.21         2.21 o                         
   5  10   6         26.12         22.70         4.04 o                         
  -7  11   6         14.55          9.91         1.85 o                         
  -6  11   6        121.83        113.06         5.13 o                         
  -5  11   6          4.03          3.08         1.51 o                         
  -4  11   6         40.08         40.56         1.39 o                         
  -3  11   6        205.94        217.04         5.37 o                         
  -2  11   6        148.43        150.54         4.35 o                         
  -1  11   6        180.37        183.20         5.71 o                         
   0  11   6         40.60         44.22         5.64 o                         
   1  11   6         22.92         15.19         3.86 o                         
   2  11   6         48.96         51.88         5.01 o                         
   3  11   6         56.88         52.91         6.27 o                         
   4  11   6         12.90         12.97         3.02 o                         
  -6  12   6          4.20          7.98         1.77 o                         
  -5  12   6         60.91         66.97         7.76 o                         
  -4  12   6         27.09         31.38         5.97 o                         
  -3  12   6         25.15         32.48         1.88 o                         
  -2  12   6         58.56         60.50         4.70 o                         
  -1  12   6         88.48         86.70         5.71 o                         
   0  12   6         75.88         80.58        14.98 o                         
   1  12   6         81.39         79.71         5.56 o                         
   2  12   6         50.42         46.59         7.89 o                         
   3  12   6         12.42         12.84         3.22 o                         
  -5  13   6          3.38          9.57         4.32 o                         
  -4  13   6         60.18         64.73         9.87 o                         
  -3  13   6         13.18         13.29         1.14 o                         
  -2  13   6         82.96         81.73         3.59 o                         
  -1  13   6         54.51         55.40         7.82 o                         
   0  13   6         17.00         16.95         2.62 o                         
   1  13   6         24.66         21.14         3.55 o                         
   2  13   6         30.00         31.41         6.72 o                         
   3  13   6         15.63          8.49         3.63 o                         
  -4  14   6         63.65         81.99         6.31 o                         
  -3  14   6         35.71         43.08         3.18 o                         
  -2  14   6         77.21         81.27         3.55 o                         
  -1  14   6         46.49         50.85         7.16 o                         
   0  14   6         16.89         21.57         3.14 o                         
   1  14   6        111.36        122.04         6.65 o                         
   2  14   6          2.62          4.02         2.58 o                         
  -2  15   6         72.11         75.25         3.48 o                         
  -1  15   6         95.11        109.14         6.98 o                         
   0  15   6         41.01         49.77         5.57 o                         
  -4 -14   7          0.68          9.13         3.70 o                         
  -3 -14   7         26.93         25.84         5.30 o                         
  -2 -14   7         41.29         42.77         6.17 o                         
  -1 -14   7        119.05        127.31         6.15 o                         
   0 -14   7          7.09          8.22         3.19 o                         
  -5 -13   7          2.64          0.33         3.65 o                         
  -4 -13   7         21.69         28.48         5.83 o                         
  -3 -13   7          5.60          5.59         3.26 o                         
  -2 -13   7         33.91         34.04         2.60 o                         
  -1 -13   7         13.74         11.03         1.77 o                         
   0 -13   7          6.28          7.03         2.24 o                         
   1 -13   7         22.12         24.24         3.63 o                         
   2 -13   7          8.78          3.30         1.99 o                         
  -6 -12   7         29.95         42.48         7.02 o                         
  -5 -12   7         40.26         48.41         6.68 o                         
  -4 -12   7         18.59         18.62         5.39 o                         
  -3 -12   7         16.09         17.76         4.23 o                         
  -2 -12   7          3.58          4.73         1.40 o                         
  -1 -12   7         14.47         16.42         4.56 o                         
   0 -12   7         12.98         15.94         3.79 o                         
   1 -12   7         27.62         23.39         3.24 o                         
   2 -12   7          4.28          1.29         2.07 o                         
   3 -12   7         10.24          5.78         5.29 o                         
  -7 -11   7         30.29         28.45         6.34 o                         
  -6 -11   7          6.43         14.61         4.90 o                         
  -5 -11   7         19.54         20.80         4.95 o                         
  -4 -11   7         86.89         76.82         7.68 o                         
  -3 -11   7        172.82        161.71        10.87 o                         
  -2 -11   7          2.56         -0.92         2.55 o                         
  -1 -11   7          8.41         12.61         1.67 o                         
   0 -11   7        104.74        106.67         4.28 o                         
   1 -11   7          2.60         -0.73         3.40 o                         
   2 -11   7        148.08        144.39         9.09 o                         
   3 -11   7          6.36          3.29         2.17 o                         
  -7 -10   7         20.11         27.73         6.10 o                         
  -6 -10   7        196.29        192.10        13.12 o                         
  -5 -10   7         33.78         37.34         6.26 o                         
  -4 -10   7         64.56         63.70         6.67 o                         
  -3 -10   7        158.01        147.09         9.96 o                         
  -2 -10   7        112.47        111.78         5.43 o                         
  -1 -10   7        254.17        260.04         7.56 o                         
   0 -10   7        142.17        154.15         6.82 o                         
   1 -10   7         27.35         23.72         3.20 o                         
   2 -10   7         20.35         23.01         3.09 o                         
   3 -10   7         92.69         94.83         5.68 o                         
   4 -10   7         10.15          7.53         2.63 o                         
  -8  -9   7         33.82         26.30         6.05 o                         
  -7  -9   7         37.06         33.26         6.30 o                         
  -6  -9   7          4.71         12.26         4.05 o                         
  -5  -9   7         97.31        109.11         8.85 o                         
  -4  -9   7        315.11        348.72        17.96 o                         
  -3  -9   7        299.68        333.17        17.35 o                         
  -2  -9   7         45.48         54.88         6.64 o                         
  -1  -9   7         83.84         88.83         3.53 o                         
   0  -9   7        309.09        305.81         8.89 o                         
   1  -9   7        206.03        195.22         7.24 o                         
   2  -9   7        188.46        200.55         8.17 o                         
   3  -9   7          7.77         13.56         2.89 o                         
   4  -9   7          0.08         -1.67         1.67 o                         
  -8  -8   7         27.31         21.21         5.47 o                         
  -7  -8   7         92.73         97.12         9.08 o                         
  -6  -8   7        156.87        151.97        10.83 o                         
  -5  -8   7         51.20         46.83         5.62 o                         
  -4  -8   7          1.73         -2.59         2.59 o                         
  -3  -8   7        217.66        194.29        11.63 o                         
  -2  -8   7        578.18        536.07        23.64 o                         
  -1  -8   7        661.68        636.97        13.52 o                         
   0  -8   7        172.73        163.15         6.20 o                         
   1  -8   7          1.59          2.41         1.31 o                         
   2  -8   7         42.24         34.90         3.80 o                         
   3  -8   7         44.54         44.74         3.36 o                         
   4  -8   7         52.93         53.14         3.78 o                         
   5  -8   7         19.38         24.66         3.00 o                         
  -9  -7   7         22.15         15.99         5.14 o                         
  -8  -7   7         16.72         17.17         5.21 o                         
  -7  -7   7         56.24         48.63         6.83 o                         
  -6  -7   7         46.80         44.41         6.50 o                         
  -5  -7   7          9.52          8.04         3.67 o                         
  -4  -7   7        178.48        179.73        10.86 o                         
  -3  -7   7         17.59         15.88         3.99 o                         
  -2  -7   7        472.47        489.30        22.34 o                         
  -1  -7   7        101.17         97.02         2.89 o                         
   0  -7   7        110.46        101.97         3.23 o                         
   1  -7   7        313.87        296.42         7.34 o                         
   2  -7   7         22.75         21.01         2.33 o                         
   3  -7   7         76.21         80.68         4.21 o                         
   4  -7   7         34.53         30.18         3.07 o                         
   5  -7   7          7.05          4.30         1.94 o                         
  -9  -6   7          1.80          2.75         3.57 o                         
  -8  -6   7         15.64          9.20         4.14 o                         
  -7  -6   7         39.05         40.45         3.40 o                         
  -6  -6   7         47.75         55.38         6.78 o                         
  -5  -6   7         21.15         23.96         4.48 o                         
  -4  -6   7         66.92         75.72         6.82 o                         
  -3  -6   7        113.44        105.22         7.76 o                         
  -2  -6   7         78.34         81.55         6.24 o                         
  -1  -6   7         56.77         53.06         2.06 o                         
   0  -6   7          8.98         12.70         1.29 o                         
   1  -6   7         30.22         33.57         2.17 o                         
   2  -6   7          9.41          8.38         1.73 o                         
   3  -6   7         67.90         61.97         3.71 o                         
   4  -6   7         83.31         98.23         5.14 o                         
   5  -6   7         16.21         21.90         2.98 o                         
   6  -6   7         27.30         21.53         3.13 o                         
  -9  -5   7         39.76         47.33         7.32 o                         
  -8  -5   7         46.97         42.09         6.61 o                         
  -7  -5   7          0.99         -0.34         3.13 o                         
  -6  -5   7         30.91         29.54         4.14 o                         
  -5  -5   7        254.22        236.89        13.81 o                         
  -4  -5   7        242.28        242.11        14.18 o                         
  -3  -5   7        403.00        378.58        13.59 o                         
  -2  -5   7        137.21        132.73         9.75 o                         
  -1  -5   7         62.42         65.43         2.19 o                         
   0  -5   7        112.92        114.54         3.47 o                         
   1  -5   7         78.41         65.37         2.78 o                         
   2  -5   7        492.88        479.56        13.14 o                         
   3  -5   7         53.11         52.54         3.39 o                         
   4  -5   7          5.47          8.41         2.13 o                         
   5  -5   7         37.98         41.85         3.76 o                         
   6  -5   7         18.23         14.45         3.50 o                         
  -9  -4   7          8.30          6.39         3.65 o                         
  -7  -4   7          1.68          2.97         3.04 o                         
  -6  -4   7        391.30        366.76        13.06 o                         
  -5  -4   7          9.37         12.15         2.97 o                         
  -4  -4   7        139.09        131.76         5.81 o                         
  -3  -4   7        544.15        537.20        17.21 o                         
  -2  -4   7        131.43        108.47         5.09 o                         
  -1  -4   7        405.44        363.13         6.85 o                         
   0  -4   7        163.73        163.00         4.06 o                         
   1  -4   7        107.67        105.94         3.51 o                         
   2  -4   7          4.54          4.77         1.58 o                         
   3  -4   7        227.17        233.24         7.65 o                         
   4  -4   7         74.32         74.90         6.32 o                         
   5  -4   7         88.25         95.21        14.11 o                         
   6  -4   7          0.45         -2.29         2.29 o                         
  -9  -3   7         74.69         73.81         8.02 o                         
  -8  -3   7         34.07         38.77         6.20 o                         
  -7  -3   7         34.73         33.72         5.59 o                         
  -6  -3   7         20.57         23.76         4.72 o                         
  -5  -3   7        480.49        457.18        12.33 o                         
  -4  -3   7        724.29        752.06        18.57 o                         
  -3  -3   7        882.64        851.21        25.78 o                         
  -2  -3   7          8.28          6.52         0.70 o                         
  -1  -3   7        104.94         95.78         2.62 o                         
   0  -3   7        484.66        474.50         8.79 o                         
   1  -3   7        322.44        309.44         7.58 o                         
   2  -3   7        724.13        741.42        18.66 o                         
   3  -3   7         31.85         39.42         3.99 o                         
   4  -3   7          5.67          6.91         2.38 o                         
   5  -3   7         49.57         46.32         6.97 o                         
   6  -3   7         21.41         22.75         3.87 o                         
 -10  -2   7          4.49          6.02         3.57 o                         
  -9  -2   7          2.48          1.14         3.32 o                         
  -8  -2   7         46.08         46.34         3.87 o                         
  -7  -2   7         89.78         97.54         5.00 o                         
  -6  -2   7        349.10        382.32        10.10 o                         
  -5  -2   7        134.82        134.60         4.43 o                         
  -4  -2   7         72.61         66.28         3.02 o                         
  -3  -2   7        745.71        668.02        19.02 o                         
  -2  -2   7        798.39        794.49        19.17 o                         
  -1  -2   7        881.85        884.70        16.26 o                         
   0  -2   7        351.10        338.29         7.06 o                         
   1  -2   7        129.76        122.39         3.89 o                         
   2  -2   7         33.00         38.33         4.06 o                         
   3  -2   7        146.54        135.83         6.50 o                         
   4  -2   7         88.44         99.15         5.83 o                         
   5  -2   7         55.85         63.41         7.21 o                         
   6  -2   7          4.20          5.11         2.71 o                         
 -10  -1   7          9.19          4.25         3.86 o                         
  -9  -1   7         39.16         45.45         4.43 o                         
  -8  -1   7         68.05         58.39         4.36 o                         
  -7  -1   7        145.72        138.38         6.20 o                         
  -6  -1   7         19.84         33.19         2.31 o                         
  -5  -1   7        427.22        435.95        10.77 o                         
  -4  -1   7        365.90        347.40         7.73 o                         
  -3  -1   7        341.60        365.98         7.88 o                         
  -2  -1   7        544.08        565.51        12.16 o                         
  -1  -1   7        164.84        172.70         4.55 o                         
   0  -1   7        263.39        254.77         6.18 o                         
   1  -1   7        593.07        573.06        11.31 o                         
   2  -1   7        599.41        579.82        17.93 o                         
   3  -1   7         14.76          9.63         2.44 o                         
   4  -1   7         31.52         32.82         3.89 o                         
   5  -1   7         37.43         30.88         5.67 o                         
   6  -1   7         19.05         18.60         4.13 o                         
 -10   0   7         19.10         21.97         5.01 o                         
  -9   0   7          3.94          4.27         2.23 o                         
  -8   0   7         37.91         40.01         3.84 o                         
  -7   0   7        105.31        124.35         4.64 o                         
  -6   0   7         69.95         57.02         2.83 o                         
  -5   0   7        213.85        208.14         6.07 o                         
  -4   0   7         28.40         33.34         1.70 o                         
  -3   0   7        195.80        219.73         5.39 o                         
  -2   0   7        115.04        122.55         3.45 o                         
  -1   0   7        302.82        351.89         8.07 o                         
   0   0   7          5.54         19.46         1.70 o                         
   1   0   7        118.52        123.81         4.48 o                         
   2   0   7         41.63         46.37         3.56 o                         
   3   0   7        283.38        267.64        10.23 o                         
   4   0   7        150.78        160.01         9.18 o                         
   5   0   7         47.28         38.02         6.44 o                         
   6   0   7         72.28         74.88         5.79 o                         
 -10   1   7          6.33          9.19         2.27 o                         
  -9   1   7         36.58         42.31         4.21 o                         
  -8   1   7         65.26         65.21         4.57 o                         
  -7   1   7        152.30        141.94         5.68 o                         
  -6   1   7         18.84         30.65         2.27 o                         
  -5   1   7        388.49        392.94        10.61 o                         
  -4   1   7        338.80        321.26         8.68 o                         
  -3   1   7        291.72        324.64         7.77 o                         
  -2   1   7        564.57        569.62        10.97 o                         
  -1   1   7        169.71        173.08         4.56 o                         
   0   1   7        248.40        255.38        10.57 o                         
   1   1   7        571.35        558.17        17.87 o                         
   2   1   7        540.55        532.38        17.76 o                         
   3   1   7         19.28         16.74         2.84 o                         
   4   1   7         31.29         35.94         3.93 o                         
   5   1   7         32.67         21.48         4.94 o                         
   6   1   7         21.12         21.23         3.75 o                         
 -10   2   7          4.24          4.13         1.81 o                         
  -9   2   7          2.21          3.61         2.08 o                         
  -8   2   7         43.41         46.01         3.06 o                         
  -7   2   7         95.59         97.77         3.92 o                         
  -6   2   7        322.42        363.29         9.94 o                         
  -5   2   7        128.01        128.79         4.32 o                         
  -4   2   7         66.49         59.04         2.40 o                         
  -3   2   7        720.61        652.38        12.46 o                         
  -2   2   7        799.84        807.66        15.06 o                         
  -1   2   7        879.37        862.69        21.30 o                         
   0   2   7        351.77        338.88        11.40 o                         
   1   2   7        121.28        112.20         8.45 o                         
   2   2   7         30.22         26.42         3.20 o                         
   3   2   7        135.81        126.94         6.37 o                         
   4   2   7         83.55         95.47         5.68 o                         
   5   2   7         53.59         57.16         4.80 o                         
   6   2   7          5.05          0.98         2.71 o                         
  -9   3   7         76.15         79.08         5.16 o                         
  -8   3   7         36.90         41.92         2.40 o                         
  -7   3   7         40.56         40.11         2.08 o                         
  -6   3   7         19.50         21.81         1.53 o                         
  -5   3   7        463.85        470.45        11.71 o                         
  -4   3   7        720.52        741.04        18.33 o                         
  -3   3   7        889.45        873.85        20.98 o                         
  -2   3   7         13.73          9.50         1.30 o                         
  -1   3   7        105.99         98.40         3.96 o                         
   0   3   7        513.82        500.16        21.59 o                         
   1   3   7        309.20        316.23        15.34 o                         
   2   3   7        695.16        697.01        31.98 o                         
   3   3   7         29.51         32.24         3.59 o                         
   4   3   7          5.67          6.92         2.38 o                         
   5   3   7         50.27         44.86         7.69 o                         
   6   3   7         23.50         19.14         3.50 o                         
  -9   4   7          8.29          6.31         1.81 o                         
  -8   4   7         64.11         69.70         2.91 o                         
  -7   4   7          4.27          4.99         1.07 o                         
  -6   4   7        402.52        385.31         8.79 o                         
  -5   4   7          9.87         11.13         2.16 o                         
  -4   4   7        139.35        133.87         4.59 o                         
  -3   4   7        547.77        553.92        13.91 o                         
  -2   4   7        145.67        122.24         4.27 o                         
  -1   4   7        422.38        372.47        10.07 o                         
   0   4   7        171.58        164.87         9.44 o                         
   1   4   7        109.39        112.19         7.62 o                         
   2   4   7          6.08          4.49         3.05 o                         
   3   4   7        227.31        226.68         9.25 o                         
   4   4   7         72.51         71.67         4.95 o                         
   5   4   7         86.69         90.14         5.93 o                         
   6   4   7          0.40         -2.47         4.95 o                         
  -9   5   7         45.89         47.57         3.24 o                         
  -8   5   7         44.15         45.45         2.37 o                         
  -7   5   7          2.02          2.55         0.90 o                         
  -6   5   7         31.60         32.49         1.82 o                         
  -5   5   7        269.84        251.13         7.30 o                         
  -4   5   7        273.78        281.46         7.99 o                         
  -3   5   7        433.44        413.44        10.71 o                         
  -2   5   7        121.54        113.41         4.45 o                         
  -1   5   7         60.98         64.55         3.79 o                         
   0   5   7        130.29        126.31         7.94 o                         
   1   5   7         85.43         75.63         6.41 o                         
   2   5   7        534.43        514.65        23.29 o                         
   3   5   7         51.35         39.29         5.84 o                         
   4   5   7          5.35          7.12         3.99 o                         
   5   5   7         41.30         42.89         4.52 o                         
   6   5   7         17.66         21.98         5.54 o                         
  -9   6   7          2.07          5.89         2.15 o                         
  -8   6   7         18.13         20.56         1.82 o                         
  -7   6   7         31.73         30.80         1.63 o                         
  -6   6   7         64.46         73.06         3.31 o                         
  -5   6   7         21.25         24.86         2.29 o                         
  -4   6   7         71.13         71.85         3.21 o                         
  -3   6   7        118.87        107.23         4.21 o                         
  -2   6   7         56.54         56.51         2.97 o                         
  -1   6   7         38.04         35.27         5.00 o                         
   0   6   7         16.19         21.86         4.03 o                         
   1   6   7         32.59         32.25         5.06 o                         
   2   6   7          6.61          6.46         3.45 o                         
   3   6   7         83.78         85.55         7.49 o                         
   4   6   7         78.05         75.78         8.00 o                         
   5   6   7         21.15         32.06         6.03 o                         
   6   6   7         25.49         17.76         5.47 o                         
  -9   7   7         18.82         18.98         3.95 o                         
  -8   7   7         15.23         13.96         1.27 o                         
  -7   7   7         52.18         46.34         2.63 o                         
  -6   7   7         46.35         42.40         2.58 o                         
  -5   7   7          7.67          9.18         1.53 o                         
  -4   7   7        168.00        158.16         5.30 o                         
  -3   7   7         11.18         10.03         1.70 o                         
  -2   7   7        465.73        469.61        12.56 o                         
  -1   7   7        100.28         91.51         7.03 o                         
   0   7   7         93.73         88.23         7.60 o                         
   1   7   7        306.77        286.23        15.54 o                         
   2   7   7         18.70         13.89         2.66 o                         
   3   7   7         80.12         75.14         7.50 o                         
   4   7   7         35.52         34.30         5.82 o                         
   5   7   7          4.75          3.52         3.67 o                         
  -8   8   7         26.18         29.78         2.93 o                         
  -7   8   7         86.89         88.82         2.32 o                         
  -6   8   7        145.89        141.89         4.81 o                         
  -5   8   7         40.64         42.56         2.52 o                         
  -4   8   7          2.28          2.47         1.21 o                         
  -3   8   7        205.66        187.74         7.56 o                         
  -2   8   7        527.81        490.70        13.21 o                         
  -1   8   7        631.79        630.31        28.91 o                         
   0   8   7        160.91        150.19         6.47 o                         
   1   8   7          0.90          1.56         1.74 o                         
   2   8   7         43.97         39.50         3.63 o                         
   3   8   7         45.10         45.65         4.57 o                         
   4   8   7         55.50         63.65         7.51 o                         
   5   8   7         18.66         17.45         5.19 o                         
  -8   9   7         38.16         33.40         3.84 o                         
  -7   9   7         35.48         38.81         2.16 o                         
  -6   9   7          4.19          5.81         1.44 o                         
  -5   9   7        101.16         99.41         3.79 o                         
  -4   9   7        315.87        329.22         9.21 o                         
  -3   9   7        314.37        335.66        11.78 o                         
  -2   9   7         50.84         57.16         3.15 o                         
  -1   9   7         84.91         90.24         4.27 o                         
   0   9   7        326.73        331.01        12.37 o                         
   1   9   7        207.34        204.09         8.26 o                         
   2   9   7        171.49        167.60         7.94 o                         
   3   9   7          9.46         14.12         2.74 o                         
   4   9   7          0.07          0.72         2.35 o                         
  -7  10   7         26.38         29.63         5.83 o                         
  -6  10   7        193.29        193.46         6.75 o                         
  -5  10   7         32.81         31.82         2.51 o                         
  -4  10   7         62.70         52.62         2.78 o                         
  -3  10   7        153.83        141.38         6.44 o                         
  -2  10   7        120.44        121.23         4.84 o                         
  -1  10   7        263.58        263.25         9.35 o                         
   0  10   7        143.06        156.03         6.73 o                         
   1  10   7         24.94         22.22         4.62 o                         
   2  10   7         22.82         21.58         3.22 o                         
   3  10   7         93.23         98.71         5.94 o                         
   4  10   7         13.62         10.85         4.63 o                         
  -7  11   7         32.66         27.07         5.98 o                         
  -6  11   7          7.09          7.78         3.77 o                         
  -5  11   7         21.70         22.25         1.99 o                         
  -4  11   7         92.12         84.39         4.34 o                         
  -3  11   7        181.05        175.99         9.40 o                         
  -2  11   7          2.95          4.76         1.84 o                         
  -1  11   7          7.91         12.17         1.88 o                         
   0  11   7        112.83        114.56         5.63 o                         
   1  11   7          1.46          1.10         2.12 o                         
   2  11   7        149.52        142.48         7.25 o                         
   3  11   7          4.26          7.38         2.74 o                         
  -6  12   7         37.10         30.63         6.02 o                         
  -5  12   7         42.09         39.49         6.58 o                         
  -4  12   7         20.37         23.99         3.21 o                         
  -3  12   7         19.01         16.93         1.82 o                         
  -2  12   7          4.40          6.51         1.22 o                         
  -1  12   7         21.69         23.23         2.52 o                         
   0  12   7         12.18         16.12         2.51 o                         
   1  12   7         29.05         22.63         3.17 o                         
   2  12   7          4.43          2.45         2.33 o                         
   3  12   7          9.83         12.89         3.12 o                         
  -5  13   7          2.58          5.28         4.41 o                         
  -4  13   7         16.85         17.86         5.23 o                         
  -3  13   7          4.26          1.13         1.68 o                         
  -2  13   7         29.51         30.85         2.11 o                         
  -1  13   7         12.93         10.25         2.06 o                         
   0  13   7          3.68          1.90         1.90 o                         
   1  13   7         18.14         19.28         3.06 o                         
   2  13   7         12.91         14.83         3.31 o                         
  -4  14   7          0.53          5.81         4.09 o                         
  -3  14   7         23.21         20.72         2.88 o                         
  -2  14   7         33.11         35.99         2.38 o                         
  -1  14   7        104.89        113.37         5.79 o                         
   0  14   7          4.58          7.47         2.43 o                         
  -4 -13   8         14.43         17.69         4.95 o                         
  -3 -13   8         61.67         65.86         7.11 o                         
  -2 -13   8         13.68         10.62         3.84 o                         
  -1 -13   8          3.46          2.54         2.18 o                         
   0 -13   8         44.02         48.72         4.24 o                         
  -5 -12   8          1.13          1.51         3.26 o                         
  -4 -12   8         17.90         21.49         4.91 o                         
  -2 -12   8         85.52         93.74         8.02 o                         
  -1 -12   8         58.86         65.55         6.87 o                         
   0 -12   8          6.69          6.33         3.46 o                         
   1 -12   8         26.91         30.33         8.41 o                         
   2 -12   8         19.28         19.74         4.90 o                         
  -6 -11   8         44.94         50.47         7.60 o                         
  -5 -11   8         71.33         73.00         7.83 o                         
  -3 -11   8         42.66         37.99         6.11 o                         
  -2 -11   8         41.43         38.69         6.12 o                         
  -1 -11   8         85.76         84.96         3.42 o                         
   0 -11   8        131.14        130.34         5.08 o                         
   1 -11   8        103.46        113.39         9.32 o                         
   2 -11   8         21.75         22.01         3.40 o                         
  -7 -10   8         28.53         28.38         6.03 o                         
  -6 -10   8         18.66         22.94         5.71 o                         
  -5 -10   8          8.35          8.98         4.13 o                         
  -4 -10   8         70.23         65.10         7.25 o                         
  -3 -10   8        220.59        247.43        14.26 o                         
  -2 -10   8         65.37         65.75         6.82 o                         
  -1 -10   8         79.46         80.23         3.46 o                         
   0 -10   8         63.42         71.12         3.16 o                         
   1 -10   8         21.19         21.46         2.47 o                         
   2 -10   8        111.45        110.23         4.94 o                         
   3 -10   8          2.23          1.90         1.82 o                         
  -8  -9   8          4.12          6.91         4.13 o                         
  -7  -9   8         24.96         25.35         5.67 o                         
  -6  -9   8         56.58         62.05         7.51 o                         
  -5  -9   8         23.01         19.53         4.97 o                         
  -4  -9   8         93.43        104.60         8.56 o                         
  -3  -9   8         75.88         81.01         7.65 o                         
  -2  -9   8        142.64        150.53        10.19 o                         
  -1  -9   8        157.81        153.27         5.87 o                         
   0  -9   8         76.09         67.55         2.78 o                         
   1  -9   8         12.63         10.16         1.95 o                         
   2  -9   8          8.32          5.51         2.09 o                         
   3  -9   8         44.26         55.97         3.83 o                         
   4  -9   8         25.54         25.54         3.20 o                         
  -8  -8   8         40.49         40.65         7.18 o                         
  -7  -8   8          4.78         11.05         4.42 o                         
  -6  -8   8          7.31          9.32         3.95 o                         
  -5  -8   8         78.31         64.89         7.40 o                         
  -4  -8   8         22.80         25.45         5.06 o                         
  -3  -8   8        127.20        125.01         8.91 o                         
  -2  -8   8        179.41        201.05        12.41 o                         
  -1  -8   8          4.20          3.47         0.85 o                         
   0  -8   8        115.48        101.60         3.46 o                         
   1  -8   8         87.89         88.94         3.73 o                         
   2  -8   8         91.85         86.63         4.32 o                         
   3  -8   8         47.75         58.76         3.85 o                         
   4  -8   8          0.55          1.72         1.93 o                         
  -8  -7   8         21.74         23.11         5.71 o                         
  -7  -7   8         56.43         58.68         7.35 o                         
  -6  -7   8         20.10         19.26         4.92 o                         
  -5  -7   8        198.47        206.93        13.24 o                         
  -4  -7   8         80.06         81.71         7.66 o                         
  -3  -7   8        187.99        186.25        11.77 o                         
  -2  -7   8         90.97         84.96         7.11 o                         
  -1  -7   8         43.29         37.54         2.32 o                         
   0  -7   8         44.03         44.48         2.21 o                         
   1  -7   8        121.18        118.10         4.03 o                         
   2  -7   8          7.04          5.59         2.21 o                         
   3  -7   8         52.42         55.52         3.75 o                         
   4  -7   8         38.48         39.99         3.77 o                         
   5  -7   8         11.13          8.51         2.34 o                         
  -9  -6   8          0.25         -2.59         2.59 o                         
  -8  -6   8         86.87         91.03         9.11 o                         
  -7  -6   8         51.21         59.70         7.17 o                         
  -6  -6   8        128.54        140.40        10.25 o                         
  -5  -6   8         81.42         78.27         7.25 o                         
  -4  -6   8          2.96          4.48         2.79 o                         
  -3  -6   8         64.14         67.11         6.74 o                         
  -2  -6   8        434.83        419.34        19.62 o                         
  -1  -6   8         78.99         76.87         2.57 o                         
   0  -6   8        195.70        197.04         5.27 o                         
   1  -6   8         28.49         30.11         2.07 o                         
   2  -6   8         64.20         57.40         3.45 o                         
   3  -6   8        180.89        172.19         7.77 o                         
   4  -6   8         22.54         20.46         2.84 o                         
   5  -6   8          8.85         10.25         2.54 o                         
  -9  -5   8          9.47         10.62         4.39 o                         
  -8  -5   8         44.35         40.04         6.63 o                         
  -7  -5   8         31.00         24.19         5.60 o                         
  -6  -5   8        176.98        184.08        12.23 o                         
  -5  -5   8        177.12        187.50        11.54 o                         
  -4  -5   8        125.16        126.14         9.05 o                         
  -3  -5   8        171.97        172.20        10.48 o                         
  -2  -5   8          7.83          9.77         3.29 o                         
  -1  -5   8         71.91         66.52         2.38 o                         
   0  -5   8        137.55        144.79         4.24 o                         
   1  -5   8         77.17         96.89         3.49 o                         
   2  -5   8         47.02         50.50         4.58 o                         
   3  -5   8         24.47         19.76         2.83 o                         
   4  -5   8          5.71          7.33         2.18 o                         
   5  -5   8         37.83         53.12         5.11 o                         
  -9  -4   8         20.31         22.02         5.42 o                         
  -8  -4   8         27.79         35.62         6.30 o                         
  -7  -4   8         13.96         11.69         3.56 o                         
  -6  -4   8         20.88         21.44         4.80 o                         
  -5  -4   8        101.04         89.21         7.70 o                         
  -4  -4   8        112.48        118.24         8.57 o                         
  -3  -4   8        346.63        341.20        16.72 o                         
  -2  -4   8         18.50         18.46         0.97 o                         
  -1  -4   8         52.02         55.17         2.33 o                         
   0  -4   8        175.07        152.99         4.42 o                         
   1  -4   8         48.67         44.45         2.43 o                         
   2  -4   8        249.44        257.50         8.14 o                         
   3  -4   8         51.77         54.17         3.77 o                         
   4  -4   8         65.56         68.98         5.46 o                         
   5  -4   8          5.69          6.09         3.15 o                         
  -9  -3   8         10.99          8.89         4.37 o                         
  -8  -3   8         19.07         16.94         5.76 o                         
  -7  -3   8          6.83          7.78         3.67 o                         
  -6  -3   8        254.44        263.47        14.45 o                         
  -5  -3   8         54.56         55.30         4.81 o                         
  -4  -3   8        127.55        136.47         7.40 o                         
  -3  -3   8        222.60        241.38         8.85 o                         
  -2  -3   8        169.45        157.01         4.09 o                         
  -1  -3   8        390.50        347.62         8.08 o                         
   0  -3   8        111.28        117.03         3.69 o                         
   1  -3   8         85.92         84.70         3.25 o                         
   2  -3   8          1.28          0.53         1.49 o                         
   3  -3   8         13.99         16.47         2.36 o                         
   4  -3   8         24.73         29.98         3.86 o                         
   5  -3   8         56.45         79.92         5.84 o                         
  -9  -2   8         15.40         16.93         5.16 o                         
  -8  -2   8         34.75         42.76         4.57 o                         
  -7  -2   8         21.00         22.74         5.11 o                         
  -6  -2   8         26.74         32.98         2.24 o                         
  -5  -2   8        277.37        303.80         8.22 o                         
  -4  -2   8        166.96        152.54         6.40 o                         
  -3  -2   8        431.41        432.53        11.10 o                         
  -2  -2   8        404.24        408.42        10.85 o                         
  -1  -2   8        119.18        120.14         3.55 o                         
   0  -2   8        267.29        285.81         6.32 o                         
   1  -2   8         51.50         50.02         2.54 o                         
   2  -2   8        375.64        371.79        10.68 o                         
   3  -2   8         26.48         29.77         3.61 o                         
   4  -2   8         25.11         27.52         5.24 o                         
   5  -2   8         17.52         16.90         3.54 o                         
   6  -2   8          7.40          3.58         4.78 o                         
  -9  -1   8         11.09          9.47         4.65 o                         
  -8  -1   8         55.41         54.06         4.07 o                         
  -7  -1   8         50.09         46.64         3.56 o                         
  -6  -1   8        120.79        111.54         4.07 o                         
  -5  -1   8        298.18        294.40         8.12 o                         
  -4  -1   8         74.97         67.61         2.77 o                         
  -3  -1   8        375.74        368.04         9.58 o                         
  -2  -1   8        181.00        186.61         5.56 o                         
  -1  -1   8         34.33         42.43         2.47 o                         
   0  -1   8        419.47        407.61         9.30 o                         
   1  -1   8        153.67        163.88         5.17 o                         
   2  -1   8          4.50          0.95         3.00 o                         
   3  -1   8        210.68        199.25         8.51 o                         
   4  -1   8         27.58         18.11         3.29 o                         
   5  -1   8         79.35         85.80         5.89 o                         
   6  -1   8         30.13         25.76         5.66 o                         
  -9   0   8          3.28          3.39         2.25 o                         
  -8   0   8         52.61         77.21         4.95 o                         
  -7   0   8        268.42        283.05         8.25 o                         
  -6   0   8        170.37        156.31         5.13 o                         
  -5   0   8        262.34        226.31         6.55 o                         
  -4   0   8         22.24         21.25         1.72 o                         
  -3   0   8        122.21        122.03         3.98 o                         
  -2   0   8       1020.20       1057.76        25.11 o                         
  -1   0   8        345.49        338.38         9.16 o                         
   0   0   8        453.75        405.68        10.89 o                         
   1   0   8         26.56         34.15         2.96 o                         
   2   0   8         49.61         37.78         3.76 o                         
   3   0   8        212.32        211.48         8.96 o                         
   4   0   8          0.07          0.28         2.06 o                         
   5   0   8          1.88          1.04         2.64 o                         
   6   0   8         11.61          5.12         2.72 o                         
  -9   1   8         12.35         11.42         4.24 o                         
  -8   1   8         58.34         46.67         4.10 o                         
  -7   1   8         46.71         44.57         3.64 o                         
  -6   1   8        103.16         98.43         3.89 o                         
  -5   1   8        295.00        298.90        10.34 o                         
  -4   1   8         78.60         70.68         2.78 o                         
  -3   1   8        372.53        368.11         9.56 o                         
  -2   1   8        181.37        188.97         5.59 o                         
  -1   1   8         45.79         52.93         2.56 o                         
   0   1   8        409.85        390.67        13.49 o                         
   1   1   8        185.06        205.15        10.55 o                         
   2   1   8          5.41         10.13         2.64 o                         
   3   1   8        205.61        188.76         8.42 o                         
   4   1   8         35.40         30.36         3.74 o                         
   5   1   8         71.57         69.59         5.45 o                         
   6   1   8         34.15         27.66         5.45 o                         
  -9   2   8         13.41         16.65         2.21 o                         
  -8   2   8         36.70         37.03         4.20 o                         
  -7   2   8         23.96         22.34         3.29 o                         
  -6   2   8         29.20         36.53         3.21 o                         
  -5   2   8        271.40        298.99         8.13 o                         
  -4   2   8        147.63        131.69         4.25 o                         
  -3   2   8        438.21        438.26        11.03 o                         
  -2   2   8        458.41        447.40        13.89 o                         
  -1   2   8        126.49        129.09         8.26 o                         
   0   2   8        269.21        281.06        15.40 o                         
   1   2   8         45.69         39.84         4.87 o                         
   2   2   8        355.06        349.46        18.10 o                         
   3   2   8         25.05         26.44         3.96 o                         
   4   2   8         22.50         22.54         3.50 o                         
   5   2   8         17.65         19.87         3.55 o                         
   6   2   8          7.70          5.99         2.83 o                         
  -9   3   8         10.87         12.09         2.73 o                         
  -8   3   8         18.94         22.67         3.99 o                         
  -7   3   8          5.94          6.87         1.14 o                         
  -6   3   8        238.93        244.67         5.88 o                         
  -5   3   8         44.99         46.73         1.51 o                         
  -4   3   8        111.76        106.33         5.30 o                         
  -3   3   8        225.15        238.46        12.17 o                         
  -2   3   8        187.10        175.65         6.84 o                         
  -1   3   8        405.18        372.14        12.32 o                         
   0   3   8        112.27        112.73         7.65 o                         
   1   3   8         88.05         90.37         6.91 o                         
   2   3   8          1.38          2.79         2.89 o                         
   3   3   8         13.01         16.25         2.96 o                         
   4   3   8         27.20         28.69         5.16 o                         
   5   3   8         53.66         69.70         9.98 o                         
  -9   4   8         21.67         29.53         4.97 o                         
  -8   4   8         24.10         30.60         1.99 o                         
  -7   4   8         15.26         13.38         1.21 o                         
  -6   4   8         18.70         20.64         1.71 o                         
  -5   4   8         98.13         85.91         5.50 o                         
  -4   4   8        117.26        113.98         4.56 o                         
  -3   4   8        348.62        336.25        11.96 o                         
  -2   4   8         14.03         14.49         2.99 o                         
  -1   4   8         52.19         51.80         3.81 o                         
   0   4   8        173.48        158.86         9.54 o                         
   1   4   8         46.97         44.44         5.38 o                         
   2   4   8        250.52        256.26        14.19 o                         
   3   4   8         48.47         40.52         6.07 o                         
   4   4   8         65.70         72.01         6.05 o                         
   5   4   8          6.27          7.07         3.03 o                         
  -9   5   8          9.48         12.86         2.68 o                         
  -8   5   8         42.31         35.69         1.99 o                         
  -7   5   8         30.89         29.02         2.13 o                         
  -6   5   8        191.68        195.42         7.88 o                         
  -5   5   8        174.49        170.08         5.94 o                         
  -4   5   8        124.35        127.45         9.78 o                         
  -3   5   8        165.27        159.18         5.66 o                         
  -2   5   8          7.01          3.27         1.80 o                         
  -1   5   8         75.61         73.52         4.51 o                         
   0   5   8        136.86        143.66         9.29 o                         
   1   5   8         74.27         87.52         7.52 o                         
   2   5   8         45.12         43.80         6.20 o                         
   3   5   8         27.86         26.88         5.25 o                         
   4   5   8          5.12          1.36         3.64 o                         
   5   5   8         40.77         38.73         6.83 o                         
  -9   6   8          0.43          0.04         3.05 o                         
  -8   6   8         87.61         98.21         3.70 o                         
  -7   6   8         46.85         54.22         4.05 o                         
  -6   6   8        130.59        130.36         5.10 o                         
  -5   6   8         82.40         87.82         3.96 o                         
  -4   6   8          7.45          8.50         1.63 o                         
  -3   6   8         71.66         74.28         3.69 o                         
  -2   6   8        409.24        381.19        13.38 o                         
  -1   6   8         79.55         81.86         4.98 o                         
   0   6   8        195.78        189.24        11.49 o                         
   1   6   8         30.79         34.75         5.44 o                         
   2   6   8         77.22         68.90         7.02 o                         
   4   6   8         24.03         23.04         5.11 o                         
   5   6   8          8.68         12.47         4.76 o                         
  -8   7   8         23.29         27.76         3.25 o                         
  -7   7   8         59.18         65.44         3.63 o                         
  -6   7   8         21.12         18.92         2.05 o                         
  -5   7   8        219.48        221.30         8.58 o                         
  -4   7   8         85.12         86.54         3.80 o                         
  -3   7   8        187.73        196.72         6.56 o                         
  -2   7   8         79.04         66.89         4.59 o                         
  -1   7   8         34.79         31.29         5.19 o                         
   0   7   8         36.61         34.20         5.55 o                         
   1   7   8        140.67        137.78         9.53 o                         
   2   7   8          8.72          6.11         3.77 o                         
   3   7   8         48.14         43.49         6.69 o                         
   4   7   8         40.08         32.05         6.36 o                         
   5   7   8          7.74          8.41         4.91 o                         
  -8   8   8         39.70         43.55         5.02 o                         
  -7   8   8          5.92          9.30         1.63 o                         
  -6   8   8          7.42          8.31         1.59 o                         
  -5   8   8         75.43         75.24         3.50 o                         
  -4   8   8         18.91         20.86         2.18 o                         
  -3   8   8        113.31        102.69         4.82 o                         
  -2   8   8        205.46        217.36         8.73 o                         
  -1   8   8          2.81          0.66         3.16 o                         
   0   8   8        114.59        115.32         8.90 o                         
   1   8   8         97.62        110.57         8.62 o                         
   2   8   8         82.10         77.55        10.38 o                         
   3   8   8         53.83         53.50         7.56 o                         
   4   8   8          0.48          1.69         3.80 o                         
  -8   9   8          4.14          4.17         1.69 o                         
  -7   9   8         27.87         34.55         6.03 o                         
  -6   9   8         50.58         55.88         3.00 o                         
  -5   9   8         19.36         22.44         3.71 o                         
  -4   9   8         79.56         88.06         3.87 o                         
  -3   9   8         77.43         84.19         7.20 o                         
  -2   9   8        152.57        154.28         7.20 o                         
  -1   9   8        159.18        143.58        10.40 o                         
   0   9   8         69.91         58.93         6.94 o                         
   2   9   8          8.76          9.81         4.20 o                         
   3   9   8         43.41         35.86         6.32 o                         
   4   9   8         25.29         27.22         6.19 o                         
  -7  10   8         27.42         28.99         2.47 o                         
  -6  10   8         17.57         19.67         1.82 o                         
  -5  10   8          7.33          7.01         1.46 o                         
  -4  10   8         66.80         68.62         3.78 o                         
  -3  10   8        218.56        239.77         9.95 o                         
  -2  10   8         72.36         75.52         8.62 o                         
  -1  10   8         78.31         89.40         8.18 o                         
   0  10   8         63.68         62.20         7.51 o                         
   1  10   8         22.83         19.04         5.14 o                         
   2  10   8        105.02        103.19         6.08 o                         
   3  10   8          1.99          0.87         3.85 o                         
  -6  11   8         46.76         50.05         3.03 o                         
  -5  11   8         63.61         59.61         2.94 o                         
  -4  11   8         60.72         64.62         3.28 o                         
  -3  11   8         39.16         36.60         8.78 o                         
  -2  11   8         45.39         33.03         3.74 o                         
  -1  11   8         91.03         93.47         8.77 o                         
   0  11   8        136.75        146.70         6.48 o                         
   1  11   8         97.52        100.54         5.71 o                         
   2  11   8         21.97         24.64         3.54 o                         
  -5  12   8          1.33          1.20         1.60 o                         
  -4  12   8         18.79         15.48         2.52 o                         
  -3  12   8         80.32         76.86         5.09 o                         
  -2  12   8         83.04         86.64         5.44 o                         
  -1  12   8         64.41         70.02         7.93 o                         
   0  12   8          6.81          6.68         2.03 o                         
   1  12   8         22.99         24.90         3.41 o                         
   2  12   8         24.24         14.89         3.10 o                         
  -4  13   8         18.69         14.19         6.66 o                         
  -3  13   8         62.10         63.46         8.43 o                         
  -2  13   8         12.43         11.91         2.79 o                         
  -1  13   8          1.12          2.40         1.30 o                         
   0  13   8         48.29         57.24         7.99 o                         
  -5 -12   9         70.41         66.15         7.76 o                         
  -4 -12   9         98.24        103.81         9.61 o                         
  -3 -12   9         37.62         35.06         5.86 o                         
  -2 -12   9          7.18          6.01         4.44 o                         
  -1 -12   9         23.26         18.14         1.96 o                         
   0 -12   9         24.33         23.85         2.46 o                         
  -6 -11   9         21.70         21.49         5.49 o                         
  -5 -11   9          3.31          2.94         3.29 o                         
  -4 -11   9          8.18          3.70         3.71 o                         
  -3 -11   9         83.08         82.03         9.54 o                         
  -2 -11   9         87.47        101.81         8.91 o                         
  -1 -11   9         97.33         92.43         3.34 o                         
   0 -11   9          2.13         -0.65         1.38 o                         
   1 -11   9          5.00          6.28         1.87 o                         
  -6 -10   9         31.78         28.74         6.12 o                         
  -5 -10   9         36.24         35.37         6.30 o                         
  -4 -10   9         73.26         78.08         8.05 o                         
  -3 -10   9         11.50         13.58         4.57 o                         
  -2 -10   9          6.21          7.73         4.28 o                         
  -1 -10   9         13.90         13.66         1.34 o                         
   0 -10   9         48.61         44.70         3.07 o                         
   1 -10   9         16.27         14.15         2.17 o                         
   2 -10   9         29.17         30.32         3.05 o                         
  -7  -9   9          9.72          6.92         4.43 o                         
  -6  -9   9          6.91         22.04         5.31 o                         
  -5  -9   9          5.69          7.16         3.86 o                         
  -4  -9   9          5.05          5.82         3.77 o                         
  -3  -9   9         59.16         65.96         7.12 o                         
  -2  -9   9         21.31         13.52         4.63 o                         
  -1  -9   9         54.57         50.11         2.41 o                         
   0  -9   9         20.22         26.51         1.90 o                         
   1  -9   9         10.95         13.43         5.45 o                         
   2  -9   9         44.19         49.96         3.66 o                         
   3  -9   9         10.28         16.26         7.81 o                         
  -8  -8   9         22.86         21.01         5.73 o                         
  -7  -8   9          5.72          5.09         4.06 o                         
  -6  -8   9          5.85          2.70         3.79 o                         
  -4  -8   9         20.30         22.19         5.39 o                         
  -3  -8   9         70.42         68.46         7.31 o                         
  -2  -8   9          9.37         10.62         3.72 o                         
  -1  -8   9         11.44          9.04         1.08 o                         
   0  -8   9         60.68         57.69         2.60 o                         
   1  -8   9         16.34         19.82         2.40 o                         
   2  -8   9          5.33          4.50         1.98 o                         
   3  -8   9          9.62         13.08         2.43 o                         
  -8  -7   9         26.32         29.41         6.20 o                         
  -7  -7   9         83.16        100.95         9.37 o                         
  -6  -7   9         39.62         40.14         6.78 o                         
  -5  -7   9         39.67         32.97         5.98 o                         
  -4  -7   9         21.67         17.56         4.65 o                         
  -3  -7   9         23.83         32.44         5.64 o                         
  -2  -7   9        194.81        192.54        12.13 o                         
  -1  -7   9         27.07         28.03         1.92 o                         
   0  -7   9        131.56        124.71         4.01 o                         
   1  -7   9         32.78         37.96         3.09 o                         
   2  -7   9          2.52         -0.29         1.52 o                         
   3  -7   9         61.71         64.56         4.06 o                         
   4  -7   9          4.99          7.87         2.62 o                         
  -8  -6   9         75.45         79.62         8.65 o                         
  -7  -6   9          8.26          4.71         3.72 o                         
  -5  -6   9        254.68        267.39        15.41 o                         
  -4  -6   9        201.65        212.14        13.05 o                         
  -3  -6   9        146.01        155.10        10.38 o                         
  -2  -6   9         10.57         10.65         3.96 o                         
  -1  -6   9         97.43         95.19         3.35 o                         
   0  -6   9        195.36        211.34         5.81 o                         
   1  -6   9        306.79        310.53         9.40 o                         
   2  -6   9         47.12         52.72         4.30 o                         
   3  -6   9         20.20         24.85         3.03 o                         
   4  -6   9         17.79         12.53         2.72 o                         
  -9  -5   9          2.45          6.21         3.81 o                         
  -8  -5   9         42.35         45.02         7.42 o                         
  -7  -5   9         48.15         45.85         6.75 o                         
  -6  -5   9         92.46        108.19         9.04 o                         
  -5  -5   9         15.24         24.44         5.05 o                         
  -4  -5   9         26.87         25.51         5.01 o                         
  -3  -5   9        139.07        132.41         9.47 o                         
  -2  -5   9        264.92        254.25         6.34 o                         
  -1  -5   9         79.12         94.83         3.39 o                         
   0  -5   9        139.20        135.53         4.18 o                         
   1  -5   9         53.27         51.70         3.37 o                         
   2  -5   9         14.26         15.77         2.65 o                         
   3  -5   9         36.87         38.70         3.52 o                         
   4  -5   9         21.20         25.50         3.20 o                         
  -9  -4   9         24.14         25.40         5.66 o                         
  -8  -4   9          5.46          2.31         3.75 o                         
  -6  -4   9         71.52         58.08         6.93 o                         
  -5  -4   9         77.10         79.67         7.03 o                         
  -4  -4   9        198.51        200.47        12.56 o                         
  -3  -4   9          9.75          9.56         3.75 o                         
  -2  -4   9         12.96         14.41         1.57 o                         
  -1  -4   9        146.21        121.06         4.27 o                         
   0  -4   9         79.07         75.76         2.97 o                         
   1  -4   9         60.40         61.79         3.55 o                         
   2  -4   9         69.98         72.05         4.00 o                         
   3  -4   9         10.54          8.79         2.24 o                         
   4  -4   9          4.77          4.67         3.09 o                         
  -9  -3   9          8.16          9.90         4.06 o                         
  -8  -3   9          0.15          0.14         3.05 o                         
  -7  -3   9         34.36         33.83         5.84 o                         
  -6  -3   9         31.53         30.22         5.55 o                         
  -5  -3   9         15.80         19.10         4.66 o                         
  -4  -3   9          5.01          2.23         1.73 o                         
  -3  -3   9         56.81         65.56         1.96 o                         
  -2  -3   9         23.60         21.58         1.41 o                         
  -1  -3   9         58.83         70.36         3.09 o                         
   0  -3   9         34.42         39.84         2.86 o                         
   1  -3   9         19.92         22.80         2.49 o                         
   2  -3   9         30.28         38.21         3.14 o                         
   3  -3   9          7.49          7.88         2.48 o                         
   4  -3   9         39.17         38.21         5.01 o                         
   5  -3   9          3.08          3.71         2.12 o                         
  -9  -2   9         17.35         18.37         4.99 o                         
  -8  -2   9         21.76         29.71         4.04 o                         
  -7  -2   9         14.28         11.59         4.51 o                         
  -6  -2   9         66.34         58.13         2.75 o                         
  -5  -2   9         87.32         98.99         3.66 o                         
  -4  -2   9         45.78         39.70         3.28 o                         
  -3  -2   9        321.65        297.65         8.37 o                         
  -2  -2   9         42.65         39.89         1.86 o                         
  -1  -2   9        137.99        144.49         4.16 o                         
   0  -2   9        126.33        125.04         4.63 o                         
   1  -2   9         78.48         75.33         3.88 o                         
   2  -2   9         21.02         17.09         2.43 o                         
   3  -2   9          8.28          2.79         2.59 o                         
   4  -2   9          4.98          5.57         2.57 o                         
   5  -2   9         14.08         18.72         3.73 o                         
  -9  -1   9          2.37          5.86         3.40 o                         
  -8  -1   9         21.94         23.59         3.14 o                         
  -7  -1   9         77.10         86.55         4.72 o                         
  -6  -1   9         12.71         10.58         1.56 o                         
  -5  -1   9         59.44         55.94         2.71 o                         
  -4  -1   9        137.11        136.72         4.49 o                         
  -3  -1   9         14.50         17.16         1.66 o                         
  -2  -1   9        698.45        689.39        17.22 o                         
  -1  -1   9         57.06         49.21         2.37 o                         
   0  -1   9        425.23        393.40        11.03 o                         
   1  -1   9         72.34         64.75         3.75 o                         
   2  -1   9          0.97         -0.12         1.66 o                         
   3  -1   9        121.31        126.77         7.38 o                         
   4  -1   9         14.25         17.69         3.37 o                         
   5  -1   9         26.05         29.05         4.39 o                         
  -9   0   9         38.22         45.33         4.17 o                         
  -8   0   9         92.19         69.44         4.58 o                         
  -7   0   9          0.09          2.36         1.31 o                         
  -6   0   9         14.68         35.12         5.16 o                         
  -5   0   9        240.59        224.04         6.57 o                         
  -4   0   9        286.34        284.33         7.85 o                         
  -3   0   9        219.95        228.08         6.59 o                         
  -2   0   9        127.65        105.40         3.91 o                         
  -1   0   9        183.81        222.46         8.49 o                         
   0   0   9        267.39        262.29         8.12 o                         
   1   0   9        818.37        830.81        25.93 o                         
   2   0   9          8.41          6.99         2.18 o                         
   3   0   9         17.19         22.78         3.42 o                         
   4   0   9         77.72         61.74         5.26 o                         
   5   0   9          3.19          3.15         2.59 o                         
  -9   1   9          2.77          7.40         3.48 o                         
  -8   1   9         24.80         25.09         3.91 o                         
  -7   1   9         85.96         91.96         3.85 o                         
  -6   1   9          9.50          9.37         1.48 o                         
  -5   1   9         63.28         59.02         3.05 o                         
  -4   1   9        138.37        142.51         4.56 o                         
  -3   1   9         13.65         16.41         1.62 o                         
  -2   1   9        738.75        701.86        17.24 o                         
  -1   1   9         71.28         67.11         3.06 o                         
   0   1   9        439.03        427.09        14.10 o                         
   1   1   9         74.92         67.84         4.81 o                         
   2   1   9          0.73          1.67         2.41 o                         
   3   1   9        127.85        132.69         8.11 o                         
   4   1   9         12.49         13.01         3.74 o                         
   5   1   9         27.28         32.94         4.41 o                         
  -9   2   9         16.33         16.33         2.59 o                         
  -8   2   9         25.30         27.05         3.98 o                         
  -7   2   9         14.23         10.68         1.63 o                         
  -6   2   9         57.66         55.55         2.80 o                         
  -5   2   9        102.25        118.36         5.46 o                         
  -4   2   9         40.05         38.23         2.00 o                         
  -3   2   9        350.07        326.39         8.48 o                         
  -2   2   9         40.18         39.38         3.32 o                         
  -1   2   9        124.49        122.01         9.44 o                         
   0   2   9        139.56        138.85         6.44 o                         
   1   2   9         65.15         56.48         5.90 o                         
   2   2   9         21.93         15.89         4.09 o                         
   3   2   9          7.76          7.39         2.59 o                         
   4   2   9          5.95          5.59         2.71 o                         
   5   2   9         15.11         13.04         3.30 o                         
  -9   3   9          7.96         13.93         1.94 o                         
  -8   3   9          0.14         -0.38         1.00 o                         
  -7   3   9         29.86         29.84         1.77 o                         
  -6   3   9         24.56         24.64         1.51 o                         
  -5   3   9         14.91         16.92         2.65 o                         
  -4   3   9          4.57          6.51         2.28 o                         
  -3   3   9         50.11         60.50         3.97 o                         
  -2   3   9         25.45         23.28         2.98 o                         
  -1   3   9         68.06         75.67         4.58 o                         
   0   3   9         38.66         43.26         4.03 o                         
   1   3   9         20.11         23.92         4.44 o                         
   2   3   9         30.39         32.99         5.40 o                         
   3   3   9          7.44         10.60         4.05 o                         
   4   3   9         37.38         38.50         4.56 o                         
   5   3   9          3.89          5.03         2.86 o                         
  -9   4   9         25.12         22.77         2.35 o                         
  -8   4   9          3.78          1.62         1.95 o                         
  -7   4   9         16.69         13.85         2.57 o                         
  -6   4   9         71.79         59.90         8.49 o                         
  -5   4   9         69.57         70.13         4.58 o                         
  -4   4   9        202.22        211.17         8.27 o                         
  -3   4   9          6.14          1.38         1.80 o                         
  -2   4   9         14.74         18.88         2.88 o                         
  -1   4   9        145.98        127.92         6.24 o                         
   0   4   9         69.10         67.05         6.40 o                         
   1   4   9         56.96         61.25         6.29 o                         
   2   4   9         69.29         86.01         7.57 o                         
   3   4   9         10.28          5.02         3.76 o                         
   4   4   9          6.14          6.63         4.09 o                         
  -9   5   9          2.88          3.32         2.68 o                         
  -8   5   9         38.17         47.85         9.77 o                         
  -7   5   9         43.85         55.60         4.38 o                         
  -6   5   9         91.97         99.04         6.14 o                         
  -5   5   9         12.89         16.91         2.85 o                         
  -4   5   9         23.70         26.42         3.16 o                         
  -3   5   9        141.80        145.10         6.52 o                         
  -2   5   9        231.93        230.83         9.45 o                         
  -1   5   9         77.10         90.59         5.36 o                         
   0   5   9        126.53        124.91         9.01 o                         
   1   5   9         49.84         48.65         6.41 o                         
   2   5   9         18.57         19.02         4.65 o                         
   3   5   9         31.57         33.05         6.07 o                         
   4   5   9         24.69         30.27         6.08 o                         
  -8   6   9         73.77         69.49         4.82 o                         
  -7   6   9          8.38         11.66         2.59 o                         
  -6   6   9         58.33         68.46         4.58 o                         
  -5   6   9        263.44        257.44         9.94 o                         
  -4   6   9        207.51        215.28        13.61 o                         
  -3   6   9        140.20        145.98         6.82 o                         
  -2   6   9          9.83         11.05         2.66 o                         
  -1   6   9         98.55         95.35         5.62 o                         
   0   6   9        200.61        229.12        12.88 o                         
   1   6   9        300.14        306.71        16.76 o                         
   3   6   9         19.42         17.81         4.90 o                         
   4   6   9         16.15          9.33         4.68 o                         
  -8   7   9         28.51         28.88         3.45 o                         
  -7   7   9         88.04         91.47         7.07 o                         
  -6   7   9         46.35         49.77         4.00 o                         
  -5   7   9         39.30         35.89         3.65 o                         
  -4   7   9         21.92         23.81         3.12 o                         
  -3   7   9         31.58         36.55         3.78 o                         
  -2   7   9        194.48        196.91         9.31 o                         
  -1   7   9         32.86         32.89         3.81 o                         
   0   7   9        127.47        141.50         9.91 o                         
   1   7   9         33.97         36.99         5.78 o                         
   2   7   9          4.75          7.07         4.23 o                         
   3   7   9         61.35         55.44         7.64 o                         
   4   7   9          5.52          6.60         4.51 o                         
  -8   8   9         25.01         28.15         6.15 o                         
  -7   8   9          5.61          6.80         2.18 o                         
  -6   8   9          7.01          5.34         2.73 o                         
  -5   8   9         95.23        104.03         5.68 o                         
  -4   8   9         30.06         28.67         3.38 o                         
  -3   8   9         77.61         81.01         8.79 o                         
  -2   8   9          8.67          9.42         2.75 o                         
  -1   8   9         12.17          8.91         2.76 o                         
   0   8   9         66.32         69.86         7.30 o                         
   1   8   9         17.32         22.45         5.05 o                         
   2   8   9          5.71          8.81         4.33 o                         
   3   8   9         10.80          6.07         4.27 o                         
  -7   9   9          6.75          5.90         4.04 o                         
  -6   9   9          3.98         12.61         2.81 o                         
  -5   9   9          4.13          0.77         2.80 o                         
  -4   9   9          4.48          5.63         2.20 o                         
  -3   9   9         49.33         46.97         4.25 o                         
  -2   9   9         15.55         13.60         2.94 o                         
  -1   9   9         50.35         48.58         4.54 o                         
   0   9   9         22.47         29.33         5.72 o                         
   1   9   9         11.59         12.72         4.73 o                         
   2   9   9         40.56         42.29         7.04 o                         
   3   9   9          8.87         14.64         5.34 o                         
  -6  10   9         29.40         28.12         3.95 o                         
  -5  10   9         31.45         37.12         4.00 o                         
  -4  10   9         71.98         78.58         5.07 o                         
  -3  10   9         11.13         13.70         4.01 o                         
  -2  10   9          7.07         11.06         2.77 o                         
  -1  10   9         12.64         15.53         3.11 o                         
   0  10   9         41.87         40.65         6.65 o                         
   1  10   9         11.89          9.72         4.43 o                         
   2  10   9         26.26         26.93         6.45 o                         
  -6  11   9         19.00         13.69         3.84 o                         
  -5  11   9          2.87         -1.07         1.76 o                         
  -4  11   9          8.05          9.26         2.48 o                         
  -3  11   9         80.48         84.85         5.40 o                         
  -2  11   9         85.35         89.28         6.95 o                         
  -1  11   9         96.37        105.92         6.44 o                         
   0  11   9          1.58          3.98         3.90 o                         
   1  11   9          4.63          4.44         4.54 o                         
  -5  12   9         66.66         56.76         4.23 o                         
  -4  12   9        102.71         98.21         9.27 o                         
  -3  12   9         35.02         35.76         6.61 o                         
  -2  12   9          7.73          9.54         2.76 o                         
  -1  12   9         25.25         19.49         3.46 o                         
   0  12   9         21.90         20.56         5.68 o                         
  -2  13   9         56.39         61.24         5.23 o                         
  -5 -11  10         19.50         15.16         4.95 o                         
  -4 -11  10         66.20         75.55         8.14 o                         
  -3 -11  10          9.35          9.32         4.36 o                         
  -2 -11  10          9.79          9.62         4.82 o                         
  -1 -11  10         26.97         26.16         5.30 o                         
   0 -11  10         13.61         10.61         1.91 o                         
  -6 -10  10          6.99          4.91         3.80 o                         
  -5 -10  10          6.88          5.55         3.94 o                         
  -4 -10  10          5.55          5.67         3.88 o                         
  -3 -10  10         10.31         13.24         5.05 o                         
  -2 -10  10          6.11          8.19         4.48 o                         
   0 -10  10          5.90          4.83         1.82 o                         
   1 -10  10         35.97         40.11         4.21 o                         
  -6  -9  10         31.03         41.13         6.87 o                         
  -5  -9  10         16.52         22.04         5.55 o                         
  -4  -9  10         85.14         90.07         8.81 o                         
  -3  -9  10         26.28         25.03         5.67 o                         
  -2  -9  10        135.17        136.92        10.50 o                         
  -1  -9  10         19.79         15.23         1.77 o                         
   0  -9  10          2.38          1.16         1.42 o                         
   1  -9  10          9.19          5.70         1.94 o                         
   2  -9  10         31.54         32.22         3.11 o                         
  -7  -8  10         12.27         14.74         5.25 o                         
  -6  -8  10         20.75         20.21         5.09 o                         
  -5  -8  10         36.38         35.40         6.27 o                         
  -4  -8  10         91.92         64.98         7.85 o                         
  -3  -8  10         41.85         40.70         6.74 o                         
  -2  -8  10         42.84         57.10         7.54 o                         
  -1  -8  10         27.94         26.40         1.87 o                         
   0  -8  10         60.01         60.93         4.28 o                         
   1  -8  10         18.65         22.35         2.56 o                         
   2  -8  10          6.12          3.28         2.05 o                         
  -7  -7  10          8.45          7.83         4.09 o                         
  -6  -7  10          7.18         13.12         4.62 o                         
  -5  -7  10         56.83         59.82         8.08 o                         
  -4  -7  10         13.11         10.16         4.28 o                         
  -3  -7  10         62.73         62.32         7.15 o                         
  -2  -7  10         59.45         66.29         7.16 o                         
  -1  -7  10         99.75         94.08         3.36 o                         
   0  -7  10         29.48         31.26         2.68 o                         
   1  -7  10         48.94         50.09         3.51 o                         
   2  -7  10          8.54          7.82         2.57 o                         
   3  -7  10         11.40         11.99         2.88 o                         
  -8  -6  10         19.49         18.83         5.55 o                         
  -7  -6  10         41.24         40.93         6.85 o                         
  -6  -6  10         56.04         52.70         7.54 o                         
  -4  -6  10         15.57         15.89         4.78 o                         
  -3  -6  10         59.23         58.13         7.07 o                         
  -2  -6  10        172.17        176.38        11.66 o                         
  -1  -6  10         50.23         52.12         2.46 o                         
   0  -6  10         26.22         34.45         2.18 o                         
   1  -6  10         33.08         29.77         2.86 o                         
   2  -6  10          1.17          0.25         1.84 o                         
   3  -6  10         16.81         17.84         2.80 o                         
  -8  -5  10         24.24         20.05         5.59 o                         
  -7  -5  10         25.96         26.93         5.43 o                         
  -6  -5  10          6.26          4.86         3.93 o                         
  -5  -5  10         55.40         67.54         7.37 o                         
  -4  -5  10         56.94         62.29         7.22 o                         
  -3  -5  10         82.55         77.66         7.61 o                         
  -2  -5  10          6.04          8.44         1.12 o                         
  -1  -5  10          9.22          7.76         1.66 o                         
   0  -5  10         85.36         87.42         3.68 o                         
   1  -5  10         25.07         30.06         3.07 o                         
   2  -5  10         71.26         72.96         4.27 o                         
   3  -5  10          4.07          2.76         1.90 o                         
  -8  -4  10          3.96          4.36         4.08 o                         
  -7  -4  10         14.16         22.74         5.38 o                         
  -6  -4  10         92.02        109.81        10.69 o                         
  -5  -4  10         76.20         77.60         8.07 o                         
  -4  -4  10         56.81         59.10         6.93 o                         
  -3  -4  10         90.30         89.82         8.04 o                         
  -2  -4  10         20.91         21.88         1.52 o                         
  -1  -4  10        110.68        114.20         4.11 o                         
   0  -4  10         10.30         18.42         1.80 o                         
   1  -4  10        128.25        139.01         6.19 o                         
   2  -4  10          9.21          8.79         2.14 o                         
   3  -4  10          1.44          1.31         1.97 o                         
   4  -4  10         22.18         21.87         3.07 o                         
  -9  -3  10         21.92         28.81         6.10 o                         
  -8  -3  10          2.76          4.76         3.81 o                         
  -7  -3  10         94.57        104.24         9.19 o                         
  -6  -3  10          4.11          3.60         3.72 o                         
  -5  -3  10         30.39         28.57         5.71 o                         
  -4  -3  10        250.27        246.81        14.58 o                         
  -3  -3  10         50.86         51.06         2.72 o                         
  -2  -3  10        129.89        134.12         4.44 o                         
  -1  -3  10         15.87         16.72         2.06 o                         
   0  -3  10          1.36          0.78         1.24 o                         
   1  -3  10         47.52         44.51         3.58 o                         
   2  -3  10         70.86         79.74         4.45 o                         
   3  -3  10          9.22          8.78         2.40 o                         
   4  -3  10          9.73          8.48         2.46 o                         
  -9  -2  10          6.61          6.82         3.98 o                         
  -8  -2  10          7.18         11.30         4.39 o                         
  -7  -2  10          4.78          4.32         1.59 o                         
  -6  -2  10        112.58        110.85        10.03 o                         
  -5  -2  10         54.17         51.49         3.93 o                         
  -4  -2  10        215.05        208.98         6.16 o                         
  -3  -2  10         12.36         14.14         1.26 o                         
  -2  -2  10         41.16         35.29         2.63 o                         
  -1  -2  10        125.42        117.96         4.37 o                         
   0  -2  10         45.31         47.78         3.09 o                         
   1  -2  10         91.95         91.02         4.44 o                         
   2  -2  10          6.08          2.81         1.96 o                         
   3  -2  10         15.72         20.58         2.98 o                         
   4  -2  10         28.21         23.66         3.36 o                         
  -9  -1  10          5.25          5.48         2.00 o                         
  -8  -1  10         21.97         30.63         3.13 o                         
  -7  -1  10         17.96         18.78         2.29 o                         
  -6  -1  10         20.57         18.72         2.80 o                         
  -5  -1  10         72.37         72.20         3.77 o                         
  -4  -1  10          3.35          1.88         1.54 o                         
  -3  -1  10        173.97        175.39         6.34 o                         
  -2  -1  10         53.38         46.57         2.73 o                         
  -1  -1  10        200.70        188.28         7.90 o                         
   0  -1  10         44.84         45.73         3.93 o                         
   1  -1  10         33.92         31.27         3.71 o                         
   2  -1  10         62.90         59.06         4.86 o                         
   3  -1  10          8.70          9.62         2.48 o                         
   4  -1  10          0.58          1.30         2.41 o                         
  -9   0  10          0.23          0.99         1.89 o                         
  -8   0  10         42.51         46.03         3.82 o                         
  -7   0  10         67.76         63.21         3.16 o                         
  -6   0  10         30.50         32.08         2.71 o                         
  -5   0  10          0.18          3.00         1.13 o                         
  -4   0  10         33.02         29.37         2.06 o                         
  -3   0  10         33.87         43.91         2.49 o                         
  -2   0  10        156.81        165.39         6.94 o                         
  -1   0  10         79.57         71.05         4.02 o                         
   0   0  10          1.71          7.23         2.13 o                         
   1   0  10        134.19        136.08         7.21 o                         
   2   0  10         28.39         21.40         4.56 o                         
   3   0  10         39.24         35.47         6.50 o                         
   4   0  10         23.93         29.83         4.27 o                         
  -9   1  10          6.10          9.32         2.55 o                         
  -8   1  10         20.72         21.17         3.90 o                         
  -7   1  10         14.45          9.32         1.62 o                         
  -6   1  10         20.43         20.26         2.21 o                         
  -5   1  10         69.62         68.37         3.04 o                         
  -4   1  10          4.08          2.37         1.33 o                         
  -3   1  10        166.11        162.57         5.40 o                         
  -2   1  10         58.15         54.28         2.80 o                         
  -1   1  10        203.23        187.31         7.85 o                         
   0   1  10         48.51         48.19         4.75 o                         
   1   1  10         42.04         43.43         4.32 o                         
   2   1  10         55.56         53.25         6.16 o                         
   3   1  10         11.08         16.46         3.40 o                         
   4   1  10          0.52          2.85         2.63 o                         
  -9   2  10          7.07          3.58         1.51 o                         
  -8   2  10          7.60          6.49         2.23 o                         
  -7   2  10          6.11          6.32         1.98 o                         
  -6   2  10        103.46        104.40         4.28 o                         
  -5   2  10         46.75         46.00         2.64 o                         
  -4   2  10        209.68        210.59        16.71 o                         
  -3   2  10         10.91         13.25         2.44 o                         
  -2   2  10         52.28         47.16         3.72 o                         
  -1   2  10        125.50        119.19         6.09 o                         
   0   2  10         57.04         50.72         4.30 o                         
   1   2  10         87.75         76.83         5.35 o                         
   2   2  10          6.03          4.65         3.41 o                         
   3   2  10         19.20         30.34         5.49 o                         
   4   2  10         27.40         24.47         5.29 o                         
  -9   3  10         22.35         22.47         2.21 o                         
  -8   3  10          2.80          0.90         0.93 o                         
  -7   3  10         95.18         96.92         4.96 o                         
  -6   3  10          4.47          6.14         2.23 o                         
  -5   3  10         27.79         22.80         2.98 o                         
  -4   3  10        243.61        254.74         9.66 o                         
  -3   3  10         54.78         50.06         3.93 o                         
  -2   3  10        139.72        154.32         6.84 o                         
  -1   3  10         17.74         14.88         2.90 o                         
   0   3  10          1.28          0.82         2.21 o                         
   1   3  10         45.66         46.13         5.72 o                         
   2   3  10         71.31         69.34         7.27 o                         
   3   3  10         10.50         10.21         4.23 o                         
   4   3  10         10.59          8.02         4.23 o                         
  -8   4  10          3.38          4.39         2.16 o                         
  -7   4  10         16.52         17.54         2.80 o                         
  -6   4  10         88.38         95.63         5.47 o                         
  -5   4  10         82.55         83.97         6.12 o                         
  -4   4  10         55.57         53.80         4.19 o                         
  -3   4  10         90.10         88.78         5.22 o                         
  -2   4  10         19.34         20.71         3.04 o                         
  -1   4  10        107.89        118.60         6.55 o                         
   0   4  10         11.09         21.98         3.33 o                         
   1   4  10        127.77        143.62        10.00 o                         
   3   4  10          1.39         -0.05         3.33 o                         
   4   4  10         24.52         30.17         6.35 o                         
  -8   5  10         21.96         18.37         3.04 o                         
  -7   5  10         29.16         28.96         3.58 o                         
  -6   5  10          6.07          3.41         2.16 o                         
  -5   5  10         53.15         63.96         4.58 o                         
  -4   5  10         63.41         72.29         4.64 o                         
  -3   5  10         82.08         72.55         4.76 o                         
  -2   5  10          9.45         12.66         2.75 o                         
  -1   5  10          9.60          7.57         2.51 o                         
   0   5  10         80.53         84.84         5.62 o                         
   1   5  10         24.12         30.37         5.48 o                         
   2   5  10         75.89         74.14         7.60 o                         
   3   5  10          4.21          3.21         3.84 o                         
  -8   6  10         19.12         20.46         5.45 o                         
  -7   6  10         41.04         49.16         4.52 o                         
  -6   6  10         59.78         62.99         6.15 o                         
  -5   6  10         16.38         16.94         2.77 o                         
  -4   6  10         15.99         20.04         3.09 o                         
  -3   6  10         60.49         61.07         4.49 o                         
  -2   6  10        171.65        173.26         9.59 o                         
  -1   6  10         45.48         49.39         5.40 o                         
   0   6  10         23.09         31.43         4.28 o                         
   2   6  10          1.15         -2.36         3.09 o                         
   3   6  10         16.47         14.72         4.78 o                         
  -7   7  10          6.70          5.84         2.48 o                         
  -6   7  10          7.06          8.18         2.43 o                         
  -5   7  10         61.04         61.93         4.68 o                         
  -4   7  10         17.99         19.13         3.00 o                         
  -3   7  10         56.88         53.92         4.50 o                         
  -2   7  10         54.70         55.42         4.58 o                         
  -1   7  10         99.34        101.87         6.21 o                         
   0   7  10         33.08         26.94         5.50 o                         
   1   7  10         53.73         45.66         6.80 o                         
   2   7  10          6.36          2.66         3.88 o                         
   3   7  10         11.68         10.11         4.86 o                         
  -7   8  10         14.56         16.89         3.00 o                         
  -6   8  10         21.28         17.69         3.08 o                         
  -5   8  10         33.31         29.10         4.80 o                         
  -4   8  10         86.90         86.37         5.18 o                         
  -3   8  10         43.32         34.94         3.90 o                         
  -2   8  10         51.45         62.53         4.94 o                         
  -1   8  10         26.61         21.55         5.04 o                         
   0   8  10         64.42         65.38         7.44 o                         
   1   8  10         15.81         15.67         4.87 o                         
   2   8  10          5.62          0.82         3.71 o                         
  -6   9  10         32.22         36.93         4.03 o                         
  -5   9  10         15.36         14.83         2.93 o                         
  -4   9  10         75.58         75.82         5.13 o                         
  -3   9  10         29.65         37.57         4.19 o                         
  -2   9  10        138.71        130.22         7.02 o                         
  -1   9  10         19.67         16.90         3.44 o                         
   0   9  10          3.02          6.96         4.27 o                         
   1   9  10          8.60          0.53         3.69 o                         
   2   9  10         27.67         29.51         6.45 o                         
  -6  10  10          7.44          4.65         2.29 o                         
  -5  10  10          5.02          1.82         2.58 o                         
  -4  10  10          6.80         10.45         5.13 o                         
  -3  10  10         10.37         10.72         2.89 o                         
  -2  10  10          3.88          1.85         2.45 o                         
  -1  10  10         50.10         53.67         5.26 o                         
   0  10  10          7.60          6.06         3.98 o                         
   1  10  10         36.09         41.87         7.32 o                         
  -5  11  10         16.77         19.39         6.10 o                         
  -4  11  10         64.08         75.67        12.19 o                         
  -3  11  10          9.10          4.26         2.50 o                         
  -2  11  10         12.45         10.09         3.14 o                         
  -1  11  10         27.82         32.61         6.35 o                         
   0  11  10         11.92          7.75         4.92 o                         
  -4 -10  11         16.14         15.77         5.78 o                         
  -3 -10  11         22.98         32.29         6.21 o                         
  -2 -10  11         36.58         34.92         6.43 o                         
  -1 -10  11         23.29         25.36         5.93 o                         
  -5  -9  11         32.80         34.56         7.02 o                         
  -4  -9  11         50.26         53.99         7.66 o                         
  -3  -9  11         19.53         17.55         5.33 o                         
  -2  -9  11          4.54         -2.03         3.80 o                         
  -1  -9  11         25.51         17.08         3.35 o                         
   0  -9  11         32.35         34.48         2.95 o                         
  -6  -8  11         17.55         14.03         5.26 o                         
  -5  -8  11         10.25         15.59         5.20 o                         
  -4  -8  11         32.05         23.16         5.71 o                         
  -3  -8  11         69.04         69.09         8.14 o                         
  -2  -8  11         50.13         54.95         7.62 o                         
  -1  -8  11         26.95         20.12         1.49 o                         
   0  -8  11          0.22         -1.37         1.37 o                         
   1  -8  11          7.31          7.90         2.10 o                         
  -7  -7  11          4.38          1.88         3.98 o                         
  -6  -7  11          4.48          4.78         4.10 o                         
  -5  -7  11         15.29         18.08         5.33 o                         
  -4  -7  11          8.20         11.55         4.44 o                         
  -3  -7  11         31.04         29.75         5.95 o                         
  -2  -7  11         15.40         16.92         4.94 o                         
  -1  -7  11         11.15         11.18         2.57 o                         
   0  -7  11         51.91         55.40         4.13 o                         
   1  -7  11          2.14          3.99         1.90 o                         
   2  -7  11          6.94          4.28         2.04 o                         
  -7  -6  11          0.79          0.91         4.03 o                         
  -6  -6  11          3.50         -0.38         3.61 o                         
  -5  -6  11          2.10          6.14         4.17 o                         
  -4  -6  11          5.60          0.72         3.59 o                         
  -3  -6  11          0.76          4.78         4.38 o                         
  -1  -6  11          2.15          2.01         2.08 o                         
   0  -6  11          0.21          2.93         2.80 o                         
   1  -6  11          0.57         -0.02         1.62 o                         
   2  -6  11          1.95          2.73         1.90 o                         
  -8  -5  11          4.91          6.01         4.08 o                         
  -7  -5  11          0.64          0.82         3.96 o                         
  -6  -5  11         35.68         32.71         6.45 o                         
  -5  -5  11         59.64         57.73         7.84 o                         
  -4  -5  11         60.91         44.69         8.37 o                         
  -3  -5  11          7.49          1.09         3.57 o                         
  -2  -5  11         26.16         24.11         5.42 o                         
  -1  -5  11         63.27         63.41         2.88 o                         
   0  -5  11         55.07         63.46         4.91 o                         
   1  -5  11         59.23         64.77         4.07 o                         
   2  -5  11          7.56          4.83         2.10 o                         
  -8  -4  11          3.95          5.92         4.27 o                         
  -7  -4  11         46.63         33.21         6.51 o                         
  -6  -4  11         22.56         18.73         5.09 o                         
  -5  -4  11         10.92          1.97         3.69 o                         
  -4  -4  11        115.93        122.14         9.56 o                         
  -3  -4  11         48.48         46.92         6.88 o                         
  -2  -4  11        115.02        123.17         5.23 o                         
  -1  -4  11          9.75         12.49         1.68 o                         
   0  -4  11         10.12         10.62         3.95 o                         
   1  -4  11         25.24         26.39         2.97 o                         
   2  -4  11          9.56         11.19         2.43 o                         
   3  -4  11          3.82          4.92         2.27 o                         
  -8  -3  11          9.13          6.32         4.24 o                         
  -7  -3  11         15.16         21.92         5.53 o                         
  -6  -3  11         58.93         53.08         7.64 o                         
  -5  -3  11        177.04        197.29        14.53 o                         
  -4  -3  11         90.01         98.26         8.85 o                         
  -3  -3  11          6.02          4.72         1.16 o                         
  -2  -3  11         12.88         13.19         1.51 o                         
  -1  -3  11        121.69        120.64         4.63 o                         
   0  -3  11         68.69         68.08         4.61 o                         
   1  -3  11        105.60        113.89         5.29 o                         
   2  -3  11          6.78          8.75         2.33 o                         
   3  -3  11          2.31          0.81         2.01 o                         
  -8  -2  11         32.23         41.36         7.20 o                         
  -7  -2  11         70.09         74.96         8.02 o                         
  -6  -2  11         24.94         16.18         4.85 o                         
  -5  -2  11         22.47         20.07         5.01 o                         
  -4  -2  11        119.92        111.92         4.75 o                         
  -3  -2  11         90.89         92.33         3.45 o                         
  -2  -2  11         75.65         69.15         3.12 o                         
  -1  -2  11         46.05         48.20         2.92 o                         
   0  -2  11          3.89          4.47         2.71 o                         
   1  -2  11         12.51         12.52         3.34 o                         
   2  -2  11         55.62         57.45         4.19 o                         
   3  -2  11         21.45         24.50         3.30 o                         
  -8  -1  11          4.74          4.67         1.79 o                         
  -7  -1  11          5.60          4.79         1.56 o                         
  -6  -1  11         23.88         15.55         1.74 o                         
  -5  -1  11         65.55         60.52         2.81 o                         
  -4  -1  11         42.45         48.10         2.61 o                         
  -3  -1  11         84.09         81.12         3.54 o                         
  -2  -1  11         21.73         20.20         2.68 o                         
  -1  -1  11         70.16         71.03         5.96 o                         
   0  -1  11         90.75         81.48         5.20 o                         
   1  -1  11         48.13         52.74         4.22 o                         
   2  -1  11         15.55         15.55         4.41 o                         
   3  -1  11          4.35          8.32         2.47 o                         
  -8   0  11          8.42         12.07         4.70 o                         
  -7   0  11          1.06         -0.44         3.01 o                         
  -6   0  11          4.95          4.53         1.90 o                         
  -5   0  11          5.49          8.12         1.45 o                         
  -4   0  11         16.19         17.95         1.85 o                         
  -3   0  11         19.23         22.50         2.75 o                         
  -2   0  11         17.89         23.30         2.22 o                         
  -1   0  11         11.17         13.74         2.60 o                         
   0   0  11          0.63          5.11         2.14 o                         
   1   0  11          0.13         -1.91         1.91 o                         
   2   0  11          7.98          5.36         2.54 o                         
   3   0  11         38.39         35.07         3.73 o                         
  -8   1  11          4.49          3.66         1.98 o                         
  -7   1  11          5.36          0.57         1.71 o                         
  -6   1  11         18.30         12.62         2.15 o                         
  -5   1  11         56.52         54.06         2.77 o                         
  -4   1  11         34.64         40.24         2.50 o                         
  -3   1  11         85.20         82.11         3.52 o                         
  -2   1  11         21.59         20.45         5.33 o                         
  -1   1  11         60.54         57.24         4.45 o                         
   0   1  11         84.84         75.62         5.23 o                         
   1   1  11         40.42         34.27         5.19 o                         
   2   1  11         16.47         16.61         3.31 o                         
   3   1  11          4.92          1.10         2.66 o                         
  -8   2  11         35.31         38.83         3.65 o                         
  -7   2  11         62.47         59.19         6.50 o                         
  -6   2  11         24.08         23.30         2.22 o                         
  -5   2  11         22.12         20.50         1.51 o                         
  -4   2  11        109.07        112.44         8.54 o                         
  -3   2  11         93.45         95.34         5.30 o                         
  -2   2  11         70.53         72.91         4.82 o                         
  -1   2  11         49.26         46.70         3.97 o                         
   0   2  11          3.76          1.55         2.17 o                         
   1   2  11         10.87         10.12         4.16 o                         
   2   2  11         51.76         57.71         9.00 o                         
   3   2  11         22.36         26.09         5.97 o                         
  -8   3  11          8.51         12.40         2.65 o                         
  -7   3  11         14.89         22.82         4.40 o                         
  -6   3  11         62.04         65.87         4.54 o                         
  -5   3  11        175.78        178.46         9.25 o                         
  -4   3  11         94.57         91.06         5.31 o                         
  -3   3  11          7.68          6.10         2.61 o                         
  -2   3  11         12.24         11.60         2.63 o                         
  -1   3  11        117.12        113.78         6.36 o                         
   0   3  11         68.76         73.46         7.26 o                         
   1   3  11        103.15        113.51         6.75 o                         
   2   3  11          7.85          9.46         3.96 o                         
   3   3  11          2.55         -1.75         3.07 o                         
  -8   4  11          2.57          2.54         2.42 o                         
  -7   4  11         50.33         55.26         9.63 o                         
  -6   4  11         19.95         19.59         3.83 o                         
  -5   4  11         10.94         10.19         2.55 o                         
  -4   4  11        121.18        128.31         6.50 o                         
  -3   4  11         47.12         46.12         4.13 o                         
  -2   4  11        119.92        127.94         6.65 o                         
  -1   4  11          9.35         12.14         3.38 o                         
   0   4  11          9.88         12.74         3.11 o                         
   1   4  11         26.24         25.54         4.27 o                         
   2   4  11         10.97         16.41         4.67 o                         
   3   4  11          4.53          6.12         4.49 o                         
  -8   5  11          4.90          9.88         3.96 o                         
  -7   5  11          1.02          2.66         1.95 o                         
  -6   5  11         40.91         34.71         3.87 o                         
  -5   5  11         65.32         61.93         4.75 o                         
  -4   5  11         67.19         58.27         4.36 o                         
  -3   5  11          6.25          1.61         2.21 o                         
  -2   5  11         25.56         17.20         3.11 o                         
  -1   5  11         68.45         67.51         5.13 o                         
   0   5  11         56.53         61.43         5.14 o                         
   1   5  11         64.74         60.31         5.55 o                         
   2   5  11          6.63         10.10         4.28 o                         
  -7   6  11          1.84          4.48         3.31 o                         
  -6   6  11          4.16          1.83         2.34 o                         
  -5   6  11          1.98          3.88         2.54 o                         
  -4   6  11          7.37          4.55         2.78 o                         
  -3   6  11          0.26         -1.91         1.91 o                         
  -2   6  11          1.40          1.49         2.23 o                         
  -1   6  11          2.41          2.10         2.73 o                         
   0   6  11          0.27         -0.28         2.32 o                         
   1   6  11          0.62         -0.81         3.80 o                         
   2   6  11          3.55          9.68         4.17 o                         
  -7   7  11          3.57          0.38         4.02 o                         
  -6   7  11          2.89          5.82         2.47 o                         
  -5   7  11         11.01          9.08         2.81 o                         
  -4   7  11          6.05          5.92         2.47 o                         
  -3   7  11         29.26         28.45         3.85 o                         
  -2   7  11         15.18         17.44         3.28 o                         
  -1   7  11         10.28          5.16         3.77 o                         
   0   7  11         47.96         41.12         4.71 o                         
   1   7  11          1.15          4.68         3.91 o                         
   2   7  11          6.30          7.31         4.62 o                         
  -6   8  11         17.30         18.37         3.34 o                         
  -5   8  11         10.11          7.80         2.80 o                         
  -4   8  11         27.17         21.69         3.48 o                         
  -3   8  11         68.34         68.87         5.10 o                         
  -2   8  11         48.34         49.58         8.71 o                         
  -1   8  11         26.85         24.53         5.35 o                         
   0   8  11          0.21          3.92         2.67 o                         
   1   8  11          6.57          5.33         4.28 o                         
  -5   9  11         35.93         39.97         4.27 o                         
  -4   9  11         52.99         48.42         4.72 o                         
  -3   9  11         21.53         27.70         4.02 o                         
  -2   9  11          5.49          6.69         2.91 o                         
  -1   9  11         24.67         29.97         4.31 o                         
   0   9  11         35.25         38.99         4.94 o                         
  -4  10  11         15.64         12.47         3.00 o                         
  -3  10  11         26.38         33.67         4.22 o                         
  -2  10  11         40.07         37.96         8.57 o                         
  -1  10  11         25.90         29.29         4.39 o                         
  -3  -9  12         20.57         16.08         5.47 o                         
  -5  -8  12         32.39         36.39         6.98 o                         
  -4  -8  12         11.45         14.59         5.31 o                         
  -3  -8  12         19.90         23.86         6.01 o                         
  -2  -8  12          3.15          7.84         4.32 o                         
  -1  -8  12         17.04         23.14         5.57 o                         
  -6  -7  12         20.83         20.94         5.91 o                         
  -5  -7  12          9.73          5.29         4.47 o                         
  -4  -7  12         32.49         34.90         6.70 o                         
  -3  -7  12         15.94         28.93         6.16 o                         
  -2  -7  12         12.96         13.12         5.15 o                         
  -1  -7  12         14.81         13.00         1.95 o                         
   0  -7  12          8.82          9.88         4.52 o                         
  -6  -6  12         10.37          6.54         4.83 o                         
  -5  -6  12          2.38         -2.13         3.64 o                         
  -4  -6  12         11.98         17.02         5.11 o                         
  -3  -6  12         44.93         46.94         7.15 o                         
  -2  -6  12         39.45         43.46         7.22 o                         
  -1  -6  12         26.07         21.24         2.60 o                         
   0  -6  12          1.80         -1.62         1.62 o                         
   1  -6  12          4.96          5.80         2.56 o                         
  -7  -5  12          6.58          5.34         4.65 o                         
  -6  -5  12         33.09         27.05         6.15 o                         
  -5  -5  12         10.25          7.12         4.38 o                         
  -4  -5  12         46.43         43.11         7.15 o                         
  -3  -5  12         23.18         23.14         5.64 o                         
  -2  -5  12         31.43         29.64         3.21 o                         
  -1  -5  12         40.20         46.38         4.41 o                         
   0  -5  12          5.40          1.25         2.48 o                         
   1  -5  12          4.99          4.24         5.78 o                         
  -7  -4  12          7.11         13.91         5.34 o                         
  -6  -4  12         11.92         24.83         6.05 o                         
  -5  -4  12         23.74         30.08         6.27 o                         
  -4  -4  12         68.79         70.63         8.00 o                         
  -3  -4  12         13.88         15.12         4.95 o                         
  -2  -4  12          6.90          9.11         1.89 o                         
  -1  -4  12         70.62         74.25         3.37 o                         
   0  -4  12          5.61          6.97         2.44 o                         
   1  -4  12         44.12         38.77         6.08 o                         
  -7  -3  12         37.09         36.95         7.08 o                         
  -6  -3  12          0.64          2.79         4.12 o                         
  -5  -3  12          9.53          6.96         4.24 o                         
  -4  -3  12         60.87         66.88         7.81 o                         
  -3  -3  12         30.43         33.66         1.91 o                         
  -2  -3  12         76.80         75.16         3.23 o                         
  -1  -3  12         18.28         17.25         2.07 o                         
   0  -3  12          3.62          8.56         4.51 o                         
   1  -3  12          1.12          0.36         2.27 o                         
   2  -3  12         21.74         23.20         6.06 o                         
  -7  -2  12          3.67          3.22         3.91 o                         
  -6  -2  12         44.03         48.74         7.57 o                         
  -5  -2  12         35.31         35.93         3.72 o                         
  -4  -2  12         54.83         55.94         5.15 o                         
  -3  -2  12          9.72         11.68         1.43 o                         
  -2  -2  12          0.96         -0.96         1.67 o                         
  -1  -2  12         42.98         42.26         3.96 o                         
   0  -2  12         22.25         17.11         3.12 o                         
   1  -2  12         27.12         29.85         3.89 o                         
   2  -2  12          8.55          5.45         2.82 o                         
  -8  -1  12         12.03         13.44         2.07 o                         
  -7  -1  12         17.88         23.76         2.28 o                         
  -6  -1  12         24.42         30.84         2.92 o                         
  -5  -1  12         13.46         11.95         1.56 o                         
  -4  -1  12         42.08         47.33         2.66 o                         
  -3  -1  12         45.09         46.34         2.68 o                         
  -2  -1  12         39.85         43.24         2.72 o                         
  -1  -1  12          5.21          7.01         2.42 o                         
   0  -1  12         11.60         12.32         2.84 o                         
   1  -1  12          3.63          4.72         2.49 o                         
   2  -1  12          1.30          1.81         2.69 o                         
  -8   0  12         14.02         15.58         3.59 o                         
  -7   0  12         20.49         25.73         3.43 o                         
  -6   0  12          8.57         18.71         1.91 o                         
  -5   0  12          4.09          5.93         2.11 o                         
  -4   0  12          1.04         -0.10         1.86 o                         
  -3   0  12         93.76        107.32         4.82 o                         
  -2   0  12         67.87         67.25         4.67 o                         
  -1   0  12        121.21        134.38        10.72 o                         
   0   0  12          4.20          5.87         3.56 o                         
   1   0  12          0.18         -0.12         2.17 o                         
   2   0  12         30.25         32.67         4.36 o                         
  -8   1  12         11.94         16.45         2.60 o                         
  -7   1  12         18.22         20.87         2.90 o                         
  -6   1  12         25.14         29.03         2.74 o                         
  -5   1  12         15.56         14.48         1.67 o                         
  -4   1  12         42.78         44.84         3.72 o                         
  -3   1  12         40.32         40.53         2.90 o                         
  -2   1  12         34.44         35.57         4.29 o                         
  -1   1  12          5.46          6.66         2.68 o                         
   0   1  12         12.79         10.88         3.58 o                         
   1   1  12          3.65          3.68         2.72 o                         
   2   1  12          0.76         -0.08         2.43 o                         
  -7   2  12          4.06          9.33         2.45 o                         
  -6   2  12         42.67         47.05         4.18 o                         
  -5   2  12         32.36         35.02         4.36 o                         
  -4   2  12         51.13         56.72         4.53 o                         
  -3   2  12         11.93         14.37         3.36 o                         
  -2   2  12          0.98          1.33         2.16 o                         
  -1   2  12         41.33         40.02         4.37 o                         
   0   2  12         20.51         18.86         3.52 o                         
   1   2  12         26.31         26.40         6.22 o                         
   2   2  12         10.14          7.29         3.26 o                         
  -7   3  12         38.74         42.97         4.03 o                         
  -6   3  12          1.75          2.12         2.30 o                         
  -5   3  12          8.15          6.73         2.82 o                         
  -4   3  12         61.01         65.40         4.71 o                         
  -3   3  12         30.80         32.81         4.91 o                         
  -2   3  12         73.13         72.24         7.64 o                         
  -1   3  12         18.00         17.69         3.51 o                         
   0   3  12          2.42          5.23         2.82 o                         
   1   3  12          1.24          1.90         2.49 o                         
   2   3  12         23.30         22.29         4.18 o                         
  -7   4  12          6.82         12.02         3.03 o                         
  -6   4  12         12.61         20.79         4.19 o                         
  -5   4  12         25.46         27.54         3.53 o                         
  -4   4  12         67.67         70.69         5.04 o                         
  -3   4  12         10.48         15.91         3.95 o                         
  -2   4  12          6.29          5.91         2.61 o                         
  -1   4  12         71.42         72.72         5.40 o                         
   0   4  12          4.85          7.41         4.38 o                         
   1   4  12         46.56         47.87         6.76 o                         
  -7   5  12          8.12          8.81         2.71 o                         
  -6   5  12         32.03         30.64         5.14 o                         
  -5   5  12          9.30          4.95         3.65 o                         
  -4   5  12         46.64         50.29         8.68 o                         
  -3   5  12         24.44         11.84         4.13 o                         
  -2   5  12         35.33         42.61         5.43 o                         
  -1   5  12         37.63         43.89         4.72 o                         
   0   5  12          4.42          5.69         2.80 o                         
   1   5  12          4.91          4.65         3.03 o                         
  -6   6  12         10.47          4.36         4.28 o                         
  -5   6  12          3.64          4.18         5.02 o                         
  -4   6  12         13.38         13.19         2.94 o                         
  -3   6  12         44.59         56.78         4.99 o                         
  -2   6  12         38.63         37.29         6.53 o                         
  -1   6  12         26.51         27.43         4.73 o                         
   0   6  12          1.91         -0.37         2.50 o                         
   1   6  12          6.33          8.24         3.08 o                         
  -6   7  12         21.82         22.99         4.69 o                         
  -5   7  12         11.11          7.90         3.02 o                         
  -4   7  12         32.42         34.25         6.06 o                         
  -3   7  12         14.05         17.96         3.48 o                         
  -2   7  12         11.17          9.41         3.04 o                         
  -1   7  12         17.33         21.46         3.86 o                         
   0   7  12          9.22         10.44         3.43 o                         
  -5   8  12         29.42         27.28         7.77 o                         
  -4   8  12         10.05          5.34         3.81 o                         
  -3   8  12         22.77         16.25         3.48 o                         
  -2   8  12          3.43          3.35         2.60 o                         
  -1   8  12         15.61         23.19         3.87 o                         
  -3   9  12         21.78         25.54         3.95 o                         
  -2   9  12         21.26         29.94         6.01 o                         
  -5  -6  13         32.90         26.03         6.60 o                         
  -4  -6  13         68.34         81.79         9.38 o                         
  -3  -6  13          1.04         -0.73         4.04 o                         
  -2  -6  13          1.50         -3.51         3.51 o                         
  -5  -5  13          4.19          3.88         4.62 o                         
  -4  -5  13          9.76          7.75         4.83 o                         
  -3  -5  13         48.23         36.94         6.70 o                         
  -2  -5  13         22.21         15.54         2.97 o                         
  -1  -5  13         18.00          9.53         2.28 o                         
  -6  -4  13          8.72          6.51         4.47 o                         
  -5  -4  13         15.48          8.31         5.14 o                         
  -4  -4  13         14.03         10.57         4.68 o                         
  -3  -4  13          0.98         -1.21         3.96 o                         
  -2  -4  13         19.65         15.12         4.46 o                         
  -1  -4  13          2.64          3.08         4.18 o                         
   0  -4  13         15.03         15.51         3.06 o                         
  -6  -3  13          1.11          0.85         4.28 o                         
  -5  -3  13          1.52         -2.37         3.37 o                         
  -4  -3  13          4.14         -3.11         3.51 o                         
  -3  -3  13          0.05         -0.92         1.61 o                         
  -2  -3  13          5.73          4.34         2.72 o                         
  -1  -3  13          8.72          3.98         2.17 o                         
   0  -3  13          4.28         -0.05         2.20 o                         
  -6  -2  13         19.41         12.48         5.25 o                         
  -5  -2  13          1.96         -3.19         3.19 o                         
  -4  -2  13          7.90          9.21         1.20 o                         
  -3  -2  13          3.89          5.21         1.93 o                         
  -2  -2  13          7.60          5.04         2.13 o                         
  -1  -2  13          9.56          9.83         2.58 o                         
   0  -2  13         10.99          7.76         2.81 o                         
  -7  -1  13         25.79         29.46         7.06 o                         
  -6  -1  13          3.51          7.68         1.34 o                         
  -5  -1  13          3.30          4.37         1.37 o                         
  -4  -1  13          9.31         10.80         1.45 o                         
  -3  -1  13         42.82         46.08         2.78 o                         
  -2  -1  13         16.89         15.81         2.80 o                         
  -1  -1  13         28.20         27.84         3.66 o                         
   0  -1  13          8.85          5.45         2.71 o                         
  -7   0  13          7.79          1.06         4.71 o                         
  -6   0  13         89.41         97.40         5.10 o                         
  -5   0  13         55.50         61.25         4.00 o                         
  -4   0  13        104.30        112.71         4.49 o                         
  -3   0  13          0.69          0.02         1.83 o                         
  -2   0  13          3.33          2.54         2.21 o                         
  -1   0  13         94.79         96.88         6.13 o                         
   0   0  13         16.28         12.37         3.13 o                         
  -7   1  13         27.89         39.62         5.28 o                         
  -6   1  13          4.01          8.91         2.23 o                         
  -5   1  13          3.70          1.40         2.17 o                         
  -4   1  13         10.43         12.47         2.58 o                         
  -3   1  13         50.99         59.40         6.22 o                         
  -2   1  13         19.44         19.19         3.22 o                         
  -1   1  13         29.96         29.77         3.85 o                         
   0   1  13          9.94          9.53         6.37 o                         
  -6   2  13         22.63         18.05         2.78 o                         
  -5   2  13          3.01          1.73         1.98 o                         
  -4   2  13          9.21          6.14         2.34 o                         
  -3   2  13          3.80          2.22         2.28 o                         
  -2   2  13          7.24          7.82         2.69 o                         
  -1   2  13         11.84         13.81         3.20 o                         
   0   2  13         13.91          6.34         4.34 o                         
  -6   3  13          1.07          2.06         6.79 o                         
  -5   3  13          1.91          4.32         2.23 o                         
  -4   3  13          3.02          1.78         2.18 o                         
  -3   3  13          0.42          0.21         2.15 o                         
  -2   3  13          4.15          6.58         2.62 o                         
  -1   3  13          8.92         10.53         3.58 o                         
   0   3  13          4.98          6.65         3.03 o                         
  -6   4  13          6.56          4.73         2.36 o                         
  -5   4  13         14.90         13.17         3.04 o                         
  -4   4  13         12.46         11.71         2.95 o                         
  -3   4  13          1.10          0.36         2.34 o                         
  -2   4  13         19.64         20.97         3.54 o                         
  -1   4  13          1.37         -0.76         2.16 o                         
   0   4  13         14.14         12.25         3.39 o                         
  -5   5  13          4.27          4.44         2.56 o                         
  -4   5  13          8.73          9.47         3.02 o                         
  -3   5  13         43.60         38.57         4.39 o                         
  -2   5  13         18.64         14.25         3.34 o                         
  -1   5  13         17.19         17.07         3.71 o                         
  -5   6  13         33.17         29.66         3.98 o                         
  -4   6  13         68.06         75.29         5.53 o                         
  -3   6  13          1.04          1.72         2.36 o                         
  -2   6  13          2.03          4.89         2.85 o                         
  -4  -3  14          1.00         -3.57         3.64 o                         
  -3  -3  14          2.36         -3.60         3.60 o                         
  -4  -2  14          3.90         -2.88         3.61 o                         
  -3  -2  14          7.31         10.17         2.02 o                         
  -2  -2  14         11.13         12.90         2.67 o                         
  -5  -1  14          6.40         10.90         2.31 o                         
  -4  -1  14         11.95         11.16         1.98 o                         
  -3  -1  14          6.00          1.39         4.33 o                         
  -2  -1  14          5.87          4.20         3.00 o                         
  -5   0  14         28.41         37.05         7.27 o                         
  -4   0  14         29.28         35.27         4.38 o                         
  -3   0  14        131.00        134.59         6.90 o                         
  -2   0  14         16.60         20.55         4.65 o                         
  -5   1  14          7.65          5.33         2.02 o                         
  -4   1  14         13.48         17.25         2.90 o                         
  -3   1  14          5.72          7.00         2.54 o                         
  -2   1  14          6.11          4.93         3.09 o                         
  -4   2  14          4.53          2.60         2.35 o                         
  -3   2  14          8.92          9.17         2.93 o                         
  -2   2  14         13.83         12.51         3.24 o                         
  -4   3  14          1.20          3.55         2.39 o                         
  -3   3  14          2.36          0.91         2.35 o                         
                                                                                
