# Supplementary material for: Mol­ecular and crystal structures of six poly(arylsulfin­yl)- and poly(aryl­sulfan­yl)fer­ro­cenes
Source: Acta Crystallogr C Struct Chem. 2024 Oct 4;80(Pt 11):716–27. doi: 10.1107/S2053229624009318 (PMC11535883; doi:10.1107/S2053229624009318)
Supplement: Supplementary file 3 [file c-80-00716-compd_2bsup3.hkl]

data_compd_2b                                                                   
_shelx_title ' shelxt_b.res in P2(1)'                                           
_shelx_refln_list_code          4                                               
_shelx_F_calc_maximum      361.14                                               
_exptl_crystal_F_000       960.00                                               
_reflns_d_resolution_high  0.7493                                               
                                                                                
loop_                                                                           
 _space_group_symop_operation_xyz                                               
 'x, y, z'                                                                      
 '-x, y+1/2, -z'                                                                
                                                                                
_cell_length_a    17.1882                                                       
_cell_length_b     6.0383                                                       
_cell_length_c    20.4271                                                       
_cell_angle_alpha  90.000                                                       
_cell_angle_beta   95.995                                                       
_cell_angle_gamma  90.000                                                       
                                                                                
_shelx_F_squared_multiplier     1.000                                           
                                                                                
loop_                                                                           
 _refln_index_h                                                                 
 _refln_index_k                                                                 
 _refln_index_l                                                                 
 _refln_F_squared_calc                                                          
 _refln_F_squared_meas                                                          
 _refln_F_squared_sigma                                                         
 _refln_observed_status                                                         
   2  -7   0         93.72        151.07        27.90 o                         
   3  -7   0         25.69         44.26        21.31 o                         
   4  -7   0         26.29         47.01        21.17 o                         
   5  -7   0         52.38         75.18        13.86 o                         
   6  -7   0        125.60        130.74        16.03 o                         
   7  -7   0         81.63        107.21        14.89 o                         
   8  -7   0         53.16         49.62        13.28 o                         
   9  -7   0         32.38         31.80        17.16 o                         
  10  -7   0         34.92         58.83        14.06 o                         
  11  -7   0         37.84         43.29        17.75 o                         
   1  -6   0        128.61        159.45        26.39 o                         
   2  -6   0        155.48        154.73        14.71 o                         
   3  -6   0         23.09         21.77        10.14 o                         
   4  -6   0        333.01        317.82        18.45 o                         
   5  -6   0        125.64        128.38        13.98 o                         
   6  -6   0         56.31         89.49        13.00 o                         
   7  -6   0        111.24        116.00        14.19 o                         
   8  -6   0        328.04        303.70        19.06 o                         
   9  -6   0         88.03        100.78        16.39 o                         
  10  -6   0        137.56        144.13        15.91 o                         
  11  -6   0          0.20         21.32        11.80 o                         
  12  -6   0         72.63        114.43        15.36 o                         
  13  -6   0         33.04         23.48        12.04 o                         
  14  -6   0         46.38         62.88        13.58 o                         
  15  -6   0         25.98         33.68        16.32 o                         
   1  -5   0         39.23         40.76         9.69 o                         
   2  -5   0        671.32        598.31        21.19 o                         
   3  -5   0        444.62        445.46        18.31 o                         
   4  -5   0        344.33        333.66        16.72 o                         
   5  -5   0        193.11        213.81        14.84 o                         
   6  -5   0       1307.47       1277.59        31.76 o                         
   7  -5   0         26.74         50.53        10.81 o                         
   8  -5   0        305.04        335.25        17.81 o                         
   9  -5   0        223.37        221.94        16.46 o                         
  10  -5   0        135.05        148.07        24.06 o                         
  11  -5   0         39.38         25.19        10.52 o                         
  12  -5   0         85.60         75.91        12.92 o                         
  13  -5   0         55.47         73.47        30.03 o                         
  14  -5   0        183.63        194.09        18.73 o                         
  15  -5   0         65.58         80.28        13.60 o                         
  16  -5   0        251.81        272.67        20.16 o                         
  17  -5   0          9.08         11.61        11.44 o                         
   0  -4   0       4531.30       4578.56        91.27 o                         
   1  -4   0        160.19        153.36         8.41 o                         
   2  -4   0        297.41        348.90        14.31 o                         
   3  -4   0        174.14        172.45        11.33 o                         
   4  -4   0       2807.64       2651.33        49.01 o                         
   5  -4   0        120.89        130.50        12.94 o                         
   6  -4   0        462.49        464.53        17.36 o                         
   7  -4   0        304.84        273.81        14.10 o                         
   8  -4   0       1042.96        997.50        21.86 o                         
   9  -4   0        485.75        497.40        18.79 o                         
  10  -4   0        393.26        397.43        18.01 o                         
  11  -4   0         13.73         22.15         9.61 o                         
  12  -4   0         41.32         38.75        10.49 o                         
  13  -4   0         89.82        104.27        13.00 o                         
  14  -4   0        550.57        562.42        23.22 o                         
  15  -4   0        109.84        107.07        14.16 o                         
  16  -4   0        190.73        182.35        17.54 o                         
  17  -4   0         34.01         31.36        12.10 o                         
  18  -4   0        112.18        112.45        24.85 o                         
  19  -4   0        118.14         95.91        14.95 o                         
   1  -3   0       1375.81       1364.27        19.09 o                         
   2  -3   0       3876.14       3812.23        53.87 o                         
   3  -3   0        514.77        541.08        15.34 o                         
   4  -3   0        552.88        537.62        15.84 o                         
   5  -3   0         37.70         34.96         5.89 o                         
   6  -3   0       3354.37       3418.08        50.46 o                         
   7  -3   0         70.21         76.19         6.74 o                         
   8  -3   0       1589.77       1651.97        34.02 o                         
   9  -3   0        202.85        196.12        13.99 o                         
  10  -3   0        997.39        940.23        21.45 o                         
  11  -3   0        352.14        330.00        16.00 o                         
  12  -3   0       1367.58       1365.35        32.50 o                         
  13  -3   0        434.36        455.40        19.31 o                         
  14  -3   0        672.60        627.01        23.19 o                         
  15  -3   0        580.91        642.91        24.15 o                         
  16  -3   0        840.26        858.69        35.67 o                         
  17  -3   0        177.74        183.44        20.69 o                         
  18  -3   0         20.75         62.56        12.86 o                         
  19  -3   0        133.27        147.46        15.80 o                         
  20  -3   0        118.30        120.52        19.90 o                         
  21  -3   0          4.62         24.15        12.87 o                         
   1  -2   0       2863.79       2748.70        31.32 o                         
   2  -2   0       3755.28       3900.40        51.68 o                         
   3  -2   0        978.09        944.82        16.93 o                         
   4  -2   0       7912.87       7890.17        90.40 o                         
   5  -2   0        218.62        206.39         7.53 o                         
   6  -2   0       1037.25       1000.80        17.24 o                         
   7  -2   0        420.39        426.29         8.45 o                         
   8  -2   0       4211.64       4143.12        46.93 o                         
   9  -2   0         83.79         72.81         5.08 o                         
  10  -2   0       2033.91       1966.45        27.99 o                         
  11  -2   0        643.78        602.66        15.62 o                         
  12  -2   0        884.11        818.66        16.73 o                         
  13  -2   0        151.09        148.44         7.46 o                         
  14  -2   0        843.73        785.63        17.18 o                         
  15  -2   0        180.99        208.45        15.74 o                         
  16  -2   0         94.62         94.52        12.68 o                         
  17  -2   0        110.17         97.58        13.11 o                         
  18  -2   0        930.27        971.12        36.39 o                         
  19  -2   0        162.17        182.86        17.42 o                         
  20  -2   0         20.21         21.38        11.71 o                         
  21  -2   0         20.36         23.56        13.80 o                         
  22  -2   0        162.92        191.20        22.91 o                         
   1  -1   0        657.13        578.31        10.24 o                         
   2  -1   0      28105.72      28059.37       660.62 o                         
   3  -1   0       1264.80       1273.07        18.40 o                         
   4  -1   0       2284.65       2238.80        25.26 o                         
   5  -1   0       9683.75       9861.22       175.05 o                         
   6  -1   0       9699.05       9504.37       140.62 o                         
   7  -1   0       2153.42       2288.73        27.24 o                         
   8  -1   0       4967.51       5111.32        55.97 o                         
   9  -1   0        188.38        174.93         7.86 o                         
  10  -1   0       6215.44       6322.59        68.68 o                         
  11  -1   0          7.42         10.65         3.87 o                         
  12  -1   0       3700.23       3665.75        60.22 o                         
  13  -1   0       1051.00       1022.56        20.76 o                         
  14  -1   0        198.06        207.56        10.33 o                         
  15  -1   0        150.80        173.67        10.31 o                         
  16  -1   0       1086.62       1058.41        23.40 o                         
  17  -1   0        466.06        470.77        15.51 o                         
  18  -1   0        101.80        108.56        11.16 o                         
  19  -1   0        310.24        326.79        16.92 o                         
  20  -1   0        269.76        272.26        16.30 o                         
  21  -1   0         22.61         35.49        11.97 o                         
  22  -1   0          0.76         10.29         7.88 o                         
   3   0   0          5.35         11.03         1.93 o                         
   4   0   0       3609.40       3734.43        39.45 o                         
   6   0   0       1356.35       1409.91        17.45 o                         
   7   0   0       1125.45       1176.10        15.74 o                         
   8   0   0        429.45        473.27         9.16 o                         
   9   0   0         19.08         18.30         3.80 o                         
  10   0   0        571.89        543.29        11.32 o                         
  11   0   0       1051.40        966.15        15.59 o                         
  12   0   0       1535.10       1647.05        25.64 o                         
  13   0   0        681.34        693.79        16.38 o                         
  14   0   0       1099.60       1135.32        26.76 o                         
  15   0   0        174.57        184.12        11.37 o                         
  16   0   0        861.93        832.88        19.98 o                         
  17   0   0         22.81         40.41         8.71 o                         
  18   0   0       1400.22       1410.58        34.38 o                         
  19   0   0        216.66        219.24        16.37 o                         
  20   0   0          2.26         13.64        10.25 o                         
  21   0   0         21.31         38.51        11.26 o                         
  22   0   0        394.35        441.76        21.38 o                         
   1   1   0        659.51        573.79         6.71 o                         
   2   1   0      27854.70      28707.24       663.43 o                         
   3   1   0       1273.95       1310.31        18.42 o                         
   4   1   0       2283.80       2255.59        25.22 o                         
   5   1   0       9501.58       9635.68       142.35 o                         
   6   1   0       9772.68       9580.76       108.09 o                         
   7   1   0       2166.72       2325.84        27.24 o                         
   8   1   0       4953.21       5167.84        55.99 o                         
   9   1   0        177.00        163.07         5.87 o                         
  10   1   0       6177.98       6258.73        75.76 o                         
  11   1   0          7.97          6.78         3.90 o                         
  12   1   0       3709.87       3660.27        47.54 o                         
  13   1   0       1144.58       1050.99        23.67 o                         
  14   1   0        187.94        181.75        10.04 o                         
  15   1   0        159.03        157.82        11.44 o                         
  16   1   0       1080.29       1056.25        26.30 o                         
  17   1   0        439.59        456.60        17.75 o                         
  18   1   0         97.36        124.86        12.43 o                         
  19   1   0        312.92        308.50        16.23 o                         
  20   1   0        254.24        246.98        32.86 o                         
  21   1   0         23.06         22.26        15.41 o                         
  22   1   0          0.47         -1.23        14.04 o                         
   0   2   0      12670.67      12930.92       228.80 o                         
   1   2   0       2902.37       2782.27        28.76 o                         
   2   2   0       3737.27       3850.18        34.37 o                         
   3   2   0       1042.52       1025.45        11.96 o                         
   4   2   0       7850.74       7781.70        75.49 o                         
   5   2   0        248.35        240.26         6.51 o                         
   6   2   0       1135.31       1110.95        13.51 o                         
   7   2   0        354.91        373.91         7.96 o                         
   8   2   0       4266.27       4156.44        46.90 o                         
   9   2   0         86.33         73.42         4.41 o                         
  10   2   0       2103.42       2040.22        28.13 o                         
  11   2   0        611.30        605.46        13.41 o                         
  12   2   0        863.91        787.19        16.20 o                         
  13   2   0        145.24        154.35        10.28 o                         
  14   2   0        763.94        705.33        17.96 o                         
  15   2   0        163.25        161.37         9.59 o                         
  16   2   0         90.30        114.99        16.50 o                         
  17   2   0        109.85        127.88        17.60 o                         
  18   2   0        926.14        907.39        35.89 o                         
  19   2   0        179.53        197.60        21.64 o                         
  20   2   0         22.38         32.90        15.20 o                         
  21   2   0         21.56         42.35        16.09 o                         
  22   2   0        170.53        186.43        23.72 o                         
   1   3   0       1376.50       1405.34        16.58 o                         
   2   3   0       3992.49       3902.32        35.98 o                         
   3   3   0        484.72        496.67         8.22 o                         
   4   3   0        598.05        555.89         9.28 o                         
   5   3   0         43.92         43.50         3.67 o                         
   6   3   0       3465.78       3509.56        37.87 o                         
   7   3   0         78.74         73.07         4.31 o                         
   8   3   0       1619.09       1654.78        23.06 o                         
   9   3   0        183.60        188.68         5.74 o                         
  10   3   0       1100.45       1024.48        14.84 o                         
  11   3   0        386.13        372.96        15.50 o                         
  12   3   0       1327.85       1321.37        32.15 o                         
  13   3   0        480.82        485.18        40.14 o                         
  14   3   0        656.09        635.19        27.73 o                         
  15   3   0        563.95        610.93        28.40 o                         
  16   3   0        835.00        861.89        34.74 o                         
  17   3   0        176.28        138.97        23.78 o                         
  18   3   0         17.04         46.58        15.16 o                         
  19   3   0        131.79        157.72        20.18 o                         
  20   3   0        124.97        170.74        22.58 o                         
  21   3   0          4.08          1.65        29.07 o                         
   0   4   0       4602.14       4477.44        90.19 o                         
   1   4   0        172.09        168.35         6.71 o                         
   2   4   0        304.23        371.20         8.64 o                         
   3   4   0        165.06        169.48         7.20 o                         
   4   4   0       2870.54       2703.18        29.54 o                         
   5   4   0        104.41         96.18         6.11 o                         
   6   4   0        490.24        475.24        11.04 o                         
   7   4   0        285.19        254.46         8.73 o                         
   8   4   0        989.07        934.52        15.44 o                         
   9   4   0        437.80        400.15        18.35 o                         
  10   4   0        370.43        371.61         9.59 o                         
  11   4   0         20.95         43.01        12.33 o                         
  12   4   0         38.58         77.20        13.35 o                         
  13   4   0         97.40        108.72        16.22 o                         
  14   4   0        538.03        596.57        33.26 o                         
  15   4   0        118.19        123.82        21.31 o                         
  16   4   0        192.04        175.19        19.42 o                         
  17   4   0         31.90         12.75        13.30 o                         
  18   4   0        124.62        140.09        20.03 o                         
  19   4   0        121.60        104.63        19.36 o                         
   1   5   0         30.79         26.68         8.81 o                         
   2   5   0        686.29        674.88        18.63 o                         
   3   5   0        443.18        459.21        13.80 o                         
   4   5   0        320.78        321.33        11.66 o                         
   5   5   0        171.90        161.02         9.46 o                         
   6   5   0       1327.74       1244.10        22.27 o                         
   7   5   0         46.36         51.39         7.61 o                         
   8   5   0        306.60        289.42        20.36 o                         
   9   5   0        230.57        207.24        10.20 o                         
  10   5   0        136.18        149.37        13.45 o                         
  11   5   0         37.04         44.24         5.39 o                         
  12   5   0        110.74         94.79        16.32 o                         
  13   5   0         64.80         67.35        18.69 o                         
  14   5   0        169.09        180.34        21.79 o                         
  15   5   0         65.64         67.58        15.46 o                         
  16   5   0        244.65        264.67        51.96 o                         
  17   5   0         13.68         -2.58        27.08 o                         
   0   6   0         39.42        133.82        13.66 o                         
   1   6   0        129.13        137.82         9.99 o                         
   2   6   0        161.70        175.83        11.88 o                         
   3   6   0         26.21         23.65         8.77 o                         
   4   6   0        338.45        334.12        17.77 o                         
   5   6   0        117.94         96.14        13.40 o                         
   6   6   0         66.56         85.08        11.52 o                         
   7   6   0        110.10         98.26        12.30 o                         
   8   6   0        320.16        321.46        15.66 o                         
   9   6   0         83.21         75.79        11.42 o                         
  10   6   0        137.47        102.65        20.28 o                         
  11   6   0          0.09         -8.23         9.40 o                         
  12   6   0         72.37        138.79        25.02 o                         
  13   6   0         38.93         31.65        38.21 o                         
  14   6   0         48.84         67.33        15.23 o                         
  15   6   0         30.17          5.12        28.25 o                         
   1   7   0         31.39         43.91         8.39 o                         
   2   7   0         90.46        102.98        10.18 o                         
   3   7   0         26.39         14.27         9.02 o                         
   4   7   0         24.27         17.16         9.62 o                         
   5   7   0         52.48         44.04        13.25 o                         
   6   7   0        133.86        117.90        14.87 o                         
   7   7   0         72.89        101.17        12.54 o                         
   8   7   0         53.63         30.54        22.32 o                         
   9   7   0         32.34         -5.15        10.32 o                         
  10   7   0         36.81         29.01        28.18 o                         
  11   7   0         36.06         51.53        16.37 o                         
   0   8   0        107.95         72.39        16.04 o                         
   1   8   0         73.50        105.79        12.67 o                         
   2   8   0          3.91          8.34         9.54 o                         
 -11  -7   1          1.28          8.58        11.59 o                         
 -10  -7   1         38.51         62.48        18.84 o                         
  -9  -7   1         15.12         34.50        13.23 o                         
  -8  -7   1          0.69         23.71        12.37 o                         
  -7  -7   1         24.12         30.28        14.22 o                         
  -6  -7   1         72.35        108.13        19.06 o                         
  -5  -7   1        144.36        125.11        18.36 o                         
  -4  -7   1         95.46        122.27        18.91 o                         
  -3  -7   1         16.14        -13.20        18.28 o                         
   2  -7   1         20.37         53.75        22.82 o                         
   3  -7   1         83.36         57.70        16.90 o                         
   4  -7   1         26.02         35.19        22.82 o                         
   5  -7   1         72.86         73.09        17.95 o                         
   6  -7   1        107.89        101.33        14.53 o                         
   7  -7   1         38.81         47.09        13.39 o                         
   8  -7   1         93.32        120.28        15.34 o                         
   9  -7   1         46.34         72.82        14.91 o                         
  10  -7   1          5.89          2.23        15.22 o                         
  11  -7   1         18.23         71.71        29.80 o                         
 -15  -6   1         66.96         74.49        17.14 o                         
 -14  -6   1         19.35         34.01        13.26 o                         
 -13  -6   1         40.55         37.93        12.46 o                         
 -12  -6   1        115.05         98.25        15.21 o                         
 -11  -6   1        119.41        137.60        15.82 o                         
 -10  -6   1         39.99         36.65        12.72 o                         
  -9  -6   1        116.21        130.06        18.61 o                         
  -8  -6   1         68.00         69.84        13.10 o                         
  -7  -6   1        363.74        375.89        20.73 o                         
  -6  -6   1         15.40         18.48        10.79 o                         
  -5  -6   1         48.03         42.78        11.40 o                         
  -4  -6   1         58.19         38.80        11.23 o                         
  -3  -6   1        233.97        212.26        22.68 o                         
  -2  -6   1         50.43         57.53        13.39 o                         
  -1  -6   1         13.43         10.43        12.15 o                         
   0  -6   1        134.81        134.30        23.51 o                         
   1  -6   1         88.96         93.26        16.01 o                         
   2  -6   1        214.12        202.28        19.49 o                         
   3  -6   1          6.98         13.41         9.70 o                         
   4  -6   1         55.16         71.34        11.97 o                         
   5  -6   1        392.05        329.84        21.43 o                         
   6  -6   1        100.82        113.79        13.83 o                         
   7  -6   1        223.83        219.10        17.07 o                         
   8  -6   1         23.93         24.23        11.28 o                         
   9  -6   1         77.04         83.04        14.18 o                         
  10  -6   1         82.70         86.02        13.10 o                         
  11  -6   1        130.47        163.99        16.21 o                         
  12  -6   1         34.52         25.32        11.55 o                         
  13  -6   1         23.87         26.98        11.75 o                         
  14  -6   1         87.82        130.20        28.99 o                         
  15  -6   1        170.74        247.85        24.66 o                         
 -17  -5   1         24.91         20.05        16.33 o                         
 -16  -5   1         63.41         78.77        14.93 o                         
 -15  -5   1        151.38        172.60        19.52 o                         
 -14  -5   1          5.13         10.50        18.20 o                         
 -13  -5   1        355.32        371.73        26.48 o                         
 -12  -5   1         44.86         33.14        11.27 o                         
 -11  -5   1        161.41        135.48        14.85 o                         
 -10  -5   1         37.02         40.97        11.31 o                         
  -9  -5   1        668.35        691.61        24.25 o                         
  -8  -5   1        290.95        305.64        17.56 o                         
  -7  -5   1        172.49        176.96        14.92 o                         
  -6  -5   1        400.16        394.67        18.65 o                         
  -5  -5   1        350.75        308.78        16.95 o                         
  -4  -5   1         81.81         92.28        11.28 o                         
  -3  -5   1         66.60         66.46        13.82 o                         
  -2  -5   1        527.99        539.73        19.94 o                         
  -1  -5   1        346.58        365.90        14.52 o                         
   0  -5   1        319.06        276.36        17.16 o                         
   1  -5   1         17.33         13.59         8.44 o                         
   2  -5   1        291.26        282.42        14.90 o                         
   3  -5   1       2460.80       2318.40        47.17 o                         
   4  -5   1        137.59        124.64        12.60 o                         
   5  -5   1        656.69        641.79        21.75 o                         
   6  -5   1         11.01         11.37         9.01 o                         
   7  -5   1        256.43        269.79        16.82 o                         
   8  -5   1        261.58        266.80        23.75 o                         
   9  -5   1        523.46        555.03        21.60 o                         
  10  -5   1         10.62          3.26         9.40 o                         
  11  -5   1         17.90         14.43        10.29 o                         
  12  -5   1         96.74        101.03        13.55 o                         
  13  -5   1        150.54        139.75        15.36 o                         
  14  -5   1         73.84         78.04        18.09 o                         
  15  -5   1         63.51         81.27        14.06 o                         
  16  -5   1        123.83        133.56        15.89 o                         
  17  -5   1        129.64        129.78        15.83 o                         
 -19  -4   1         52.82         75.65        14.09 o                         
 -18  -4   1        128.21         72.73        21.64 o                         
 -17  -4   1        162.31        163.47        16.99 o                         
 -16  -4   1         23.22         24.64        11.83 o                         
 -15  -4   1        196.55        200.82        16.81 o                         
 -14  -4   1        358.89        352.80        19.72 o                         
 -13  -4   1         47.35         38.42        11.26 o                         
 -12  -4   1         20.76         34.96        10.54 o                         
 -11  -4   1        381.97        372.13        18.36 o                         
 -10  -4   1        466.21        483.81        19.66 o                         
  -9  -4   1        390.33        395.31        14.38 o                         
  -8  -4   1        139.64        147.79        10.46 o                         
  -7  -4   1       2939.25       2821.62        52.75 o                         
  -6  -4   1        102.62        128.02        13.99 o                         
  -5  -4   1         73.70         62.43        10.80 o                         
  -4  -4   1        295.69        313.65        14.40 o                         
  -3  -4   1       2962.43       2962.40        52.39 o                         
  -2  -4   1       2314.19       2337.11        37.39 o                         
  -1  -4   1        159.30        181.85         8.95 o                         
   0  -4   1         95.89        122.64         7.99 o                         
   1  -4   1       2197.14       2288.86        36.75 o                         
   2  -4   1        473.18        473.15        15.78 o                         
   3  -4   1       1318.42       1386.81        29.44 o                         
   4  -4   1         22.04         34.40         7.64 o                         
   5  -4   1        330.30        272.22        15.84 o                         
   6  -4   1         59.76         75.94         9.49 o                         
   7  -4   1        277.12        289.22        14.40 o                         
   8  -4   1        647.43        608.07        20.21 o                         
   9  -4   1        456.12        479.56        18.55 o                         
  10  -4   1        753.01        696.58        22.47 o                         
  11  -4   1       1043.92       1009.49        27.94 o                         
  12  -4   1        149.77        134.71        13.88 o                         
  13  -4   1        140.04        164.08        14.95 o                         
  14  -4   1        606.58        589.01        37.71 o                         
  15  -4   1        761.37        748.93        26.74 o                         
  16  -4   1         48.51         54.82        14.59 o                         
  17  -4   1         71.69         78.12        13.87 o                         
  18  -4   1         69.61         60.90        13.49 o                         
  19  -4   1        220.93        248.21        20.15 o                         
 -21  -3   1         31.19         56.67        13.96 o                         
 -20  -3   1         60.43         65.97        14.38 o                         
 -19  -3   1        233.28        230.22        19.40 o                         
 -18  -3   1         63.28         69.37        14.07 o                         
 -17  -3   1        370.47        366.88        22.46 o                         
 -16  -3   1        171.68        182.37        16.62 o                         
 -15  -3   1        456.80        468.24        21.51 o                         
 -14  -3   1        432.48        406.17        26.15 o                         
 -13  -3   1        158.54        174.68        18.58 o                         
 -12  -3   1        743.90        775.66        23.69 o                         
 -11  -3   1        345.67        321.23        12.99 o                         
 -10  -3   1        123.76        152.54        10.34 o                         
  -9  -3   1       2379.86       2257.93        44.05 o                         
  -8  -3   1        460.88        473.90        13.55 o                         
  -7  -3   1        243.20        239.07         9.15 o                         
  -6  -3   1        333.16        308.56         9.73 o                         
  -5  -3   1       5368.03       5228.22        71.68 o                         
  -4  -3   1        749.05        868.27        20.68 o                         
  -3  -3   1        275.77        269.07        12.68 o                         
  -2  -3   1         56.42         73.19         7.32 o                         
  -1  -3   1       9680.65       9988.05       127.56 o                         
   0  -3   1        140.86        172.78         6.81 o                         
   1  -3   1       2471.18       2560.09        33.68 o                         
   2  -3   1       3196.50       3120.27        51.24 o                         
   3  -3   1        886.13        759.72        18.88 o                         
   4  -3   1       1030.79        981.40        21.56 o                         
   5  -3   1       2450.39       2392.17        36.86 o                         
   6  -3   1        282.55        295.15        13.35 o                         
   7  -3   1       2091.00       2163.13        39.64 o                         
   8  -3   1        502.57        464.01        13.45 o                         
   9  -3   1       1443.61       1364.92        55.74 o                         
  10  -3   1        837.68        818.28        22.58 o                         
  11  -3   1        493.55        482.34        18.18 o                         
  12  -3   1         74.70        102.96        11.60 o                         
  13  -3   1        582.23        550.74        23.41 o                         
  14  -3   1        314.10        281.28        21.82 o                         
  15  -3   1         47.55         38.13        11.10 o                         
  16  -3   1        359.01        359.42        19.58 o                         
  17  -3   1        465.89        435.46        25.94 o                         
  18  -3   1         73.25         69.10        13.89 o                         
  19  -3   1         22.81         22.75        14.40 o                         
  20  -3   1        166.13        175.52        17.61 o                         
  21  -3   1         55.96         44.13        17.28 o                         
 -22  -2   1        127.57        123.07        16.37 o                         
 -21  -2   1         52.67         44.17        12.71 o                         
 -20  -2   1         63.39         58.78        13.19 o                         
 -19  -2   1         14.54          0.56        10.71 o                         
 -18  -2   1        391.24        370.73        19.73 o                         
 -17  -2   1        876.07        839.27        27.36 o                         
 -16  -2   1        142.45        135.22        14.28 o                         
 -15  -2   1        975.03        918.28        27.02 o                         
 -14  -2   1        254.53        231.76        15.01 o                         
 -13  -2   1        392.05        373.86        17.44 o                         
 -12  -2   1         11.93         16.54         7.89 o                         
 -11  -2   1       2375.10       2313.59        38.26 o                         
 -10  -2   1        648.43        671.01        16.52 o                         
  -9  -2   1        280.10        313.65         9.91 o                         
  -8  -2   1        513.79        492.77        11.72 o                         
  -7  -2   1       7998.33       7965.28        94.23 o                         
  -6  -2   1        596.29        607.32        12.26 o                         
  -5  -2   1        694.33        814.37        14.17 o                         
  -4  -2   1        264.78        252.86         7.55 o                         
  -3  -2   1       2102.63       2072.35        26.10 o                         
  -2  -2   1       1764.88       1714.36        26.12 o                         
  -1  -2   1        277.96        265.92         8.06 o                         
   0  -2   1        500.37        501.20         9.52 o                         
   1  -2   1       9628.78       9680.22       141.23 o                         
   2  -2   1        555.35        664.73        12.53 o                         
   3  -2   1        424.54        381.93         9.59 o                         
   4  -2   1         61.59         61.70         6.65 o                         
   5  -2   1       5183.22       5311.69        57.08 o                         
   6  -2   1        284.97        318.06         7.59 o                         
   7  -2   1       5428.29       5494.04        65.75 o                         
   8  -2   1       1453.52       1481.59        20.42 o                         
   9  -2   1        681.50        622.80        11.69 o                         
  10  -2   1        669.94        658.90        19.92 o                         
  11  -2   1        576.53        531.09        18.71 o                         
  12  -2   1        389.68        355.97        10.91 o                         
  13  -2   1        111.54        108.25         7.68 o                         
  14  -2   1       1026.44       1034.70        21.32 o                         
  15  -2   1       1036.57       1014.38        21.37 o                         
  16  -2   1         74.13         59.41         7.31 o                         
  17  -2   1         30.82         25.87         6.35 o                         
  18  -2   1         95.42         91.58         8.21 o                         
  19  -2   1        501.94        498.04        26.85 o                         
  20  -2   1          4.33         10.44        12.96 o                         
  21  -2   1         20.30         44.34        19.75 o                         
 -22  -1   1         42.47         56.26        10.10 o                         
 -21  -1   1        148.13        146.09        11.32 o                         
 -20  -1   1         52.46         57.51         7.24 o                         
 -19  -1   1        371.56        355.56        18.38 o                         
 -18  -1   1        143.00        150.07        10.57 o                         
 -17  -1   1        406.49        391.51        14.05 o                         
 -16  -1   1        938.87        909.78        21.31 o                         
 -15  -1   1        442.67        435.52        13.89 o                         
 -14  -1   1        334.42        383.54        12.33 o                         
 -13  -1   1        201.54        228.49         9.53 o                         
 -12  -1   1        866.54        824.01        15.80 o                         
 -11  -1   1       1009.02       1020.31        17.19 o                         
 -10  -1   1        742.12        752.36        15.48 o                         
  -9  -1   1       1563.06       1475.97        20.31 o                         
  -8  -1   1        947.56       1003.71        14.18 o                         
  -7  -1   1       2393.14       2549.17        29.93 o                         
  -6  -1   1        111.38        117.91         3.99 o                         
  -5  -1   1       7813.62       7669.49        99.96 o                         
  -4  -1   1       3621.76       3628.75        48.23 o                         
  -3  -1   1        771.67        751.85        14.12 o                         
  -2  -1   1       7638.17       7548.50       109.63 o                         
  -1  -1   1      40959.54      42435.13       848.76 o                         
   0  -1   1       1931.92       1982.67        23.55 o                         
   1  -1   1      24404.68      24571.76       544.52 o                         
   2  -1   1        277.19        259.83         5.33 o                         
   3  -1   1        652.05        716.46        10.07 o                         
   4  -1   1       2496.23       2604.36        28.99 o                         
   5  -1   1        609.27        595.38         9.05 o                         
   6  -1   1        701.24        762.09        11.21 o                         
   7  -1   1       5903.61       6171.83        65.01 o                         
   8  -1   1       1316.93       1360.14        18.30 o                         
   9  -1   1       2047.13       2023.64        27.62 o                         
  10  -1   1        268.91        269.34         7.89 o                         
  11  -1   1       1068.00       1030.79        16.40 o                         
  12  -1   1        385.04        375.66        11.58 o                         
  13  -1   1       1998.82       2004.93        36.15 o                         
  14  -1   1         14.54         13.20         6.41 o                         
  15  -1   1         83.80        100.71         8.94 o                         
  16  -1   1         44.68         43.43         7.54 o                         
  17  -1   1       1242.71       1219.19        25.62 o                         
  18  -1   1        509.70        500.09        16.59 o                         
  19  -1   1         53.76         51.04        14.26 o                         
  20  -1   1        226.84        207.74        17.75 o                         
  21  -1   1         70.76         85.47        15.52 o                         
  22  -1   1         36.10         55.27        12.93 o                         
 -22   0   1        385.20        424.86        20.64 o                         
 -21   0   1        116.98        111.50        14.46 o                         
 -20   0   1          9.52         -3.59        10.26 o                         
 -19   0   1          8.04          2.20         9.11 o                         
 -18   0   1        645.07        631.05        26.12 o                         
 -17   0   1       2175.56       2152.98        37.37 o                         
 -16   0   1         10.06          9.17         6.01 o                         
 -15   0   1        657.15        666.60        19.82 o                         
 -14   0   1         15.94         19.95         6.08 o                         
 -13   0   1        938.76        932.35        25.74 o                         
 -12   0   1         83.52         90.62         7.28 o                         
 -11   0   1       4904.06       4968.53        55.83 o                         
 -10   0   1       1620.44       1527.23        20.83 o                         
  -9   0   1        913.03       1075.13        16.98 o                         
  -8   0   1         50.41         78.08         4.80 o                         
  -7   0   1       2151.17       2072.48        27.09 o                         
  -6   0   1       1128.19       1065.66        15.45 o                         
  -5   0   1       2238.46       2306.19        25.78 o                         
  -4   0   1          0.31          0.10         1.97 o                         
  -3   0   1      42644.39      44692.24      1466.54 o                         
   2   0   1          9.43          0.26         0.93 o                         
   3   0   1       4006.22       4368.34       239.95 o                         
   4   0   1        690.68        662.13        10.82 o                         
   5   0   1         46.14         62.25         3.47 o                         
   6   0   1         30.76         27.87         3.37 o                         
   7   0   1       5982.05       5879.72        62.65 o                         
   8   0   1         97.11        124.22         5.83 o                         
   9   0   1          9.34         13.46         3.77 o                         
  10   0   1        167.67        145.87         6.29 o                         
  11   0   1       2173.30       2156.34        27.89 o                         
  12   0   1        936.97        877.55        16.64 o                         
  13   0   1          2.39          5.49         5.52 o                         
  14   0   1        675.57        655.94        27.44 o                         
  15   0   1        577.63        576.90        16.13 o                         
  16   0   1         63.44         86.16         9.02 o                         
  17   0   1         96.04        112.47        13.47 o                         
  18   0   1        129.24        164.41        14.46 o                         
  19   0   1       1179.64       1160.11        40.73 o                         
  20   0   1          1.62          3.53         9.98 o                         
  21   0   1          5.92         16.57        12.46 o                         
  22   0   1         12.99         27.43        11.09 o                         
 -22   1   1         36.47         19.48        32.17 o                         
 -21   1   1        144.49        144.03        21.44 o                         
 -20   1   1         57.85         76.01        24.74 o                         
 -19   1   1        356.49        347.86        25.38 o                         
 -18   1   1        146.00        136.57        12.05 o                         
 -17   1   1        403.68        389.40        16.01 o                         
 -16   1   1       1007.23        978.04        33.80 o                         
 -15   1   1        447.20        443.11        17.39 o                         
 -14   1   1        351.83        356.94        14.17 o                         
 -13   1   1        148.47        163.51         9.29 o                         
 -12   1   1        872.50        836.22        18.55 o                         
 -11   1   1        987.40       1006.77        18.21 o                         
 -10   1   1        779.65        786.47        13.11 o                         
  -9   1   1       1677.50       1572.29        20.49 o                         
  -8   1   1        875.52        922.06        13.88 o                         
  -7   1   1       2473.17       2640.30        29.96 o                         
  -6   1   1         98.07        112.50         5.88 o                         
  -5   1   1       8180.83       7969.98        88.62 o                         
  -4   1   1       3559.09       3593.73        42.74 o                         
  -3   1   1        766.56        726.90         9.17 o                         
  -2   1   1       7603.87       7647.45       110.11 o                         
  -1   1   1      40879.45      42481.47       848.87 o                         
   0   1   1       1932.74       1973.36        19.93 o                         
   1   1   1      24351.83      24755.13       546.36 o                         
   2   1   1        292.19        286.16         4.77 o                         
   3   1   1        499.58        565.52         8.60 o                         
   4   1   1       2505.85       2626.17        28.88 o                         
   5   1   1        582.48        547.79         8.78 o                         
   6   1   1        645.62        707.09        11.10 o                         
   7   1   1       5800.30       5970.42        64.71 o                         
   8   1   1       1277.45       1307.65        18.05 o                         
   9   1   1       2018.89       1995.83        25.55 o                         
  10   1   1        291.86        299.39         8.06 o                         
  11   1   1       1068.46       1021.78        20.11 o                         
  12   1   1        363.95        350.22        11.93 o                         
  13   1   1       1979.80       1968.47        33.04 o                         
  14   1   1          6.10          4.24         6.42 o                         
  15   1   1        102.31        111.13        10.72 o                         
  16   1   1         43.51         35.88        15.75 o                         
  17   1   1       1226.82       1202.68        49.65 o                         
  18   1   1        543.35        551.48        31.07 o                         
  19   1   1         56.90         72.79        10.85 o                         
  20   1   1        234.58        228.44        15.63 o                         
  21   1   1         67.34         56.25        10.40 o                         
  22   1   1         29.17         35.19        14.29 o                         
 -22   2   1        136.44         92.03        19.46 o                         
 -21   2   1         72.39         73.53        18.43 o                         
 -20   2   1         65.48         59.38        25.98 o                         
 -19   2   1         16.03         29.65        15.46 o                         
 -18   2   1        419.25        417.40        26.24 o                         
 -17   2   1        867.93        901.72        34.55 o                         
 -16   2   1        150.86        142.92        17.14 o                         
 -15   2   1        974.20        962.35        33.11 o                         
 -14   2   1        276.43        254.44        21.65 o                         
 -13   2   1        374.13        348.24        20.64 o                         
 -12   2   1         11.09         19.38         7.60 o                         
 -11   2   1       2335.66       2228.19        38.25 o                         
 -10   2   1        604.99        645.97        16.30 o                         
  -9   2   1        306.20        355.94         9.92 o                         
  -8   2   1        518.76        512.57        13.61 o                         
  -7   2   1       8085.48       8116.59        94.00 o                         
  -6   2   1        614.28        610.51         8.64 o                         
  -5   2   1        686.24        791.68        10.57 o                         
  -4   2   1        275.61        269.63         5.86 o                         
  -3   2   1       2442.58       2420.53        24.42 o                         
  -2   2   1       1811.11       1792.37        19.76 o                         
  -1   2   1        269.39        257.18         5.45 o                         
   0   2   1        480.59        483.34         8.21 o                         
   1   2   1       9477.15       9664.76        99.66 o                         
   2   2   1        544.50        622.63        10.34 o                         
   3   2   1        485.72        447.05         6.93 o                         
   4   2   1         50.72         56.84         3.75 o                         
   5   2   1       5092.03       5206.79        56.67 o                         
   6   2   1        301.96        327.27         7.49 o                         
   7   2   1       5458.59       5565.86        60.22 o                         
   8   2   1       1503.05       1520.15        20.22 o                         
   9   2   1        731.82        680.60        11.76 o                         
  10   2   1        681.38        669.51        13.18 o                         
  11   2   1        641.46        598.17        19.84 o                         
  12   2   1        395.67        346.93        10.90 o                         
  13   2   1        107.10        117.04        12.00 o                         
  14   2   1       1029.67       1081.64        34.72 o                         
  15   2   1       1037.76        988.10        62.27 o                         
  16   2   1         75.65         82.91        15.64 o                         
  17   2   1         29.09         35.04        13.25 o                         
  18   2   1         91.92        112.51        17.77 o                         
  19   2   1        478.06        484.74        29.21 o                         
  20   2   1          1.16          3.29        13.47 o                         
  21   2   1         21.78         13.32        14.77 o                         
 -21   3   1         26.06         36.74        21.92 o                         
 -20   3   1         57.31         68.00        16.38 o                         
 -19   3   1        223.55        245.60        23.19 o                         
 -18   3   1         62.97         64.58        15.91 o                         
 -17   3   1        363.24        324.79        24.37 o                         
 -16   3   1        179.80        163.78        18.74 o                         
 -15   3   1        428.57        441.09        24.61 o                         
 -14   3   1        437.60        440.34        39.93 o                         
 -13   3   1        182.74        205.49        41.44 o                         
 -12   3   1        770.68        818.06        28.41 o                         
 -11   3   1        400.26        400.99        15.92 o                         
 -10   3   1        110.65        136.30        10.88 o                         
  -9   3   1       2446.54       2310.21        52.72 o                         
  -8   3   1        424.58        445.07         8.86 o                         
  -7   3   1        239.30        244.45         8.91 o                         
  -6   3   1        374.45        355.33         7.04 o                         
  -5   3   1       5444.48       5242.24        53.42 o                         
  -4   3   1        762.37        816.24        10.95 o                         
  -3   3   1        270.72        264.16         6.13 o                         
  -2   3   1         44.98         59.05         4.18 o                         
  -1   3   1       9636.54       9856.74        96.15 o                         
   0   3   1        140.17        165.88         6.32 o                         
   1   3   1       2495.48       2522.79        26.50 o                         
   2   3   1       3168.63       3071.85        29.59 o                         
   3   3   1        953.69        836.84        11.01 o                         
   4   3   1        984.38        917.79        12.02 o                         
   5   3   1       2480.27       2405.97        27.39 o                         
   6   3   1        295.98        291.92         6.83 o                         
   7   3   1       2022.16       2062.09        23.32 o                         
   8   3   1        491.08        451.74        10.43 o                         
   9   3   1       1440.05       1365.03        23.43 o                         
  10   3   1        786.14        772.71        13.67 o                         
  11   3   1        460.64        442.24        13.67 o                         
  12   3   1         66.80         74.52         4.06 o                         
  13   3   1        589.75        531.87        25.54 o                         
  14   3   1        328.86        306.96        31.27 o                         
  15   3   1         60.78         83.26        15.32 o                         
  16   3   1        372.23        390.12        25.09 o                         
  17   3   1        494.71        514.78        35.74 o                         
  18   3   1         71.35         81.29        16.50 o                         
  19   3   1         26.01        -11.41        22.68 o                         
  20   3   1        159.48        203.60        26.25 o                         
  21   3   1         58.68         51.52        28.04 o                         
 -19   4   1         48.00         21.86        22.54 o                         
 -18   4   1        138.04        131.06        33.81 o                         
 -17   4   1        177.74        178.80        20.51 o                         
 -16   4   1         24.77         34.40        13.93 o                         
 -15   4   1        186.87        221.95        20.74 o                         
 -14   4   1        386.44        339.05        22.59 o                         
 -13   4   1         39.98         34.67        11.89 o                         
 -12   4   1         10.81          8.87         9.99 o                         
 -11   4   1        373.92        344.61        32.85 o                         
 -10   4   1        430.60        420.68        21.49 o                         
  -9   4   1        358.61        347.93        25.51 o                         
  -8   4   1        134.01        129.86         6.48 o                         
  -7   4   1       2904.46       2818.02        37.46 o                         
  -6   4   1         85.75        102.38         6.24 o                         
  -5   4   1         61.61         56.07         5.24 o                         
  -4   4   1        331.61        306.34         8.80 o                         
  -3   4   1       2916.34       2886.94        33.15 o                         
  -2   4   1       2287.58       2319.09        27.96 o                         
  -1   4   1        154.15        170.47         6.67 o                         
   0   4   1        120.76        145.71         6.42 o                         
   1   4   1       2272.39       2289.03        27.88 o                         
   2   4   1        437.43        414.36         8.53 o                         
   3   4   1       1333.74       1342.80        17.58 o                         
   4   4   1         13.55         21.65         4.35 o                         
   5   4   1        373.87        339.07         9.12 o                         
   6   4   1         73.66         86.77         5.96 o                         
   7   4   1        329.38        342.29         9.20 o                         
   8   4   1        679.55        628.37        13.22 o                         
   9   4   1        415.44        404.87        10.55 o                         
  10   4   1        714.94        655.54        15.90 o                         
  11   4   1       1079.26       1014.99        22.72 o                         
  12   4   1        168.63        186.47        18.33 o                         
  13   4   1        131.93        122.14        16.17 o                         
  14   4   1        607.10        559.24        33.13 o                         
  15   4   1        735.82        750.70        33.63 o                         
  16   4   1         40.54         41.18        13.81 o                         
  17   4   1         76.74         47.98        14.92 o                         
  18   4   1         75.96         45.50        24.33 o                         
  19   4   1        215.84        221.86        24.16 o                         
 -17   5   1         24.33         -8.60        12.51 o                         
 -16   5   1         72.01         68.82        16.08 o                         
 -15   5   1        149.64        133.57        18.36 o                         
 -14   5   1          8.41          4.25        12.12 o                         
 -13   5   1        329.68        370.13        23.77 o                         
 -12   5   1         50.54         18.43        12.41 o                         
 -11   5   1        169.98        128.41        15.65 o                         
 -10   5   1         21.84         37.43         6.83 o                         
  -9   5   1        650.55        629.85        15.18 o                         
  -8   5   1        261.34        274.20        12.63 o                         
  -7   5   1        178.05        165.43        10.65 o                         
  -6   5   1        413.84        411.51        13.71 o                         
  -5   5   1        420.59        411.95        16.47 o                         
  -4   5   1         68.98         78.52         8.21 o                         
  -3   5   1         60.54         68.81         8.20 o                         
  -2   5   1        525.70        516.83        13.26 o                         
  -1   5   1        371.97        379.25        16.81 o                         
   0   5   1        302.16        279.59        15.16 o                         
   1   5   1         13.49         27.29         7.25 o                         
   2   5   1        266.92        261.91        12.59 o                         
   3   5   1       2393.90       2371.47        35.56 o                         
   4   5   1        155.12        162.93        10.66 o                         
   5   5   1        658.93        617.65        15.74 o                         
   6   5   1         17.26         19.08         7.27 o                         
   7   5   1        236.76        230.16        17.60 o                         
   8   5   1        245.28        234.81        10.12 o                         
   9   5   1        521.72        547.54        13.91 o                         
  10   5   1          9.54          5.54         8.31 o                         
  11   5   1         29.72         36.34         6.90 o                         
  12   5   1         94.56        117.97        16.91 o                         
  13   5   1        154.32        135.67        22.27 o                         
  14   5   1         87.21         87.13        17.57 o                         
  15   5   1         57.64         68.81        19.04 o                         
  16   5   1        114.51         92.47        17.34 o                         
  17   5   1        127.83        107.09        17.93 o                         
 -15   6   1         61.51         53.93        43.57 o                         
 -14   6   1         16.68         12.44        27.15 o                         
 -13   6   1         51.27         42.56        14.11 o                         
 -12   6   1        121.75        116.15        19.93 o                         
 -11   6   1        136.39        115.40        17.11 o                         
 -10   6   1         43.70         26.17        16.87 o                         
  -9   6   1        116.96         98.56        11.29 o                         
  -8   6   1         66.26         62.59        10.25 o                         
  -7   6   1        349.05        376.27        32.58 o                         
  -6   6   1         20.31          7.01         9.41 o                         
  -5   6   1         40.13         41.78         9.38 o                         
  -4   6   1         79.78         67.85        10.49 o                         
  -3   6   1        202.45        202.49        14.92 o                         
  -2   6   1         36.84         37.47         9.18 o                         
  -1   6   1         13.56         14.98         6.74 o                         
   0   6   1        134.50        151.19        10.16 o                         
   1   6   1        111.82        102.91         8.98 o                         
   2   6   1        206.35        206.14        14.01 o                         
   3   6   1         10.13         18.79         8.54 o                         
   4   6   1         51.83         59.61        11.90 o                         
   5   6   1        398.77        381.60        23.81 o                         
   6   6   1        105.26        101.25        12.73 o                         
   7   6   1        225.29        212.08        15.51 o                         
   8   6   1         24.07         22.17         7.77 o                         
   9   6   1         67.86         77.64        11.82 o                         
  10   6   1         73.93        116.25        32.00 o                         
  11   6   1        130.12        106.22        10.26 o                         
  12   6   1         39.73         32.12        21.44 o                         
  13   6   1         19.04         31.55        14.06 o                         
  14   6   1         89.85         99.07        31.41 o                         
  15   6   1        167.51        199.13        22.06 o                         
 -11   7   1          1.10          3.46        11.47 o                         
 -10   7   1         30.95         17.87        13.83 o                         
  -9   7   1         12.95         -8.48         9.43 o                         
  -8   7   1          0.38         11.79         9.64 o                         
  -7   7   1         27.30         23.07        10.08 o                         
  -6   7   1         66.24         81.50        17.38 o                         
  -5   7   1        155.06        137.52        13.04 o                         
  -4   7   1         93.33         92.38        10.87 o                         
  -3   7   1         14.36         17.02         7.92 o                         
  -2   7   1         48.82         41.98         8.66 o                         
  -1   7   1         36.02         49.46         8.76 o                         
   0   7   1         25.30         36.93         8.37 o                         
   1   7   1         35.71         23.00         7.93 o                         
   2   7   1         23.82         21.58         8.16 o                         
   3   7   1         79.59         73.98        10.60 o                         
   4   7   1         33.15         14.55         9.90 o                         
   5   7   1         68.47         51.82         9.71 o                         
   6   7   1        109.91        109.43        12.08 o                         
   7   7   1         35.77         32.03        11.60 o                         
   8   7   1         97.10         99.80        13.86 o                         
   9   7   1         48.19         34.93        15.77 o                         
  10   7   1          4.13         -7.90        14.11 o                         
  11   7   1         20.97         12.10        26.39 o                         
  -2   8   1         10.60          4.76         9.45 o                         
  -1   8   1         10.32          5.88         9.72 o                         
   0   8   1         51.11         40.72         9.94 o                         
   1   8   1         39.39         33.50        11.98 o                         
   2   8   1         73.01         68.11        10.37 o                         
 -11  -7   2          1.36         22.61        22.06 o                         
 -10  -7   2         25.91         37.07        15.97 o                         
  -9  -7   2         17.48         38.33        17.11 o                         
  -8  -7   2         64.11         57.14        16.27 o                         
  -7  -7   2         35.21         16.73        23.37 o                         
  -6  -7   2          0.57         -5.67        13.47 o                         
  -5  -7   2         38.89         63.37        21.99 o                         
  -4  -7   2          9.76          0.67        15.33 o                         
  -3  -7   2          0.70         13.61        19.45 o                         
   2  -7   2         34.94         42.53        14.76 o                         
   3  -7   2         19.94          8.39        12.64 o                         
   4  -7   2         71.23         -1.92        18.97 o                         
   5  -7   2         28.17          7.58        18.35 o                         
   6  -7   2         37.73         32.56        16.07 o                         
   7  -7   2         38.26         32.33        13.72 o                         
   8  -7   2         22.90         19.92        15.42 o                         
   9  -7   2         80.34        128.25        14.66 o                         
  10  -7   2         41.19         82.75        15.52 o                         
  11  -7   2         11.67         38.35        26.67 o                         
 -15  -6   2         13.74         34.75        12.97 o                         
 -14  -6   2         60.31         71.55        14.47 o                         
 -13  -6   2         32.19         47.23        13.47 o                         
 -12  -6   2         17.73         28.36        12.24 o                         
 -11  -6   2         50.20         64.01        13.81 o                         
 -10  -6   2         58.93         80.59        17.32 o                         
  -9  -6   2         30.65         71.90        15.53 o                         
  -8  -6   2        156.46        163.78        16.16 o                         
  -7  -6   2        166.49        168.64        16.50 o                         
  -6  -6   2        193.47        165.18        15.95 o                         
  -5  -6   2        119.12        108.61        16.43 o                         
  -4  -6   2        136.35        149.00        18.17 o                         
  -3  -6   2        149.98        175.49        19.08 o                         
  -2  -6   2         44.27         41.52        19.24 o                         
  -1  -6   2         14.65         29.76        12.47 o                         
   0  -6   2         14.77         14.57        16.50 o                         
   1  -6   2         78.21         88.26        17.25 o                         
   2  -6   2        132.44        118.08        26.39 o                         
   3  -6   2        277.57        266.06        21.13 o                         
   4  -6   2        193.62        205.64        22.94 o                         
   5  -6   2         91.23         97.85        12.61 o                         
   6  -6   2        101.70        101.45        16.04 o                         
   7  -6   2        256.48        301.77        25.04 o                         
   8  -6   2        109.07        139.90        14.78 o                         
   9  -6   2          9.70         12.44        15.03 o                         
  10  -6   2         13.67         -9.42        15.79 o                         
  11  -6   2         69.27        105.08        13.71 o                         
  12  -6   2         35.79         33.96        11.88 o                         
  13  -6   2         20.36         36.53        11.47 o                         
  14  -6   2         18.24         50.32        13.68 o                         
 -17  -5   2         19.96         35.17        13.06 o                         
 -16  -5   2         20.47         31.04        12.96 o                         
 -15  -5   2         38.17         54.32        13.50 o                         
 -14  -5   2        181.01        164.15        16.79 o                         
 -13  -5   2         45.82         71.48        21.58 o                         
 -12  -5   2         36.47         47.82        12.13 o                         
 -11  -5   2         47.86         50.50        12.81 o                         
 -10  -5   2         43.69         44.58        11.27 o                         
  -9  -5   2        499.28        485.71        21.25 o                         
  -8  -5   2        449.11        420.40        19.41 o                         
  -7  -5   2        147.87        146.00        14.55 o                         
  -6  -5   2        153.37        162.50        18.54 o                         
  -5  -5   2        274.15        316.84        17.27 o                         
  -4  -5   2        255.69        236.04        15.85 o                         
  -3  -5   2          7.57         17.97         9.59 o                         
  -2  -5   2        131.11        143.71        13.27 o                         
  -1  -5   2        409.63        400.52        21.22 o                         
   0  -5   2        256.10        240.46        14.38 o                         
   1  -5   2        473.50        474.95        18.23 o                         
   2  -5   2        464.20        464.34        18.21 o                         
   3  -5   2        242.52        220.17        14.99 o                         
   4  -5   2        483.72        428.65        17.42 o                         
   5  -5   2         83.80        120.34        11.90 o                         
   6  -5   2        187.02        184.76        14.06 o                         
   7  -5   2        223.44        231.30        15.35 o                         
   8  -5   2        121.17        130.09        13.28 o                         
   9  -5   2        355.21        331.20        17.23 o                         
  10  -5   2        501.69        499.79        20.56 o                         
  11  -5   2         39.87         34.89        10.68 o                         
  12  -5   2         40.35         37.80        15.39 o                         
  13  -5   2        224.90        232.09        20.39 o                         
  14  -5   2        234.87        260.57        33.32 o                         
  15  -5   2         48.92         90.92        13.78 o                         
  16  -5   2         35.93         73.13        13.35 o                         
  17  -5   2         58.77         67.84        14.40 o                         
 -19  -4   2         58.47         73.56        18.92 o                         
 -18  -4   2         45.79         69.99        14.35 o                         
 -17  -4   2        111.64         99.90        14.96 o                         
 -16  -4   2         17.33          7.54        10.83 o                         
 -15  -4   2         26.83         33.58        11.67 o                         
 -14  -4   2        228.00        234.06        35.96 o                         
 -13  -4   2         48.96         52.66        11.95 o                         
 -12  -4   2          5.29          2.45         9.64 o                         
 -11  -4   2        414.30        368.76        18.56 o                         
 -10  -4   2        355.83        349.49        14.48 o                         
  -9  -4   2        934.44        945.04        22.04 o                         
  -8  -4   2        273.68        290.31        15.70 o                         
  -7  -4   2       1026.93        986.93        26.35 o                         
  -6  -4   2        359.12        350.46        16.36 o                         
  -5  -4   2        137.60        120.99        14.16 o                         
  -4  -4   2        662.67        637.13        19.43 o                         
  -3  -4   2       1256.80       1212.03        23.78 o                         
  -2  -4   2       1701.57       1697.59        29.23 o                         
  -1  -4   2        748.39        676.92        16.22 o                         
   0  -4   2        572.30        560.00        14.76 o                         
   1  -4   2        289.11        336.28        11.87 o                         
   2  -4   2       1079.39       1002.12        20.55 o                         
   3  -4   2        544.93        549.32        16.89 o                         
   4  -4   2       1589.52       1477.79        30.82 o                         
   5  -4   2         69.89         99.12        10.01 o                         
   6  -4   2         26.41         26.93         7.78 o                         
   7  -4   2        310.06        304.78        14.97 o                         
   8  -4   2        315.44        288.94        14.75 o                         
   9  -4   2        116.39        130.02        11.90 o                         
  10  -4   2          3.56          7.30         8.44 o                         
  11  -4   2         56.74         58.38        10.54 o                         
  12  -4   2        321.30        312.83        17.05 o                         
  13  -4   2         67.41         60.13        11.33 o                         
  14  -4   2         32.28         45.02        15.21 o                         
  15  -4   2        451.69        497.03        28.55 o                         
  16  -4   2        335.55        351.96        22.02 o                         
  17  -4   2         69.73         54.57        13.02 o                         
  18  -4   2         12.40         16.75        11.32 o                         
  19  -4   2         26.56         39.56        12.86 o                         
 -21  -3   2         15.11         29.32        13.26 o                         
 -20  -3   2        107.97        100.78        15.74 o                         
 -19  -3   2        189.45        199.36        18.65 o                         
 -18  -3   2        135.17        138.45        15.99 o                         
 -17  -3   2         53.30         40.85        16.94 o                         
 -16  -3   2        182.81        204.88        17.24 o                         
 -15  -3   2         59.87         50.32        12.28 o                         
 -14  -3   2         33.44         31.11        10.58 o                         
 -13  -3   2         92.35         88.38        13.93 o                         
 -12  -3   2        245.63        229.75        15.27 o                         
 -11  -3   2        170.00        166.60        12.68 o                         
 -10  -3   2         55.85         69.26         8.18 o                         
  -9  -3   2        269.20        282.23        12.17 o                         
  -8  -3   2       1648.42       1677.40        29.74 o                         
  -7  -3   2        475.60        442.85        11.66 o                         
  -6  -3   2        168.66        177.07         8.22 o                         
  -5  -3   2        108.81        123.21         8.70 o                         
  -4  -3   2       4676.93       4791.96        66.07 o                         
  -3  -3   2        363.94        376.94        11.39 o                         
  -2  -3   2       1042.22       1093.11        20.27 o                         
  -1  -3   2        343.49        370.00        11.23 o                         
   0  -3   2        352.05        325.92        10.32 o                         
   1  -3   2       1186.94       1252.49        22.16 o                         
   2  -3   2       3993.42       4216.01        57.86 o                         
   3  -3   2       1734.99       1666.57        31.98 o                         
   4  -3   2       1453.16       1464.40        27.23 o                         
   5  -3   2        525.53        485.55        13.67 o                         
   6  -3   2        450.45        430.32        14.35 o                         
   7  -3   2        127.39        136.59         8.54 o                         
   8  -3   2        673.08        651.98        15.86 o                         
   9  -3   2       1802.25       1767.00        29.78 o                         
  10  -3   2        337.39        324.76        10.99 o                         
  11  -3   2        115.92        115.03         7.73 o                         
  12  -3   2         35.05         38.92         5.83 o                         
  13  -3   2        114.26        123.52        12.83 o                         
  14  -3   2        337.89        316.33        17.59 o                         
  15  -3   2         55.41         55.75        12.62 o                         
  16  -3   2        166.65        166.53        15.84 o                         
  17  -3   2          8.77         17.32        10.93 o                         
  18  -3   2        214.27        199.41        17.47 o                         
  19  -3   2         67.61         60.76        14.94 o                         
  20  -3   2         66.57         68.93        13.95 o                         
 -22  -2   2         10.56         17.29        12.06 o                         
 -21  -2   2         58.30         52.72        12.67 o                         
 -20  -2   2         16.00         18.08        11.18 o                         
 -19  -2   2         70.41         71.51        13.61 o                         
 -18  -2   2         55.82         53.40        13.33 o                         
 -17  -2   2        448.48        410.77        19.88 o                         
 -16  -2   2        424.03        415.59        19.36 o                         
 -15  -2   2         60.67         79.09        11.60 o                         
 -14  -2   2        839.48        829.27        24.81 o                         
 -13  -2   2        125.83        158.76        23.37 o                         
 -12  -2   2        525.28        516.46        15.78 o                         
 -11  -2   2        502.51        517.18        15.05 o                         
 -10  -2   2       3153.34       3204.96        47.87 o                         
  -9  -2   2       1499.85       1468.40        23.13 o                         
  -8  -2   2        597.38        607.34        12.96 o                         
  -7  -2   2        843.88        876.30        15.79 o                         
  -6  -2   2       1896.07       1913.83        27.13 o                         
  -5  -2   2        267.90        239.35         7.63 o                         
  -4  -2   2       1470.27       1486.58        18.70 o                         
  -3  -2   2        791.36        768.06        12.70 o                         
  -2  -2   2       2889.55       3058.67        38.76 o                         
  -1  -2   2       1325.36       1309.56        20.45 o                         
   0  -2   2        778.30        738.02        15.26 o                         
   1  -2   2        391.94        372.79         8.83 o                         
   2  -2   2       2228.02       2261.69        28.57 o                         
   3  -2   2        487.58        448.88         8.90 o                         
   4  -2   2       1613.48       1596.55        21.89 o                         
   5  -2   2        137.20        129.80         6.98 o                         
   6  -2   2       1551.45       1456.73        19.04 o                         
   7  -2   2       1269.05       1358.45        19.07 o                         
   8  -2   2       3040.93       2953.84        38.45 o                         
   9  -2   2        158.81        141.79         6.49 o                         
  10  -2   2        150.44        157.96         7.27 o                         
  11  -2   2         75.13         77.05         6.90 o                         
  12  -2   2       1554.84       1473.83        29.26 o                         
  13  -2   2        920.89        854.33        19.26 o                         
  14  -2   2        121.00        129.57         9.42 o                         
  15  -2   2        253.70        225.37        11.30 o                         
  16  -2   2        463.54        442.06        14.65 o                         
  17  -2   2        301.21        266.98        12.22 o                         
  18  -2   2         36.05         21.38         8.54 o                         
  19  -2   2        108.15         91.56         9.48 o                         
  20  -2   2         31.60         29.01        11.11 o                         
  21  -2   2         26.77         30.39        12.34 o                         
 -22  -1   2        138.50        133.53        15.82 o                         
 -21  -1   2         48.95         45.78         8.15 o                         
 -20  -1   2         60.74         68.85         7.09 o                         
 -19  -1   2        170.42        146.62         8.59 o                         
 -18  -1   2        496.39        520.57        13.40 o                         
 -17  -1   2         10.75         17.26         5.20 o                         
 -16  -1   2       1091.09       1154.13        33.57 o                         
 -15  -1   2        462.66        428.18        17.54 o                         
 -14  -1   2        315.82        307.31        13.22 o                         
 -13  -1   2         23.95         19.42         5.38 o                         
 -12  -1   2        815.82        793.41        15.19 o                         
 -11  -1   2       1199.91       1188.11        26.76 o                         
 -10  -1   2        299.35        350.61         8.32 o                         
  -9  -1   2       2190.46       2178.72        26.68 o                         
  -8  -1   2       3130.91       3193.07        36.58 o                         
  -7  -1   2        193.85        217.01         4.54 o                         
  -6  -1   2        313.12        397.26         9.25 o                         
  -5  -1   2         45.61         59.42         4.30 o                         
  -4  -1   2       8164.37       8420.29       152.60 o                         
  -3  -1   2        656.93        717.56        11.76 o                         
  -2  -1   2      16253.97      16743.96       482.40 o                         
  -1  -1   2       4015.99       4465.77        57.33 o                         
   0  -1   2      40645.08      42160.83       881.85 o                         
   1  -1   2        706.73        712.41        10.06 o                         
   2  -1   2       5107.00       5266.14        87.73 o                         
   3  -1   2        177.74        211.88         5.22 o                         
   4  -1   2       3514.12       3866.50        41.72 o                         
   5  -1   2       1171.06       1278.28        16.39 o                         
   6  -1   2         54.80         59.84         4.10 o                         
   7  -1   2       1609.13       1689.80        21.55 o                         
   8  -1   2         92.82        100.02         5.54 o                         
   9  -1   2        779.27        748.14        13.26 o                         
  10  -1   2       1265.00       1233.34        18.15 o                         
  11  -1   2         35.33         37.98         5.32 o                         
  12  -1   2        121.62        133.69         8.61 o                         
  13  -1   2        345.67        329.46        14.38 o                         
  14  -1   2        733.96        720.62        17.39 o                         
  15  -1   2         33.95         26.50         7.80 o                         
  16  -1   2         32.64         32.75         7.34 o                         
  17  -1   2         16.33          5.72         8.56 o                         
  18  -1   2       1094.01       1086.74        28.91 o                         
  19  -1   2        103.58         96.61        16.45 o                         
  20  -1   2        193.45        210.78        17.81 o                         
  21  -1   2         39.96         39.22        21.44 o                         
  22  -1   2         88.14         98.21        14.73 o                         
 -22   0   2         96.70        104.94        13.60 o                         
 -21   0   2        215.36        231.34        23.70 o                         
 -20   0   2         28.36         21.17        14.57 o                         
 -19   0   2         46.89         58.65        20.46 o                         
 -18   0   2        281.52        295.96        20.98 o                         
 -17   0   2        539.87        526.48        16.23 o                         
 -16   0   2         31.34         48.30         9.34 o                         
 -15   0   2        570.31        572.64        15.92 o                         
 -14   0   2         49.92         53.40         6.89 o                         
 -13   0   2         26.65         23.91         5.98 o                         
 -12   0   2        736.55        702.07        16.67 o                         
 -11   0   2        237.25        203.31         7.23 o                         
 -10   0   2      13166.46      13233.38       150.39 o                         
  -9   0   2         38.61         36.97         4.20 o                         
  -8   0   2        286.52        312.23         7.29 o                         
  -7   0   2        414.65        405.46         7.81 o                         
  -6   0   2       5153.27       5277.55        61.35 o                         
  -5   0   2        403.26        387.38         6.70 o                         
  -4   0   2       2160.67       2253.25        30.17 o                         
  -3   0   2        615.21        582.53         7.74 o                         
   2   0   2       8997.46       8923.23       333.58 o                         
   3   0   2         36.47         44.01         2.79 o                         
   4   0   2         66.01         75.52         3.55 o                         
   5   0   2       1535.39       1461.59        19.53 o                         
   6   0   2         36.80         75.27         4.05 o                         
   7   0   2         40.81         72.24         4.62 o                         
   8   0   2      14131.29      15109.83       381.45 o                         
   9   0   2        197.86        170.23         7.18 o                         
  10   0   2        330.66        331.01         8.58 o                         
  11   0   2         25.80         27.85         4.96 o                         
  12   0   2       3061.50       2984.12        40.95 o                         
  13   0   2         29.70         31.52         6.22 o                         
  14   0   2       1653.21       1691.25        30.23 o                         
  15   0   2         21.89         23.15        11.15 o                         
  16   0   2        118.25        125.17         9.89 o                         
  17   0   2        184.14        173.64        14.27 o                         
  18   0   2         32.50         12.53        12.54 o                         
  19   0   2        260.69        272.03        18.38 o                         
  20   0   2        207.17        234.12        17.76 o                         
  21   0   2         13.31          6.46        12.73 o                         
  22   0   2         39.00         38.08        12.93 o                         
 -22   1   2        141.58        174.74        17.46 o                         
 -21   1   2         53.90         25.71        30.17 o                         
 -20   1   2         62.85         55.56        16.28 o                         
 -19   1   2        197.63        192.91        41.10 o                         
 -18   1   2        509.75        547.30        27.96 o                         
 -17   1   2          9.77         10.48        11.58 o                         
 -16   1   2       1058.44       1066.62        36.19 o                         
 -15   1   2        403.57        382.15        14.55 o                         
 -14   1   2        269.84        245.51        10.18 o                         
 -13   1   2         23.40         22.04         5.16 o                         
 -12   1   2        811.07        723.65        24.93 o                         
 -11   1   2       1108.99       1095.80        16.88 o                         
 -10   1   2        364.58        423.43         8.84 o                         
  -9   1   2       2183.58       2160.68        28.97 o                         
  -8   1   2       3160.78       3227.88        36.55 o                         
  -7   1   2        215.68        240.75         7.38 o                         
  -6   1   2        364.91        456.38         9.21 o                         
  -5   1   2         48.74         62.24         4.08 o                         
  -4   1   2       8249.73       8643.38       215.95 o                         
  -3   1   2        654.05        710.10        10.68 o                         
  -2   1   2      16196.81      16849.99       553.48 o                         
  -1   1   2       4029.45       4528.08        51.08 o                         
   0   1   2      40783.22      42154.81       883.42 o                         
   1   1   2        712.12        720.87         9.42 o                         
   2   1   2       5092.39       5143.35        59.62 o                         
   3   1   2        183.55        210.54         4.35 o                         
   4   1   2       3546.78       3888.50        41.63 o                         
   5   1   2       1184.17       1296.53        16.33 o                         
   6   1   2         31.53         27.31         3.39 o                         
   7   1   2       1684.02       1718.48        21.68 o                         
   8   1   2        102.43        114.86         6.08 o                         
   9   1   2        780.03        752.40        12.69 o                         
  10   1   2       1229.96       1194.56        17.94 o                         
  11   1   2         50.56         57.58         6.34 o                         
  12   1   2        144.06        150.57         8.03 o                         
  13   1   2        331.69        323.83        10.85 o                         
  14   1   2        659.58        628.39        19.54 o                         
  15   1   2         46.24         45.89         8.65 o                         
  16   1   2         36.43         41.18         9.05 o                         
  17   1   2         20.72         34.36         9.10 o                         
  18   1   2       1113.38       1074.30        29.08 o                         
  19   1   2        118.01        119.43        12.90 o                         
  20   1   2        197.91        234.68        23.25 o                         
  21   1   2         52.80         52.14        11.71 o                         
  22   1   2        101.22        105.24        12.70 o                         
 -22   2   2          9.57          6.42        14.90 o                         
 -21   2   2         57.97         54.07        17.16 o                         
 -20   2   2         28.79         18.02        14.40 o                         
 -19   2   2         72.83         66.06        15.37 o                         
 -18   2   2         56.44         84.00        15.42 o                         
 -17   2   2        434.62        446.70        24.81 o                         
 -16   2   2        444.74        470.88        25.23 o                         
 -15   2   2         73.63         67.65        13.79 o                         
 -14   2   2        827.42        859.47        29.85 o                         
 -13   2   2        166.07        176.27        15.99 o                         
 -12   2   2        485.21        529.51        21.38 o                         
 -11   2   2        541.24        569.92        16.25 o                         
 -10   2   2       3172.75       3166.83        47.61 o                         
  -9   2   2       1426.72       1362.54        22.22 o                         
  -8   2   2        560.24        582.01        13.74 o                         
  -7   2   2        832.23        902.24        15.95 o                         
  -6   2   2       1910.37       1983.49        27.03 o                         
  -5   2   2        249.81        217.01         5.04 o                         
  -4   2   2       1461.40       1453.69        20.47 o                         
  -3   2   2        791.02        744.95        11.12 o                         
  -2   2   2       3012.51       3234.45        32.65 o                         
  -1   2   2       1383.01       1403.39        15.23 o                         
   0   2   2        760.36        722.74         9.23 o                         
   1   2   2        360.28        326.49         5.80 o                         
   2   2   2       2167.30       2215.13        22.45 o                         
   3   2   2        466.64        430.43         7.57 o                         
   4   2   2       1621.40       1599.49        20.68 o                         
   5   2   2        131.34        127.73         5.33 o                         
   6   2   2       1437.87       1348.85        17.33 o                         
   7   2   2       1251.01       1346.31        18.90 o                         
   8   2   2       2990.28       2902.59        38.76 o                         
   9   2   2        170.72        165.06         6.95 o                         
  10   2   2        169.48        181.42         7.32 o                         
  11   2   2         87.58         94.10         7.07 o                         
  12   2   2       1517.99       1421.23        25.75 o                         
  13   2   2       1007.49        956.15        19.79 o                         
  14   2   2        124.46        151.51        10.55 o                         
  15   2   2        261.55        259.31        13.17 o                         
  16   2   2        457.83        456.50        16.37 o                         
  17   2   2        278.39        274.98        13.87 o                         
  18   2   2         38.23         41.21         8.04 o                         
  19   2   2         96.16        115.79        30.58 o                         
  20   2   2         22.21         21.78        12.72 o                         
  21   2   2         18.39         28.83        30.03 o                         
 -21   3   2         14.93         36.33        16.99 o                         
 -20   3   2        111.85         94.57        27.90 o                         
 -19   3   2        177.92        182.97        20.84 o                         
 -18   3   2        123.12        129.61        18.74 o                         
 -17   3   2         59.67         37.21        13.54 o                         
 -16   3   2        186.82        198.47        19.61 o                         
 -15   3   2         52.57         68.96        13.70 o                         
 -14   3   2         13.95         14.43        10.41 o                         
 -13   3   2         87.32         70.93        20.76 o                         
 -12   3   2        196.97        192.65        16.41 o                         
 -11   3   2        142.77        156.97        20.14 o                         
 -10   3   2         72.15         73.60         8.80 o                         
  -9   3   2        254.98        271.91        18.05 o                         
  -8   3   2       1693.55       1743.76        34.03 o                         
  -7   3   2        451.21        440.30         7.82 o                         
  -6   3   2        143.41        139.45         5.53 o                         
  -5   3   2        138.67        149.00         5.38 o                         
  -4   3   2       4680.32       4854.44        49.60 o                         
  -3   3   2        388.98        394.67         7.62 o                         
  -2   3   2       1038.93       1074.43        13.75 o                         
  -1   3   2        388.96        421.54         7.92 o                         
   0   3   2        362.15        356.11         7.19 o                         
   1   3   2       1251.55       1307.24        15.81 o                         
   2   3   2       3946.51       4162.28        40.79 o                         
   3   3   2       1737.51       1651.38        18.00 o                         
   4   3   2       1295.77       1297.63        15.35 o                         
   5   3   2        517.03        491.44         8.74 o                         
   6   3   2        468.82        458.73         8.40 o                         
   7   3   2        108.58         97.00         5.32 o                         
   8   3   2        610.80        586.98        11.87 o                         
   9   3   2       1750.93       1734.38        28.64 o                         
  10   3   2        385.69        367.80        10.93 o                         
  11   3   2        100.95         90.19        13.29 o                         
  12   3   2         20.95         23.46         8.19 o                         
  13   3   2        134.59        133.44         8.42 o                         
  14   3   2        307.92        281.01        24.19 o                         
  15   3   2         51.53         46.57         5.08 o                         
  16   3   2        170.25        169.99        19.35 o                         
  17   3   2          8.55          1.37        15.53 o                         
  18   3   2        224.85        208.42        22.16 o                         
  19   3   2         68.52         63.24        16.71 o                         
  20   3   2         71.98         79.56        17.37 o                         
 -19   4   2         62.10         82.21        37.25 o                         
 -18   4   2         39.34         66.69        16.66 o                         
 -17   4   2        124.35        138.82        18.63 o                         
 -16   4   2         12.87         -7.72        10.36 o                         
 -15   4   2         17.71         20.69        12.99 o                         
 -14   4   2        208.15        262.81        49.07 o                         
 -13   4   2         44.57         53.54        12.95 o                         
 -12   4   2          2.00          8.00        11.58 o                         
 -11   4   2        464.54        412.40        21.22 o                         
 -10   4   2        427.32        446.54        28.59 o                         
  -9   4   2        885.74        879.86        15.49 o                         
  -8   4   2        230.05        241.93         7.53 o                         
  -7   4   2       1050.49       1040.43        19.03 o                         
  -6   4   2        417.83        399.45         9.40 o                         
  -5   4   2        148.22        139.96         6.32 o                         
  -4   4   2        657.87        609.37        11.17 o                         
  -3   4   2       1237.14       1215.71        17.31 o                         
  -2   4   2       1633.32       1616.77        20.16 o                         
  -1   4   2        743.23        676.09        10.82 o                         
   0   4   2        563.07        570.44        12.02 o                         
   1   4   2        289.70        308.11         7.33 o                         
   2   4   2       1058.04        958.55        13.73 o                         
   3   4   2        530.86        528.46        10.71 o                         
   4   4   2       1575.88       1463.18        19.79 o                         
   5   4   2         79.37        109.93         6.14 o                         
   6   4   2         48.20         53.09         5.30 o                         
   7   4   2        326.77        310.46         9.85 o                         
   8   4   2        344.55        328.34        10.07 o                         
   9   4   2        110.14        110.81         7.08 o                         
  10   4   2         12.80         31.36         5.29 o                         
  11   4   2         81.15         86.79         6.00 o                         
  12   4   2        316.37        287.52        26.72 o                         
  13   4   2         82.95         89.83         5.30 o                         
  14   4   2         25.33         53.74        14.24 o                         
  15   4   2        457.48        493.20        36.98 o                         
  16   4   2        325.43        340.09        24.29 o                         
  17   4   2         58.10         46.34        15.53 o                         
  18   4   2         15.14         20.75        16.43 o                         
  19   4   2         31.01         30.62        15.71 o                         
 -17   5   2         20.75         21.27        14.64 o                         
 -16   5   2         21.13         19.11        17.11 o                         
 -15   5   2         36.51         64.84        21.79 o                         
 -14   5   2        179.56        157.03        18.20 o                         
 -13   5   2         50.38         51.82        13.83 o                         
 -12   5   2         38.71         40.03        12.97 o                         
 -11   5   2         38.63         40.38        11.28 o                         
 -10   5   2         31.00         28.27         7.98 o                         
  -9   5   2        493.93        440.66        20.52 o                         
  -8   5   2        449.60        435.39        12.84 o                         
  -7   5   2        141.17        147.16         9.38 o                         
  -6   5   2        151.53        175.34         9.16 o                         
  -5   5   2        269.13        293.11        10.98 o                         
  -4   5   2        312.16        324.24        10.47 o                         
  -3   5   2         13.40         19.68         5.76 o                         
  -2   5   2        124.83        140.66         9.82 o                         
  -1   5   2        409.48        422.07        13.03 o                         
   0   5   2        233.45        245.02        14.12 o                         
   1   5   2        496.54        454.02        14.30 o                         
   2   5   2        497.05        491.49        14.35 o                         
   3   5   2        253.79        229.25        11.34 o                         
   4   5   2        461.18        422.82        17.50 o                         
   5   5   2         78.16         99.50         8.24 o                         
   6   5   2        186.54        161.89         9.25 o                         
   7   5   2        233.87        240.96        21.33 o                         
   8   5   2        106.66        111.50        10.06 o                         
   9   5   2        347.11        339.23        11.35 o                         
  10   5   2        484.10        478.03        29.64 o                         
  11   5   2         47.30         62.15         6.37 o                         
  12   5   2         51.05         47.87        20.21 o                         
  13   5   2        233.33        251.07        38.69 o                         
  14   5   2        237.70        235.69        22.46 o                         
  15   5   2         50.96         66.73        20.69 o                         
  16   5   2         41.24         29.28        24.19 o                         
  17   5   2         56.49         81.99        17.09 o                         
 -15   6   2         17.93         23.07        11.83 o                         
 -14   6   2         58.23         55.54        13.42 o                         
 -13   6   2         30.92         60.78        12.70 o                         
 -12   6   2         24.90         31.25        16.81 o                         
 -11   6   2         52.42         53.61        12.30 o                         
 -10   6   2         64.07         52.13         8.47 o                         
  -9   6   2         28.06         18.12        14.68 o                         
  -8   6   2        142.21        151.79        12.24 o                         
  -7   6   2        179.82        234.16        17.33 o                         
  -6   6   2        195.22        218.84        13.55 o                         
  -5   6   2        110.09        118.42        11.43 o                         
  -4   6   2        129.01        139.22        13.78 o                         
  -3   6   2        140.65        172.85        13.11 o                         
  -2   6   2         34.65         25.86         8.92 o                         
  -1   6   2         17.68         16.45         6.86 o                         
   0   6   2         11.64         12.71         7.19 o                         
   1   6   2         76.04         83.23        10.45 o                         
   2   6   2        141.78        132.13        11.81 o                         
   3   6   2        279.78        288.29        17.53 o                         
   4   6   2        193.84        193.29        13.62 o                         
   5   6   2         89.67        101.75        13.03 o                         
   6   6   2        109.19        116.59        13.58 o                         
   7   6   2        254.22        306.99        20.42 o                         
   8   6   2        110.95        126.28        10.59 o                         
   9   6   2         10.89          3.57        19.83 o                         
  10   6   2          8.62         -6.98        15.58 o                         
  11   6   2         69.83         75.66        10.01 o                         
  12   6   2         47.63         46.55        16.28 o                         
  13   6   2         21.22         11.54        16.56 o                         
  14   6   2         15.62         20.57        26.46 o                         
 -11   7   2          0.60          1.53        11.80 o                         
 -10   7   2         23.83         27.89        12.01 o                         
  -9   7   2         17.92         18.78        12.32 o                         
  -8   7   2         57.82         35.77        18.37 o                         
  -7   7   2         36.52         21.62        14.28 o                         
  -6   7   2          0.82          9.68        10.66 o                         
  -5   7   2         38.85         57.36        10.91 o                         
  -4   7   2         10.52          1.15        10.18 o                         
  -3   7   2          0.32          5.18         7.40 o                         
  -2   7   2         11.59         16.75         7.59 o                         
  -1   7   2        104.14        128.09        10.82 o                         
   0   7   2         82.91         90.96         9.61 o                         
   1   7   2        151.72        175.62        12.04 o                         
   2   7   2         37.20         46.42         8.81 o                         
   3   7   2         25.92         19.71         8.99 o                         
   4   7   2         58.71         40.16        10.28 o                         
   5   7   2         31.07         20.52        10.85 o                         
   6   7   2         39.51         13.37         9.77 o                         
   7   7   2         41.55         36.59        10.35 o                         
   8   7   2         19.30          5.31        11.35 o                         
   9   7   2         80.58        109.87        26.53 o                         
  10   7   2         40.42         47.98        36.01 o                         
  -2   8   2         23.80         14.71        10.92 o                         
  -1   8   2         42.45         32.62         9.58 o                         
   0   8   2          0.19          4.51         8.51 o                         
   1   8   2         13.17         -5.75         9.48 o                         
   2   8   2         30.26         38.64        25.91 o                         
 -11  -7   3         16.44         25.62        15.46 o                         
 -10  -7   3          4.43         14.72        14.85 o                         
  -9  -7   3         37.21         34.79        19.24 o                         
  -8  -7   3         55.40         92.58        19.03 o                         
  -7  -7   3         57.68         81.99        18.68 o                         
  -6  -7   3          5.89          9.02        18.01 o                         
  -5  -7   3          2.88         -7.12        14.01 o                         
  -4  -7   3         80.05         96.36        26.12 o                         
  -3  -7   3         34.08         38.28        14.67 o                         
  -2  -7   3         55.76         67.35        24.47 o                         
   0  -7   3         21.13         20.48        18.42 o                         
   1  -7   3         40.95         25.43        18.56 o                         
   2  -7   3         64.44        100.86        18.97 o                         
   3  -7   3         25.42         33.20        14.25 o                         
   4  -7   3         55.81         47.32        15.81 o                         
   5  -7   3         20.75         11.93        13.78 o                         
   6  -7   3        101.07        148.79        35.26 o                         
   7  -7   3         22.43         10.66        19.59 o                         
   8  -7   3          7.79          0.77        14.52 o                         
   9  -7   3          6.48         10.70         9.80 o                         
  10  -7   3         32.51         73.24        19.97 o                         
 -15  -6   3         19.04         24.54        12.68 o                         
 -14  -6   3         19.48         43.53        13.75 o                         
 -13  -6   3         56.16         58.14        23.36 o                         
 -12  -6   3          9.54          7.07        11.63 o                         
 -11  -6   3          2.44          3.03        11.12 o                         
 -10  -6   3        184.24        180.68        17.66 o                         
  -9  -6   3         29.83         56.35        22.89 o                         
  -8  -6   3         89.55        104.04        17.73 o                         
  -7  -6   3         14.58         23.64        12.90 o                         
  -6  -6   3        244.42        284.28        23.13 o                         
  -5  -6   3         72.57         95.38        16.87 o                         
  -4  -6   3         58.67         97.37        16.41 o                         
  -3  -6   3         25.96         40.46        14.43 o                         
  -2  -6   3        109.46        103.20        13.30 o                         
  -1  -6   3         43.14         63.42        13.53 o                         
   0  -6   3        319.63        306.34        21.88 o                         
   1  -6   3          3.95          1.96        11.61 o                         
   2  -6   3         36.74         45.08        14.48 o                         
   3  -6   3        514.11        490.04        25.31 o                         
   4  -6   3         47.93         87.17        16.03 o                         
   5  -6   3        261.46        281.56        32.92 o                         
   6  -6   3        176.13        174.09        17.90 o                         
   7  -6   3         77.69         82.46        12.21 o                         
   8  -6   3        222.12        259.08        25.98 o                         
   9  -6   3         79.56         96.45        13.08 o                         
  10  -6   3         31.45         40.47        11.45 o                         
  11  -6   3         70.30         87.15        14.26 o                         
  12  -6   3         84.51         68.18        17.69 o                         
  13  -6   3         16.86         35.15        11.98 o                         
  14  -6   3         21.13         31.78        16.98 o                         
 -17  -5   3         31.55         23.87        12.71 o                         
 -16  -5   3          2.96          2.80        11.47 o                         
 -15  -5   3         58.36         74.25        16.32 o                         
 -14  -5   3         61.07         80.60        14.24 o                         
 -13  -5   3         14.58         42.89        19.24 o                         
 -12  -5   3        183.98        180.29        17.05 o                         
 -11  -5   3         43.90         47.62        12.01 o                         
 -10  -5   3         33.19         45.55        11.87 o                         
  -9  -5   3        315.20        351.67        19.35 o                         
  -8  -5   3        420.72        459.13        25.01 o                         
  -7  -5   3        451.43        466.17        20.47 o                         
  -6  -5   3         38.58         38.41        10.38 o                         
  -5  -5   3         78.90         87.08        12.17 o                         
  -4  -5   3        274.61        254.99        19.92 o                         
  -3  -5   3        526.18        551.82        19.16 o                         
  -2  -5   3        375.54        406.65        17.89 o                         
  -1  -5   3         25.79         35.37         9.60 o                         
   0  -5   3         33.99         47.07        10.12 o                         
   1  -5   3        207.51        208.63        19.27 o                         
   2  -5   3        739.10        721.61        26.98 o                         
   3  -5   3         58.99         75.14        10.51 o                         
   4  -5   3        101.86        108.78        11.60 o                         
   5  -5   3         43.15         48.39         9.75 o                         
   6  -5   3        370.78        427.11        18.01 o                         
   7  -5   3          2.98         -9.95        10.12 o                         
   8  -5   3         38.99         50.72        10.06 o                         
   9  -5   3        151.08        177.03        14.17 o                         
  10  -5   3        379.00        380.38        22.04 o                         
  11  -5   3        552.69        516.46        21.12 o                         
  12  -5   3          1.04          6.20         9.37 o                         
  13  -5   3          7.54         11.97         9.58 o                         
  14  -5   3        141.90        156.32        21.70 o                         
  15  -5   3         95.21        132.29        15.21 o                         
  16  -5   3         88.18        123.86        23.01 o                         
  17  -5   3        111.52        192.47        50.84 o                         
 -19  -4   3         60.39         49.95        17.15 o                         
 -18  -4   3         37.20         49.82        22.56 o                         
 -17  -4   3         13.32         -3.96        10.94 o                         
 -16  -4   3         21.16          9.03        12.04 o                         
 -15  -4   3         97.99         98.31        14.36 o                         
 -14  -4   3         38.63         37.88        11.63 o                         
 -13  -4   3          8.12         19.92        10.25 o                         
 -12  -4   3        229.67        222.01        16.83 o                         
 -11  -4   3        270.13        264.15        13.84 o                         
 -10  -4   3        509.71        529.01        17.06 o                         
  -9  -4   3        255.55        266.30        12.63 o                         
  -8  -4   3        252.96        267.26        15.34 o                         
  -7  -4   3         39.80         55.91        10.27 o                         
  -6  -4   3        327.13        319.14        15.41 o                         
  -5  -4   3        124.04        116.76        15.19 o                         
  -4  -4   3        126.55        140.66         9.34 o                         
  -3  -4   3        264.82        247.13        13.31 o                         
  -2  -4   3        752.52        720.06        20.26 o                         
  -1  -4   3        944.81        879.61        18.77 o                         
   0  -4   3        693.59        654.15        16.15 o                         
   1  -4   3        430.79        436.81        19.14 o                         
   2  -4   3        583.07        553.68        14.95 o                         
   3  -4   3        406.77        361.64        13.81 o                         
   4  -4   3       1127.55       1150.21        25.97 o                         
   5  -4   3        393.80        366.87        14.21 o                         
   6  -4   3        477.34        455.23        16.04 o                         
   7  -4   3         26.18         30.70         8.49 o                         
   8  -4   3        222.10        239.97        13.84 o                         
   9  -4   3        199.18        224.44        13.89 o                         
  10  -4   3        178.67        190.57        14.08 o                         
  11  -4   3          9.11          8.52         8.37 o                         
  12  -4   3         80.90         92.20        11.89 o                         
  13  -4   3        114.23         85.01        11.90 o                         
  14  -4   3        305.66        271.56        17.86 o                         
  15  -4   3         34.81         59.37        12.82 o                         
  16  -4   3        174.78        153.30        24.28 o                         
  17  -4   3         81.61         71.12        13.31 o                         
  18  -4   3         41.69         28.17        13.02 o                         
  19  -4   3          0.78         16.62        10.91 o                         
 -21  -3   3         29.23         21.56        12.32 o                         
 -20  -3   3          8.56         12.11        12.81 o                         
 -19  -3   3        105.59         99.96        15.77 o                         
 -18  -3   3        135.38        143.03        16.88 o                         
 -17  -3   3         72.05         73.25        14.32 o                         
 -16  -3   3         94.18        119.10        14.49 o                         
 -15  -3   3        207.96        252.83        26.62 o                         
 -14  -3   3         50.96         65.70        11.74 o                         
 -13  -3   3        102.95         93.96        12.15 o                         
 -12  -3   3          8.81         23.42         7.47 o                         
 -11  -3   3        110.79        125.75         9.98 o                         
 -10  -3   3       1279.65       1293.45        26.24 o                         
  -9  -3   3        169.35        168.73        11.23 o                         
  -8  -3   3       2017.10       1946.60        32.55 o                         
  -7  -3   3       1398.55       1435.86        23.15 o                         
  -6  -3   3       2031.02       2118.89        30.91 o                         
  -5  -3   3        635.04        682.13        13.89 o                         
  -4  -3   3        122.78        168.03         7.77 o                         
  -3  -3   3         15.04        350.16        86.95 o                         
  -2  -3   3       1373.72       1388.57        27.49 o                         
  -1  -3   3         60.64        112.48         9.07 o                         
   0  -3   3        661.69        687.39        14.94 o                         
   1  -3   3       4159.39       4560.63        70.48 o                         
   2  -3   3         46.91         55.23         6.08 o                         
   3  -3   3        705.51        956.02        17.78 o                         
   4  -3   3         50.14         56.49         6.03 o                         
   5  -3   3         34.76         48.88         5.15 o                         
   6  -3   3        474.30        466.53        11.04 o                         
   7  -3   3        117.07        114.03         6.68 o                         
   8  -3   3        359.03        330.47         9.99 o                         
   9  -3   3        115.26        124.35         8.96 o                         
  10  -3   3        616.66        606.33        15.05 o                         
  11  -3   3        173.93        177.25         9.54 o                         
  12  -3   3         38.41         52.72         6.79 o                         
  13  -3   3          7.49          1.13         5.30 o                         
  14  -3   3        341.57        335.52        12.54 o                         
  15  -3   3        366.99        401.53        14.72 o                         
  16  -3   3        280.95        280.66        11.34 o                         
  17  -3   3         42.61         29.44        10.46 o                         
  18  -3   3         44.37         45.33        12.48 o                         
  19  -3   3         86.90         99.29        14.74 o                         
  20  -3   3         11.65         15.45        11.99 o                         
 -22  -2   3          7.80         24.61        14.89 o                         
 -21  -2   3          6.96         15.86        11.77 o                         
 -20  -2   3         82.87         61.95        13.68 o                         
 -19  -2   3        195.43        185.93        20.72 o                         
 -18  -2   3         58.26         58.62        12.13 o                         
 -17  -2   3        201.90        239.08        17.55 o                         
 -16  -2   3        107.83        104.97        13.46 o                         
 -15  -2   3        370.66        345.73        21.65 o                         
 -14  -2   3        176.60        188.31        21.74 o                         
 -13  -2   3         48.48         45.78        12.13 o                         
 -12  -2   3         60.82         47.31         7.25 o                         
 -11  -2   3        183.51        188.85        10.57 o                         
 -10  -2   3        712.88        707.16        16.73 o                         
  -9  -2   3       1264.21       1283.02        21.60 o                         
  -8  -2   3        224.54        216.71         8.19 o                         
  -7  -2   3        818.45        736.53        14.08 o                         
  -6  -2   3          3.56          6.48         4.12 o                         
  -5  -2   3       4663.51       4810.54        51.33 o                         
  -4  -2   3        108.08        105.97         5.27 o                         
  -3  -2   3        461.46        482.46         9.73 o                         
  -2  -2   3        387.34        358.67         9.06 o                         
  -1  -2   3         98.11         91.55        12.23 o                         
   0  -2   3         32.12         69.96         5.02 o                         
   1  -2   3        105.19        119.10         7.43 o                         
   2  -2   3        151.33        146.28         4.90 o                         
   3  -2   3        285.33        295.92         7.62 o                         
   4  -2   3       3400.90       3187.07        39.23 o                         
   5  -2   3        363.91        389.60         8.89 o                         
   6  -2   3       1514.68       1427.56        23.72 o                         
   7  -2   3       4788.91       5216.75        57.27 o                         
   8  -2   3         52.76         45.95         4.70 o                         
   9  -2   3       2730.45       2703.73        33.18 o                         
  10  -2   3         49.14         64.94         8.99 o                         
  11  -2   3        681.52        670.45        15.84 o                         
  12  -2   3         59.99         86.90         9.65 o                         
  13  -2   3         47.03         43.91         6.89 o                         
  14  -2   3        104.22        111.87         9.13 o                         
  15  -2   3         94.96         95.68        10.19 o                         
  16  -2   3        111.56         98.61        10.56 o                         
  17  -2   3        364.19        356.22        14.23 o                         
  18  -2   3         86.05         70.28         9.14 o                         
  19  -2   3         57.38         24.10         8.15 o                         
  20  -2   3         40.05         45.67        12.90 o                         
  21  -2   3          3.18        -14.03        14.43 o                         
 -22  -1   3        212.49        212.17        24.56 o                         
 -21  -1   3         44.58         32.10         7.82 o                         
 -20  -1   3        108.34        113.50         9.78 o                         
 -19  -1   3         17.78         23.16         5.23 o                         
 -18  -1   3        138.75        151.60         8.06 o                         
 -17  -1   3        366.22        359.66        15.21 o                         
 -16  -1   3         35.22         46.41         5.69 o                         
 -15  -1   3        257.36        246.11         8.82 o                         
 -14  -1   3        262.00        276.81         8.67 o                         
 -13  -1   3         34.98         45.25         5.77 o                         
 -12  -1   3          3.71         12.04         3.77 o                         
 -11  -1   3       1226.43       1307.35        17.79 o                         
 -10  -1   3        558.35        549.63         8.99 o                         
  -9  -1   3        535.98        558.36         8.72 o                         
  -8  -1   3       3153.84       3027.45        31.66 o                         
  -7  -1   3        314.80        336.83         5.60 o                         
  -6  -1   3       1105.38       1109.84        14.74 o                         
  -5  -1   3       2370.77       2476.50        27.85 o                         
  -4  -1   3        244.25        325.32         5.94 o                         
  -2  -1   3        436.03        555.24         9.15 o                         
  -1  -1   3      12544.56      13522.46       607.84 o                         
   0  -1   3         80.36         77.72         2.95 o                         
   1  -1   3       7194.38       7642.00       199.59 o                         
   2  -1   3        341.06        303.43         6.55 o                         
   3  -1   3         11.88         23.23         3.50 o                         
   4  -1   3       2552.82       2744.40        37.49 o                         
   5  -1   3        252.53        267.45         6.40 o                         
   6  -1   3       1028.35       1039.51        14.89 o                         
   7  -1   3       2954.27       3111.76        35.76 o                         
   8  -1   3        616.88        547.80        11.13 o                         
   9  -1   3        860.65        891.12        17.92 o                         
  10  -1   3        874.82        815.04        15.91 o                         
  11  -1   3        151.64        138.96         7.89 o                         
  12  -1   3        114.35        111.19         8.37 o                         
  13  -1   3        154.07        153.08         9.65 o                         
  14  -1   3        154.83        161.28        10.56 o                         
  15  -1   3        154.17        180.08        14.84 o                         
  16  -1   3        138.20        144.39        11.38 o                         
  17  -1   3         78.99         80.23        10.84 o                         
  18  -1   3         57.64         50.60         8.94 o                         
  19  -1   3        333.99        301.81        17.30 o                         
  20  -1   3          3.81          8.40        10.58 o                         
  21  -1   3         21.87          7.09        10.75 o                         
  22  -1   3         41.14         53.84        12.81 o                         
 -22   0   3          3.41         -6.79        14.91 o                         
 -21   0   3        237.67        268.84        18.11 o                         
 -20   0   3         13.95         12.14         9.73 o                         
 -19   0   3         20.61         41.22        14.74 o                         
 -18   0   3          6.35         20.89         6.99 o                         
 -17   0   3         48.73         54.91         8.05 o                         
 -16   0   3         67.05         65.71         8.14 o                         
 -15   0   3          3.22         20.27         6.39 o                         
 -14   0   3         38.22         43.55         6.46 o                         
 -13   0   3        635.48        611.85        15.07 o                         
 -12   0   3          4.19         -2.70         4.01 o                         
 -11   0   3       4681.62       4897.28        59.93 o                         
 -10   0   3       1160.45       1174.62        17.15 o                         
  -9   0   3       4422.47       4997.40        54.91 o                         
  -8   0   3        146.44        155.81         5.72 o                         
  -7   0   3        386.24        416.34         8.11 o                         
  -6   0   3        325.02        300.42         7.16 o                         
  -5   0   3       9739.12      10149.88       476.59 o                         
  -4   0   3          0.07          4.68         3.34 o                         
  -3   0   3      13848.90      14654.28       512.32 o                         
  -2   0   3        155.45        139.82         3.39 o                         
   1   0   3       2261.17       2510.78        29.09 o                         
   2   0   3        444.87        472.17         6.85 o                         
   3   0   3      10806.90      10997.33       443.46 o                         
   4   0   3          9.17         19.37         3.10 o                         
   5   0   3       5907.05       6002.24        69.13 o                         
   6   0   3        156.36        173.89         5.63 o                         
   7   0   3       6420.25       7140.47        75.63 o                         
   8   0   3          0.25          5.35         3.52 o                         
   9   0   3        352.62        395.95        10.50 o                         
  10   0   3          2.45         -2.93         3.52 o                         
  11   0   3        999.03        992.82        17.88 o                         
  12   0   3        318.72        323.61        10.62 o                         
  13   0   3         89.85        127.73        11.04 o                         
  14   0   3         62.99         84.43        10.02 o                         
  15   0   3        224.68        215.40        11.95 o                         
  16   0   3         26.17          8.55         8.45 o                         
  17   0   3        638.98        563.80        21.34 o                         
  18   0   3        353.54        343.71        22.63 o                         
  19   0   3         57.94         58.17        11.97 o                         
  20   0   3        106.03        129.20        14.77 o                         
  21   0   3          7.11         22.25        11.28 o                         
  22   0   3          3.10         -0.09        14.62 o                         
 -22   1   3        223.84        236.39        21.02 o                         
 -21   1   3         52.74         85.43        13.50 o                         
 -20   1   3        117.28        107.17        14.13 o                         
 -19   1   3         19.51         23.98        13.87 o                         
 -18   1   3        167.83        168.13        19.35 o                         
 -17   1   3        338.55        320.33        22.85 o                         
 -16   1   3         37.26         58.12        13.35 o                         
 -15   1   3        310.47        315.48        23.36 o                         
 -14   1   3        229.89        231.92        14.22 o                         
 -13   1   3         60.75         64.03         8.84 o                         
 -12   1   3          4.01         15.12        10.72 o                         
 -11   1   3       1229.72       1265.23        21.38 o                         
 -10   1   3        516.31        503.50        11.88 o                         
  -9   1   3        510.08        527.91        13.18 o                         
  -8   1   3       3145.07       3029.76        38.89 o                         
  -7   1   3        254.73        295.56         8.36 o                         
  -6   1   3       1161.66       1188.90        17.18 o                         
  -5   1   3       2361.65       2448.52        30.90 o                         
  -4   1   3        272.82        373.99         5.72 o                         
  -3   1   3       8749.75       9965.18       251.14 o                         
  -2   1   3        430.36        562.28         7.72 o                         
  -1   1   3      12578.63      13372.70       428.73 o                         
   0   1   3         79.27         75.51         2.68 o                         
   1   1   3       7570.33       7983.65       140.64 o                         
   2   1   3        327.19        300.97         5.61 o                         
   3   1   3         28.07         44.02         2.75 o                         
   4   1   3       2515.13       2760.05        28.56 o                         
   5   1   3        362.36        376.30         8.54 o                         
   6   1   3       1037.69       1046.53        14.57 o                         
   7   1   3       2980.51       3077.41        35.57 o                         
   8   1   3        648.76        578.72        10.91 o                         
   9   1   3        820.70        865.24        18.43 o                         
  10   1   3        882.40        812.34        14.00 o                         
  11   1   3         98.98         92.92         6.76 o                         
  12   1   3         94.42         94.64         7.18 o                         
  13   1   3        131.61        137.69         9.65 o                         
  14   1   3        169.52        163.91        11.81 o                         
  15   1   3        184.66        220.70        22.89 o                         
  16   1   3        122.28        139.38        13.80 o                         
  17   1   3         82.62        109.09        11.79 o                         
  18   1   3         46.43         45.90        13.74 o                         
  19   1   3        336.37        301.33        19.45 o                         
  20   1   3          2.27         -8.17         8.17 o                         
  21   1   3         19.32         15.32        12.49 o                         
  22   1   3         31.65         35.11        16.27 o                         
 -22   2   3          5.97         21.86        12.49 o                         
 -21   2   3          6.85          5.79        11.34 o                         
 -20   2   3         68.65         83.59        17.06 o                         
 -19   2   3        177.09        147.91        19.21 o                         
 -18   2   3         60.45         46.71        18.90 o                         
 -17   2   3        197.78        238.52        21.30 o                         
 -16   2   3        131.49        120.25        15.93 o                         
 -15   2   3        380.32        419.86        26.05 o                         
 -14   2   3        190.97        149.83        24.61 o                         
 -13   2   3         84.28         82.83        12.81 o                         
 -12   2   3         56.31         57.43        10.34 o                         
 -11   2   3        207.02        221.75        10.22 o                         
 -10   2   3        701.18        658.64        16.02 o                         
  -9   2   3       1357.43       1356.61        21.42 o                         
  -8   2   3        226.21        223.51         8.18 o                         
  -7   2   3        762.93        706.90        15.20 o                         
  -6   2   3          1.88         19.47         5.09 o                         
  -5   2   3       4514.43       4580.40        56.15 o                         
  -4   2   3        106.29        103.24         4.41 o                         
  -3   2   3        456.45        479.76         7.15 o                         
  -2   2   3        400.29        375.90         6.13 o                         
  -1   2   3         34.20         39.40         2.86 o                         
   0   2   3         26.13         54.55         3.44 o                         
   1   2   3        108.55        123.37         3.75 o                         
   2   2   3        132.21        130.65         4.41 o                         
   3   2   3        431.87        444.89         8.42 o                         
   4   2   3       3369.14       3160.52        33.47 o                         
   5   2   3        333.74        353.02         8.50 o                         
   6   2   3       1470.86       1416.37        17.80 o                         
   7   2   3       4722.88       5132.87        53.16 o                         
   8   2   3         42.26         30.90         4.13 o                         
   9   2   3       2669.41       2632.78        32.71 o                         
  10   2   3         59.39         79.42         6.64 o                         
  11   2   3        641.78        644.60        15.56 o                         
  12   2   3         67.02         89.39         7.75 o                         
  13   2   3         22.93         29.98         6.50 o                         
  14   2   3         86.37         89.69        15.41 o                         
  15   2   3        107.10        117.75        10.63 o                         
  16   2   3        117.67        109.38        10.71 o                         
  17   2   3        402.84        405.36        16.86 o                         
  18   2   3         84.81         77.77        15.77 o                         
  19   2   3         61.13         65.57         9.54 o                         
  20   2   3         36.83         57.16         8.97 o                         
  21   2   3          4.09         12.39        15.97 o                         
 -21   3   3         46.30         61.18        14.37 o                         
 -20   3   3          5.80         13.55        14.18 o                         
 -19   3   3        111.70         87.59        16.81 o                         
 -18   3   3        127.52        107.47        17.07 o                         
 -17   3   3         66.82         52.04        15.13 o                         
 -16   3   3        109.80        114.72        18.35 o                         
 -15   3   3        195.31        257.73        38.21 o                         
 -14   3   3         51.28         40.08        11.36 o                         
 -13   3   3         71.58         72.74        12.22 o                         
 -12   3   3         16.03         37.54        10.69 o                         
 -11   3   3         92.73        113.83        12.56 o                         
 -10   3   3       1222.65       1253.00        29.02 o                         
  -9   3   3        143.13        135.60        10.26 o                         
  -8   3   3       1974.06       1860.48        35.93 o                         
  -7   3   3       1295.34       1382.85        18.67 o                         
  -6   3   3       2080.70       2159.37        24.49 o                         
  -5   3   3        622.52        663.29        11.79 o                         
  -4   3   3        161.25        216.20         5.75 o                         
  -3   3   3         49.40        443.05        99.00 o                         
  -2   3   3       1345.31       1367.08        15.44 o                         
  -1   3   3         62.65        104.69         4.87 o                         
   0   3   3        698.90        734.38        10.65 o                         
   1   3   3       4000.17       4349.53        40.15 o                         
   2   3   3         67.29         78.43         4.69 o                         
   3   3   3        700.39        842.59        16.80 o                         
   4   3   3         59.70         72.58         4.23 o                         
   5   3   3         43.66         59.89         4.18 o                         
   6   3   3        497.24        478.81         9.53 o                         
   7   3   3         89.63         94.12         7.54 o                         
   8   3   3        341.35        338.66        10.75 o                         
   9   3   3         98.32        122.38         7.79 o                         
  10   3   3        597.07        566.48        14.64 o                         
  11   3   3        182.52        183.85        13.27 o                         
  12   3   3         30.88         36.38         7.56 o                         
  13   3   3         13.98          9.88         5.78 o                         
  14   3   3        354.54        347.14        13.88 o                         
  15   3   3        337.42        345.86        15.91 o                         
  16   3   3        257.67        285.11        22.56 o                         
  17   3   3         45.46         55.79         8.51 o                         
  18   3   3         42.33         20.21        24.06 o                         
  19   3   3         83.48        115.08        23.78 o                         
  20   3   3         13.08          9.69        15.40 o                         
 -19   4   3         44.81         51.21        13.55 o                         
 -18   4   3         44.13         31.36        25.57 o                         
 -17   4   3         10.69         11.63        12.45 o                         
 -16   4   3         14.34         17.48        12.75 o                         
 -15   4   3         86.65        111.89        22.27 o                         
 -14   4   3         50.82         74.23        14.17 o                         
 -13   4   3          4.43         14.94        10.76 o                         
 -12   4   3        218.40        208.18        16.74 o                         
 -11   4   3        306.87        274.48        17.19 o                         
 -10   4   3        496.52        496.09        21.78 o                         
  -9   4   3        294.78        279.17        13.10 o                         
  -8   4   3        260.89        247.17        10.62 o                         
  -7   4   3         28.57         43.24         4.82 o                         
  -6   4   3        367.46        353.03         8.74 o                         
  -5   4   3        138.30        113.16         5.80 o                         
  -4   4   3        146.19        158.34         6.68 o                         
  -3   4   3        252.28        239.21         7.55 o                         
  -2   4   3        750.35        723.35        11.27 o                         
  -1   4   3        898.84        826.64        13.11 o                         
   0   4   3        700.26        655.46        10.61 o                         
   1   4   3        417.02        415.71         8.30 o                         
   2   4   3        581.43        583.27        11.09 o                         
   3   4   3        355.45        296.41         8.33 o                         
   4   4   3       1136.93       1164.68        16.97 o                         
   5   4   3        338.94        314.84         9.13 o                         
   6   4   3        467.56        436.50        11.53 o                         
   7   4   3         51.28         49.89         6.00 o                         
   8   4   3        277.29        269.65         9.43 o                         
   9   4   3        149.26        173.16        11.98 o                         
  10   4   3        155.42        145.12         7.89 o                         
  11   4   3         12.79         29.16         5.70 o                         
  12   4   3         80.27         87.08         8.03 o                         
  13   4   3        126.50        106.55         7.90 o                         
  14   4   3        332.56        324.85        12.17 o                         
  15   4   3         33.53         40.41        18.56 o                         
  16   4   3        177.82        149.80        20.86 o                         
  17   4   3         99.30        122.75        28.73 o                         
  18   4   3         34.46          6.95        14.47 o                         
  19   4   3          1.29        -25.22        25.22 o                         
 -17   5   3         37.09         33.58        12.37 o                         
 -16   5   3          4.95         14.25        11.70 o                         
 -15   5   3         60.36         62.61        14.56 o                         
 -14   5   3         58.92         71.07        29.90 o                         
 -13   5   3          6.52         -3.27        10.54 o                         
 -12   5   3        195.68        237.24        23.02 o                         
 -11   5   3         64.47         67.29        13.32 o                         
 -10   5   3         26.58         32.92        11.16 o                         
  -9   5   3        297.49        285.77        11.65 o                         
  -8   5   3        418.66        436.53        10.88 o                         
  -7   5   3        413.42        403.61        11.00 o                         
  -6   5   3         53.80         67.80         6.46 o                         
  -5   5   3         83.64        102.49         7.52 o                         
  -4   5   3        297.40        296.35        11.05 o                         
  -3   5   3        484.49        501.63        13.80 o                         
  -2   5   3        379.39        438.20        12.69 o                         
  -1   5   3         30.15         44.82         8.13 o                         
   0   5   3         43.49         50.40         6.84 o                         
   1   5   3        264.85        266.89        11.76 o                         
   2   5   3        714.76        755.67        17.40 o                         
   3   5   3         61.30         83.54         9.75 o                         
   4   5   3         97.44         90.13         8.19 o                         
   5   5   3         57.32         63.79         7.47 o                         
   6   5   3        376.50        405.85        12.73 o                         
   7   5   3          3.22         -5.43         5.43 o                         
   8   5   3         44.20         48.90        14.89 o                         
   9   5   3        136.60        133.14        11.00 o                         
  10   5   3        368.71        353.03        11.76 o                         
  11   5   3        538.28        518.35        17.20 o                         
  12   5   3          0.35         -5.82         8.45 o                         
  13   5   3         11.66          9.33        13.91 o                         
  14   5   3        153.45        188.35        24.47 o                         
  15   5   3         94.10         80.26        17.83 o                         
  16   5   3         82.42         81.75        18.10 o                         
  17   5   3        117.52        153.34        21.60 o                         
 -15   6   3         17.41         22.42        15.00 o                         
 -14   6   3         22.24         42.44        12.23 o                         
 -13   6   3         48.61         53.17        13.06 o                         
 -12   6   3          7.46          0.87        10.71 o                         
 -11   6   3          2.18         15.06        10.56 o                         
 -10   6   3        176.55        212.77        27.52 o                         
  -9   6   3         38.03         36.31         9.29 o                         
  -8   6   3         82.51         78.11         9.72 o                         
  -7   6   3         13.17          6.65         8.35 o                         
  -6   6   3        242.92        309.01        13.31 o                         
  -5   6   3         96.16         91.72        11.00 o                         
  -4   6   3         68.00         72.95        12.82 o                         
  -3   6   3         27.27         30.49         9.15 o                         
  -2   6   3        109.29        111.59        10.32 o                         
  -1   6   3         28.55         33.13         9.09 o                         
   0   6   3        315.71        327.12        14.25 o                         
   1   6   3          2.38         -2.48         9.30 o                         
   2   6   3         27.40         24.36         8.63 o                         
   3   6   3        485.62        525.07        20.36 o                         
   4   6   3         68.11         65.74        10.24 o                         
   5   6   3        246.29        253.20        14.62 o                         
   6   6   3        184.78        153.65        12.12 o                         
   7   6   3         74.42         83.95        14.34 o                         
   8   6   3        221.33        273.22        17.90 o                         
   9   6   3         83.64         63.44        14.23 o                         
  10   6   3         28.73         19.06        10.94 o                         
  11   6   3         80.78         86.34        10.85 o                         
  12   6   3         93.52        118.64        26.53 o                         
  13   6   3         18.74         18.15        15.63 o                         
  14   6   3         18.00         26.66        15.62 o                         
 -11   7   3         18.51         16.56        11.71 o                         
 -10   7   3          4.74          8.66        10.99 o                         
  -9   7   3         32.97         23.40         9.70 o                         
  -8   7   3         60.20         58.72        10.55 o                         
  -7   7   3         44.41         54.37        20.34 o                         
  -6   7   3          8.46          8.16         8.67 o                         
  -5   7   3          2.47          0.77         9.00 o                         
  -4   7   3         84.33         95.51        11.85 o                         
  -3   7   3         34.74         18.40         8.92 o                         
  -2   7   3         57.54         63.12         9.28 o                         
  -1   7   3         52.67         42.64         8.51 o                         
   0   7   3         20.46         36.55         8.44 o                         
   1   7   3         40.65         34.31         8.13 o                         
   2   7   3         62.06         71.07        10.33 o                         
   3   7   3         28.60         23.59        13.19 o                         
   4   7   3         56.59         49.86        11.61 o                         
   5   7   3         19.99         11.97        10.76 o                         
   6   7   3         96.75        118.99        12.35 o                         
   7   7   3         24.65          6.30         8.95 o                         
   8   7   3          6.94          4.25        10.06 o                         
   9   7   3          3.99         17.59        18.69 o                         
  10   7   3         34.97         -4.37        16.49 o                         
  -1   8   3         45.08         53.05         9.63 o                         
   0   8   3         75.95        101.41        12.12 o                         
 -11  -7   4         61.82         80.98        32.03 o                         
 -10  -7   4          6.15         -8.07        14.59 o                         
  -9  -7   4         37.59         67.12        17.93 o                         
  -8  -7   4         70.30        111.43        55.81 o                         
  -7  -7   4         61.82         59.12        17.45 o                         
  -6  -7   4         56.75         30.95        16.81 o                         
  -5  -7   4         60.56         63.26        17.68 o                         
  -4  -7   4          1.91          5.67        13.21 o                         
  -3  -7   4         18.40         30.79        22.27 o                         
  -2  -7   4         91.12        100.21        24.88 o                         
  -1  -7   4         49.04         44.40        21.72 o                         
   0  -7   4         22.55         13.06        19.93 o                         
   1  -7   4         40.33         41.24        22.27 o                         
   2  -7   4         63.41         57.62        18.35 o                         
   3  -7   4         62.54         52.26        15.60 o                         
   4  -7   4         36.73         11.64        14.04 o                         
   5  -7   4         34.49         45.30        15.95 o                         
   6  -7   4         16.40         19.24        21.44 o                         
   7  -7   4         89.07         80.34        17.90 o                         
   8  -7   4          4.32         12.19        16.11 o                         
   9  -7   4         27.32         70.40        18.61 o                         
  10  -7   4         14.38         39.16        17.43 o                         
 -15  -6   4         23.21         32.03        24.61 o                         
 -14  -6   4         65.43         69.80        21.72 o                         
 -13  -6   4         35.28         22.91        15.56 o                         
 -12  -6   4          5.29         18.61        13.93 o                         
 -11  -6   4          4.06         10.03        14.44 o                         
 -10  -6   4         87.47         85.61        27.63 o                         
  -9  -6   4        120.14        129.32        20.03 o                         
  -8  -6   4        118.34        110.11        18.56 o                         
  -7  -6   4         78.25         85.75        17.29 o                         
  -6  -6   4         36.00         61.06        16.13 o                         
  -5  -6   4        136.85        132.85        18.50 o                         
  -4  -6   4         26.99         29.12        13.92 o                         
  -3  -6   4         91.46         92.38        12.83 o                         
  -2  -6   4          4.92         15.14        15.26 o                         
  -1  -6   4         25.31         23.71        12.80 o                         
   0  -6   4        122.50         90.58        16.12 o                         
   1  -6   4        146.53        134.22        16.77 o                         
   2  -6   4         22.44         45.73        13.46 o                         
   3  -6   4         16.30         11.96        12.44 o                         
   4  -6   4        365.07        381.31        24.34 o                         
   5  -6   4        168.88        201.74        20.41 o                         
   6  -6   4        142.17        159.53        24.12 o                         
   7  -6   4         35.66         17.25         9.31 o                         
   8  -6   4         47.26         50.35        14.07 o                         
   9  -6   4        177.59        180.84        15.21 o                         
  10  -6   4         78.32         83.17        12.12 o                         
  11  -6   4         60.08         74.53        12.38 o                         
  12  -6   4         29.94         26.31         9.74 o                         
  13  -6   4         19.94         35.90        10.67 o                         
  14  -6   4          2.09          4.01        15.25 o                         
 -17  -5   4          5.40         23.27        15.99 o                         
 -16  -5   4         12.96         17.23        12.46 o                         
 -15  -5   4         22.92         50.09        13.62 o                         
 -14  -5   4         18.50         28.01        13.45 o                         
 -13  -5   4         99.95        116.60        19.13 o                         
 -12  -5   4         59.06         63.93        15.13 o                         
 -11  -5   4        378.72        392.10        21.12 o                         
 -10  -5   4         41.18         32.68        11.73 o                         
  -9  -5   4         37.17         59.91        12.36 o                         
  -8  -5   4        622.18        588.81        28.48 o                         
  -7  -5   4        335.54        333.23        34.57 o                         
  -6  -5   4        651.08        600.33        27.69 o                         
  -5  -5   4        612.11        644.31        44.19 o                         
  -4  -5   4        358.52        344.18        21.03 o                         
  -3  -5   4        331.41        327.76        16.41 o                         
  -2  -5   4        331.53        331.45        16.76 o                         
  -1  -5   4        635.20        637.00        21.53 o                         
   0  -5   4        289.06        326.33        30.10 o                         
   1  -5   4         62.98         69.00        15.71 o                         
   2  -5   4        207.81        227.73        15.35 o                         
   3  -5   4        458.38        526.85        23.45 o                         
   4  -5   4          7.20         42.20        18.97 o                         
   5  -5   4        129.44        167.49        20.23 o                         
   6  -5   4        220.89        244.15        14.46 o                         
   7  -5   4         12.37          5.96         8.15 o                         
   8  -5   4         17.68          3.51        10.74 o                         
   9  -5   4        139.18        129.57        12.38 o                         
  10  -5   4        123.07        129.16        14.37 o                         
  11  -5   4        118.54        136.73        13.43 o                         
  12  -5   4         56.46         58.05        17.66 o                         
  13  -5   4         36.82         36.44        10.30 o                         
  14  -5   4         48.84         62.88        11.71 o                         
  15  -5   4         33.12         37.75        11.50 o                         
  16  -5   4         82.89         86.55        12.66 o                         
  17  -5   4         30.08         55.06        19.26 o                         
 -19  -4   4         91.20        107.81        20.17 o                         
 -18  -4   4         56.96         55.21        23.44 o                         
 -17  -4   4         79.74         54.07        15.43 o                         
 -16  -4   4         10.31          6.49        11.22 o                         
 -15  -4   4         44.86         25.04        12.87 o                         
 -14  -4   4        392.78        354.74        20.39 o                         
 -13  -4   4        421.73        383.36        26.18 o                         
 -12  -4   4         67.98         59.19        11.67 o                         
 -11  -4   4         14.22         17.20         7.60 o                         
 -10  -4   4        263.58        268.15        13.26 o                         
  -9  -4   4        616.88        571.13        17.08 o                         
  -8  -4   4        502.51        469.76        19.60 o                         
  -7  -4   4        627.21        656.73        21.64 o                         
  -6  -4   4         55.25         73.71        15.49 o                         
  -5  -4   4          5.43          7.05         6.33 o                         
  -4  -4   4        564.09        522.52        17.19 o                         
  -3  -4   4        285.17        282.87        13.54 o                         
  -2  -4   4        308.19        364.09        14.82 o                         
  -1  -4   4        497.26        505.77        14.27 o                         
   0  -4   4       1338.82       1279.45        25.67 o                         
   1  -4   4        442.44        444.26        15.76 o                         
   2  -4   4         68.59         60.01         8.92 o                         
   3  -4   4        256.34        278.68        12.86 o                         
   4  -4   4       1072.95       1100.60        24.83 o                         
   5  -4   4        462.21        470.59        15.79 o                         
   6  -4   4        130.69        141.59        10.54 o                         
   7  -4   4        120.49        109.79        11.76 o                         
   8  -4   4        953.96        933.87        23.75 o                         
   9  -4   4        744.22        814.77        26.81 o                         
  10  -4   4        282.67        279.01        14.58 o                         
  11  -4   4         93.78        119.01        11.91 o                         
  12  -4   4        135.49        140.24        13.03 o                         
  13  -4   4         96.23         94.41        12.08 o                         
  14  -4   4        165.52        170.72        14.73 o                         
  15  -4   4        262.69        249.09        18.57 o                         
  16  -4   4         93.56         99.46        13.69 o                         
  17  -4   4         24.04         50.95        17.55 o                         
  18  -4   4         60.30         49.46        14.84 o                         
  19  -4   4         41.97         51.35        12.15 o                         
 -21  -3   4         48.61         56.26        18.22 o                         
 -20  -3   4         33.95         61.99        17.69 o                         
 -19  -3   4        139.06        185.93        18.54 o                         
 -18  -3   4          3.61         19.35        12.08 o                         
 -17  -3   4        150.91        155.27        16.32 o                         
 -16  -3   4        339.75        297.76        17.98 o                         
 -15  -3   4         95.71         99.98        13.50 o                         
 -14  -3   4        127.99        133.22        17.60 o                         
 -13  -3   4         37.15         46.31        10.57 o                         
 -12  -3   4        602.61        598.33        17.83 o                         
 -11  -3   4        226.18        217.40        13.04 o                         
 -10  -3   4        402.17        415.65        13.98 o                         
  -9  -3   4         37.85         59.79         8.20 o                         
  -8  -3   4        667.43        680.34        16.56 o                         
  -7  -3   4        462.97        413.51        11.37 o                         
  -6  -3   4        687.01        644.90        11.34 o                         
  -5  -3   4        979.25       1027.16        21.20 o                         
  -4  -3   4        776.77        751.49        16.32 o                         
  -3  -3   4       1440.10       1355.52        23.00 o                         
  -2  -3   4       2791.12       2766.26        47.05 o                         
  -1  -3   4       1126.11       1050.27        22.22 o                         
   0  -3   4         31.87         48.94         6.02 o                         
   1  -3   4        713.57        836.12        19.45 o                         
   2  -3   4       1323.67       1172.16        27.00 o                         
   3  -3   4         31.77         28.22         4.48 o                         
   4  -3   4        156.44        172.38         7.00 o                         
   5  -3   4        174.24        185.40         8.76 o                         
   6  -3   4       1639.53       1683.62        24.94 o                         
   7  -3   4        265.65        258.59         8.91 o                         
   8  -3   4        129.92        138.69         8.21 o                         
   9  -3   4        998.73        958.06        22.54 o                         
  10  -3   4        586.15        598.39        15.54 o                         
  11  -3   4        124.42        137.86         9.32 o                         
  12  -3   4        297.70        320.83        12.22 o                         
  13  -3   4        302.92        285.17        11.93 o                         
  14  -3   4        358.82        362.47        13.47 o                         
  15  -3   4        274.96        272.49        12.55 o                         
  16  -3   4        298.84        302.92        13.05 o                         
  17  -3   4         93.18         99.90         8.92 o                         
  18  -3   4         31.86         25.16         7.87 o                         
  19  -3   4         44.76         41.34        12.64 o                         
  20  -3   4         13.59         32.39        14.69 o                         
 -22  -2   4         90.34         60.64        17.63 o                         
 -21  -2   4         13.22         22.61        15.75 o                         
 -20  -2   4         67.57         46.83        21.03 o                         
 -19  -2   4         10.00         12.46        11.18 o                         
 -18  -2   4        321.86        304.72        19.45 o                         
 -17  -2   4        128.93        116.91        13.46 o                         
 -16  -2   4         30.08         29.72         9.81 o                         
 -15  -2   4        413.24        396.57        19.20 o                         
 -14  -2   4          4.09          7.11         8.73 o                         
 -13  -2   4        363.30        365.08        15.64 o                         
 -12  -2   4         18.69         25.10        10.71 o                         
 -11  -2   4        221.48        200.14         9.98 o                         
 -10  -2   4       1300.80       1318.29        24.71 o                         
  -9  -2   4        418.89        394.71        10.90 o                         
  -8  -2   4       2597.04       2708.40        36.57 o                         
  -7  -2   4       2223.18       2119.50        30.01 o                         
  -6  -2   4        817.72        735.70        13.86 o                         
  -5  -2   4         22.98         42.79         3.68 o                         
  -4  -2   4       2917.57       2908.39        34.59 o                         
  -3  -2   4        388.03        356.96         9.13 o                         
  -2  -2   4        716.62        698.48        15.35 o                         
  -1  -2   4       1097.64       1150.42        15.29 o                         
   0  -2   4       1523.99       1672.89        22.97 o                         
   1  -2   4        210.80        238.94         9.78 o                         
   2  -2   4       1496.80       1555.22        21.75 o                         
   3  -2   4       2337.42       2369.11        27.89 o                         
   4  -2   4       4363.36       4395.35        52.94 o                         
   5  -2   4       1738.34       1606.79        22.55 o                         
   6  -2   4        172.76        191.09         6.99 o                         
   7  -2   4        460.46        482.81        10.68 o                         
   8  -2   4       3148.30       3060.00        40.00 o                         
   9  -2   4        988.10        909.42        16.34 o                         
  10  -2   4        313.96        301.87        13.57 o                         
  11  -2   4        103.98        112.99         9.12 o                         
  12  -2   4        128.95        117.77         8.79 o                         
  13  -2   4         50.88         43.41         7.36 o                         
  14  -2   4        211.89        223.24        11.65 o                         
  15  -2   4        132.52        135.04        10.50 o                         
  16  -2   4        107.04        102.32        10.00 o                         
  17  -2   4          6.85         -6.74         6.74 o                         
  18  -2   4        313.82        296.57        16.84 o                         
  19  -2   4        154.94        143.61        15.85 o                         
  20  -2   4          9.36         13.24        11.62 o                         
  21  -2   4         27.23         29.56        12.52 o                         
 -22  -1   4          5.81          0.54        14.68 o                         
 -21  -1   4         76.18         48.37        16.16 o                         
 -20  -1   4         38.70         31.59         8.25 o                         
 -19  -1   4         53.58         59.50         8.17 o                         
 -18  -1   4        172.83        184.56        10.63 o                         
 -17  -1   4         21.79         19.28         5.11 o                         
 -16  -1   4        897.82        878.56        16.49 o                         
 -15  -1   4         60.49         69.14         5.67 o                         
 -14  -1   4         15.97         20.29         6.39 o                         
 -13  -1   4         21.60         31.30         4.64 o                         
 -12  -1   4        751.86        729.40        14.01 o                         
 -11  -1   4        341.86        325.91         7.92 o                         
 -10  -1   4       4487.80       4521.17        46.51 o                         
  -9  -1   4         45.22         47.98         3.25 o                         
  -8  -1   4       1417.86       1446.60        16.95 o                         
  -7  -1   4        521.38        520.29         7.79 o                         
  -6  -1   4       1901.03       1920.93        21.94 o                         
  -5  -1   4        323.89        300.39         8.95 o                         
  -4  -1   4        935.80        956.76        13.30 o                         
  -3  -1   4       9146.95       9341.94       236.84 o                         
  -2  -1   4       1248.89       1336.77        19.25 o                         
   0  -1   4       2193.28       2083.68        25.71 o                         
   1  -1   4       3750.76       3813.85        44.46 o                         
   2  -1   4        414.23        433.66         9.07 o                         
   3  -1   4       1781.18       1739.43        22.12 o                         
   4  -1   4        180.63        190.24         5.37 o                         
   5  -1   4       4023.67       4335.46        50.65 o                         
   6  -1   4        791.82        728.80        12.25 o                         
   7  -1   4       1114.04       1272.89        17.80 o                         
   8  -1   4       5332.73       5465.64        60.22 o                         
   9  -1   4       2983.89       3161.14        38.10 o                         
  10  -1   4        588.86        588.64        11.98 o                         
  11  -1   4        864.19        828.82        20.15 o                         
  12  -1   4        583.49        551.98        14.97 o                         
  13  -1   4       1055.02       1029.33        22.18 o                         
  14  -1   4        183.92        193.69        14.05 o                         
  15  -1   4         68.88         66.75         8.59 o                         
  16  -1   4        377.68        354.08        14.65 o                         
  17  -1   4        256.86        255.04        13.58 o                         
  18  -1   4         95.58         78.64        12.11 o                         
  19  -1   4        125.70        146.89        15.48 o                         
  20  -1   4         50.50         33.12        11.35 o                         
  21  -1   4         14.28          9.92        13.96 o                         
  22  -1   4          4.30         10.59        11.70 o                         
 -22   0   4        242.04        272.72        19.16 o                         
 -21   0   4        106.39         89.81        12.51 o                         
 -20   0   4         31.31         43.25        10.73 o                         
 -19   0   4         19.93         15.76         9.23 o                         
 -18   0   4        237.51        238.88        12.04 o                         
 -17   0   4        153.43        179.97        11.77 o                         
 -16   0   4          2.58         15.92         6.61 o                         
 -15   0   4        104.51        128.80         9.46 o                         
 -14   0   4          1.92          3.70         5.27 o                         
 -13   0   4        376.53        337.93        11.41 o                         
 -12   0   4        256.73        293.87         9.19 o                         
 -11   0   4        216.10        202.06         7.25 o                         
 -10   0   4        507.28        449.06         9.68 o                         
  -9   0   4         31.61         35.35         4.60 o                         
  -8   0   4        500.18        521.83         9.69 o                         
  -7   0   4         15.87         16.06         3.39 o                         
  -6   0   4       6297.46       6423.22        67.52 o                         
  -5   0   4        231.35        229.59         6.22 o                         
  -4   0   4        129.85        133.55         4.65 o                         
  -3   0   4          0.55          2.83         2.48 o                         
  -2   0   4        252.80        313.44         5.89 o                         
  -1   0   4         41.41         48.85         2.70 o                         
   0   0   4      52402.13      51571.27      1186.44 o                         
   1   0   4        278.94        267.90         8.30 o                         
   2   0   4        266.00        263.70         5.26 o                         
   3   0   4        445.24        491.23         7.77 o                         
   4   0   4      17027.68      19314.25       698.46 o                         
   5   0   4          0.19          2.66         2.67 o                         
   6   0   4       4979.44       5520.81        59.22 o                         
   7   0   4       1247.20       1267.06        17.48 o                         
   8   0   4       1089.74       1032.27        15.52 o                         
   9   0   4          5.88          4.95         3.78 o                         
  10   0   4       1086.24       1159.61        17.81 o                         
  11   0   4         77.67         83.49         7.15 o                         
  12   0   4       3217.70       3065.65        41.85 o                         
  13   0   4         65.65         73.44         8.01 o                         
  14   0   4       2680.77       2684.92        43.24 o                         
  15   0   4        231.03        222.32        14.69 o                         
  16   0   4          0.19          9.30         8.43 o                         
  17   0   4          2.93         10.89         8.66 o                         
  18   0   4        581.54        567.52        21.84 o                         
  19   0   4        355.22        339.00        19.03 o                         
  20   0   4        107.07        118.93        15.36 o                         
  21   0   4         10.24          4.65        10.20 o                         
  22   0   4          1.25         -6.98        10.67 o                         
 -22   1   4          5.64          8.53        10.94 o                         
 -21   1   4         87.82         84.50        14.23 o                         
 -20   1   4         24.81          9.27        10.32 o                         
 -19   1   4         59.94         54.94        12.05 o                         
 -18   1   4        183.69        194.61        23.84 o                         
 -17   1   4         15.27         31.04        13.01 o                         
 -16   1   4        949.04        900.84        32.23 o                         
 -15   1   4         64.04         67.73        10.40 o                         
 -14   1   4         26.29         25.88        11.04 o                         
 -13   1   4         12.35         11.05         6.31 o                         
 -12   1   4        735.79        705.66        26.60 o                         
 -11   1   4        326.21        298.40         9.75 o                         
 -10   1   4       4539.55       4531.42        56.57 o                         
  -9   1   4         54.16         50.60         7.25 o                         
  -8   1   4       1371.01       1411.15        21.41 o                         
  -7   1   4        513.60        509.09         9.97 o                         
  -6   1   4       1754.09       1838.36        25.74 o                         
  -5   1   4        352.16        326.66         5.84 o                         
  -4   1   4        904.72        926.00        11.45 o                         
  -3   1   4       9087.08       9317.06       236.43 o                         
  -2   1   4       1526.39       1597.42        19.39 o                         
   0   1   4       2199.54       2160.30        21.96 o                         
   1   1   4       3744.14       3741.24        44.32 o                         
   2   1   4        572.35        591.59        12.11 o                         
   3   1   4       1750.69       1715.64        18.85 o                         
   4   1   4        203.17        222.35         5.08 o                         
   5   1   4       3940.05       4188.68        42.94 o                         
   6   1   4        903.55        832.78        12.37 o                         
   7   1   4       1141.87       1284.81        17.71 o                         
   8   1   4       5284.50       5417.00        60.02 o                         
   9   1   4       3106.42       3273.30        49.57 o                         
  10   1   4        558.23        539.47        12.56 o                         
  11   1   4        887.65        825.35        16.17 o                         
  12   1   4        615.16        579.28        15.46 o                         
  13   1   4       1140.54       1112.46        26.97 o                         
  14   1   4        187.13        210.06        20.28 o                         
  15   1   4         68.11         75.14        10.29 o                         
  16   1   4        389.89        376.64        17.03 o                         
  17   1   4        230.62        225.17        15.56 o                         
  18   1   4         92.79         99.72        12.32 o                         
  19   1   4        109.73         96.15        12.41 o                         
  20   1   4         50.52         34.58        16.56 o                         
  21   1   4          9.80         -9.45        21.44 o                         
  22   1   4          2.53        -11.29        13.97 o                         
 -22   2   4         83.24         80.11        14.68 o                         
 -21   2   4         17.62          3.83        14.38 o                         
 -20   2   4         73.96         77.89        13.79 o                         
 -19   2   4          6.70          4.81        10.52 o                         
 -18   2   4        304.07        280.82        18.90 o                         
 -17   2   4        122.11        123.66        25.50 o                         
 -16   2   4         17.52         25.31        11.52 o                         
 -15   2   4        374.80        372.09        20.90 o                         
 -14   2   4         19.62          9.55         9.50 o                         
 -13   2   4        351.23        354.66        18.56 o                         
 -12   2   4         44.28         51.71        13.47 o                         
 -11   2   4        205.17        191.51        11.84 o                         
 -10   2   4       1351.30       1319.79        24.41 o                         
  -9   2   4        393.86        367.65        10.32 o                         
  -8   2   4       2580.36       2674.61        40.25 o                         
  -7   2   4       2274.27       2194.55        30.14 o                         
  -6   2   4        819.21        749.69        10.70 o                         
  -5   2   4         29.61         48.40         3.46 o                         
  -4   2   4       2626.39       2640.34        29.25 o                         
  -3   2   4        372.38        342.75         5.92 o                         
  -2   2   4        719.66        710.20         9.01 o                         
  -1   2   4       1105.60       1172.62        14.26 o                         
   0   2   4       1535.44       1699.40        17.74 o                         
   1   2   4        214.78        244.71         4.97 o                         
   2   2   4       1413.65       1508.55        16.23 o                         
   3   2   4       2364.33       2371.62        27.64 o                         
   4   2   4       4476.05       4442.82        45.16 o                         
   5   2   4       1732.81       1603.22        19.36 o                         
   6   2   4        192.17        217.09         6.84 o                         
   7   2   4        467.85        473.89         9.83 o                         
   8   2   4       3130.95       3088.09        34.23 o                         
   9   2   4        973.77        886.18        15.06 o                         
  10   2   4        308.59        292.80        10.11 o                         
  11   2   4         93.45         91.18         7.56 o                         
  12   2   4        124.73        130.60         9.30 o                         
  13   2   4         58.89         59.58         7.33 o                         
  14   2   4        188.89        223.77        11.46 o                         
  15   2   4        147.63        142.05        11.83 o                         
  16   2   4        108.85        118.97        11.53 o                         
  17   2   4          3.13          2.75         8.36 o                         
  18   2   4        342.25        326.10        16.36 o                         
  19   2   4        165.91        195.99        14.32 o                         
  20   2   4         12.19         21.78         8.32 o                         
  21   2   4         25.97          6.23        14.66 o                         
 -21   3   4         35.74         38.49        12.68 o                         
 -20   3   4         47.58         60.59        13.80 o                         
 -19   3   4        143.14        166.61        19.31 o                         
 -18   3   4          6.13         22.00        17.69 o                         
 -17   3   4        139.99        132.23        21.72 o                         
 -16   3   4        341.93        310.83        26.60 o                         
 -15   3   4         80.83         71.96        13.93 o                         
 -14   3   4        136.13        102.96        24.19 o                         
 -13   3   4         23.80         40.07        11.06 o                         
 -12   3   4        596.70        599.61        23.45 o                         
 -11   3   4        249.81        233.51        15.13 o                         
 -10   3   4        401.19        416.18        17.99 o                         
  -9   3   4         46.45         70.42         8.32 o                         
  -8   3   4        671.20        686.52        18.12 o                         
  -7   3   4        451.46        399.62         7.78 o                         
  -6   3   4        580.47        542.61         9.22 o                         
  -5   3   4       1004.32       1053.19        14.34 o                         
  -4   3   4        811.23        793.74        11.15 o                         
  -3   3   4       1364.96       1251.61        14.60 o                         
  -2   3   4       2689.38       2696.85        26.56 o                         
  -1   3   4       1064.58        994.13        13.20 o                         
   0   3   4         29.42         43.77         3.72 o                         
   1   3   4        711.16        816.84        10.85 o                         
   2   3   4       1336.51       1248.42        15.53 o                         
   3   3   4         34.97         33.16         3.76 o                         
   4   3   4        114.81        134.95         5.44 o                         
   5   3   4        161.74        154.16         9.28 o                         
   6   3   4       1652.10       1674.42        24.58 o                         
   7   3   4        300.44        295.34         8.79 o                         
   8   3   4         98.67        113.90         8.32 o                         
   9   3   4       1010.79        952.85        21.67 o                         
  10   3   4        649.30        671.21        15.63 o                         
  11   3   4        135.33        153.61         9.20 o                         
  12   3   4        284.36        301.88        11.72 o                         
  13   3   4        329.50        330.01        12.18 o                         
  14   3   4        345.99        320.32        21.17 o                         
  15   3   4        270.31        262.54        13.87 o                         
  16   3   4        303.88        323.03        14.46 o                         
  17   3   4         79.30        104.13         9.93 o                         
  18   3   4         29.02         40.60        14.99 o                         
  19   3   4         33.92         20.91        14.29 o                         
  20   3   4          9.93        -11.33        13.44 o                         
 -19   4   4         79.00         96.33        14.60 o                         
 -18   4   4         48.95         63.29        13.86 o                         
 -17   4   4         84.15         72.00        13.54 o                         
 -16   4   4         15.27         19.10        10.76 o                         
 -15   4   4         34.84         29.71        11.72 o                         
 -14   4   4        405.74        376.26        21.60 o                         
 -13   4   4        398.51        380.49        40.62 o                         
 -12   4   4         40.72         36.94        10.88 o                         
 -11   4   4         23.18         38.92        10.47 o                         
 -10   4   4        276.67        288.48        16.96 o                         
  -9   4   4        596.77        602.93        17.57 o                         
  -8   4   4        463.87        466.32        12.46 o                         
  -7   4   4        627.73        620.19        11.70 o                         
  -6   4   4         67.10         73.99         5.34 o                         
  -5   4   4         11.04         13.77         3.94 o                         
  -4   4   4        648.61        580.91        11.34 o                         
  -3   4   4        329.51        299.15         8.76 o                         
  -2   4   4        312.83        348.62         8.60 o                         
  -1   4   4        480.34        517.13        11.50 o                         
   0   4   4       1257.76       1213.00        16.43 o                         
   1   4   4        515.10        532.63        10.37 o                         
   2   4   4         76.37         71.94         5.24 o                         
   3   4   4        239.18        253.27         8.31 o                         
   4   4   4       1001.76        991.44        18.65 o                         
   5   4   4        451.00        474.64        12.21 o                         
   6   4   4         99.44        104.47         7.76 o                         
   7   4   4        107.65         99.41         7.13 o                         
   8   4   4        903.65        879.16        16.97 o                         
   9   4   4        708.88        749.10        23.87 o                         
  10   4   4        265.09        252.21        16.66 o                         
  11   4   4         94.65        103.30         7.26 o                         
  12   4   4        156.59        152.40         9.11 o                         
  13   4   4        114.43        124.55         8.43 o                         
  14   4   4        176.88        161.01         8.34 o                         
  15   4   4        267.06        274.15        16.09 o                         
  16   4   4         90.25        110.54        18.28 o                         
  17   4   4         15.28         31.27        23.02 o                         
  18   4   4         82.31         81.18        18.90 o                         
  19   4   4         42.97         21.35        15.28 o                         
 -17   5   4          6.54         20.03        11.77 o                         
 -16   5   4         15.67         18.11        20.14 o                         
 -15   5   4         21.14         26.28        11.59 o                         
 -14   5   4         17.48         20.89        15.03 o                         
 -13   5   4         83.49         87.75        13.99 o                         
 -12   5   4         63.47         65.28        11.58 o                         
 -11   5   4        373.75        428.88        19.48 o                         
 -10   5   4         64.01         62.42        10.65 o                         
  -9   5   4         39.92         50.75         5.51 o                         
  -8   5   4        609.97        586.20        13.70 o                         
  -7   5   4        356.12        346.84        11.34 o                         
  -6   5   4        622.77        588.05        13.89 o                         
  -5   5   4        616.85        660.40        14.10 o                         
  -4   5   4        357.02        369.45        13.46 o                         
  -3   5   4        301.53        301.14        11.37 o                         
  -2   5   4        327.91        306.08        10.22 o                         
  -1   5   4        635.52        626.92        14.01 o                         
   0   5   4        274.65        296.06        11.20 o                         
   1   5   4         54.13         54.65         8.21 o                         
   2   5   4        227.03        234.58        10.44 o                         
   3   5   4        475.53        500.73        14.07 o                         
   4   5   4          5.38         18.87         6.26 o                         
   5   5   4        119.27        138.65         9.65 o                         
   6   5   4        225.30        248.25        10.75 o                         
   7   5   4         27.11         19.24         6.10 o                         
   8   5   4         20.60         14.52         5.97 o                         
   9   5   4        155.91        130.62        16.23 o                         
  10   5   4        109.30        113.06         9.09 o                         
  11   5   4        118.34        151.74         9.94 o                         
  12   5   4         64.83         67.44         7.84 o                         
  13   5   4         37.13         21.84         7.21 o                         
  14   5   4         47.71         57.55        15.68 o                         
  15   5   4         38.85         32.35        16.36 o                         
  16   5   4         73.31         66.82        18.77 o                         
  17   5   4         25.41         24.60        16.95 o                         
 -15   6   4         27.60         23.15        12.11 o                         
 -14   6   4         56.08         62.44        13.27 o                         
 -13   6   4         40.69         46.02        11.98 o                         
 -12   6   4          4.31          6.83         9.50 o                         
 -11   6   4          3.20         18.45        11.52 o                         
 -10   6   4         83.93         93.65        13.18 o                         
  -9   6   4        112.20        104.51        10.65 o                         
  -8   6   4        105.98        120.83        12.77 o                         
  -7   6   4         78.69         84.58        10.55 o                         
  -6   6   4         39.97         70.47         8.23 o                         
  -5   6   4        136.68        150.85        11.91 o                         
  -4   6   4         36.35         56.28        10.92 o                         
  -3   6   4         99.20        114.74        11.23 o                         
  -2   6   4          5.16          2.44         7.72 o                         
  -1   6   4         16.65          0.64        11.32 o                         
   0   6   4        104.35        106.16        11.71 o                         
   1   6   4        169.20        174.97        13.46 o                         
   2   6   4         27.82         25.24         8.97 o                         
   3   6   4         21.24         28.31         7.55 o                         
   4   6   4        354.04        391.89        17.29 o                         
   5   6   4        161.55        166.29        14.01 o                         
   6   6   4        146.06        128.13         9.66 o                         
   7   6   4         39.07         25.26         8.52 o                         
   8   6   4         57.96         46.13        14.72 o                         
   9   6   4        174.08        148.98        18.81 o                         
  10   6   4         71.17         57.65        12.74 o                         
  11   6   4         52.43         66.77        11.01 o                         
  12   6   4         33.82         43.37        10.19 o                         
  13   6   4         19.38         37.04        15.29 o                         
  14   6   4          5.88          0.65        15.21 o                         
 -11   7   4         64.95         70.58        13.42 o                         
 -10   7   4          9.52          7.86        11.60 o                         
  -9   7   4         36.12         21.25        10.65 o                         
  -8   7   4         67.72         56.91        14.68 o                         
  -7   7   4         66.79         54.18        12.74 o                         
  -6   7   4         57.09         61.29        10.84 o                         
  -5   7   4         61.06         61.44        10.91 o                         
  -4   7   4          2.31         -1.19         8.18 o                         
  -3   7   4         20.17         15.44        11.01 o                         
  -2   7   4         78.15         92.35         9.96 o                         
  -1   7   4         53.53         63.57         9.43 o                         
   0   7   4         19.58         17.63         8.66 o                         
   1   7   4         36.65         52.49         9.65 o                         
   2   7   4         67.66         52.34         9.76 o                         
   3   7   4         66.23         54.65        12.49 o                         
   4   7   4         36.42         32.38        13.75 o                         
   5   7   4         36.40         23.43         9.51 o                         
   6   7   4         21.96         32.30        13.36 o                         
   7   7   4         80.20         82.45        14.54 o                         
   8   7   4          5.00         -5.93        11.89 o                         
   9   7   4         25.98         35.04        13.68 o                         
  10   7   4         13.81         25.37        13.48 o                         
 -10  -7   5         66.88         95.53        19.39 o                         
  -9  -7   5         40.19         40.28        24.06 o                         
  -8  -7   5          7.05         26.85        15.60 o                         
  -7  -7   5         25.41         26.64        15.93 o                         
  -6  -7   5         61.44         53.82        23.92 o                         
  -5  -7   5         86.57         99.27        36.36 o                         
  -4  -7   5        105.37        123.37        20.36 o                         
  -3  -7   5         20.98         16.22        19.79 o                         
  -2  -7   5         10.74         11.03        13.90 o                         
  -1  -7   5         73.85         67.16        18.01 o                         
   0  -7   5         32.74         43.44        19.24 o                         
   1  -7   5         31.25          8.93        18.56 o                         
   2  -7   5         27.86          9.93        13.51 o                         
   3  -7   5         47.73         61.55        16.93 o                         
   4  -7   5         35.09         51.46        15.64 o                         
   5  -7   5         65.29         54.60        19.24 o                         
   6  -7   5         70.87         70.74        18.31 o                         
   7  -7   5         73.66         81.23        23.64 o                         
   8  -7   5        101.70        111.24        25.64 o                         
   9  -7   5         13.70         15.11        20.69 o                         
  10  -7   5         86.26        108.11        25.09 o                         
 -15  -6   5         48.18         57.95        44.19 o                         
 -14  -6   5          9.64        -13.47        21.31 o                         
 -13  -6   5         15.33         -1.60        14.10 o                         
 -12  -6   5        149.38        160.46        21.78 o                         
 -11  -6   5         19.42         10.72        13.77 o                         
 -10  -6   5        130.62        126.77        19.49 o                         
  -9  -6   5        144.25        146.39        26.94 o                         
  -8  -6   5         49.00         28.06        15.74 o                         
  -7  -6   5        360.75        390.93        26.63 o                         
  -6  -6   5         18.88         37.53        14.68 o                         
  -5  -6   5         65.78         77.59        15.94 o                         
  -4  -6   5          5.85         11.21        17.18 o                         
  -3  -6   5         48.99         58.53        12.25 o                         
  -2  -6   5         52.24         58.19        12.25 o                         
  -1  -6   5         10.57          8.34        11.66 o                         
   0  -6   5         19.91         27.51        13.79 o                         
   1  -6   5        305.04        314.88        18.77 o                         
   2  -6   5        398.83        448.63        26.46 o                         
   3  -6   5         73.24         64.48        27.70 o                         
   4  -6   5         41.07         51.33        14.22 o                         
   5  -6   5        284.56        270.86        22.18 o                         
   6  -6   5         57.13         92.33        16.72 o                         
   7  -6   5         94.09         71.20        16.96 o                         
   8  -6   5          3.40          0.41        16.91 o                         
   9  -6   5         53.98         83.75        10.97 o                         
  10  -6   5         47.90         41.96         9.31 o                         
  11  -6   5         25.94         34.55        20.69 o                         
  12  -6   5          6.58         13.55        18.56 o                         
  13  -6   5         26.99         31.88        16.32 o                         
  14  -6   5         23.13         54.48        18.17 o                         
 -17  -5   5         48.72         95.21        19.43 o                         
 -16  -5   5         13.13         17.42        14.48 o                         
 -15  -5   5         65.15         73.16        17.49 o                         
 -14  -5   5         30.53         21.84        29.42 o                         
 -13  -5   5        146.83        152.38        23.57 o                         
 -12  -5   5        121.03        119.85        27.22 o                         
 -11  -5   5        166.89        145.39        18.75 o                         
 -10  -5   5        182.47        142.30        18.44 o                         
  -9  -5   5        433.59        408.17        25.65 o                         
  -8  -5   5        544.55        540.47        27.01 o                         
  -7  -5   5         68.53         96.06        15.90 o                         
  -6  -5   5        102.95        102.19        16.22 o                         
  -5  -5   5         74.74         78.84        10.65 o                         
  -4  -5   5         82.29        106.83        11.79 o                         
  -3  -5   5        239.33        271.98        19.12 o                         
  -2  -5   5         96.50         96.69        11.83 o                         
  -1  -5   5       1174.33       1120.14        29.37 o                         
   0  -5   5        365.40        321.65        31.75 o                         
   1  -5   5        140.85        150.01        12.90 o                         
   2  -5   5        165.42        157.15        13.46 o                         
   3  -5   5       1817.05       1780.54        46.90 o                         
   4  -5   5         13.04         11.91        12.37 o                         
   5  -5   5        485.53        515.30        46.67 o                         
   6  -5   5        165.89        167.25        12.42 o                         
   7  -5   5         42.54         50.99         8.77 o                         
   8  -5   5        126.59        131.29        14.32 o                         
   9  -5   5         24.68         26.97         8.76 o                         
  10  -5   5         29.22         51.64        13.92 o                         
  11  -5   5         75.36         86.13        11.32 o                         
  12  -5   5         74.57         94.13        11.22 o                         
  13  -5   5         52.09         62.41        10.96 o                         
  14  -5   5         31.93         32.57        11.99 o                         
  15  -5   5        116.53        112.55        20.24 o                         
  16  -5   5         49.49         69.43        11.67 o                         
 -19  -4   5         36.57         62.81        18.22 o                         
 -18  -4   5         75.49         88.11        26.39 o                         
 -17  -4   5         59.00         68.99        16.71 o                         
 -16  -4   5          9.61         11.35        13.43 o                         
 -15  -4   5          5.51          8.63        12.81 o                         
 -14  -4   5          2.22          3.20        10.15 o                         
 -13  -4   5        363.37        341.63        25.12 o                         
 -12  -4   5        448.03        424.58        21.57 o                         
 -11  -4   5         52.68         41.35         8.07 o                         
 -10  -4   5         24.43         25.69         7.17 o                         
  -9  -4   5       1469.10       1415.36        42.67 o                         
  -8  -4   5        890.81        899.66        50.58 o                         
  -7  -4   5       3035.01       3050.89        97.18 o                         
  -6  -4   5       1382.68       1370.12        29.82 o                         
  -5  -4   5        405.20        414.80        15.52 o                         
  -4  -4   5         26.73         53.39         8.94 o                         
  -3  -4   5       1831.61       1736.17        37.04 o                         
  -2  -4   5        635.99        684.91        24.31 o                         
  -1  -4   5         24.96         60.47         7.29 o                         
   0  -4   5        218.20        254.80        12.40 o                         
   1  -4   5       1247.41       1214.15        27.75 o                         
   2  -4   5         27.88         14.97         7.36 o                         
   3  -4   5         57.95         49.40        11.68 o                         
   4  -4   5        241.97        234.78        22.20 o                         
   5  -4   5        784.61        781.24        19.92 o                         
   6  -4   5         17.02         30.18         7.00 o                         
   7  -4   5          0.03          2.27         7.21 o                         
   8  -4   5        601.90        588.67        18.42 o                         
   9  -4   5        587.32        598.89        19.08 o                         
  10  -4   5        485.08        502.19        36.92 o                         
  11  -4   5        803.64        824.46        27.18 o                         
  12  -4   5        142.96        163.79        13.37 o                         
  13  -4   5        185.37        185.76        14.53 o                         
  14  -4   5          8.18         21.10         9.16 o                         
  15  -4   5        195.71        219.64        31.20 o                         
  16  -4   5        137.02        193.95        16.43 o                         
  17  -4   5         52.16         69.70        12.72 o                         
  18  -4   5         23.61         28.67        13.08 o                         
 -21  -3   5          7.81         34.89        16.08 o                         
 -20  -3   5         90.65         65.86        19.59 o                         
 -19  -3   5        205.78        207.42        33.81 o                         
 -18  -3   5        323.20        371.30        32.23 o                         
 -17  -3   5         46.21         62.62        20.28 o                         
 -16  -3   5         42.22         54.80        12.09 o                         
 -15  -3   5        857.19        860.08        49.50 o                         
 -14  -3   5         63.22         55.85        13.92 o                         
 -13  -3   5        190.50        182.27        12.25 o                         
 -12  -3   5        740.46        671.91        18.86 o                         
 -11  -3   5       1177.73       1073.62        23.68 o                         
 -10  -3   5         50.60         49.61         7.53 o                         
  -9  -3   5       1239.17       1241.32        24.77 o                         
  -8  -3   5         81.29         83.76         8.11 o                         
  -7  -3   5        172.21        176.76         8.56 o                         
  -6  -3   5         48.15         57.80         5.90 o                         
  -5  -3   5       1528.31       1490.74        25.13 o                         
  -4  -3   5        360.30        366.78        11.35 o                         
  -3  -3   5        306.81        298.16        10.26 o                         
  -2  -3   5       1899.48       1978.60        36.32 o                         
  -1  -3   5       2297.75       2174.03        33.68 o                         
   0  -3   5        191.91        187.06         9.43 o                         
   1  -3   5        142.06        153.82         9.26 o                         
   2  -3   5        747.56        778.07        16.78 o                         
   3  -3   5       2848.70       2720.16        41.80 o                         
   4  -3   5       1369.69       1353.92        20.63 o                         
   5  -3   5        453.90        488.61        10.88 o                         
   6  -3   5        540.30        517.52        11.47 o                         
   7  -3   5       2483.94       2406.27        44.80 o                         
   8  -3   5        478.15        450.38        12.63 o                         
   9  -3   5       1504.21       1468.75        25.85 o                         
  10  -3   5         76.66         89.47         8.00 o                         
  11  -3   5       1184.64       1142.94        23.09 o                         
  12  -3   5         21.65         22.58         6.48 o                         
  13  -3   5        521.64        547.04        16.10 o                         
  14  -3   5        382.34        394.50        15.87 o                         
  15  -3   5         23.43         30.16         7.43 o                         
  16  -3   5        255.06        253.16        19.14 o                         
  17  -3   5        263.29        275.39        14.09 o                         
  18  -3   5         18.38         15.30        14.21 o                         
  19  -3   5         13.38         28.56        12.03 o                         
  20  -3   5         38.40         60.53        12.91 o                         
 -22  -2   5         59.30         39.79        16.96 o                         
 -21  -2   5        101.35         79.46        18.86 o                         
 -20  -2   5         21.97          6.53        15.26 o                         
 -19  -2   5         57.12         59.57        16.79 o                         
 -18  -2   5         85.73         83.60        21.72 o                         
 -17  -2   5       1065.27       1051.46        38.14 o                         
 -16  -2   5         66.42         50.56        11.64 o                         
 -15  -2   5        777.46        821.67        34.23 o                         
 -14  -2   5        273.79        277.93        15.87 o                         
 -13  -2   5        643.67        605.00        18.35 o                         
 -12  -2   5         46.31         44.66         7.45 o                         
 -11  -2   5        517.48        502.34        14.06 o                         
 -10  -2   5        231.78        209.51        10.48 o                         
  -9  -2   5       1137.72       1086.72        22.35 o                         
  -8  -2   5        294.57        285.51         9.92 o                         
  -7  -2   5       3804.96       3667.62        52.00 o                         
  -6  -2   5       2849.42       2809.88        36.16 o                         
  -5  -2   5       1323.79       1194.22        17.63 o                         
  -4  -2   5       1193.46       1286.10        21.52 o                         
  -3  -2   5       2734.19       2663.03        44.52 o                         
  -2  -2   5        129.27        145.89         6.37 o                         
  -1  -2   5        199.18        250.59         6.11 o                         
   0  -2   5        762.19        716.23        13.67 o                         
   1  -2   5       7978.28       8027.47       101.13 o                         
   2  -2   5        165.41        179.90         6.92 o                         
   3  -2   5         37.07         67.17         5.57 o                         
   4  -2   5        704.93        738.23        12.17 o                         
   5  -2   5       5337.78       5172.64        62.74 o                         
   6  -2   5        178.03        173.83         6.62 o                         
   7  -2   5       3224.12       3286.07        42.07 o                         
   8  -2   5       1105.17       1119.22        18.83 o                         
   9  -2   5       1446.24       1385.50        24.49 o                         
  10  -2   5        549.80        485.32        14.97 o                         
  11  -2   5        427.04        421.84        13.19 o                         
  12  -2   5        290.06        251.14        11.54 o                         
  13  -2   5        178.40        168.67        10.75 o                         
  14  -2   5         49.91         41.48         7.87 o                         
  15  -2   5        672.75        712.61        32.88 o                         
  16  -2   5        113.20         76.78         9.71 o                         
  17  -2   5         79.58         67.40         9.56 o                         
  18  -2   5         64.55         61.41         9.90 o                         
  19  -2   5        422.54        422.62        21.33 o                         
  20  -2   5        107.75        129.08        32.58 o                         
  21  -2   5         31.41         45.01        12.46 o                         
 -22  -1   5         29.06         57.65        17.12 o                         
 -21  -1   5         52.46         67.03        17.35 o                         
 -20  -1   5         46.12         52.60        10.25 o                         
 -19  -1   5        159.14        175.21        16.53 o                         
 -18  -1   5        188.50        196.79        21.78 o                         
 -17  -1   5         40.16         43.86         7.96 o                         
 -16  -1   5        475.91        453.81        11.97 o                         
 -15  -1   5       1852.18       1816.69        66.82 o                         
 -14  -1   5         85.94         89.30        14.21 o                         
 -13  -1   5        235.76        244.67         7.87 o                         
 -12  -1   5        200.22        195.35         8.92 o                         
 -11  -1   5       4386.34       4361.58        53.19 o                         
 -10  -1   5        420.59        422.69         8.33 o                         
  -9  -1   5       6128.11       6128.55        66.26 o                         
  -8  -1   5        531.35        501.01         8.62 o                         
  -7  -1   5        450.93        424.59         7.56 o                         
  -6  -1   5        629.53        644.99        11.08 o                         
  -5  -1   5       3053.82       2995.75        36.49 o                         
  -4  -1   5        165.29        189.99         4.69 o                         
  -3  -1   5       2705.20       2607.25        28.91 o                         
  -2  -1   5        388.54        366.84         7.88 o                         
  -1  -1   5      21499.31      21742.06       954.24 o                         
   0  -1   5        449.26        438.85         7.64 o                         
   1  -1   5       1682.69       1566.70        18.66 o                         
   2  -1   5       4801.70       4925.47        57.07 o                         
   3  -1   5       2243.22       2116.94        22.39 o                         
   4  -1   5        211.17        193.62         5.44 o                         
   5  -1   5        108.92        147.73         5.84 o                         
   6  -1   5        471.91        423.98         9.53 o                         
   7  -1   5      16553.61      17124.00       307.43 o                         
   8  -1   5         81.33        104.57         5.87 o                         
   9  -1   5       6747.30       6921.94        75.18 o                         
  10  -1   5       2147.44       2198.20        31.93 o                         
  11  -1   5       2060.96       1939.26        32.06 o                         
  12  -1   5         26.42         32.83         6.75 o                         
  13  -1   5       1255.78       1216.57        28.65 o                         
  14  -1   5        583.78        564.86        16.53 o                         
  15  -1   5         26.73         28.97         7.68 o                         
  16  -1   5        126.16        115.45        10.88 o                         
  17  -1   5        525.67        539.87        21.60 o                         
  18  -1   5        253.21        241.55        28.04 o                         
  19  -1   5         18.78         10.38        10.17 o                         
  20  -1   5        155.72        153.87        15.90 o                         
  21  -1   5         33.03         32.09        12.52 o                         
 -22   0   5        104.79         83.56        12.84 o                         
 -21   0   5        161.63        188.01        15.68 o                         
 -20   0   5         43.23         38.10        10.72 o                         
 -19   0   5          3.98          9.26         8.63 o                         
 -18   0   5          3.32          0.24         8.46 o                         
 -17   0   5       1646.50       1691.27        46.95 o                         
 -16   0   5        423.43        388.74        13.82 o                         
 -15   0   5        353.49        366.83        12.92 o                         
 -14   0   5         53.77         54.71         8.25 o                         
 -13   0   5        479.14        486.94        14.72 o                         
 -12   0   5        204.67        203.04         8.55 o                         
 -11   0   5       2263.39       2251.96        31.08 o                         
 -10   0   5        920.80        903.89        14.47 o                         
  -9   0   5       1680.57       1673.55        21.84 o                         
  -8   0   5        169.86        149.23         5.94 o                         
  -7   0   5       3577.11       3554.97        39.78 o                         
  -6   0   5        160.14        162.19         5.13 o                         
  -5   0   5      12888.39      13168.78       637.62 o                         
  -4   0   5        146.72        127.01         4.34 o                         
  -3   0   5     130423.38     136223.59      2812.09 o                         
  -2   0   5          6.04         10.93         2.45 o                         
  -1   0   5       6151.81       6603.14       257.55 o                         
   0   0   5        456.72        466.07         7.86 o                         
   1   0   5       9499.31       8997.41       628.39 o                         
   2   0   5         68.05         73.40         3.67 o                         
   3   0   5        258.02        327.14         7.11 o                         
   4   0   5         90.23         92.21         4.35 o                         
   5   0   5        563.49        803.96        11.12 o                         
   6   0   5         33.64         54.36         4.51 o                         
   7   0   5       2635.15       2567.32        30.74 o                         
   8   0   5       2547.67       2421.04        29.75 o                         
   9   0   5       3760.84       3813.63        44.27 o                         
  10   0   5        187.37        180.69         8.39 o                         
  11   0   5       1082.64       1054.41        21.08 o                         
  12   0   5        655.41        584.35        14.10 o                         
  13   0   5       1229.14       1172.13        23.80 o                         
  14   0   5        155.85        173.81        13.10 o                         
  15   0   5        701.17        726.35        22.91 o                         
  16   0   5         96.80        112.37        12.64 o                         
  17   0   5        226.33        231.50        26.25 o                         
  18   0   5         33.41         24.57        11.24 o                         
  19   0   5        759.02        770.63        27.09 o                         
  20   0   5         23.51         29.19        11.56 o                         
  21   0   5          0.77          9.74         9.64 o                         
 -22   1   5         27.76         33.26        12.21 o                         
 -21   1   5         51.01         48.11        15.52 o                         
 -20   1   5         28.44         34.78        12.09 o                         
 -19   1   5        158.67        154.10        17.50 o                         
 -18   1   5        183.46        227.83        17.01 o                         
 -17   1   5         26.37         30.19        12.31 o                         
 -16   1   5        486.92        435.46        18.58 o                         
 -15   1   5       1859.05       1804.08        33.87 o                         
 -14   1   5         80.72         95.90         9.09 o                         
 -13   1   5        261.42        260.89        11.29 o                         
 -12   1   5        216.46        213.41        10.01 o                         
 -11   1   5       4389.81       4394.04        55.55 o                         
 -10   1   5        444.11        447.44        10.22 o                         
  -9   1   5       6215.39       6264.62        74.38 o                         
  -8   1   5        528.32        483.55        10.00 o                         
  -7   1   5        413.10        378.92         8.56 o                         
  -6   1   5        645.23        655.53         9.69 o                         
  -5   1   5       3075.93       3002.41        31.14 o                         
  -4   1   5        147.89        175.59         4.38 o                         
  -3   1   5       2678.09       2599.92        28.81 o                         
  -2   1   5        418.58        397.58         7.97 o                         
  -1   1   5      20916.29      20673.14       675.31 o                         
   0   1   5        464.72        475.09         6.81 o                         
   1   1   5       1735.05       1628.74        18.70 o                         
   2   1   5       4757.00       4805.73        56.85 o                         
   3   1   5       2283.91       2157.17        27.56 o                         
   4   1   5        186.58        168.30         4.81 o                         
   5   1   5        140.01        174.73         5.23 o                         
   6   1   5        437.93        396.58         8.09 o                         
   7   1   5      16484.23      17247.13       216.04 o                         
   8   1   5         78.85         94.63         5.82 o                         
   9   1   5       6699.49       6861.75        74.97 o                         
  10   1   5       2264.44       2308.45        32.06 o                         
  11   1   5       2054.70       1895.94        28.85 o                         
  12   1   5         29.37         38.62         7.09 o                         
  13   1   5       1264.85       1216.13        24.74 o                         
  14   1   5        521.96        541.86        19.18 o                         
  15   1   5         22.56         15.73         8.76 o                         
  16   1   5        123.02        125.31        12.46 o                         
  17   1   5        550.32        551.05        20.87 o                         
  18   1   5        254.34        260.18        20.05 o                         
  19   1   5         21.22         22.17        11.67 o                         
  20   1   5        150.64        138.21        14.22 o                         
  21   1   5         22.36         31.30        10.46 o                         
 -22   2   5         69.06         96.61        31.55 o                         
 -21   2   5        118.07        114.19        16.15 o                         
 -20   2   5         21.21          6.01        10.63 o                         
 -19   2   5         71.39         65.62        12.64 o                         
 -18   2   5         66.46         59.16        12.71 o                         
 -17   2   5       1023.55       1015.13        29.58 o                         
 -16   2   5         57.21         53.51        10.66 o                         
 -15   2   5        766.16        800.07        24.98 o                         
 -14   2   5        241.20        228.22        14.71 o                         
 -13   2   5        661.87        660.43        21.19 o                         
 -12   2   5         31.83         42.69         8.73 o                         
 -11   2   5        473.42        446.08        15.94 o                         
 -10   2   5        213.97        216.82         9.04 o                         
  -9   2   5       1211.08       1126.02        17.68 o                         
  -8   2   5        300.13        296.42         8.39 o                         
  -7   2   5       3696.87       3671.34        51.81 o                         
  -6   2   5       2935.65       2921.88        31.11 o                         
  -5   2   5       1322.08       1214.98        15.26 o                         
  -4   2   5       1242.26       1322.24        17.67 o                         
  -3   2   5       2769.99       2630.99        26.01 o                         
  -2   2   5        107.28        111.76         5.38 o                         
  -1   2   5        197.11        244.88         5.76 o                         
   0   2   5        767.63        714.98         9.22 o                         
   1   2   5       7754.00       7732.42        70.67 o                         
   2   2   5        181.68        191.90         4.01 o                         
   3   2   5         48.11         64.31         3.41 o                         
   4   2   5        666.67        702.54        10.60 o                         
   5   2   5       5455.65       5354.69        53.59 o                         
   6   2   5        201.69        192.33         6.00 o                         
   7   2   5       3200.07       3260.38        35.76 o                         
   8   2   5       1148.26       1171.15        16.29 o                         
   9   2   5       1473.02       1421.74        24.51 o                         
  10   2   5        551.42        504.11        15.51 o                         
  11   2   5        438.57        436.67        13.13 o                         
  12   2   5        263.59        249.75        10.89 o                         
  13   2   5        163.20        161.13        10.43 o                         
  14   2   5         44.91         47.62         7.82 o                         
  15   2   5        677.12        711.65        26.70 o                         
  16   2   5        105.39        105.51        11.72 o                         
  17   2   5         73.93         72.97        11.04 o                         
  18   2   5         49.01         67.50        11.41 o                         
  19   2   5        416.04        453.87        19.40 o                         
  20   2   5        126.61        146.26        39.24 o                         
  21   2   5         25.50         33.72        16.56 o                         
 -21   3   5          8.48        -13.35        18.42 o                         
 -20   3   5         72.49         66.27        14.24 o                         
 -19   3   5        192.67        187.72        17.33 o                         
 -18   3   5        305.48        330.15        21.47 o                         
 -17   3   5         43.41         49.23        14.10 o                         
 -16   3   5         51.83         48.81        11.08 o                         
 -15   3   5        867.44        853.28        26.34 o                         
 -14   3   5         70.62         55.24        11.17 o                         
 -13   3   5        254.22        249.21        22.17 o                         
 -12   3   5        774.34        720.43        24.23 o                         
 -11   3   5       1219.88       1156.12        27.59 o                         
 -10   3   5         62.87         66.38         8.73 o                         
  -9   3   5       1293.78       1310.91        28.33 o                         
  -8   3   5         79.87         77.00         7.06 o                         
  -7   3   5        203.00        206.10         6.80 o                         
  -6   3   5         64.59         68.55         6.28 o                         
  -5   3   5       1424.96       1397.69        16.82 o                         
  -4   3   5        392.31        401.18         8.21 o                         
  -3   3   5        308.60        297.55         7.03 o                         
  -2   3   5       1869.97       1915.05        22.71 o                         
  -1   3   5       2365.72       2214.75        25.15 o                         
   0   3   5        158.51        146.80         6.64 o                         
   1   3   5        123.29        149.47         5.42 o                         
   2   3   5        756.15        795.71        11.55 o                         
   3   3   5       2958.72       2800.50        30.34 o                         
   4   3   5       1332.40       1334.04        16.64 o                         
   5   3   5        453.76        494.44         9.46 o                         
   6   3   5        512.62        498.00        11.91 o                         
   7   3   5       2520.90       2461.41        33.54 o                         
   8   3   5        521.22        471.40        12.58 o                         
   9   3   5       1410.60       1372.04        25.12 o                         
  10   3   5         65.10         74.94         7.30 o                         
  11   3   5       1162.33       1131.39        22.60 o                         
  12   3   5         12.87         18.37         6.28 o                         
  13   3   5        557.47        588.93        19.06 o                         
  14   3   5        398.40        438.06        25.32 o                         
  15   3   5         22.60         24.70         8.55 o                         
  16   3   5        250.23        251.55        18.37 o                         
  17   3   5        285.18        346.36        61.72 o                         
  18   3   5         21.02         45.18         8.56 o                         
  19   3   5         15.75         48.44        16.27 o                         
  20   3   5         37.84         24.42        21.24 o                         
 -19   4   5         41.37         33.06        17.79 o                         
 -18   4   5         67.79         62.61        12.96 o                         
 -17   4   5         62.38         56.07        12.35 o                         
 -16   4   5         13.99         25.09        18.74 o                         
 -15   4   5         13.28         10.94         9.54 o                         
 -14   4   5          0.67         20.82        16.36 o                         
 -13   4   5        335.36        301.17        23.20 o                         
 -12   4   5        430.51        429.39        18.72 o                         
 -11   4   5         50.07         62.25        14.32 o                         
 -10   4   5         25.38         34.02         7.26 o                         
  -9   4   5       1479.90       1454.78        45.47 o                         
  -8   4   5        843.03        788.92        14.82 o                         
  -7   4   5       3016.81       2929.43        35.23 o                         
  -6   4   5       1426.58       1418.54        24.55 o                         
  -5   4   5        420.47        408.63         9.62 o                         
  -4   4   5         38.20         52.81         5.03 o                         
  -3   4   5       1857.48       1795.63        23.90 o                         
  -2   4   5        636.95        641.15        12.20 o                         
  -1   4   5         22.37         69.79         9.05 o                         
   0   4   5        230.80        256.92         7.70 o                         
   1   4   5       1301.36       1271.02        17.55 o                         
   2   4   5         37.83         38.70         4.61 o                         
   3   4   5         74.41         73.64         5.65 o                         
   4   4   5        229.35        206.46         7.06 o                         
   5   4   5        793.68        769.83        14.20 o                         
   6   4   5          6.25         11.97         5.08 o                         
   7   4   5          5.71         15.72         5.52 o                         
   8   4   5        635.99        630.51        14.94 o                         
   9   4   5        593.53        608.35        13.97 o                         
  10   4   5        488.67        488.84        12.64 o                         
  11   4   5        784.61        785.77        16.41 o                         
  12   4   5        134.93        133.78         8.36 o                         
  13   4   5        186.39        203.65        14.05 o                         
  14   4   5          8.51         21.33         5.43 o                         
  15   4   5        197.12        235.51        17.41 o                         
  16   4   5        134.96        208.99        26.19 o                         
  17   4   5         50.03         34.03        16.29 o                         
  18   4   5         15.57          9.10        15.19 o                         
 -17   5   5         43.14         58.13        13.09 o                         
 -16   5   5         15.59         16.18        10.57 o                         
 -15   5   5         70.47         88.18        13.14 o                         
 -14   5   5         29.34         45.02        23.47 o                         
 -13   5   5        144.37        136.68        15.35 o                         
 -12   5   5        122.55        115.32        17.10 o                         
 -11   5   5        169.68        157.56        13.00 o                         
 -10   5   5        172.38        168.35        11.17 o                         
  -9   5   5        456.17        408.02        17.23 o                         
  -8   5   5        537.75        503.58        22.71 o                         
  -7   5   5         61.77         71.73         6.02 o                         
  -6   5   5        103.01        108.00         7.08 o                         
  -5   5   5        115.44        124.71         8.16 o                         
  -4   5   5        106.32        118.51         8.00 o                         
  -3   5   5        248.98        252.90         9.45 o                         
  -2   5   5         76.93         85.21         7.70 o                         
  -1   5   5       1145.31       1082.68        21.13 o                         
   0   5   5        364.82        369.98        13.65 o                         
   1   5   5        120.63        119.84         8.38 o                         
   2   5   5        148.43        152.21         8.52 o                         
   3   5   5       1809.79       1775.67        31.95 o                         
   4   5   5         27.60         23.16         6.24 o                         
   5   5   5        482.85        505.33        13.63 o                         
   6   5   5        176.15        145.25        10.34 o                         
   7   5   5         60.50         53.10         7.08 o                         
   8   5   5        132.44        143.74        11.44 o                         
   9   5   5         39.62         41.44         6.72 o                         
  10   5   5         25.77         35.33         6.40 o                         
  11   5   5         86.35         98.23         8.03 o                         
  12   5   5         75.07         83.63         7.37 o                         
  13   5   5         57.49         73.08         9.37 o                         
  14   5   5         32.87          0.41        20.89 o                         
  15   5   5        108.68        107.36        20.14 o                         
  16   5   5         40.98         70.88        17.59 o                         
 -15   6   5         46.97         62.47        13.38 o                         
 -14   6   5          6.72         15.59        10.48 o                         
 -13   6   5         15.50         31.08        11.03 o                         
 -12   6   5        152.44        161.93        26.47 o                         
 -11   6   5         22.23         -2.35        15.88 o                         
 -10   6   5        136.79        113.33        16.09 o                         
  -9   6   5        148.54        165.63        17.09 o                         
  -8   6   5         43.66         34.68        12.52 o                         
  -7   6   5        333.49        377.91        13.21 o                         
  -6   6   5         23.45         40.64        11.53 o                         
  -5   6   5         67.62         87.04         8.45 o                         
  -4   6   5          4.05         -6.31         9.09 o                         
  -3   6   5         53.45         51.88        10.64 o                         
  -2   6   5         50.54         45.90        10.81 o                         
  -1   6   5          9.80          4.01         9.64 o                         
   0   6   5         26.39         30.94        10.48 o                         
   1   6   5        331.33        331.60        14.18 o                         
   2   6   5        383.75        371.93        13.89 o                         
   3   6   5         86.30         82.75         8.73 o                         
   4   6   5         37.85         38.22         7.42 o                         
   5   6   5        286.32        268.67        14.37 o                         
   6   6   5         58.32         67.60         9.84 o                         
   7   6   5         90.97         76.26         9.15 o                         
   8   6   5          3.12         -6.30         7.49 o                         
   9   6   5         52.13         47.72        14.51 o                         
  10   6   5         42.37         31.17        11.07 o                         
  11   6   5         24.54         33.78        12.34 o                         
  12   6   5          6.74         12.66         8.62 o                         
  13   6   5         28.05         32.49        17.21 o                         
  14   6   5         25.39         30.93        16.35 o                         
 -10   7   5         58.18         81.84        13.23 o                         
  -9   7   5         41.87         11.33         8.13 o                         
  -8   7   5          6.02         -3.02         8.88 o                         
  -7   7   5         28.18         34.75        12.25 o                         
  -6   7   5         57.00         67.53        12.92 o                         
  -5   7   5         92.27        108.89        12.36 o                         
  -4   7   5        106.60        114.34        12.91 o                         
  -3   7   5         22.58          7.01         8.17 o                         
  -2   7   5         10.58          5.49         8.90 o                         
  -1   7   5         68.01         70.76        11.06 o                         
   0   7   5         32.40         39.31         9.74 o                         
   1   7   5         29.04         25.83         9.87 o                         
   2   7   5         29.18         10.09         8.87 o                         
   3   7   5         50.20         61.08        15.02 o                         
   4   7   5         35.22         38.32        13.62 o                         
   5   7   5         59.47         48.15        10.57 o                         
   6   7   5         71.53         64.20        12.16 o                         
   7   7   5         77.83         65.60        10.75 o                         
   8   7   5        100.15        100.26        11.49 o                         
   9   7   5         19.18         37.61        10.23 o                         
  10   7   5         81.61         65.36        11.22 o                         
 -10  -7   6         31.14         11.57        16.28 o                         
  -9  -7   6         21.23         45.10        17.82 o                         
  -8  -7   6         78.45         84.28        18.61 o                         
  -7  -7   6         54.53         44.95        24.61 o                         
  -6  -7   6          3.78         23.23        24.74 o                         
  -5  -7   6         40.62         18.34        16.97 o                         
  -4  -7   6         60.06         66.52        19.26 o                         
  -3  -7   6         37.11         43.36        14.43 o                         
  -2  -7   6         27.80         23.03        15.51 o                         
  -1  -7   6         15.64         21.17        18.56 o                         
   0  -7   6         82.95        108.18        26.53 o                         
   1  -7   6         38.13         23.23        20.07 o                         
   2  -7   6         29.77         51.66        16.91 o                         
   3  -7   6         18.67         17.18        17.59 o                         
   4  -7   6         55.36         46.22        19.93 o                         
   5  -7   6         50.67         60.33        16.88 o                         
   6  -7   6         24.45         -2.21        13.55 o                         
   7  -7   6          3.47         10.54        15.29 o                         
   8  -7   6         38.99         34.64        26.53 o                         
   9  -7   6         17.24         35.21        22.82 o                         
 -14  -6   6         36.06         77.62        28.25 o                         
 -13  -6   6         35.39         14.16        23.51 o                         
 -12  -6   6         15.75         19.10        15.29 o                         
 -11  -6   6         40.28         47.53        17.57 o                         
 -10  -6   6         58.65        100.04        18.99 o                         
  -9  -6   6         33.95         54.23        16.82 o                         
  -8  -6   6        114.57        103.35        18.88 o                         
  -7  -6   6         17.93         11.38        21.37 o                         
  -6  -6   6        303.57        315.97        27.08 o                         
  -5  -6   6         66.51         34.25        10.50 o                         
  -4  -6   6          5.72          6.45        10.35 o                         
  -3  -6   6         18.65         19.10        10.63 o                         
  -2  -6   6        295.40        276.87        26.39 o                         
  -1  -6   6         54.05         49.07        14.43 o                         
   0  -6   6         87.56         94.87        16.61 o                         
   1  -6   6         86.03         93.00        18.28 o                         
   2  -6   6        325.07        359.46        22.62 o                         
   3  -6   6        139.86        165.95        18.49 o                         
   4  -6   6        306.31        251.24        21.70 o                         
   5  -6   6         41.98         46.68        14.18 o                         
   6  -6   6         57.09         85.09        15.95 o                         
   7  -6   6        156.78        151.24        19.98 o                         
   8  -6   6         66.32         68.30        16.31 o                         
   9  -6   6          7.78         13.03        13.78 o                         
  10  -6   6         27.61         26.59        27.01 o                         
  11  -6   6         15.15         14.64        16.20 o                         
  12  -6   6         51.56         52.88        17.41 o                         
  13  -6   6         12.35         -6.12        14.36 o                         
 -17  -5   6         19.04         35.40        16.71 o                         
 -16  -5   6         89.55         80.29        22.19 o                         
 -15  -5   6         14.12         20.90        16.91 o                         
 -14  -5   6        208.16        199.94        22.79 o                         
 -13  -5   6         81.53         90.77        18.27 o                         
 -12  -5   6        280.12        293.39        25.15 o                         
 -11  -5   6         77.02         73.51        16.40 o                         
 -10  -5   6         14.19         33.27        20.76 o                         
  -9  -5   6        163.58        132.41        17.65 o                         
  -8  -5   6        677.43        655.09        30.80 o                         
  -7  -5   6        131.47        118.03        17.11 o                         
  -6  -5   6        192.92        210.12        13.88 o                         
  -5  -5   6         14.56         24.90         8.92 o                         
  -4  -5   6        250.65        246.10        15.45 o                         
  -3  -5   6         12.53         17.43         8.92 o                         
  -2  -5   6        136.14        163.06        14.33 o                         
  -1  -5   6        159.22        193.49        18.73 o                         
   0  -5   6       2115.48       1999.75        53.12 o                         
   1  -5   6        164.80        150.45        22.21 o                         
   2  -5   6        246.32        254.28        15.80 o                         
   3  -5   6         51.39         58.78        10.91 o                         
   4  -5   6        718.22        710.78        27.81 o                         
   5  -5   6        150.02        184.34        18.06 o                         
   6  -5   6        471.58        479.43        24.29 o                         
   7  -5   6         47.40         62.45        15.10 o                         
   8  -5   6         58.03         51.39         8.19 o                         
   9  -5   6        216.30        208.27        13.00 o                         
  10  -5   6        409.09        423.02        17.23 o                         
  11  -5   6         46.88         52.61         8.88 o                         
  12  -5   6         65.53         85.80        13.68 o                         
  13  -5   6         37.77         67.25        18.14 o                         
  14  -5   6         78.46        118.76        25.27 o                         
  15  -5   6         57.01         79.15        10.73 o                         
  16  -5   6         26.00         17.35        17.00 o                         
 -19  -4   6         64.43        108.98        20.69 o                         
 -18  -4   6         70.49        101.97        19.17 o                         
 -17  -4   6        233.91        208.34        23.72 o                         
 -16  -4   6         48.02         39.74        15.88 o                         
 -15  -4   6         33.03         21.86        20.21 o                         
 -14  -4   6        377.71        361.62        25.83 o                         
 -13  -4   6         82.50        102.50        16.70 o                         
 -12  -4   6        717.70        669.95        24.85 o                         
 -11  -4   6         27.96         19.29         8.15 o                         
 -10  -4   6       1807.23       1737.91        49.15 o                         
  -9  -4   6         18.28         21.19        10.68 o                         
  -8  -4   6         73.72        115.93        16.21 o                         
  -7  -4   6        218.25        198.42        19.71 o                         
  -6  -4   6       1811.41       1834.99        36.27 o                         
  -5  -4   6       1490.92       1448.36        36.81 o                         
  -4  -4   6        176.92        175.10        11.35 o                         
  -3  -4   6         62.95         73.52        11.72 o                         
  -2  -4   6       2991.73       2969.51        65.77 o                         
  -1  -4   6       1323.16       1256.71        43.02 o                         
   0  -4   6       1038.41       1076.96        28.83 o                         
   1  -4   6         14.33         17.21         8.19 o                         
   2  -4   6       1282.61       1172.26        27.76 o                         
   3  -4   6        116.06        109.36        10.51 o                         
   4  -4   6        262.13        242.54        24.19 o                         
   5  -4   6        455.98        421.95        20.74 o                         
   6  -4   6        577.53        562.55        19.06 o                         
   7  -4   6        172.58        163.42        15.15 o                         
   8  -4   6        393.14        426.56        13.10 o                         
   9  -4   6        469.88        428.53        13.49 o                         
  10  -4   6        730.22        729.48        18.03 o                         
  11  -4   6        641.78        641.43        20.00 o                         
  12  -4   6       1226.62       1263.84        30.37 o                         
  13  -4   6         21.30         31.57         8.99 o                         
  14  -4   6          8.81         10.94         6.49 o                         
  15  -4   6        194.07        228.56        12.26 o                         
  16  -4   6        514.75        545.45        22.26 o                         
  17  -4   6         24.48         40.71        11.53 o                         
  18  -4   6          2.31         16.75         9.73 o                         
 -21  -3   6          3.72         18.23        15.26 o                         
 -20  -3   6         87.88         76.47        18.50 o                         
 -19  -3   6        110.80        129.49        20.51 o                         
 -18  -3   6        286.92        310.97        40.48 o                         
 -17  -3   6        271.14        284.66        27.06 o                         
 -16  -3   6        106.97        105.04        18.18 o                         
 -15  -3   6        240.21        281.52        23.89 o                         
 -14  -3   6        492.87        482.64        27.16 o                         
 -13  -3   6        623.66        576.35        20.21 o                         
 -12  -3   6        439.51        466.78        24.40 o                         
 -11  -3   6        684.42        658.43        20.33 o                         
 -10  -3   6       1181.95       1156.84        27.04 o                         
  -9  -3   6         95.40         88.71         8.92 o                         
  -8  -3   6       5836.83       5470.09       138.52 o                         
  -7  -3   6       1936.79       1807.72        26.18 o                         
  -6  -3   6        108.89        213.19        12.02 o                         
  -5  -3   6        609.46        591.06        14.55 o                         
  -4  -3   6       4388.61       4186.58        59.19 o                         
  -3  -3   6         90.70        112.27         7.66 o                         
  -2  -3   6        150.46        169.42         8.63 o                         
  -1  -3   6       1563.38       1486.16        30.26 o                         
   0  -3   6       2413.18       2636.71        53.88 o                         
   1  -3   6         45.58         35.87         5.61 o                         
   2  -3   6       1444.31       1472.41        32.50 o                         
   3  -3   6       1272.89       1268.76        23.66 o                         
   4  -3   6       3321.32       3207.72        43.21 o                         
   5  -3   6        678.38        634.99        12.30 o                         
   6  -3   6       1023.51       1044.11        19.33 o                         
   7  -3   6        267.40        262.61         9.15 o                         
   8  -3   6       1893.88       1853.92        37.17 o                         
   9  -3   6        675.67        658.43        17.92 o                         
  10  -3   6        896.45        875.55        19.58 o                         
  11  -3   6        169.92        193.18        10.66 o                         
  12  -3   6        106.36        126.99         9.45 o                         
  13  -3   6          3.34          7.53         6.14 o                         
  14  -3   6        506.54        506.42        17.81 o                         
  15  -3   6        173.07        207.80        19.81 o                         
  16  -3   6         50.26         56.34        11.69 o                         
  17  -3   6        233.39        254.88        21.19 o                         
  18  -3   6        385.77        396.55        22.74 o                         
  19  -3   6          6.27         10.70        11.38 o                         
  20  -3   6         38.16         44.15        12.04 o                         
 -22  -2   6         12.95         11.27        15.39 o                         
 -21  -2   6         50.13         55.48        18.00 o                         
 -20  -2   6        281.45        282.71        26.19 o                         
 -19  -2   6        222.26        223.58        25.64 o                         
 -18  -2   6        269.98        251.86        24.14 o                         
 -17  -2   6        501.93        528.25        45.36 o                         
 -16  -2   6       1451.66       1466.41        45.42 o                         
 -15  -2   6          3.25         -9.42        10.76 o                         
 -14  -2   6       1118.89       1157.95        47.22 o                         
 -13  -2   6        147.53        140.67        12.15 o                         
 -12  -2   6        256.19        254.13        14.14 o                         
 -11  -2   6         59.31         56.79         9.41 o                         
 -10  -2   6       2348.25       2277.46        42.09 o                         
  -9  -2   6        401.76        382.26        11.65 o                         
  -8  -2   6        926.69        950.55        18.93 o                         
  -7  -2   6        218.12        164.44         6.04 o                         
  -6  -2   6        964.79        889.23        14.66 o                         
  -5  -2   6        732.92        741.53        12.51 o                         
  -4  -2   6        938.31        915.61        20.62 o                         
  -3  -2   6       1664.23       1755.28        24.57 o                         
  -2  -2   6       7632.41       7353.39        86.80 o                         
  -1  -2   6       1545.17       1543.86        19.68 o                         
   0  -2   6        366.45        364.63         8.17 o                         
   1  -2   6        135.78        149.28         7.20 o                         
   2  -2   6       5975.50       5687.45        67.67 o                         
   3  -2   6        324.16        334.55         9.24 o                         
   4  -2   6       3953.73       4176.93        51.80 o                         
   5  -2   6        560.53        639.25        11.79 o                         
   6  -2   6       3618.08       3495.53        44.02 o                         
   7  -2   6        134.62        139.77         6.80 o                         
   8  -2   6       4206.98       4176.18        58.35 o                         
   9  -2   6       1199.18       1194.28        22.50 o                         
  10  -2   6        171.42        166.51        13.55 o                         
  11  -2   6        587.54        590.34        15.43 o                         
  12  -2   6       1095.89       1039.35        22.56 o                         
  13  -2   6         81.33         88.94        10.78 o                         
  14  -2   6         32.31         32.59         7.86 o                         
  15  -2   6        112.17        113.82        10.57 o                         
  16  -2   6        624.31        612.37        19.88 o                         
  17  -2   6        133.48        113.64        24.73 o                         
  18  -2   6          5.84         11.52        10.48 o                         
  19  -2   6         98.67        113.57        31.99 o                         
  20  -2   6        130.13        159.16        16.19 o                         
 -22  -1   6        123.87        139.81        21.63 o                         
 -21  -1   6          8.85         11.85        14.30 o                         
 -20  -1   6         44.82         25.66        19.66 o                         
 -19  -1   6        119.30        175.85        32.08 o                         
 -18  -1   6        893.21        901.62        30.37 o                         
 -17  -1   6        153.31        146.95         8.26 o                         
 -16  -1   6        257.83        267.01        13.93 o                         
 -15  -1   6       1355.36       1278.28        27.61 o                         
 -14  -1   6        288.48        323.02        27.31 o                         
 -13  -1   6        252.65        263.49        10.75 o                         
 -12  -1   6        274.88        273.51         8.38 o                         
 -11  -1   6       1275.89       1232.43        21.51 o                         
 -10  -1   6       2338.62       2387.78        29.33 o                         
  -9  -1   6        222.80        207.44         5.96 o                         
  -8  -1   6       7931.87       8052.66        92.98 o                         
  -7  -1   6        902.79        979.01        15.36 o                         
  -6  -1   6       1958.24       1918.58        25.59 o                         
  -5  -1   6       1393.96       1362.25        17.69 o                         
  -4  -1   6      17942.33      18725.96       729.60 o                         
  -3  -1   6        519.00        517.42         8.01 o                         
  -2  -1   6      14283.18      14871.99       602.56 o                         
  -1  -1   6       1473.44       1475.08        17.77 o                         
   0  -1   6       6465.36       6480.07        96.28 o                         
   1  -1   6        101.28        102.33         5.97 o                         
   2  -1   6       1312.63       1341.09        18.40 o                         
   3  -1   6        233.62        255.69         6.49 o                         
   4  -1   6       5747.69       5995.48        62.64 o                         
   5  -1   6        819.07        809.17        11.81 o                         
   6  -1   6       2493.09       2549.42        33.27 o                         
   7  -1   6       1493.85       1593.84        23.76 o                         
   8  -1   6       3439.69       3581.48        45.30 o                         
   9  -1   6        227.33        223.37         8.37 o                         
  10  -1   6       2953.53       2956.57        39.85 o                         
  11  -1   6        679.84        626.98        16.46 o                         
  12  -1   6        211.39        207.87        12.34 o                         
  13  -1   6        338.57        331.17        13.02 o                         
  14  -1   6       1324.32       1373.80        30.63 o                         
  15  -1   6        222.23        234.59        16.57 o                         
  16  -1   6          7.66         14.26         9.71 o                         
  17  -1   6        137.31        151.59        14.74 o                         
  18  -1   6        614.29        605.32        23.70 o                         
  19  -1   6         85.19        102.04        14.00 o                         
  20  -1   6         30.30         30.82        11.73 o                         
  21  -1   6        128.04        144.18        15.36 o                         
 -22   0   6          8.86         -9.21         9.21 o                         
 -21   0   6        107.23         87.91        12.16 o                         
 -20   0   6        262.99        291.36        17.18 o                         
 -19   0   6         57.79         65.99        11.09 o                         
 -18   0   6         27.05         70.14         9.15 o                         
 -17   0   6        265.48        262.29        15.47 o                         
 -16   0   6       2209.42       2222.72        43.41 o                         
 -15   0   6         97.49        115.55         9.47 o                         
 -14   0   6       2033.95       2067.56        34.45 o                         
 -13   0   6        607.73        581.91        14.97 o                         
 -12   0   6        836.32        874.63        16.20 o                         
 -11   0   6         87.20         83.33         6.20 o                         
 -10   0   6      12004.15      12084.92       126.19 o                         
  -9   0   6        888.65        815.37        13.31 o                         
  -8   0   6         38.54         36.47         4.23 o                         
  -7   0   6        114.31        112.71         5.35 o                         
  -6   0   6       5147.95       5255.71        56.42 o                         
  -5   0   6        485.76        479.54         8.30 o                         
  -4   0   6        981.65       1034.41        13.64 o                         
  -3   0   6        437.16        497.55         9.47 o                         
  -2   0   6        533.30        586.01         8.86 o                         
  -1   0   6        521.13        520.73         9.10 o                         
   0   0   6        588.17        662.36         9.83 o                         
   1   0   6        222.13        268.59         7.18 o                         
   2   0   6       9838.30       8991.15       638.08 o                         
   3   0   6          0.30          6.93         2.75 o                         
   4   0   6        796.64        656.57        10.42 o                         
   5   0   6         54.14         54.67         4.40 o                         
   6   0   6       8879.38       9589.41       100.26 o                         
   7   0   6         11.19         14.02         4.09 o                         
   8   0   6      13671.05      14111.49       179.09 o                         
   9   0   6       1735.70       1676.55        23.10 o                         
  10   0   6       1086.50       1073.68        18.95 o                         
  11   0   6        522.65        507.07        12.88 o                         
  12   0   6       2247.31       2043.67        31.14 o                         
  13   0   6        320.67        302.87        14.93 o                         
  14   0   6         10.34          6.94         8.20 o                         
  15   0   6        292.25        330.23        16.58 o                         
  16   0   6        882.92        878.25        26.40 o                         
  17   0   6         20.55         30.72        10.14 o                         
  18   0   6        119.10        143.36        17.68 o                         
  19   0   6        108.51        101.94        13.71 o                         
  20   0   6        204.38        175.48        16.19 o                         
  21   0   6          2.20         19.08        10.08 o                         
 -22   1   6        123.23        154.59        16.38 o                         
 -21   1   6          9.99          6.66        10.83 o                         
 -20   1   6         48.38         54.61        12.06 o                         
 -19   1   6        143.66        144.24        15.37 o                         
 -18   1   6        882.72        857.64        26.79 o                         
 -17   1   6        146.80        135.50        16.79 o                         
 -16   1   6        225.47        238.15        15.53 o                         
 -15   1   6       1300.76       1241.38        30.54 o                         
 -14   1   6        285.15        303.91        12.87 o                         
 -13   1   6        253.39        251.97        11.19 o                         
 -12   1   6        304.34        294.07        11.17 o                         
 -11   1   6       1233.29       1211.74        20.71 o                         
 -10   1   6       2389.19       2445.63        30.76 o                         
  -9   1   6        204.54        186.69         7.74 o                         
  -8   1   6       7997.11       8189.36        86.68 o                         
  -7   1   6        937.49        973.80        13.30 o                         
  -6   1   6       2014.79       1956.22        21.96 o                         
  -5   1   6       1448.77       1431.72        19.75 o                         
  -4   1   6      17518.85      18317.85       723.00 o                         
  -3   1   6        504.03        500.29         9.60 o                         
  -2   1   6      14363.77      15339.99       609.17 o                         
  -1   1   6       1464.87       1487.87        16.57 o                         
   0   1   6       6437.41       6521.98        67.81 o                         
   1   1   6        110.19        100.83         3.83 o                         
   2   1   6       1279.03       1337.72        18.90 o                         
   3   1   6        209.36        235.61         6.96 o                         
   4   1   6       5629.06       5871.79        63.81 o                         
   5   1   6        795.57        771.37        12.86 o                         
   6   1   6       2494.39       2563.18        28.45 o                         
   7   1   6       1575.26       1699.11        20.73 o                         
   8   1   6       3422.69       3528.10        38.49 o                         
   9   1   6        211.22        212.39         7.05 o                         
  10   1   6       2888.49       2894.87        39.62 o                         
  11   1   6        630.00        632.83        16.14 o                         
  12   1   6        209.83        225.17        14.16 o                         
  13   1   6        306.03        303.84        12.73 o                         
  14   1   6       1361.61       1450.24        32.89 o                         
  15   1   6        234.62        249.36        14.26 o                         
  16   1   6          8.81         10.38         9.03 o                         
  17   1   6        131.96        126.46        15.78 o                         
  18   1   6        623.77        579.98        23.91 o                         
  19   1   6         91.04        102.49        16.38 o                         
  20   1   6         33.71         51.58        11.46 o                         
  21   1   6        143.91        145.36        14.52 o                         
 -22   2   6         11.41         -0.85        11.79 o                         
 -21   2   6         51.42         61.91        16.31 o                         
 -20   2   6        302.83        314.16        29.11 o                         
 -19   2   6        220.57        236.15        17.75 o                         
 -18   2   6        277.35        287.94        21.60 o                         
 -17   2   6        512.26        534.29        28.61 o                         
 -16   2   6       1475.79       1433.56        35.36 o                         
 -15   2   6          5.77         14.49        24.95 o                         
 -14   2   6       1109.44       1068.48        28.03 o                         
 -13   2   6        161.32        155.59        12.48 o                         
 -12   2   6        216.69        225.12        13.05 o                         
 -11   2   6         67.34         67.69         8.54 o                         
 -10   2   6       2332.98       2287.76        36.85 o                         
  -9   2   6        395.89        379.92         9.63 o                         
  -8   2   6        934.49        985.87        15.90 o                         
  -7   2   6        231.80        180.69         6.00 o                         
  -6   2   6       1043.45        985.92        14.14 o                         
  -5   2   6        752.75        757.32        12.13 o                         
  -4   2   6        934.26        897.37        10.82 o                         
  -3   2   6       1624.29       1705.53        17.93 o                         
  -2   2   6       7792.14       7542.52        72.02 o                         
  -1   2   6       1565.71       1541.68        19.26 o                         
   0   2   6        431.75        430.90         7.32 o                         
   1   2   6        135.81        139.78         4.64 o                         
   2   2   6       5886.44       5650.33        61.54 o                         
   3   2   6        342.83        367.65        14.91 o                         
   4   2   6       4000.89       4110.56        47.18 o                         
   5   2   6        591.53        693.46        11.10 o                         
   6   2   6       3596.77       3499.30        37.65 o                         
   7   2   6        142.14        156.37         7.22 o                         
   8   2   6       4212.13       4171.82        48.15 o                         
   9   2   6       1243.01       1279.50        22.90 o                         
  10   2   6        214.46        191.17         9.18 o                         
  11   2   6        591.88        617.42        17.81 o                         
  12   2   6       1175.56       1152.99        25.50 o                         
  13   2   6         74.25         70.04         8.60 o                         
  14   2   6         27.84         46.23         8.04 o                         
  15   2   6         96.64        131.00        12.86 o                         
  16   2   6        614.95        640.42        24.20 o                         
  17   2   6        119.89        117.48        12.76 o                         
  18   2   6          7.39         28.61         9.89 o                         
  19   2   6         87.41        114.68        12.89 o                         
  20   2   6        110.11        124.82        13.40 o                         
 -21   3   6          2.08          3.03        11.59 o                         
 -20   3   6         94.55         60.52        15.12 o                         
 -19   3   6         93.97         90.00        14.31 o                         
 -18   3   6        275.06        281.93        23.62 o                         
 -17   3   6        269.45        280.64        21.14 o                         
 -16   3   6         91.54        121.79        13.45 o                         
 -15   3   6        260.85        268.41        24.74 o                         
 -14   3   6        536.81        540.34        20.16 o                         
 -13   3   6        581.70        569.08        19.94 o                         
 -12   3   6        442.55        465.62        17.79 o                         
 -11   3   6        693.14        701.99        20.76 o                         
 -10   3   6       1220.18       1186.55        27.18 o                         
  -9   3   6         98.97        100.65         9.44 o                         
  -8   3   6       5870.59       5653.90       105.60 o                         
  -7   3   6       1955.21       1865.45        23.61 o                         
  -6   3   6        100.84        198.56        10.96 o                         
  -5   3   6        659.06        637.87        10.55 o                         
  -4   3   6       4426.33       4198.49        41.07 o                         
  -3   3   6        105.70        120.26         4.54 o                         
  -2   3   6        149.03        170.90         4.88 o                         
  -1   3   6       1546.34       1463.43        17.20 o                         
   0   3   6       2445.52       2639.71        31.73 o                         
   1   3   6         50.20         36.62         3.61 o                         
   2   3   6       1431.32       1489.58        17.14 o                         
   3   3   6       1264.73       1290.37        16.15 o                         
   4   3   6       3340.86       3239.28        30.94 o                         
   5   3   6        637.37        607.73        11.84 o                         
   6   3   6       1080.16       1090.51        17.69 o                         
   7   3   6        248.49        236.62         9.24 o                         
   8   3   6       1855.74       1737.96        29.50 o                         
   9   3   6        661.84        635.57        15.45 o                         
  10   3   6        975.53        958.52        19.72 o                         
  11   3   6        157.77        155.70        14.58 o                         
  12   3   6        131.85        158.96         9.87 o                         
  13   3   6          0.71          5.40         6.11 o                         
  14   3   6        518.70        512.49        15.94 o                         
  15   3   6        188.97        216.45        12.20 o                         
  16   3   6         48.05         52.12        10.30 o                         
  17   3   6        226.50        248.25        15.59 o                         
  18   3   6        385.18        390.82        17.84 o                         
  19   3   6         10.22          9.52        15.68 o                         
  20   3   6         43.19         59.02        18.14 o                         
 -19   4   6         57.04         87.52        14.74 o                         
 -18   4   6         63.24         68.47        13.06 o                         
 -17   4   6        248.46        290.48        18.95 o                         
 -16   4   6         51.09         48.49        11.52 o                         
 -15   4   6         22.79         23.58         9.91 o                         
 -14   4   6        386.52        372.17        18.20 o                         
 -13   4   6         80.94        107.25        12.06 o                         
 -12   4   6        721.05        695.50        27.21 o                         
 -11   4   6         40.23         24.45        10.92 o                         
 -10   4   6       1822.44       1737.31        36.99 o                         
  -9   4   6         17.77         21.55         6.48 o                         
  -8   4   6         59.16         67.89         5.40 o                         
  -7   4   6        226.65        212.18         7.90 o                         
  -6   4   6       1759.48       1723.24        25.47 o                         
  -5   4   6       1491.28       1418.68        20.10 o                         
  -4   4   6        178.67        174.57         9.03 o                         
  -3   4   6         46.40         50.27         4.89 o                         
  -2   4   6       3010.00       2957.61        35.80 o                         
  -1   4   6       1251.83       1221.12        19.96 o                         
   0   4   6       1026.43       1005.66        16.53 o                         
   1   4   6         18.08         26.88         4.12 o                         
   2   4   6       1346.84       1231.85        19.34 o                         
   3   4   6        121.67        123.63         6.19 o                         
   4   4   6        294.36        279.11        10.48 o                         
   5   4   6        472.31        413.64        10.12 o                         
   6   4   6        598.51        588.44        16.62 o                         
   7   4   6        176.53        160.76         7.95 o                         
   8   4   6        428.87        447.72        13.83 o                         
   9   4   6        490.02        458.10        17.75 o                         
  10   4   6        718.49        735.59        19.72 o                         
  11   4   6        618.89        583.46        16.16 o                         
  12   4   6       1232.98       1221.51        33.23 o                         
  13   4   6         16.94         13.83         7.53 o                         
  14   4   6          8.49         20.19         8.89 o                         
  15   4   6        194.13        203.35        13.05 o                         
  16   4   6        491.48        577.14        41.78 o                         
  17   4   6         17.50         14.37        17.32 o                         
  18   4   6          2.91         -7.24        12.98 o                         
 -17   5   6         23.10         35.28        12.18 o                         
 -16   5   6         83.07         69.62        12.92 o                         
 -15   5   6         13.19         19.10        10.25 o                         
 -14   5   6        212.14        212.25        17.42 o                         
 -13   5   6         68.99         74.87        11.70 o                         
 -12   5   6        263.59        281.17        13.35 o                         
 -11   5   6         74.66         66.71         8.27 o                         
 -10   5   6         20.14         29.50         7.21 o                         
  -9   5   6        156.05        159.21         8.75 o                         
  -8   5   6        678.23        648.45        12.57 o                         
  -7   5   6        126.82        135.48         6.97 o                         
  -6   5   6        190.07        211.79         8.94 o                         
  -5   5   6         22.12         33.42         8.00 o                         
  -4   5   6        291.25        282.07        10.32 o                         
  -3   5   6          9.51          6.43         4.70 o                         
  -2   5   6        145.59        171.35         8.50 o                         
  -1   5   6        144.71        155.10         8.36 o                         
   0   5   6       2052.33       2023.89        35.34 o                         
   1   5   6        162.65        161.41         9.03 o                         
   2   5   6        264.46        270.14        10.24 o                         
   3   5   6         54.73         57.23         6.99 o                         
   4   5   6        686.27        664.85        15.42 o                         
   5   5   6        128.79        156.67         9.43 o                         
   6   5   6        466.49        423.15        15.62 o                         
   7   5   6         52.32         56.86         9.86 o                         
   8   5   6         67.63         49.00        12.54 o                         
   9   5   6        207.61        183.47        10.71 o                         
  10   5   6        395.46        395.40        12.33 o                         
  11   5   6         49.57         52.47         6.52 o                         
  12   5   6         64.19         53.86         7.38 o                         
  13   5   6         31.31         42.05         8.29 o                         
  14   5   6         91.78        136.98        21.92 o                         
  15   5   6         62.69         49.62        28.25 o                         
  16   5   6         22.21          8.05        14.77 o                         
 -14   6   6         39.17         45.10        13.19 o                         
 -13   6   6         39.67         27.18        13.46 o                         
 -12   6   6         18.00         17.17        17.29 o                         
 -11   6   6         44.30         42.20        12.01 o                         
 -10   6   6         58.40         76.25        15.35 o                         
  -9   6   6         36.57         30.57         5.05 o                         
  -8   6   6        109.88         87.45         7.93 o                         
  -7   6   6         28.26         46.41         6.45 o                         
  -6   6   6        289.44        350.72        15.99 o                         
  -5   6   6         61.67         65.17         7.67 o                         
  -4   6   6          6.61          6.25         6.58 o                         
  -3   6   6         13.51         18.86         7.32 o                         
  -2   6   6        303.55        306.15        17.56 o                         
  -1   6   6         38.85         31.02         8.80 o                         
   0   6   6         77.15         89.74         9.06 o                         
   1   6   6         82.25         92.60         9.27 o                         
   2   6   6        335.18        348.54        18.37 o                         
   3   6   6        148.72        149.91        12.30 o                         
   4   6   6        307.25        295.00        12.17 o                         
   5   6   6         44.88         32.80         6.98 o                         
   6   6   6         60.02         62.50         7.63 o                         
   7   6   6        146.77        132.20        11.53 o                         
   8   6   6         70.45         49.20         9.93 o                         
   9   6   6          6.55         -0.35         8.37 o                         
  10   6   6         23.40         32.07        10.52 o                         
  11   6   6         10.85         -7.40        16.18 o                         
  12   6   6         51.76         60.27        10.93 o                         
  13   6   6         15.54          1.85        14.47 o                         
 -10   7   6         34.80         22.16        16.24 o                         
  -9   7   6         17.09         20.91        10.26 o                         
  -8   7   6         79.67         50.62        10.24 o                         
  -7   7   6         56.58         69.12        12.47 o                         
  -6   7   6          4.18          8.02         9.01 o                         
  -5   7   6         39.06         38.00         9.12 o                         
  -4   7   6         70.73         48.90         9.18 o                         
  -3   7   6         31.34         34.79         9.17 o                         
  -2   7   6         29.22         16.06         9.43 o                         
  -1   7   6         16.41         16.15         9.01 o                         
   0   7   6         82.74         91.91        13.59 o                         
   1   7   6         35.36         30.79         8.96 o                         
   2   7   6         30.09         24.76        10.46 o                         
   3   7   6         19.93         -0.56        10.48 o                         
   4   7   6         48.86         46.04        12.34 o                         
   5   7   6         58.21         44.49         9.96 o                         
   6   7   6         21.52          9.12         8.77 o                         
   7   7   6          2.70          0.00        10.75 o                         
   8   7   6         40.90         22.64         9.66 o                         
   9   7   6         17.17         11.64        16.53 o                         
 -10  -7   7         21.23         56.18        17.96 o                         
  -9  -7   7          7.21         12.33        16.12 o                         
  -8  -7   7         20.01         23.38        16.67 o                         
  -7  -7   7         47.72         86.63        19.68 o                         
  -6  -7   7          3.05         -7.11        15.23 o                         
  -5  -7   7         16.50         19.52        16.24 o                         
  -4  -7   7         28.07         61.70        21.10 o                         
  -3  -7   7        105.04         86.88        17.04 o                         
  -2  -7   7         57.79         71.62        16.88 o                         
  -1  -7   7         25.80         11.33        13.82 o                         
   0  -7   7         22.03         47.13        15.39 o                         
   1  -7   7         51.06        107.63        27.08 o                         
   2  -7   7         71.22         85.38        17.17 o                         
   3  -7   7         95.72         67.61        21.58 o                         
   4  -7   7         28.95         46.98        15.19 o                         
   5  -7   7          6.98         13.79        14.54 o                         
   6  -7   7        105.59        128.18        19.74 o                         
   7  -7   7         11.03         34.86        15.99 o                         
   8  -7   7         23.84         39.04        24.74 o                         
   9  -7   7         14.91          7.35        15.11 o                         
 -14  -6   7          1.63         15.17        13.67 o                         
 -13  -6   7         42.57         12.90        14.79 o                         
 -12  -6   7         32.11         40.83        24.33 o                         
 -11  -6   7          5.66         12.05        13.05 o                         
 -10  -6   7         92.09         59.66        17.27 o                         
  -9  -6   7        162.90        144.29        20.85 o                         
  -8  -6   7        149.80        122.52        21.47 o                         
  -7  -6   7         37.88         36.98        16.43 o                         
  -6  -6   7         32.46         40.20        15.23 o                         
  -5  -6   7        132.41        109.77        13.17 o                         
  -4  -6   7          4.88         -3.74         9.41 o                         
  -3  -6   7          6.91         31.33        11.47 o                         
  -2  -6   7         91.49         69.88        14.44 o                         
  -1  -6   7        250.83        283.71        33.88 o                         
   0  -6   7        228.02        231.83        22.60 o                         
   1  -6   7        395.55        383.50        36.91 o                         
   2  -6   7         19.44         31.46        11.03 o                         
   3  -6   7         81.04         52.25        13.50 o                         
   4  -6   7         72.33         88.57        15.46 o                         
   5  -6   7        139.04        131.81        18.03 o                         
   6  -6   7         49.47         44.17        15.03 o                         
   7  -6   7         14.40          7.56        17.87 o                         
   8  -6   7         90.89        144.50        21.24 o                         
   9  -6   7         46.22         28.26        15.03 o                         
  10  -6   7         64.48         71.61        17.37 o                         
  11  -6   7         19.87         29.64        15.91 o                         
  12  -6   7         11.43          0.89        15.79 o                         
  13  -6   7         30.79         15.54        26.67 o                         
 -17  -5   7          7.62         -9.12        13.90 o                         
 -16  -5   7         31.16         59.43        17.58 o                         
 -15  -5   7         49.69         57.32        24.74 o                         
 -14  -5   7         13.18         35.16        15.06 o                         
 -13  -5   7         45.88         40.04        16.48 o                         
 -12  -5   7        200.37        168.39        29.55 o                         
 -11  -5   7        306.44        281.33        52.23 o                         
 -10  -5   7         93.76         77.77        31.41 o                         
  -9  -5   7         15.17         -0.16        11.10 o                         
  -8  -5   7         23.67         14.06        13.17 o                         
  -7  -5   7        813.50        793.86        23.27 o                         
  -6  -5   7         47.42         39.98         9.33 o                         
  -5  -5   7        238.72        252.77        20.41 o                         
  -4  -5   7         40.06         35.48        10.22 o                         
  -3  -5   7        328.93        325.46        19.01 o                         
  -2  -5   7          9.36          1.88         9.13 o                         
  -1  -5   7        298.96        320.42        32.85 o                         
   0  -5   7        219.89        212.42        19.95 o                         
   1  -5   7        263.02        254.03        15.02 o                         
   2  -5   7        123.60        140.41        12.99 o                         
   3  -5   7        226.53        220.83        15.40 o                         
   4  -5   7        327.65        295.63        19.78 o                         
   5  -5   7        158.58        199.53        34.85 o                         
   6  -5   7        258.55        250.74        19.80 o                         
   7  -5   7        393.65        388.68        23.12 o                         
   8  -5   7        107.72         91.15        16.20 o                         
   9  -5   7         89.59         85.34        16.19 o                         
  10  -5   7        346.22        361.31        26.01 o                         
  11  -5   7        642.12        622.16        33.79 o                         
  12  -5   7         40.53         54.17         9.09 o                         
  13  -5   7         50.71         57.18        25.70 o                         
  14  -5   7         21.63         32.88        16.08 o                         
  15  -5   7         77.40        103.38        20.75 o                         
  16  -5   7         22.75         14.14        16.22 o                         
 -19  -4   7         31.65         40.10        16.38 o                         
 -18  -4   7         37.16         32.99        16.28 o                         
 -17  -4   7        173.57        161.93        30.38 o                         
 -16  -4   7         61.36         92.44        18.50 o                         
 -15  -4   7        149.05        133.47        26.80 o                         
 -14  -4   7         50.41         34.80         8.58 o                         
 -13  -4   7        568.42        583.69        20.85 o                         
 -12  -4   7        362.38        369.21        16.81 o                         
 -11  -4   7          6.11         19.61         7.77 o                         
 -10  -4   7        390.40        316.82        22.35 o                         
  -9  -4   7        877.80        887.44        33.82 o                         
  -8  -4   7         83.97         74.97        14.39 o                         
  -7  -4   7        229.15        243.22        12.80 o                         
  -6  -4   7         31.93         28.37         7.04 o                         
  -5  -4   7        591.90        576.60        16.08 o                         
  -4  -4   7         76.94         89.89        11.50 o                         
  -3  -4   7        136.08        167.41        14.69 o                         
  -2  -4   7       1158.33       1106.40        32.14 o                         
  -1  -4   7       3304.03       3100.19        70.20 o                         
   0  -4   7        728.42        703.73        19.20 o                         
   1  -4   7       1648.93       1629.88        33.59 o                         
   2  -4   7        117.75        119.62        10.84 o                         
   3  -4   7        470.49        442.15        16.80 o                         
   4  -4   7        352.82        367.73        13.99 o                         
   5  -4   7       1004.39        954.97        24.64 o                         
   6  -4   7         57.89         56.27         9.66 o                         
   7  -4   7         36.50         40.79        10.76 o                         
   8  -4   7        124.59        106.04         8.24 o                         
   9  -4   7        705.43        695.58        16.52 o                         
  10  -4   7         66.94         65.11        11.10 o                         
  11  -4   7         20.23         26.88         6.33 o                         
  12  -4   7        305.15        339.86        12.62 o                         
  13  -4   7        560.34        566.68        16.46 o                         
  14  -4   7         15.20         23.61         7.13 o                         
  15  -4   7         21.45         24.07         7.76 o                         
  16  -4   7        177.62        204.91        21.37 o                         
  17  -4   7         60.77         64.43        11.06 o                         
  18  -4   7         55.02         73.35        24.33 o                         
 -20  -3   7          6.49          8.96        16.15 o                         
 -19  -3   7        135.43        177.81        22.83 o                         
 -18  -3   7        159.64        187.22        31.48 o                         
 -17  -3   7        123.72         93.75        26.53 o                         
 -16  -3   7         21.22         26.08        14.22 o                         
 -15  -3   7        679.26        620.59        30.77 o                         
 -14  -3   7         70.01         79.77        10.51 o                         
 -13  -3   7        108.04        125.82        12.11 o                         
 -12  -3   7          8.95         -2.80         7.20 o                         
 -11  -3   7       1187.08       1148.29        27.86 o                         
 -10  -3   7        180.87        203.07        11.19 o                         
  -9  -3   7         17.90         24.76         6.53 o                         
  -8  -3   7        273.05        267.79         8.63 o                         
  -7  -3   7       3957.20       3821.60        56.55 o                         
  -6  -3   7        854.85        832.90        17.90 o                         
  -5  -3   7        490.39        463.40        12.98 o                         
  -4  -3   7       1100.89        984.99        20.19 o                         
  -3  -3   7       1128.75        991.26        20.04 o                         
  -2  -3   7        206.91        231.99         9.60 o                         
  -1  -3   7       1349.62       1286.75        20.47 o                         
   0  -3   7        336.17        379.24        12.04 o                         
   1  -3   7       3984.18       3972.73        56.16 o                         
   2  -3   7        222.95        214.84         9.42 o                         
   3  -3   7       1300.50       1319.80        25.04 o                         
   4  -3   7       1273.51       1228.46        27.49 o                         
   5  -3   7       1023.99        977.99        28.90 o                         
   6  -3   7       2963.60       2874.80        86.32 o                         
   7  -3   7       1476.45       1458.59        28.52 o                         
   8  -3   7        140.71        144.61         9.04 o                         
   9  -3   7         28.48         31.16         8.58 o                         
  10  -3   7        277.16        299.07        11.37 o                         
  11  -3   7        920.78        939.35        20.69 o                         
  12  -3   7        216.54        198.80        12.00 o                         
  13  -3   7          0.98         -1.43         6.17 o                         
  14  -3   7          0.08          0.35         6.57 o                         
  15  -3   7        527.09        514.84        16.87 o                         
  16  -3   7         35.65         29.79        15.80 o                         
  17  -3   7        103.30         86.00        17.88 o                         
  18  -3   7         25.74         22.70        10.71 o                         
  19  -3   7        151.89        178.80        16.81 o                         
 -21  -2   7         11.17        -13.71        13.71 o                         
 -20  -2   7        202.74        215.12        23.71 o                         
 -19  -2   7        400.46        412.36        31.34 o                         
 -18  -2   7         24.14         17.02        13.97 o                         
 -17  -2   7        525.75        501.27        27.87 o                         
 -16  -2   7        373.15        380.20        45.16 o                         
 -15  -2   7        437.50        441.77        25.91 o                         
 -14  -2   7        258.08        268.94        15.41 o                         
 -13  -2   7       1372.79       1343.83        31.26 o                         
 -12  -2   7        185.92        207.62        15.18 o                         
 -11  -2   7        453.69        448.82        15.66 o                         
 -10  -2   7        401.02        412.82        14.23 o                         
  -9  -2   7       2766.50       2510.29        40.06 o                         
  -8  -2   7        196.27        183.38         6.15 o                         
  -7  -2   7        191.83        192.42         8.25 o                         
  -6  -2   7         84.20         92.45         4.76 o                         
  -5  -2   7       6136.06       5851.61        77.61 o                         
  -4  -2   7        122.42        118.79         6.84 o                         
  -3  -2   7       2547.96       2549.77        33.46 o                         
  -2  -2   7       1399.53       1352.59        20.38 o                         
  -1  -2   7       2391.45       2204.39        26.52 o                         
   0  -2   7        668.33        642.35        11.29 o                         
   1  -2   7       4358.60       4446.26        60.73 o                         
   2  -2   7         36.66         39.32         5.05 o                         
   3  -2   7       2552.23       2432.41        32.86 o                         
   4  -2   7       1295.25       1347.24        21.28 o                         
   5  -2   7       3833.31       3696.08        53.54 o                         
   6  -2   7        116.02        108.67         6.66 o                         
   7  -2   7       1881.44       1933.26        27.60 o                         
   8  -2   7         20.13         16.80         5.05 o                         
   9  -2   7       4349.04       4161.13        59.99 o                         
  10  -2   7        937.57        919.07        22.98 o                         
  11  -2   7         95.64         96.20         8.68 o                         
  12  -2   7        202.70        191.58        11.45 o                         
  13  -2   7        102.27         96.66         9.28 o                         
  14  -2   7        137.27        136.16        19.50 o                         
  15  -2   7         29.33         39.35         9.31 o                         
  16  -2   7        357.05        357.68        21.48 o                         
  17  -2   7        430.40        414.98        20.51 o                         
  18  -2   7         22.60         10.77        10.65 o                         
  19  -2   7         60.39         57.56        15.56 o                         
  20  -2   7         99.00        100.27        14.83 o                         
 -22  -1   7        138.37        147.24        21.31 o                         
 -21  -1   7        221.96        238.67        25.79 o                         
 -20  -1   7         10.18         38.47        25.29 o                         
 -19  -1   7        354.13        393.96        34.78 o                         
 -18  -1   7        280.99        327.18        24.63 o                         
 -17  -1   7        304.21        315.22        20.68 o                         
 -16  -1   7         67.36         71.61         7.04 o                         
 -15  -1   7       2165.70       2179.83        34.90 o                         
 -14  -1   7        924.09        897.01        18.58 o                         
 -13  -1   7         23.60         28.10         7.72 o                         
 -12  -1   7        572.82        596.25        14.34 o                         
 -11  -1   7       3288.74       3188.28        41.76 o                         
 -10  -1   7        848.64        837.87        14.27 o                         
  -9  -1   7        129.12        135.49         6.68 o                         
  -8  -1   7        567.03        556.30        11.13 o                         
  -7  -1   7       4269.85       4175.16        50.16 o                         
  -6  -1   7       2785.65       2831.66        37.01 o                         
  -5  -1   7       1000.99       1099.23        15.11 o                         
  -4  -1   7       3126.45       3418.01        38.58 o                         
  -3  -1   7       9960.34       9804.30       102.22 o                         
  -2  -1   7       1684.20       1606.83        17.58 o                         
  -1  -1   7       1970.94       1916.38        27.32 o                         
   0  -1   7         60.84         70.07         4.05 o                         
   1  -1   7       5829.80       5783.98        60.99 o                         
   2  -1   7        837.77        855.70        12.25 o                         
   3  -1   7       4834.41       4869.40        48.38 o                         
   4  -1   7       3222.61       3377.30        35.29 o                         
   5  -1   7        132.94        121.96         6.15 o                         
   6  -1   7        681.08        702.29        12.26 o                         
   7  -1   7       8749.90       8891.35       102.20 o                         
   8  -1   7       1602.22       1700.18        25.68 o                         
   9  -1   7        312.80        344.36        11.15 o                         
  10  -1   7        776.71        761.99        17.58 o                         
  11  -1   7       1371.93       1398.31        26.15 o                         
  12  -1   7         33.95         33.38         7.02 o                         
  13  -1   7          1.79         -3.00         6.22 o                         
  14  -1   7        121.95        126.58        12.24 o                         
  15  -1   7       1156.37       1140.88        38.29 o                         
  16  -1   7         29.79         24.51        11.83 o                         
  17  -1   7         60.79         53.15        11.53 o                         
  18  -1   7         41.12         19.96        10.52 o                         
  19  -1   7        545.94        560.72        23.65 o                         
  20  -1   7         10.26         -2.31        10.39 o                         
  21  -1   7        102.94        111.53        19.02 o                         
 -22   0   7         70.48         49.54        16.28 o                         
 -21   0   7        131.01        140.23        14.26 o                         
 -20   0   7        196.65        183.88        14.96 o                         
 -19   0   7          2.58         -7.42         8.81 o                         
 -18   0   7          5.83          0.37         7.70 o                         
 -17   0   7        208.61        205.21        14.76 o                         
 -16   0   7       1126.42       1071.14        23.01 o                         
 -15   0   7       1013.28       1016.75        28.12 o                         
 -14   0   7        388.01        385.65        17.22 o                         
 -13   0   7       2808.14       2820.67        43.22 o                         
 -12   0   7        292.88        292.97         9.31 o                         
 -11   0   7       3133.73       3036.63        39.90 o                         
 -10   0   7       1102.99       1091.91        17.00 o                         
  -9   0   7      15549.32      15682.48       161.60 o                         
  -8   0   7        234.32        207.93         6.55 o                         
  -7   0   7       1421.56       1523.28        19.99 o                         
  -6   0   7        121.51        143.68         5.55 o                         
  -5   0   7         99.69         95.20         4.72 o                         
  -4   0   7        447.54        443.34        10.28 o                         
  -3   0   7      14825.60      15169.71       661.48 o                         
  -2   0   7        456.04        363.53         6.96 o                         
  -1   0   7       4965.76       5099.19        59.35 o                         
   0   0   7        146.16        178.33         6.35 o                         
   1   0   7       2044.07       2185.94        25.31 o                         
   2   0   7        339.91        364.34         7.27 o                         
   3   0   7       2771.98       2929.02        33.39 o                         
   4   0   7         21.40         33.96         4.02 o                         
   5   0   7      10304.74      11272.43       142.90 o                         
   6   0   7        385.01        377.65         8.78 o                         
   7   0   7       5531.88       5654.43        62.07 o                         
   8   0   7         67.38         66.63         5.77 o                         
   9   0   7      15261.86      15268.08       173.78 o                         
  10   0   7        194.73        201.06         8.61 o                         
  11   0   7        686.05        728.03        15.78 o                         
  12   0   7        114.43        113.08         9.68 o                         
  13   0   7       1125.41       1131.88        28.43 o                         
  14   0   7         83.89        101.99        11.48 o                         
  15   0   7        112.31        148.40        13.60 o                         
  16   0   7        410.55        408.70        18.72 o                         
  17   0   7        301.97        328.08        24.96 o                         
  18   0   7          7.83         11.98         9.91 o                         
  19   0   7         29.56         39.93        11.55 o                         
  20   0   7         62.54         68.38        16.77 o                         
  21   0   7         65.09         79.55        13.28 o                         
 -22   1   7        156.84        145.17        16.09 o                         
 -21   1   7        238.71        274.62        19.29 o                         
 -20   1   7         10.59         16.95        11.22 o                         
 -19   1   7        350.82        404.49        19.51 o                         
 -18   1   7        261.03        244.39        16.55 o                         
 -17   1   7        290.53        292.40        18.44 o                         
 -16   1   7         69.76         72.41        11.06 o                         
 -15   1   7       2158.95       2170.55        45.46 o                         
 -14   1   7        843.45        817.47        27.48 o                         
 -13   1   7         42.60         44.20         7.16 o                         
 -12   1   7        555.63        579.93        17.06 o                         
 -11   1   7       3228.52       3170.57        47.58 o                         
 -10   1   7        881.35        873.79        16.09 o                         
  -9   1   7        141.77        147.87         6.60 o                         
  -8   1   7        574.98        551.33         9.57 o                         
  -7   1   7       4137.96       4064.66        45.74 o                         
  -6   1   7       2818.00       2869.58        30.65 o                         
  -5   1   7        989.00       1068.05        14.82 o                         
  -4   1   7       3227.21       3550.54        38.59 o                         
  -3   1   7      10292.09      10284.26       146.41 o                         
  -2   1   7       1689.42       1591.43        21.94 o                         
  -1   1   7       1914.60       1849.97        20.55 o                         
   0   1   7         61.21         79.58         3.75 o                         
   1   1   7       5754.10       5726.11        60.89 o                         
   2   1   7        845.43        876.23        12.25 o                         
   3   1   7       4818.05       4882.80        58.35 o                         
   4   1   7       3279.77       3467.66        39.33 o                         
   5   1   7        152.12        162.87         6.96 o                         
   6   1   7        684.54        684.64        12.67 o                         
   7   1   7       8635.89       8715.48        86.73 o                         
   8   1   7       1685.51       1801.25        23.86 o                         
   9   1   7        293.50        303.43         9.12 o                         
  10   1   7        764.89        726.51        15.40 o                         
  11   1   7       1345.11       1346.85        25.88 o                         
  12   1   7         24.54         18.32         6.84 o                         
  13   1   7          4.03          4.12         5.83 o                         
  14   1   7        100.72        106.80        11.90 o                         
  15   1   7       1181.80       1195.82        30.42 o                         
  16   1   7         25.58         35.56         9.68 o                         
  17   1   7         60.92         82.76        17.85 o                         
  18   1   7         43.47         40.12        10.96 o                         
  19   1   7        548.09        585.10        31.71 o                         
  20   1   7         14.24         16.08        12.76 o                         
  21   1   7         98.79        113.66        14.91 o                         
 -21   2   7          9.34          3.28        10.63 o                         
 -20   2   7        187.34        170.72        16.91 o                         
 -19   2   7        422.26        424.35        20.79 o                         
 -18   2   7         21.69         10.07        11.23 o                         
 -17   2   7        504.86        483.72        20.74 o                         
 -16   2   7        402.37        412.34        19.15 o                         
 -15   2   7        447.36        446.31        24.10 o                         
 -14   2   7        284.13        301.88        15.27 o                         
 -13   2   7       1420.05       1387.98        31.43 o                         
 -12   2   7        191.57        216.33        13.04 o                         
 -11   2   7        427.81        426.89        15.15 o                         
 -10   2   7        417.10        426.40        14.41 o                         
  -9   2   7       2781.91       2578.98        39.55 o                         
  -8   2   7        181.09        179.03         5.59 o                         
  -7   2   7        183.23        193.03         5.50 o                         
  -6   2   7         84.19         91.78         4.39 o                         
  -5   2   7       6101.75       5692.36        62.34 o                         
  -4   2   7        134.65        148.22         6.52 o                         
  -3   2   7       2467.65       2454.35        32.93 o                         
  -2   2   7       1366.01       1325.08        20.11 o                         
  -1   2   7       2460.89       2231.56        24.58 o                         
   0   2   7        655.94        630.18        11.13 o                         
   1   2   7       4394.10       4451.95        44.58 o                         
   2   2   7         34.87         36.47         5.22 o                         
   3   2   7       2514.12       2389.82        32.54 o                         
   4   2   7       1292.26       1326.82        21.54 o                         
   5   2   7       3878.41       3791.84        44.08 o                         
   6   2   7        120.63        116.01         6.67 o                         
   7   2   7       1852.37       1889.70        23.59 o                         
   8   2   7         25.88         26.51         4.49 o                         
   9   2   7       4262.26       4171.16        59.33 o                         
  10   2   7        999.48       1003.35        35.22 o                         
  11   2   7         94.37        105.08         8.46 o                         
  12   2   7        174.11        171.37        10.26 o                         
  13   2   7        142.68        153.07        15.44 o                         
  14   2   7        119.02        128.12        10.26 o                         
  15   2   7         32.04         46.05        10.01 o                         
  16   2   7        351.37        382.42        18.56 o                         
  17   2   7        427.03        408.14        22.33 o                         
  18   2   7         19.48         32.58        20.76 o                         
  19   2   7         63.98         97.23        12.82 o                         
  20   2   7        108.34        103.96        12.87 o                         
 -20   3   7          5.51         -6.85        10.03 o                         
 -19   3   7        147.00        143.98        15.43 o                         
 -18   3   7        156.72        147.55        19.20 o                         
 -17   3   7        111.98        128.33        21.27 o                         
 -16   3   7         27.96         32.20        11.59 o                         
 -15   3   7        632.57        611.38        29.60 o                         
 -14   3   7         89.81         91.54        15.16 o                         
 -13   3   7        104.99        132.56        12.22 o                         
 -12   3   7         16.81         25.74         8.26 o                         
 -11   3   7       1194.41       1222.87        28.19 o                         
 -10   3   7        154.96        168.29        12.11 o                         
  -9   3   7         11.98         13.66        11.13 o                         
  -8   3   7        248.99        250.37         7.55 o                         
  -7   3   7       4006.71       3977.71        63.97 o                         
  -6   3   7        855.30        852.01        13.42 o                         
  -5   3   7        486.96        493.11         8.54 o                         
  -4   3   7       1163.59       1078.92        13.19 o                         
  -3   3   7       1201.37       1075.28        13.20 o                         
  -2   3   7        219.77        231.36         5.78 o                         
  -1   3   7       1355.30       1295.99        14.94 o                         
   0   3   7        348.67        392.48         8.14 o                         
   1   3   7       3861.18       3907.10        38.77 o                         
   2   3   7        254.52        254.33         5.45 o                         
   3   3   7       1351.31       1334.06        21.68 o                         
   4   3   7       1274.59       1243.35        23.35 o                         
   5   3   7       1039.28        999.20        20.65 o                         
   6   3   7       2940.93       2859.04        50.28 o                         
   7   3   7       1613.66       1558.70        23.08 o                         
   8   3   7        143.02        146.52         8.56 o                         
   9   3   7         22.25         20.85         4.98 o                         
  10   3   7        257.15        258.47        13.18 o                         
  11   3   7        935.98        943.53        20.56 o                         
  12   3   7        192.02        198.67        13.49 o                         
  13   3   7          0.72         -5.82         5.82 o                         
  14   3   7          2.03          5.09         7.23 o                         
  15   3   7        501.86        451.94        15.77 o                         
  16   3   7         36.02         56.36        14.16 o                         
  17   3   7        104.90        124.57        13.42 o                         
  18   3   7         28.57         45.47         9.62 o                         
  19   3   7        150.55        212.03        44.63 o                         
 -19   4   7         22.32         13.39        15.05 o                         
 -18   4   7         30.27         26.46        11.52 o                         
 -17   4   7        163.83        188.39        32.97 o                         
 -16   4   7         65.30         84.08        14.34 o                         
 -15   4   7        163.18        161.30        14.37 o                         
 -14   4   7         63.14         53.92        10.34 o                         
 -13   4   7        594.50        575.44        20.87 o                         
 -12   4   7        354.74        380.75        16.90 o                         
 -11   4   7          2.64         13.21         6.09 o                         
 -10   4   7        404.24        352.61        14.82 o                         
  -9   4   7        941.92        962.47        19.44 o                         
  -8   4   7         89.32         99.48         5.73 o                         
  -7   4   7        216.75        220.72         8.09 o                         
  -6   4   7         31.47         28.36         4.37 o                         
  -5   4   7        570.34        561.57        10.73 o                         
  -4   4   7         82.00         92.63         5.32 o                         
  -3   4   7        141.73        154.65         6.23 o                         
  -2   4   7       1138.81       1101.10        16.50 o                         
  -1   4   7       3276.84       3182.61        38.50 o                         
   0   4   7        670.40        658.21        12.50 o                         
   1   4   7       1612.19       1620.02        23.99 o                         
   2   4   7        128.69        133.04         6.71 o                         
   3   4   7        463.65        437.38        10.48 o                         
   4   4   7        361.26        372.47         8.05 o                         
   5   4   7       1012.41        930.17        13.55 o                         
   6   4   7         54.37         54.04         4.64 o                         
   7   4   7         55.07         48.42         5.17 o                         
   8   4   7        159.79        136.92         7.88 o                         
   9   4   7        718.52        699.99        22.84 o                         
  10   4   7         67.47         64.93         8.21 o                         
  11   4   7         19.85         23.52         6.14 o                         
  12   4   7        285.19        276.93        12.01 o                         
  13   4   7        582.42        565.88        22.37 o                         
  14   4   7         21.20         20.44         6.88 o                         
  15   4   7         20.32         23.79         9.92 o                         
  16   4   7        175.82        248.11        38.91 o                         
  17   4   7         61.19         61.41        17.53 o                         
  18   4   7         46.86         46.57        17.56 o                         
 -17   5   7          8.57         17.92        13.43 o                         
 -16   5   7         37.48         39.60        11.31 o                         
 -15   5   7         55.57         51.10        18.26 o                         
 -14   5   7         11.02         15.26         9.59 o                         
 -13   5   7         35.64         19.62         7.22 o                         
 -12   5   7        201.19        208.32        21.63 o                         
 -11   5   7        307.09        290.41        14.01 o                         
 -10   5   7         98.78         90.31         9.52 o                         
  -9   5   7         12.23         24.48         6.47 o                         
  -8   5   7         16.42         17.33         4.99 o                         
  -7   5   7        803.01        822.46        19.44 o                         
  -6   5   7         52.01         53.87         6.81 o                         
  -5   5   7        225.14        240.12         9.25 o                         
  -4   5   7         55.49         47.88         6.79 o                         
  -3   5   7        339.35        317.84         9.56 o                         
  -2   5   7         11.08          5.66         5.06 o                         
  -1   5   7        331.15        334.21        10.26 o                         
   0   5   7        246.48        236.28        10.08 o                         
   1   5   7        278.65        280.43        10.82 o                         
   2   5   7        107.76        111.02         7.58 o                         
   3   5   7        244.36        229.19         8.74 o                         
   4   5   7        334.53        290.83        10.16 o                         
   5   5   7        150.66        173.31         8.06 o                         
   6   5   7        252.46        208.27        13.17 o                         
   7   5   7        378.65        345.20        14.11 o                         
   8   5   7        115.40         97.54        17.39 o                         
   9   5   7         87.95         97.34        13.28 o                         
  10   5   7        344.70        324.05        18.96 o                         
  11   5   7        641.20        613.30        24.68 o                         
  12   5   7         38.06         37.37         6.36 o                         
  13   5   7         55.77         56.11         9.09 o                         
  14   5   7         24.12         25.88        15.90 o                         
  15   5   7         85.49         84.54        19.83 o                         
  16   5   7         21.33        -11.00        15.07 o                         
 -14   6   7          1.30          3.05        17.39 o                         
 -13   6   7         40.33         42.01        10.74 o                         
 -12   6   7         27.62         26.72         9.36 o                         
 -11   6   7          5.35         -1.70         8.20 o                         
 -10   6   7         90.04         99.71         9.68 o                         
  -9   6   7        179.16        185.39        11.37 o                         
  -8   6   7        145.16        148.84        14.90 o                         
  -7   6   7         38.76         60.52         9.25 o                         
  -6   6   7         27.04         35.03         7.27 o                         
  -5   6   7        148.74        151.26        15.08 o                         
  -4   6   7         11.97          6.46         7.52 o                         
  -3   6   7         10.17         18.39         6.58 o                         
  -2   6   7         86.40         89.57        13.37 o                         
  -1   6   7        250.26        257.82        11.62 o                         
   0   6   7        225.45        212.79        11.40 o                         
   1   6   7        399.72        397.91        15.09 o                         
   2   6   7         22.98         34.56         8.29 o                         
   3   6   7         81.49         91.17         8.37 o                         
   4   6   7         73.85         84.17         7.91 o                         
   5   6   7        136.64        138.06        11.32 o                         
   6   6   7         53.11         38.06         8.64 o                         
   7   6   7         18.28          1.37         5.20 o                         
   8   6   7         93.08         83.27         8.09 o                         
   9   6   7         61.43         38.49        18.42 o                         
  10   6   7         62.14         38.61        12.60 o                         
  11   6   7         18.35          1.66         9.74 o                         
  12   6   7         16.10         28.62        11.26 o                         
  13   6   7         31.47         55.80        22.71 o                         
 -10   7   7         22.27         12.50         9.88 o                         
  -9   7   7          6.09          0.93         7.38 o                         
  -8   7   7         20.58         18.52         7.89 o                         
  -7   7   7         41.06         52.19        23.02 o                         
  -6   7   7          1.51         -1.11         8.17 o                         
  -5   7   7         15.79         21.54         8.32 o                         
  -4   7   7         26.87         21.94        10.77 o                         
  -3   7   7        115.07         93.65        15.38 o                         
  -2   7   7         53.66         42.82         9.99 o                         
  -1   7   7         25.92         33.01         9.80 o                         
   0   7   7         23.75         14.29         8.62 o                         
   1   7   7         50.90         44.76        11.36 o                         
   2   7   7         66.03         72.28         9.73 o                         
   3   7   7        103.76         95.81        11.77 o                         
   4   7   7         30.17         33.38         9.26 o                         
   5   7   7          5.56          2.75         7.99 o                         
   6   7   7         99.38         81.43        10.09 o                         
   7   7   7         10.93         22.30         8.67 o                         
   8   7   7         22.31         -8.04        16.15 o                         
   9   7   7         14.02         -7.65        11.62 o                         
  -9  -7   8         10.41         28.34        15.99 o                         
  -8  -7   8         36.84         14.18        16.91 o                         
  -7  -7   8         38.15         56.07        27.01 o                         
  -6  -7   8         58.35         72.66        20.89 o                         
  -5  -7   8         40.73         26.60        16.72 o                         
  -4  -7   8         14.36         31.41        14.20 o                         
  -3  -7   8         28.69         50.22        15.66 o                         
  -2  -7   8         53.49         67.86        17.33 o                         
  -1  -7   8         45.10         48.04        16.78 o                         
   0  -7   8         44.02         47.14        17.06 o                         
   1  -7   8         19.54         44.95        24.47 o                         
   2  -7   8         10.19         24.06        17.18 o                         
   3  -7   8         88.83         85.46        52.72 o                         
   4  -7   8         22.67         19.15        17.18 o                         
   5  -7   8          0.86         -4.09        14.16 o                         
   6  -7   8          1.21          6.40        15.81 o                         
   7  -7   8         37.24         32.37        15.97 o                         
   8  -7   8          7.28         34.78        23.78 o                         
 -14  -6   8         13.17         31.41        17.32 o                         
 -13  -6   8          9.57         33.67        16.54 o                         
 -12  -6   8         21.92         21.91        16.17 o                         
 -11  -6   8         17.51         39.59        24.88 o                         
 -10  -6   8          0.87        -10.63        14.32 o                         
  -9  -6   8         53.24         96.80        20.03 o                         
  -8  -6   8         40.30         27.99        15.47 o                         
  -7  -6   8          5.03          7.42        19.52 o                         
  -6  -6   8          2.17          4.96         9.09 o                         
  -5  -6   8        112.65        130.15        15.27 o                         
  -4  -6   8         54.72         51.49        13.43 o                         
  -3  -6   8        117.16        141.82        18.20 o                         
  -2  -6   8        107.66        102.08        17.79 o                         
  -1  -6   8         21.05         28.90        14.54 o                         
   0  -6   8        395.35        393.03        26.61 o                         
   1  -6   8         39.31         47.00        11.53 o                         
   2  -6   8        162.02        185.37        16.94 o                         
   3  -6   8         81.08         83.52        14.66 o                         
   4  -6   8         68.96         79.69        15.79 o                         
   5  -6   8        165.22        185.87        19.88 o                         
   6  -6   8        126.93        143.44        19.24 o                         
   7  -6   8          5.53         13.64        13.91 o                         
   8  -6   8         57.33         55.12        16.61 o                         
   9  -6   8        104.87         81.26        17.77 o                         
  10  -6   8         58.89         49.45        17.52 o                         
  11  -6   8         39.84         38.82        16.36 o                         
  12  -6   8          9.86         17.10        15.49 o                         
 -17  -5   8         78.41         96.11        19.45 o                         
 -16  -5   8         84.59         94.30        22.75 o                         
 -15  -5   8         55.88         61.37        17.06 o                         
 -14  -5   8         52.42         38.58        15.23 o                         
 -13  -5   8         47.56         59.20        17.93 o                         
 -12  -5   8         91.70         78.01        17.44 o                         
 -11  -5   8        228.63        253.46        24.25 o                         
 -10  -5   8         92.93         85.65        15.95 o                         
  -9  -5   8         89.46         65.55        18.21 o                         
  -8  -5   8         32.06         32.17        14.23 o                         
  -7  -5   8         48.01         39.29         9.39 o                         
  -6  -5   8        725.92        716.95        22.76 o                         
  -5  -5   8         28.97         36.38        11.48 o                         
  -4  -5   8         96.08        101.15        12.39 o                         
  -3  -5   8        191.08        211.80        15.95 o                         
  -2  -5   8        330.99        302.15        20.92 o                         
  -1  -5   8        472.68        501.34        25.53 o                         
   0  -5   8        853.55        850.07        32.86 o                         
   1  -5   8        219.96        233.20        14.93 o                         
   2  -5   8         37.93         47.75        10.07 o                         
   3  -5   8        294.55        329.18        17.62 o                         
   4  -5   8         37.48         18.17        11.76 o                         
   5  -5   8         54.73         37.39        19.66 o                         
   6  -5   8         37.49         36.12        12.71 o                         
   7  -5   8        351.37        402.34        27.15 o                         
   8  -5   8        244.00        224.12        21.55 o                         
   9  -5   8          4.40          8.08        12.48 o                         
  10  -5   8         13.07         48.70        16.40 o                         
  11  -5   8        148.78        142.86        19.73 o                         
  12  -5   8        308.96        361.93        26.68 o                         
  13  -5   8         68.50         77.87        21.37 o                         
  14  -5   8         40.43         59.06        17.66 o                         
  15  -5   8          8.92          8.48        15.49 o                         
 -19  -4   8         81.23         76.65        26.12 o                         
 -18  -4   8         31.07         38.18        25.91 o                         
 -17  -4   8         88.66        101.25        20.07 o                         
 -16  -4   8         68.66         77.58        18.53 o                         
 -15  -4   8        124.16         97.75        13.60 o                         
 -14  -4   8        159.33        137.93        12.92 o                         
 -13  -4   8        236.55        222.87        15.09 o                         
 -12  -4   8        456.83        469.99        19.64 o                         
 -11  -4   8        428.91        419.66        37.11 o                         
 -10  -4   8        130.42        134.48        17.82 o                         
  -9  -4   8        148.14        140.21        17.72 o                         
  -8  -4   8        665.75        648.18        26.10 o                         
  -7  -4   8         26.79         43.65         8.12 o                         
  -6  -4   8       1523.00       1522.77        28.50 o                         
  -5  -4   8        242.62        223.93        11.33 o                         
  -4  -4   8        105.71        110.94        11.08 o                         
  -3  -4   8        282.64        258.88        14.41 o                         
  -2  -4   8         58.33         99.71        11.00 o                         
  -1  -4   8       1324.55       1351.43        91.34 o                         
   0  -4   8       1113.71       1121.63        25.27 o                         
   1  -4   8        625.66        582.99        18.09 o                         
   2  -4   8       1030.73       1050.06        36.15 o                         
   3  -4   8         56.03         76.42        10.12 o                         
   4  -4   8         31.69         45.40         9.48 o                         
   5  -4   8        598.62        596.51        24.14 o                         
   6  -4   8        319.71        288.95        19.66 o                         
   7  -4   8        404.59        376.01        48.87 o                         
   8  -4   8          8.59         12.39        11.16 o                         
   9  -4   8        298.10        298.02        21.08 o                         
  10  -4   8        842.15        796.46        32.78 o                         
  11  -4   8        105.39        123.94        12.97 o                         
  12  -4   8         90.15        121.92        23.30 o                         
  13  -4   8         43.55         35.18         7.07 o                         
  14  -4   8        134.76        148.69        19.72 o                         
  15  -4   8         14.90         42.45        17.10 o                         
  16  -4   8         16.65         33.42        16.42 o                         
  17  -4   8         64.30         85.78        12.47 o                         
 -20  -3   8         43.95         10.13        15.99 o                         
 -19  -3   8         11.81          4.56        14.87 o                         
 -18  -3   8        296.27        361.74        26.81 o                         
 -17  -3   8        306.92        245.78        34.64 o                         
 -16  -3   8        116.16        110.79        18.20 o                         
 -15  -3   8        283.54        271.46        18.89 o                         
 -14  -3   8        439.33        444.35        23.02 o                         
 -13  -3   8         75.01         68.14        10.15 o                         
 -12  -3   8        237.55        205.67        19.93 o                         
 -11  -3   8        501.95        466.61        16.69 o                         
 -10  -3   8        617.09        550.75        18.43 o                         
  -9  -3   8         25.20         27.96         6.31 o                         
  -8  -3   8        115.58        115.41        12.39 o                         
  -7  -3   8        303.53        281.12        12.05 o                         
  -6  -3   8        493.35        428.78        14.03 o                         
  -5  -3   8        868.13        910.84        29.17 o                         
  -4  -3   8        243.03        229.13        11.81 o                         
  -3  -3   8        320.86        326.41        11.16 o                         
  -2  -3   8       2051.82       2002.11        29.36 o                         
  -1  -3   8        779.43        804.93        16.09 o                         
   0  -3   8       1964.11       1858.83        39.08 o                         
   1  -3   8        560.05        585.81        14.28 o                         
   2  -3   8         74.31         79.24         7.14 o                         
   3  -3   8        275.95        281.97        14.92 o                         
   4  -3   8       1066.13       1039.40        21.53 o                         
   5  -3   8        245.04        226.13        12.59 o                         
   6  -3   8         17.36         41.21        11.69 o                         
   7  -3   8         74.78         80.86         9.51 o                         
   8  -3   8       1358.09       1318.51        30.70 o                         
   9  -3   8        145.56        127.68         7.33 o                         
  10  -3   8         46.62         57.20         9.88 o                         
  11  -3   8        413.90        414.80        13.14 o                         
  12  -3   8        403.33        405.67        13.69 o                         
  13  -3   8        205.61        206.23        16.42 o                         
  14  -3   8         52.42         59.75         9.93 o                         
  15  -3   8         70.14         76.55        13.77 o                         
  16  -3   8        345.51        314.09        36.84 o                         
  17  -3   8         53.08         53.11        11.37 o                         
  18  -3   8         32.38         48.05        11.98 o                         
  19  -3   8          4.00         26.84        10.91 o                         
 -21  -2   8          2.32        -14.26        14.26 o                         
 -20  -2   8         99.81        111.97        19.41 o                         
 -19  -2   8         87.84         82.63        17.68 o                         
 -18  -2   8        148.55        169.64        21.16 o                         
 -17  -2   8         61.71         56.74        15.88 o                         
 -16  -2   8        340.46        341.06        23.71 o                         
 -15  -2   8        275.84        240.25        21.61 o                         
 -14  -2   8        154.52        165.70        13.63 o                         
 -13  -2   8        431.02        400.93        17.28 o                         
 -12  -2   8        502.89        501.52        19.20 o                         
 -11  -2   8        241.17        237.54        12.05 o                         
 -10  -2   8        189.08        164.93         4.53 o                         
  -9  -2   8        161.86        151.22         6.72 o                         
  -8  -2   8       3391.36       3376.09        42.50 o                         
  -7  -2   8        152.94        152.79         5.94 o                         
  -6  -2   8        764.90        743.79        12.52 o                         
  -5  -2   8        804.02        879.05        17.73 o                         
  -3  -2   8       1508.24       1593.25        23.98 o                         
  -2  -2   8        530.77        496.98        11.25 o                         
  -1  -2   8       2515.27       2481.10        31.90 o                         
   0  -2   8       1581.73       1661.90        23.64 o                         
   1  -2   8       1090.20       1006.49        17.64 o                         
   2  -2   8       2861.90       2968.17        43.32 o                         
   3  -2   8        307.79        329.57         9.56 o                         
   4  -2   8       2341.04       2465.93        34.18 o                         
   5  -2   8       1511.41       1439.94        25.52 o                         
   6  -2   8       3250.56       3181.69        47.94 o                         
   7  -2   8         84.02         84.35         5.09 o                         
   8  -2   8        830.90        820.34        27.87 o                         
   9  -2   8         49.47         49.82         6.24 o                         
  10  -2   8         90.51        124.33         8.69 o                         
  11  -2   8        522.74        537.31        17.14 o                         
  12  -2   8        145.52        143.90        10.25 o                         
  13  -2   8         13.17          4.51         7.79 o                         
  14  -2   8        307.26        312.85        16.46 o                         
  15  -2   8         32.40         17.71         9.24 o                         
  16  -2   8        161.00        179.99        18.06 o                         
  17  -2   8        271.09        242.81        17.91 o                         
  18  -2   8        227.31        176.65        16.90 o                         
  19  -2   8         38.56         40.67        12.34 o                         
  20  -2   8         64.82         54.78        12.79 o                         
 -22  -1   8          8.62         -3.48        13.39 o                         
 -21  -1   8        177.69        149.13        28.45 o                         
 -20  -1   8         85.20         90.86        27.08 o                         
 -19  -1   8         56.93         71.29        22.96 o                         
 -18  -1   8        218.97        265.69        25.53 o                         
 -17  -1   8         56.34         55.13         6.73 o                         
 -16  -1   8        411.88        425.51        19.30 o                         
 -15  -1   8        370.98        371.87        11.57 o                         
 -14  -1   8       1751.46       1704.74        28.26 o                         
 -13  -1   8         82.53         93.30         6.20 o                         
 -12  -1   8        530.19        491.83        12.03 o                         
 -11  -1   8        663.96        630.36        13.44 o                         
 -10  -1   8       2608.66       2693.52        34.68 o                         
  -9  -1   8        143.89        157.88         6.08 o                         
  -8  -1   8         90.75         93.63         5.68 o                         
  -7  -1   8        259.03        284.60         7.80 o                         
  -6  -1   8       1678.03       1634.54        24.13 o                         
  -5  -1   8        210.63        232.88         6.12 o                         
  -4  -1   8        160.84        185.86         5.43 o                         
  -3  -1   8       1276.73       1342.22        15.39 o                         
  -2  -1   8        725.11        711.67        10.01 o                         
  -1  -1   8        353.59        369.75         7.82 o                         
   0  -1   8       2256.06       2295.43        28.89 o                         
   1  -1   8        552.94        601.45        11.27 o                         
   2  -1   8       2156.44       2134.02        25.67 o                         
   3  -1   8        233.72        277.88         5.94 o                         
   4  -1   8       7317.54       7550.32        73.43 o                         
   5  -1   8         59.88         67.66         4.25 o                         
   6  -1   8       1231.07       1247.99        17.20 o                         
   7  -1   8        423.77        443.93         9.33 o                         
   8  -1   8       5385.36       5415.89        65.00 o                         
   9  -1   8        592.06        611.40        15.21 o                         
  10  -1   8        507.38        502.98        14.31 o                         
  11  -1   8        474.54        465.94        14.36 o                         
  12  -1   8        109.89        106.36        12.76 o                         
  13  -1   8        576.65        566.88        19.82 o                         
  14  -1   8          6.00          4.57         8.50 o                         
  15  -1   8        204.87        210.79        17.85 o                         
  16  -1   8        326.51        338.40        17.48 o                         
  17  -1   8         75.97         62.49        14.67 o                         
  18  -1   8         19.09          9.38        10.02 o                         
  19  -1   8         34.75         36.26        11.63 o                         
  20  -1   8         81.65         62.11        13.56 o                         
 -22   0   8         12.02         -0.52        12.00 o                         
 -21   0   8         22.73         15.41         9.31 o                         
 -20   0   8        117.63        119.01        13.55 o                         
 -19   0   8         89.56         72.25        11.09 o                         
 -18   0   8         70.94         66.29        10.78 o                         
 -17   0   8          1.45         10.91         7.50 o                         
 -16   0   8         20.38         16.03         8.93 o                         
 -15   0   8        598.06        585.50        16.65 o                         
 -14   0   8        101.11        111.62        10.26 o                         
 -13   0   8        924.83        931.46        19.93 o                         
 -12   0   8       1628.82       1748.04        26.43 o                         
 -11   0   8        146.96        148.61         8.28 o                         
 -10   0   8          2.58          3.25         3.97 o                         
  -9   0   8       1308.61       1229.17        17.92 o                         
  -8   0   8       6330.47       6570.63        70.87 o                         
  -7   0   8          0.49          4.03         3.52 o                         
  -6   0   8       3009.06       3270.49        37.33 o                         
  -5   0   8        336.13        304.75         7.33 o                         
  -4   0   8        383.71        307.04         7.06 o                         
  -3   0   8        244.53        292.44         8.86 o                         
  -2   0   8       6624.35       6862.94        88.38 o                         
  -1   0   8         93.90        102.97         4.69 o                         
   0   0   8        215.82        273.23         6.46 o                         
   1   0   8        118.22        113.98         4.90 o                         
   2   0   8       2149.25       2267.67        26.80 o                         
   3   0   8          5.12         14.83         3.55 o                         
   4   0   8        121.21        175.89         6.33 o                         
   5   0   8        121.14        139.57         6.33 o                         
   6   0   8         23.09         32.79         4.43 o                         
   7   0   8          6.67          3.30         3.86 o                         
   8   0   8       1198.99       1319.17        19.47 o                         
   9   0   8         26.24         41.05         5.50 o                         
  10   0   8        715.19        736.18        15.89 o                         
  11   0   8         15.60         17.98         5.49 o                         
  12   0   8        452.52        370.83        12.42 o                         
  13   0   8          2.85          2.43         7.82 o                         
  14   0   8       1104.66       1192.08        30.30 o                         
  15   0   8         34.38         39.73        10.29 o                         
  16   0   8        554.56        557.26        21.54 o                         
  17   0   8         54.26         63.38        12.35 o                         
  18   0   8         76.27         85.50        12.99 o                         
  19   0   8          9.18         11.22        11.48 o                         
  20   0   8         61.54         72.46        12.56 o                         
  21   0   8          8.50          6.39        13.27 o                         
 -22   1   8          8.14         16.66        11.35 o                         
 -21   1   8        184.42        175.43        19.59 o                         
 -20   1   8         93.29         96.12        24.41 o                         
 -19   1   8         60.01         52.28        11.27 o                         
 -18   1   8        244.24        219.59        16.64 o                         
 -17   1   8         57.37         43.65        10.68 o                         
 -16   1   8        449.75        446.65        18.83 o                         
 -15   1   8        393.80        404.57        22.56 o                         
 -14   1   8       1738.75       1679.10        31.22 o                         
 -13   1   8         63.35         79.05         8.83 o                         
 -12   1   8        495.28        457.65        14.06 o                         
 -11   1   8        648.45        602.93        13.69 o                         
 -10   1   8       2557.67       2590.26        40.18 o                         
  -9   1   8        163.80        178.41         8.49 o                         
  -8   1   8         98.62        107.84         5.18 o                         
  -7   1   8        295.83        312.31         7.24 o                         
  -6   1   8       1733.70       1699.43        21.43 o                         
  -5   1   8        198.04        204.79         6.00 o                         
  -4   1   8        147.61        166.29         6.82 o                         
  -3   1   8       1234.72       1287.93        19.46 o                         
  -2   1   8        976.05        941.11        17.88 o                         
  -1   1   8        344.75        350.92         6.80 o                         
   0   1   8       2193.73       2226.33        24.54 o                         
   1   1   8        551.22        610.49         9.93 o                         
   2   1   8       2190.61       2158.52        25.62 o                         
   3   1   8        241.35        273.01         8.23 o                         
   4   1   8       7281.45       7471.29        87.90 o                         
   5   1   8         60.40         66.65         5.81 o                         
   6   1   8       1192.23       1222.21        18.37 o                         
   7   1   8        428.24        435.74        10.37 o                         
   8   1   8       5358.03       5295.87        60.48 o                         
   9   1   8        641.25        658.32        14.48 o                         
  10   1   8        513.99        528.31        13.16 o                         
  11   1   8        496.90        472.62        14.45 o                         
  12   1   8        165.94        147.66        12.57 o                         
  13   1   8        533.50        540.09        16.54 o                         
  14   1   8          6.04          1.92        10.31 o                         
  15   1   8        176.24        165.10        14.67 o                         
  16   1   8        321.86        345.32        18.86 o                         
  17   1   8         65.55         71.45        13.85 o                         
  18   1   8         14.95         10.33        10.30 o                         
  19   1   8         25.92         32.43        14.42 o                         
  20   1   8         68.78        100.18        13.69 o                         
 -21   2   8          3.24          0.85        10.73 o                         
 -20   2   8        102.94        121.76        22.19 o                         
 -19   2   8         90.65        105.28        14.02 o                         
 -18   2   8        147.07        142.46        14.74 o                         
 -17   2   8         66.30         73.49        12.14 o                         
 -16   2   8        320.77        319.27        17.46 o                         
 -15   2   8        283.35        282.11        15.80 o                         
 -14   2   8        194.25        212.68        27.53 o                         
 -13   2   8        431.82        400.64        16.60 o                         
 -12   2   8        603.95        612.89        19.39 o                         
 -11   2   8        253.72        267.51        12.52 o                         
 -10   2   8        163.29        157.66        11.37 o                         
  -9   2   8        167.20        165.42         7.61 o                         
  -8   2   8       3361.16       3301.78        41.75 o                         
  -7   2   8        162.83        166.13         5.35 o                         
  -6   2   8        755.92        731.28        11.00 o                         
  -5   2   8        856.80        941.85        15.15 o                         
  -4   2   8        196.16        194.16         7.40 o                         
  -3   2   8       1513.10       1586.98        23.65 o                         
  -2   2   8        573.33        540.70        11.33 o                         
  -1   2   8       2479.73       2476.27        27.21 o                         
   0   2   8       1696.69       1792.83        20.46 o                         
   1   2   8       1076.78        992.24        13.24 o                         
   2   2   8       2814.12       2966.17        38.66 o                         
   3   2   8        287.16        306.98        10.02 o                         
   4   2   8       2344.68       2473.73        33.85 o                         
   5   2   8       1505.42       1430.28        21.00 o                         
   6   2   8       3263.17       3219.08        43.45 o                         
   7   2   8         72.60         78.52         6.92 o                         
   8   2   8        761.64        794.68        19.54 o                         
   9   2   8         36.62         50.83        10.13 o                         
  10   2   8         73.00         97.30         7.96 o                         
  11   2   8        482.80        490.88        14.68 o                         
  12   2   8        158.28        171.07        10.60 o                         
  13   2   8          7.71          0.91         6.12 o                         
  14   2   8        333.90        332.67        13.82 o                         
  15   2   8         35.93         32.21         7.91 o                         
  16   2   8        160.91        183.56        16.56 o                         
  17   2   8        286.47        293.79        17.16 o                         
  18   2   8        226.42        223.00        17.05 o                         
  19   2   8         35.81         31.93        10.60 o                         
  20   2   8         69.73         82.55        12.44 o                         
 -20   3   8         56.34         62.67        13.16 o                         
 -19   3   8         16.15         39.64        11.71 o                         
 -18   3   8        294.35        337.93        19.93 o                         
 -17   3   8        325.11        315.58        18.00 o                         
 -16   3   8        102.71        106.61        18.78 o                         
 -15   3   8        316.39        333.94        16.66 o                         
 -14   3   8        447.82        441.22        18.26 o                         
 -13   3   8         59.19         69.39        19.56 o                         
 -12   3   8        205.87        178.44        13.81 o                         
 -11   3   8        495.28        501.59        22.39 o                         
 -10   3   8        579.92        581.21        17.52 o                         
  -9   3   8         32.53         41.74         7.05 o                         
  -8   3   8        108.56        120.68         6.73 o                         
  -7   3   8        290.69        262.49         6.54 o                         
  -6   3   8        469.42        412.88         7.60 o                         
  -5   3   8        842.51        882.93        20.82 o                         
  -4   3   8        255.18        248.17        15.92 o                         
  -3   3   8        331.69        337.28         6.81 o                         
  -2   3   8       2030.93       1979.23        21.50 o                         
  -1   3   8        740.81        742.31        10.94 o                         
   0   3   8       2023.41       1918.72        22.38 o                         
   1   3   8        570.32        576.55         8.82 o                         
   2   3   8         61.02         71.46         6.53 o                         
   3   3   8        300.99        298.71        10.48 o                         
   4   3   8       1032.42       1009.66        23.24 o                         
   5   3   8        225.58        237.23        14.03 o                         
   6   3   8         17.64         46.84         7.18 o                         
   7   3   8         78.70         84.51         8.44 o                         
   8   3   8       1356.10       1362.74        31.26 o                         
   9   3   8        144.38        137.47        10.30 o                         
  10   3   8         48.82         50.28        10.33 o                         
  11   3   8        402.65        383.73        12.99 o                         
  12   3   8        413.98        413.04        13.68 o                         
  13   3   8        182.13        176.61        10.91 o                         
  14   3   8         57.03         78.68        11.84 o                         
  15   3   8         78.69         67.89        11.22 o                         
  16   3   8        307.32        327.04        15.14 o                         
  17   3   8         42.89         64.54        12.40 o                         
  18   3   8         29.66         32.44         9.98 o                         
  19   3   8          2.29         14.38        14.91 o                         
 -19   4   8         69.15         60.52        12.44 o                         
 -18   4   8         26.18         21.92        10.80 o                         
 -17   4   8        100.01        101.66        14.82 o                         
 -16   4   8         60.46         59.38        24.61 o                         
 -15   4   8        130.80        148.15        22.58 o                         
 -14   4   8        177.94        164.70        13.81 o                         
 -13   4   8        221.78        238.21        18.27 o                         
 -12   4   8        463.56        515.19        18.58 o                         
 -11   4   8        443.81        462.34        16.91 o                         
 -10   4   8        121.76        143.89         8.91 o                         
  -9   4   8        169.12        157.88         8.25 o                         
  -8   4   8        653.58        623.80        14.45 o                         
  -7   4   8         18.30         34.83         7.00 o                         
  -6   4   8       1491.58       1431.64        24.72 o                         
  -5   4   8        281.86        258.24         8.78 o                         
  -4   4   8        146.38        148.78         7.40 o                         
  -3   4   8        312.55        285.20         9.41 o                         
  -2   4   8         76.63        104.04         5.18 o                         
  -1   4   8       1327.25       1323.26        19.36 o                         
   0   4   8       1035.09       1049.87        16.98 o                         
   1   4   8        617.22        574.18        12.01 o                         
   2   4   8       1019.16       1033.72        19.52 o                         
   3   4   8         64.24         70.86         4.97 o                         
   4   4   8         22.79         32.77         7.25 o                         
   5   4   8        609.92        621.48        17.66 o                         
   6   4   8        285.80        309.40        17.10 o                         
   7   4   8        387.22        382.59        29.08 o                         
   8   4   8          6.30          5.35         9.36 o                         
   9   4   8        290.02        281.44        17.16 o                         
  10   4   8        853.12        793.88        25.11 o                         
  11   4   8        112.13        130.27        13.33 o                         
  12   4   8         98.86        116.53         8.15 o                         
  13   4   8         43.24         31.10         6.10 o                         
  14   4   8        155.52        120.04         9.80 o                         
  15   4   8         18.05         17.52        10.64 o                         
  16   4   8         19.09         55.48        10.69 o                         
  17   4   8         68.85         72.57        18.25 o                         
 -17   5   8         74.00         82.98        12.21 o                         
 -16   5   8         80.26        100.45        22.27 o                         
 -15   5   8         63.61         87.33        11.74 o                         
 -14   5   8         62.58         61.84        13.48 o                         
 -13   5   8         38.63         54.42         9.93 o                         
 -12   5   8         88.97         89.83         8.65 o                         
 -11   5   8        232.06        265.26        11.52 o                         
 -10   5   8         88.99        101.72         9.19 o                         
  -9   5   8        101.45         94.35         7.69 o                         
  -8   5   8         32.44         43.05         4.52 o                         
  -7   5   8         64.72         64.04         8.46 o                         
  -6   5   8        691.56        658.57        13.61 o                         
  -5   5   8         24.48         29.25         4.91 o                         
  -4   5   8         97.61        101.09         6.28 o                         
  -3   5   8        191.22        207.70         8.28 o                         
  -2   5   8        370.44        331.95         9.99 o                         
  -1   5   8        437.36        427.76        10.99 o                         
   0   5   8        837.34        861.97        17.17 o                         
   1   5   8        217.50        241.58        11.29 o                         
   2   5   8         58.67         51.55         6.84 o                         
   3   5   8        306.08        327.44        12.32 o                         
   4   5   8         49.89         30.89        10.91 o                         
   5   5   8         59.35         51.05         4.89 o                         
   6   5   8         36.53         28.44        14.78 o                         
   7   5   8        355.66        389.71        25.05 o                         
   8   5   8        232.93        221.10        17.09 o                         
   9   5   8          5.10          1.10         9.94 o                         
  10   5   8          9.61         -1.34        11.49 o                         
  11   5   8        145.65        167.07        15.20 o                         
  12   5   8        305.54        272.24        25.43 o                         
  13   5   8         63.34         51.47        17.41 o                         
  14   5   8         43.50         74.02        13.36 o                         
  15   5   8         15.59          8.48        16.18 o                         
 -14   6   8          9.59          2.77        15.01 o                         
 -13   6   8          5.62          6.66         7.98 o                         
 -12   6   8         23.26         29.52         8.94 o                         
 -11   6   8         13.05         20.92         9.98 o                         
 -10   6   8          1.10          2.69         7.01 o                         
  -9   6   8         46.71         60.64        10.06 o                         
  -8   6   8         46.68         51.29         5.21 o                         
  -7   6   8          4.55         24.01         5.48 o                         
  -6   6   8          1.34          9.26         6.04 o                         
  -5   6   8        118.73        122.21        12.34 o                         
  -4   6   8         63.53         67.23         7.41 o                         
  -3   6   8        119.44        118.22         9.05 o                         
  -2   6   8        112.37        100.26         8.61 o                         
  -1   6   8         20.75         39.73         6.19 o                         
   0   6   8        372.75        381.35        15.86 o                         
   1   6   8         46.92         74.20        11.12 o                         
   2   6   8        161.11        188.44        15.41 o                         
   3   6   8         83.57         77.18         7.76 o                         
   4   6   8         59.23         71.30        10.92 o                         
   5   6   8        167.13        179.88         9.67 o                         
   6   6   8        122.33        116.65        15.54 o                         
   7   6   8          4.97        -10.78        10.78 o                         
   8   6   8         64.47         63.07        13.90 o                         
   9   6   8        107.75        104.39        14.94 o                         
  10   6   8         53.08         50.11        13.43 o                         
  11   6   8         36.16         27.36        11.66 o                         
  12   6   8         12.12         27.56        11.09 o                         
  -9   7   8          6.62          0.96         9.88 o                         
  -8   7   8         34.89         20.80         7.34 o                         
  -7   7   8         41.51         38.05         9.39 o                         
  -6   7   8         57.10         56.55        14.22 o                         
  -5   7   8         39.38         32.96         8.64 o                         
  -4   7   8         12.38          5.49        15.79 o                         
  -3   7   8         30.14         28.77         9.49 o                         
  -2   7   8         48.68         44.31         9.60 o                         
  -1   7   8         43.91         51.76        10.52 o                         
   0   7   8         44.59         35.75        11.42 o                         
   1   7   8         18.91         26.99         9.15 o                         
   2   7   8         15.66          9.91         7.51 o                         
   3   7   8         88.25        109.97        12.34 o                         
   4   7   8         28.20         24.88         8.38 o                         
   5   7   8          0.80         -6.99         6.99 o                         
   6   7   8          0.88          7.60        12.70 o                         
   7   7   8         36.42         23.96        15.61 o                         
   8   7   8          8.56        -11.77        11.77 o                         
  -9  -7   9         52.13         39.38        19.52 o                         
  -8  -7   9         31.86         46.58        18.20 o                         
  -7  -7   9         12.30         23.18        16.38 o                         
  -6  -7   9         55.59         84.63        19.82 o                         
  -5  -7   9         42.19         46.50        14.77 o                         
  -4  -7   9         72.22         68.59        17.39 o                         
  -3  -7   9         18.02         -1.19        18.83 o                         
  -2  -7   9          3.83         12.89        14.20 o                         
  -1  -7   9         19.27         14.80        14.77 o                         
   0  -7   9         47.15         55.03        17.86 o                         
   1  -7   9         66.26         93.96        19.76 o                         
   2  -7   9         31.89         24.91        14.17 o                         
   3  -7   9          8.21          7.74        13.68 o                         
   4  -7   9         40.30         58.42        15.68 o                         
   5  -7   9          9.93         10.16        16.50 o                         
   6  -7   9         35.21         44.03        15.36 o                         
   7  -7   9         31.45         48.29        16.17 o                         
 -14  -6   9          1.28         12.51        22.54 o                         
 -13  -6   9         37.92        106.91        20.56 o                         
 -12  -6   9         13.67         23.35        16.08 o                         
 -11  -6   9         20.70         31.08        16.06 o                         
 -10  -6   9         22.13         15.74        16.62 o                         
  -9  -6   9         21.21         23.89        19.08 o                         
  -8  -6   9         48.16         46.88        17.37 o                         
  -7  -6   9        137.95        122.59        24.37 o                         
  -6  -6   9         25.45         32.82        11.01 o                         
  -5  -6   9         76.15         85.93        18.97 o                         
  -4  -6   9         56.49         70.94        12.86 o                         
  -3  -6   9         40.03         59.20        14.86 o                         
  -2  -6   9         65.34         95.10        17.87 o                         
  -1  -6   9         54.43         39.52        16.24 o                         
   0  -6   9        110.06        124.71        22.34 o                         
   1  -6   9         17.06         35.10        10.58 o                         
   2  -6   9        525.87        570.89        22.62 o                         
   3  -6   9         61.32         60.53        13.34 o                         
   4  -6   9         34.94         30.22        13.27 o                         
   5  -6   9         21.76         30.84        29.35 o                         
   6  -6   9         63.45         86.60        21.31 o                         
   7  -6   9        125.70        133.59        18.68 o                         
   8  -6   9         34.52         53.51        16.17 o                         
   9  -6   9          1.12        -13.15        13.15 o                         
  10  -6   9         34.86         48.29        18.83 o                         
  11  -6   9         13.07          8.00        13.84 o                         
  12  -6   9         21.67         34.39        15.38 o                         
 -16  -5   9         16.44         17.63        16.46 o                         
 -15  -5   9          5.91        -10.73        15.19 o                         
 -14  -5   9         42.16         36.91        17.88 o                         
 -13  -5   9         35.88         42.20        16.23 o                         
 -12  -5   9         26.36         54.16        16.54 o                         
 -11  -5   9         90.61         84.95        24.61 o                         
 -10  -5   9        255.46        243.81        23.76 o                         
  -9  -5   9         42.65         39.35        18.21 o                         
  -8  -5   9        192.92        188.63        17.99 o                         
  -7  -5   9        146.04        170.25        13.59 o                         
  -6  -5   9        136.65        158.13        17.93 o                         
  -5  -5   9         45.78         19.03         9.83 o                         
  -4  -5   9         75.84         98.50        14.15 o                         
  -3  -5   9          7.20          6.90        10.07 o                         
  -2  -5   9        170.00        172.37        29.14 o                         
  -1  -5   9        550.30        586.92        40.28 o                         
   0  -5   9        478.69        541.27        36.43 o                         
   1  -5   9        468.92        493.17        18.67 o                         
   2  -5   9        110.77        101.47        11.81 o                         
   3  -5   9         15.44          8.71         8.78 o                         
   4  -5   9        105.00        114.51        12.96 o                         
   5  -5   9         34.53         36.84        20.21 o                         
   6  -5   9         55.41         48.27        13.94 o                         
   7  -5   9          7.88         11.04        11.37 o                         
   8  -5   9        140.41        170.82        20.04 o                         
   9  -5   9         60.18         56.64        14.75 o                         
  10  -5   9        104.48        129.80        24.81 o                         
  11  -5   9         12.90          4.61        12.76 o                         
  12  -5   9         66.09         52.78        16.32 o                         
  13  -5   9         54.60         31.23        18.01 o                         
  14  -5   9         23.13         20.28        15.94 o                         
  15  -5   9         13.21         13.59        15.78 o                         
 -19  -4   9         51.65         93.11        29.21 o                         
 -18  -4   9        113.75        114.01        20.01 o                         
 -17  -4   9         26.14         35.10        16.24 o                         
 -16  -4   9         89.33        107.75        27.22 o                         
 -15  -4   9         19.96         23.14         9.96 o                         
 -14  -4   9         42.73         34.82         9.63 o                         
 -13  -4   9        125.91        139.46        11.65 o                         
 -12  -4   9        437.50        450.20        27.25 o                         
 -11  -4   9        314.44        341.47        24.34 o                         
 -10  -4   9        131.56        138.91        18.18 o                         
  -9  -4   9         41.30         44.34         7.02 o                         
  -8  -4   9         68.00         83.49         9.11 o                         
  -7  -4   9        428.35        404.71        15.75 o                         
  -6  -4   9         33.42         45.52         7.33 o                         
  -5  -4   9         39.30         50.20         7.80 o                         
  -4  -4   9        229.86        229.62        14.67 o                         
  -3  -4   9         68.32         57.68        10.64 o                         
  -2  -4   9        277.35        258.21        14.55 o                         
  -1  -4   9        208.10        212.65        17.26 o                         
   0  -4   9        216.63        239.03        11.86 o                         
   1  -4   9        142.93        148.69        11.29 o                         
   2  -4   9        546.88        518.26        17.87 o                         
   3  -4   9         81.24         83.25        10.34 o                         
   4  -4   9         62.11         65.13         9.79 o                         
   5  -4   9        392.59        365.24        20.18 o                         
   6  -4   9       1190.03       1197.13        61.99 o                         
   7  -4   9        358.04        336.72        21.46 o                         
   8  -4   9         43.11         38.64        12.54 o                         
   9  -4   9         33.84         31.06        17.11 o                         
  10  -4   9        174.67        178.82        20.01 o                         
  11  -4   9        425.45        432.43        25.70 o                         
  12  -4   9        323.35        298.75        24.19 o                         
  13  -4   9         89.29         83.75        23.30 o                         
  14  -4   9         15.95         12.41        16.36 o                         
  15  -4   9          7.29          2.15        19.04 o                         
  16  -4   9         38.99         54.08        21.03 o                         
  17  -4   9          8.04         16.76        16.11 o                         
 -20  -3   9         49.01         40.83        17.66 o                         
 -19  -3   9         65.45         60.33        17.87 o                         
 -18  -3   9         75.17         59.36        17.09 o                         
 -17  -3   9        124.89        149.04        22.26 o                         
 -16  -3   9         89.41         61.98        22.13 o                         
 -15  -3   9         90.90         95.47        11.83 o                         
 -14  -3   9        227.86        190.54        29.76 o                         
 -13  -3   9        276.31        234.45        16.28 o                         
 -12  -3   9        206.94        182.37        12.24 o                         
 -11  -3   9        257.68        229.05        12.27 o                         
 -10  -3   9        228.44        242.13        11.69 o                         
  -9  -3   9        441.65        457.18        12.86 o                         
  -8  -3   9        239.56        244.43        19.04 o                         
  -7  -3   9        250.28        225.80        10.19 o                         
  -6  -3   9       1087.52       1005.51        21.71 o                         
  -5  -3   9        407.75        437.19        12.82 o                         
  -4  -3   9         13.13         14.06         5.48 o                         
  -3  -3   9         42.15        131.56         8.37 o                         
  -2  -3   9       2430.71       2447.88        38.08 o                         
  -1  -3   9        662.36        601.53        16.33 o                         
   0  -3   9        730.15        700.37        20.29 o                         
   1  -3   9        465.60        445.51        12.53 o                         
   2  -3   9        341.07        349.04        11.57 o                         
   3  -3   9        195.37        243.26        11.76 o                         
   4  -3   9        230.17        225.13        11.97 o                         
   5  -3   9         81.72        104.82         9.16 o                         
   6  -3   9        320.56        320.40        14.65 o                         
   7  -3   9        198.74        223.07        19.66 o                         
   8  -3   9         75.24         93.64        13.69 o                         
   9  -3   9        535.89        520.91        24.29 o                         
  10  -3   9        147.96        138.39         9.63 o                         
  11  -3   9         19.56         35.78        12.67 o                         
  12  -3   9        130.11        136.62        10.79 o                         
  13  -3   9        122.05        133.21        11.16 o                         
  14  -3   9          3.16          3.56         8.68 o                         
  15  -3   9          8.87         -1.60         7.76 o                         
  16  -3   9        208.46        226.96        15.90 o                         
  17  -3   9         56.34         42.54        10.53 o                         
  18  -3   9         82.78         84.12        12.89 o                         
 -21  -2   9          8.27         11.99        15.78 o                         
 -20  -2   9         11.50         15.88        15.11 o                         
 -19  -2   9         37.00         37.14        15.05 o                         
 -18  -2   9        152.81        119.73        25.57 o                         
 -17  -2   9         47.97         68.24        16.83 o                         
 -16  -2   9          3.79          2.69        14.71 o                         
 -15  -2   9        283.41        258.94        18.65 o                         
 -14  -2   9        127.33        132.02        12.50 o                         
 -13  -2   9         39.21         34.94         8.86 o                         
 -12  -2   9        577.44        589.65        18.59 o                         
 -11  -2   9         85.86         94.10         5.27 o                         
 -10  -2   9        659.76        649.46        12.46 o                         
  -9  -2   9        176.32        197.23         7.64 o                         
  -8  -2   9        105.76         98.15         7.61 o                         
  -7  -2   9       1349.79       1324.57        23.05 o                         
  -6  -2   9        108.19        116.23         7.66 o                         
  -5  -2   9        942.02        851.08        18.23 o                         
  -4  -2   9        550.37        546.43        12.08 o                         
  -3  -2   9       1547.92       1717.61        25.42 o                         
  -2  -2   9         90.01        118.93         6.86 o                         
  -1  -2   9       1626.80       1591.45        21.87 o                         
   0  -2   9       1297.71       1217.78        18.57 o                         
   1  -2   9       2717.72       2904.88        37.51 o                         
   2  -2   9        192.66        179.51         7.60 o                         
   3  -2   9        990.23        983.15        17.40 o                         
   4  -2   9        215.90        195.30         8.25 o                         
   5  -2   9        246.40        254.63         9.53 o                         
   6  -2   9       1424.19       1311.57        28.10 o                         
   7  -2   9        650.62        602.76        10.92 o                         
   8  -2   9         39.84         62.60         4.43 o                         
   9  -2   9        370.62        324.50        22.98 o                         
  10  -2   9          4.18         -3.74         4.06 o                         
  11  -2   9         33.76         39.54         7.72 o                         
  12  -2   9        114.01        139.86        11.48 o                         
  13  -2   9         76.16         72.03        10.03 o                         
  14  -2   9         81.66         85.20        13.50 o                         
  15  -2   9        366.91        345.01        17.35 o                         
  16  -2   9         52.82         27.01        10.48 o                         
  17  -2   9         77.78         68.73        12.47 o                         
  18  -2   9         68.41         54.14        12.64 o                         
  19  -2   9        200.14        159.00        15.85 o                         
 -22  -1   9          5.87         -4.24        12.86 o                         
 -21  -1   9          6.34         10.04        13.84 o                         
 -20  -1   9         73.63         68.35        18.45 o                         
 -19  -1   9        142.51        129.35        19.49 o                         
 -18  -1   9         56.88         61.27        31.75 o                         
 -17  -1   9         57.96         50.52        10.58 o                         
 -16  -1   9        161.44        158.08         9.76 o                         
 -15  -1   9        105.51         94.72         7.18 o                         
 -14  -1   9        292.35        276.30         9.09 o                         
 -13  -1   9        964.88        928.81        16.88 o                         
 -12  -1   9        365.59        350.55         9.78 o                         
 -11  -1   9        222.37        209.71         7.80 o                         
 -10  -1   9         21.11         19.57         4.34 o                         
  -9  -1   9       1383.04       1376.18        21.22 o                         
  -8  -1   9         24.49         26.02         4.27 o                         
  -7  -1   9       1342.00       1351.51        19.17 o                         
  -6  -1   9       1760.16       1653.66        21.56 o                         
  -5  -1   9       3228.18       3541.11        40.73 o                         
  -4  -1   9        489.18        489.01         7.88 o                         
  -3  -1   9        517.38        522.19         8.67 o                         
  -2  -1   9       1021.20       1007.60        13.61 o                         
  -1  -1   9        537.46        577.42        10.63 o                         
   0  -1   9       2132.99       2137.14        27.96 o                         
   1  -1   9       1676.19       1865.91        23.06 o                         
   2  -1   9       1772.35       1839.98        22.94 o                         
   3  -1   9        455.48        406.38         7.66 o                         
   4  -1   9        245.65        279.05         7.41 o                         
   5  -1   9       1919.61       1943.63        25.09 o                         
   6  -1   9        666.15        675.84        11.84 o                         
   7  -1   9        616.28        590.64        11.29 o                         
   8  -1   9         54.34         59.29         5.30 o                         
   9  -1   9       1788.95       1735.92        26.28 o                         
  10  -1   9        799.93        751.42        15.50 o                         
  11  -1   9         25.66         19.99         6.16 o                         
  12  -1   9         45.53         42.01         8.86 o                         
  13  -1   9        144.52        169.01        13.45 o                         
  14  -1   9        305.28        281.34        16.14 o                         
  15  -1   9         21.80         24.30        10.19 o                         
  16  -1   9         77.68         72.14        11.82 o                         
  17  -1   9         54.48         52.62        16.76 o                         
  18  -1   9         53.64         57.78        11.84 o                         
  19  -1   9          2.13         -0.14        10.58 o                         
  20  -1   9         28.29         23.65        11.75 o                         
 -22   0   9         10.27        -12.43        12.43 o                         
 -21   0   9        130.93        115.13        13.48 o                         
 -20   0   9         47.47         47.17        10.47 o                         
 -19   0   9         26.47         22.87         9.00 o                         
 -18   0   9         42.60         40.44         9.41 o                         
 -17   0   9          4.81         11.02        10.58 o                         
 -16   0   9         44.69         43.77        13.96 o                         
 -15   0   9        479.63        492.53        18.75 o                         
 -14   0   9         41.95         25.72         7.55 o                         
 -13   0   9       1382.85       1383.78        25.83 o
[truncated: 446,637 more chars]
