# Supplementary material for: Mol­ecular and crystal structures of six poly(arylsulfin­yl)- and poly(aryl­sulfan­yl)fer­ro­cenes
Source: Acta Crystallogr C Struct Chem. 2024 Oct 4;80(Pt 11):716–27. doi: 10.1107/S2053229624009318 (PMC11535883; doi:10.1107/S2053229624009318)
Supplement: Supplementary file 4 [file c-80-00716-comp_3asup4.hkl]

data_comp_3a                                                                    
_shelx_title ' shelxt_b.res in P1'                                              
_shelx_refln_list_code          4                                               
_shelx_F_calc_maximum      290.77                                               
_exptl_crystal_F_000       624.00                                               
_reflns_d_resolution_high  0.7892                                               
                                                                                
loop_                                                                           
 _space_group_symop_operation_xyz                                               
 'x, y, z'                                                                      
                                                                                
_cell_length_a     7.8298                                                       
_cell_length_b     9.8573                                                       
_cell_length_c    17.4937                                                       
_cell_angle_alpha  93.379                                                       
_cell_angle_beta   91.120                                                       
_cell_angle_gamma  98.051                                                       
                                                                                
_shelx_F_squared_multiplier     1.000                                           
                                                                                
loop_                                                                           
 _refln_index_h                                                                 
 _refln_index_k                                                                 
 _refln_index_l                                                                 
 _refln_F_squared_calc                                                          
 _refln_F_squared_meas                                                          
 _refln_F_squared_sigma                                                         
 _refln_observed_status                                                         
   0   0 -22        307.74        422.05        47.14 o                         
   1   0 -22        314.99        341.58        45.60 o                         
   0   1 -22        131.11        136.15        32.12 o                         
   1   1 -22        366.68        479.27        49.66 o                         
   0   2 -22        767.57        785.01        62.92 o                         
   0  -3 -21         41.39         52.51        25.54 o                         
   1  -3 -21        578.68        614.54        55.36 o                         
  -1  -2 -21        325.05        238.98        39.14 o                         
   0  -2 -21         77.51         97.89        28.83 o                         
   1  -2 -21       1017.91       1137.99        73.56 o                         
   2  -2 -21          7.79         22.58        22.58 o                         
  -2  -1 -21         91.12        134.07        31.90 o                         
  -1  -1 -21         31.97         33.76        25.32 o                         
   0  -1 -21         11.50        -18.42        18.42 o                         
   1  -1 -21        446.79        576.39        52.95 o                         
   2  -1 -21        153.50        161.58        34.75 o                         
   3  -1 -21        133.31        162.57        35.19 o                         
  -2   0 -21         50.16         42.53        24.67 o                         
  -1   0 -21         59.54         81.89        28.50 o                         
   0   0 -21         72.11         76.85        28.39 o                         
   1   0 -21         71.04         81.23        28.72 o                         
   2   0 -21         98.96         74.43        26.31 o                         
   3   0 -21          1.67         17.21        23.90 o                         
  -2   1 -21        177.40        156.32        34.86 o                         
  -1   1 -21         91.84         89.78        29.49 o                         
   0   1 -21        277.33        292.80        45.05 o                         
   1   1 -21        184.14        135.38        28.83 o                         
   2   1 -21        502.47        582.42        52.40 o                         
   3   1 -21        266.04        241.94        37.82 o                         
  -2   2 -21        154.29        157.53        35.30 o                         
   0   2 -21        932.57        904.28        65.33 o                         
   1   2 -21        188.35        197.98        35.41 o                         
   2   2 -21        397.02        486.94        47.91 o                         
  -2   3 -21         89.97         89.12        32.12 o                         
  -1   3 -21         34.83         48.89        24.34 o                         
   0   3 -21         34.77         41.77        26.64 o                         
   1   3 -21        453.98        379.95        44.62 o                         
   2   3 -21        316.27        264.63        41.66 o                         
  -1   4 -21         52.93         44.51        26.20 o                         
   0   4 -21         25.38         33.43        21.71 o                         
   1   4 -21        127.15         65.77        26.64 o                         
  -1  -4 -20         17.12         -0.88        18.96 o                         
   0  -4 -20        175.45        214.09        37.93 o                         
   1  -4 -20         11.40         31.46        24.56 o                         
   2  -4 -20         48.27         44.84        25.87 o                         
  -2  -3 -20         57.32         56.46        25.32 o                         
  -1  -3 -20        110.51         90.22        29.71 o                         
   0  -3 -20         55.14         75.86        25.98 o                         
   1  -3 -20        155.76        145.03        33.54 o                         
   2  -3 -20         99.13         98.66        32.34 o                         
   3  -3 -20         37.66         -7.34        20.61 o                         
  -3  -2 -20         19.25         38.26        23.35 o                         
  -2  -2 -20         17.89         14.03        21.60 o                         
  -1  -2 -20        297.79        365.37        43.41 o                         
   0  -2 -20        208.51        201.27        34.97 o                         
   1  -2 -20         77.09         90.44        29.27 o                         
   3  -2 -20         51.53         40.89        24.01 o                         
   4  -2 -20        614.77        626.27        57.11 o                         
  -3  -1 -20        154.05        184.82        37.60 o                         
  -2  -1 -20        120.98        119.49        28.17 o                         
  -1  -1 -20         38.19         64.57        24.88 o                         
   0  -1 -20        365.02        388.39        43.85 o                         
   1  -1 -20         71.69         51.63        24.99 o                         
   3  -1 -20        111.30         84.63        25.54 o                         
   4  -1 -20        542.01        558.86        52.62 o                         
  -3   0 -20        248.05        245.23        41.33 o                         
  -2   0 -20         21.12         22.69        20.28 o                         
  -1   0 -20         62.26         41.88        23.02 o                         
   0   0 -20         11.46         10.74        18.86 o                         
   1   0 -20         12.69         24.88        18.75 o                         
   2   0 -20        118.66        128.26        31.79 o                         
   3   0 -20         21.39         38.81        22.58 o                         
   4   0 -20        667.86        694.68        57.44 o                         
  -4   1 -20        261.97        246.10        44.29 o                         
  -3   1 -20         49.60         71.36        27.41 o                         
  -2   1 -20        390.44        403.41        44.62 o                         
  -1   1 -20        161.62        179.12        36.61 o                         
   0   1 -20        271.48        337.75        41.99 o                         
   1   1 -20         83.38         79.37        26.97 o                         
   2   1 -20        207.07        237.66        36.83 o                         
   3   1 -20         73.09         80.79        26.64 o                         
   4   1 -20        409.24        470.17        46.37 o                         
  -4   2 -20        193.71        190.52        39.79 o                         
  -3   2 -20        251.24        243.91        41.44 o                         
  -2   2 -20        299.04        301.35        46.04 o                         
  -1   2 -20        266.73        285.68        43.63 o                         
   0   2 -20        252.57        212.23        37.82 o                         
   1   2 -20         76.22         81.45        26.64 o                         
   2   2 -20         96.61        115.65        29.38 o                         
   3   2 -20          2.54         48.23        25.10 o                         
   4   2 -20        118.50        120.80        28.28 o                         
  -3   3 -20        363.53        352.33        49.88 o                         
  -2   3 -20         74.91        106.88        32.01 o                         
  -1   3 -20         46.52         23.35        23.13 o                         
   0   3 -20        233.35        242.27        40.89 o                         
   1   3 -20        409.59        415.14        44.51 o                         
   2   3 -20         43.25         30.58        22.36 o                         
   3   3 -20        377.49        340.82        39.14 o                         
  -2   4 -20         97.14         75.53        28.72 o                         
  -1   4 -20         96.34        123.33        32.45 o                         
   0   4 -20         57.76         99.76        27.95 o                         
   1   4 -20         12.58         29.38        23.13 o                         
   2   4 -20         90.19         98.88        27.84 o                         
   3   4 -20        384.54        388.17        42.42 o                         
  -2   5 -20         17.36         27.19        25.54 o                         
  -1   5 -20        171.56        209.27        39.57 o                         
   0   5 -20         58.84         44.51        24.45 o                         
   1   5 -20         86.35         41.22        22.03 o                         
   2   5 -20         80.46        154.35        30.80 o                         
  -1  -5 -19        217.72        220.78        38.37 o                         
   0  -5 -19         64.16         86.38        27.95 o                         
   1  -5 -19        380.51        429.28        48.23 o                         
   3  -5 -19        296.35        316.81        47.80 o                         
  -2  -4 -19         52.35         53.39        24.77 o                         
  -1  -4 -19          2.46         -5.92        17.43 o                         
   0  -4 -19         79.39        102.94        27.19 o                         
   1  -4 -19        138.30        137.03        33.33 o                         
   2  -4 -19        312.64        270.33        41.88 o                         
   3  -4 -19        227.60        202.03        36.50 o                         
   4  -4 -19        263.41        255.31        42.20 o                         
  -3  -3 -19        152.63        167.39        34.31 o                         
  -2  -3 -19         79.30        103.48        28.28 o                         
  -1  -3 -19        240.69        225.38        35.74 o                         
   0  -3 -19        100.61        114.67        27.30 o                         
   1  -3 -19         19.69         24.56        22.80 o                         
   2  -3 -19        619.82        662.45        55.14 o                         
   3  -3 -19         17.83         20.72        22.69 o                         
   4  -3 -19         59.42         46.48        26.64 o                         
  -4  -2 -19        195.20        190.74        37.38 o                         
  -3  -2 -19        533.73        625.51        53.71 o                         
  -2  -2 -19        331.36        349.91        42.64 o                         
  -1  -2 -19        405.98        391.46        43.19 o                         
   0  -2 -19        294.65        312.64        40.12 o                         
   1  -2 -19        215.36        201.71        34.53 o                         
   2  -2 -19         73.80         56.24        23.35 o                         
   3  -2 -19        699.67        849.79        61.28 o                         
   4  -2 -19         39.18         63.80        24.99 o                         
   5  -2 -19         51.43         35.08        25.54 o                         
  -4  -1 -19        343.04        406.37        46.26 o                         
  -3  -1 -19        460.93        590.10        53.39 o                         
  -2  -1 -19        173.30        166.74        33.00 o                         
  -1  -1 -19        193.39        169.59        30.80 o                         
   0  -1 -19        160.52        165.09        32.56 o                         
   1  -1 -19        409.84        365.15        40.67 o                         
   2  -1 -19        135.72        115.54        27.84 o                         
   3  -1 -19        892.73        951.30        63.80 o                         
   4  -1 -19         53.43         32.89        23.13 o                         
   5  -1 -19         83.43         65.77        26.75 o                         
  -4   0 -19        435.19        494.51        51.30 o                         
  -3   0 -19        194.93        210.15        38.37 o                         
  -2   0 -19        153.57        157.75        31.68 o                         
  -1   0 -19        152.23        135.49        29.16 o                         
   0   0 -19         65.46        115.76        29.49 o                         
   1   0 -19        136.75        138.23        29.82 o                         
   2   0 -19         82.74         88.79        27.73 o                         
   3   0 -19        396.65        471.16        44.95 o                         
   4   0 -19         18.46         48.23        22.91 o                         
  -4   1 -19         82.94         97.78        32.56 o                         
  -3   1 -19        870.79        931.02        67.42 o                         
  -2   1 -19        494.09        567.08        52.51 o                         
  -1   1 -19        595.84        675.49        54.81 o                         
   0   1 -19          8.10          9.10        19.40 o                         
   1   1 -19          3.82         23.68        20.50 o                         
   2   1 -19          5.00          5.70        17.87 o                         
   3   1 -19        581.54        595.08        32.15 o                         
   4   1 -19         11.68         22.91        21.81 o                         
   5   1 -19        775.63        733.70        56.46 o                         
  -4   2 -19        304.88        252.46        43.08 o                         
  -3   2 -19        737.84        810.88        63.14 o                         
  -2   2 -19        209.32        175.94        33.76 o                         
  -1   2 -19        715.18        719.12        57.33 o                         
   0   2 -19         37.23          7.89        19.84 o                         
   1   2 -19         47.07         76.63        25.32 o                         
   2   2 -19        108.62         84.19        29.93 o                         
   3   2 -19        264.05        256.96        34.31 o                         
   4   2 -19        120.09        125.52        27.19 o                         
  -4   3 -19        307.60        304.64        47.47 o                         
  -3   3 -19        194.87        222.31        38.48 o                         
  -2   3 -19          2.46          3.07        17.98 o                         
  -1   3 -19        214.60        233.61        38.59 o                         
   0   3 -19        281.11        289.84        38.48 o                         
   1   3 -19        763.88        682.73        54.59 o                         
   4   3 -19         41.28         81.45        27.84 o                         
  -4   4 -19         55.83         27.30        25.54 o                         
  -3   4 -19        166.99        115.87        31.90 o                         
  -2   4 -19        185.24        126.71        18.62 o                         
  -1   4 -19        462.65        412.53       104.58 o                         
   0   4 -19        114.76         67.53        24.99 o                         
   1   4 -19        180.93        162.68        29.93 o                         
   3   4 -19          1.02        -16.00        27.52 o                         
   4   4 -19        174.53        179.67        50.86 o                         
  -4   5 -19        298.98        242.05        42.75 o                         
  -3   5 -19         31.98         27.41        24.34 o                         
  -2   5 -19        500.81        434.26        40.01 o                         
  -1   5 -19         63.30         21.53        13.98 o                         
   0   5 -19         69.81         64.57        24.34 o                         
   1   5 -19        154.33        169.15        32.45 o                         
   2   5 -19        105.98        170.24        46.26 o                         
   3   5 -19         63.85         89.67        31.13 o                         
  -3   6 -19         44.43         28.94        23.68 o                         
  -2   6 -19        869.08        768.56        63.91 o                         
  -1   6 -19        139.34        149.20        33.76 o                         
   0   6 -19        929.42        780.51        60.62 o                         
   1   6 -19        170.05        169.48        32.12 o                         
   2   6 -19         44.56         61.39        25.65 o                         
  -1   7 -19         27.46          0.90        12.61 o                         
   0   7 -19        520.89        564.01        51.19 o                         
  -1  -6 -18        360.62        404.29        44.07 o                         
   0  -6 -18         82.85        111.92        28.83 o                         
   1  -6 -18        416.45        473.35        48.56 o                         
   2  -6 -18         55.32         31.57        25.43 o                         
   3  -6 -18        286.73        205.54        37.71 o                         
  -2  -5 -18        188.70        163.56        32.12 o                         
  -1  -5 -18         57.55         50.65        23.46 o                         
   0  -5 -18        524.28        644.47        54.04 o                         
   1  -5 -18         63.48         55.91        23.57 o                         
   2  -5 -18       1858.80       1942.40        96.80 o                         
   3  -5 -18        164.14        147.00        32.45 o                         
   4  -5 -18         65.24         47.58        26.64 o                         
  -3  -4 -18        131.56        133.85        31.13 o                         
  -2  -4 -18        127.49        116.64        29.49 o                         
  -1  -4 -18        150.01        159.50        33.00 o                         
   0  -4 -18         87.66         81.45        25.43 o                         
   1  -4 -18        342.17        314.51        40.67 o                         
   2  -4 -18         29.72         11.07        21.49 o                         
   3  -4 -18        485.57        478.61        49.33 o                         
   4  -4 -18        110.69        115.76        30.26 o                         
   5  -4 -18        199.63        205.54        40.12 o                         
  -4  -3 -18        549.85        637.45        56.13 o                         
  -3  -3 -18         94.21        113.24        28.06 o                         
  -2  -3 -18        405.60        469.84        45.71 o                         
  -1  -3 -18         47.02         62.81        23.02 o                         
   0  -3 -18        310.16        322.84        40.01 o                         
   1  -3 -18         34.51         29.71        20.50 o                         
   2  -3 -18        412.32        436.41        44.62 o                         
   3  -3 -18        238.09        212.12        35.74 o                         
   4  -3 -18        273.82        302.67        38.70 o                         
   5  -3 -18        369.49        454.82        49.11 o                         
  -4  -2 -18        308.54        354.74        44.84 o                         
  -3  -2 -18         71.28         46.81        24.01 o                         
  -2  -2 -18        702.98        732.94        56.67 o                         
  -1  -2 -18        536.97        594.37        48.01 o                         
   0  -2 -18        179.15        208.06        34.53 o                         
   1  -2 -18        201.98        180.00        31.13 o                         
   2  -2 -18         44.16         27.41        18.09 o                         
   3  -2 -18          4.69         15.57        20.50 o                         
   4  -2 -18        367.29        318.56        41.55 o                         
   5  -2 -18        421.48        441.89        47.47 o                         
  -5  -1 -18          5.38         16.22        22.69 o                         
  -4  -1 -18        454.25        458.66        47.47 o                         
  -3  -1 -18        191.56        203.35        35.08 o                         
  -2  -1 -18        874.12        810.33        57.88 o                         
  -1  -1 -18        701.88        730.63        54.81 o                         
   2  -1 -18         56.24         30.80        35.19 o                         
   3  -1 -18        217.50        220.12        35.85 o                         
   4  -1 -18         16.76         26.86        21.05 o                         
   5  -1 -18        154.11        192.94        36.61 o                         
  -5   0 -18         89.42        114.88        32.01 o                         
  -4   0 -18        619.48        702.24        58.10 o                         
  -3   0 -18        219.12        290.72        39.03 o                         
  -2   0 -18        477.90        496.59        47.25 o                         
   0   0 -18         27.17         43.41        22.14 o                         
   1   0 -18         38.93         51.41        21.49 o                         
   2   0 -18         90.87         80.24        23.79 o                         
   3   0 -18        238.68        323.50        61.17 o                         
   4   0 -18        282.85        289.18        36.83 o                         
   5   0 -18        240.84        267.70        39.03 o                         
  -4   1 -18        359.78        410.86        46.81 o                         
  -3   1 -18        607.53        624.85        52.73 o                         
  -2   1 -18        563.87        584.18        50.21 o                         
  -1   1 -18        539.02        586.37        61.06 o                         
   0   1 -18        160.20        177.70        31.57 o                         
   1   1 -18         30.31         18.53        17.10 o                         
   2   1 -18        413.72        344.29        32.23 o                         
   3   1 -18        229.23        182.30        20.67 o                         
   4   1 -18        779.07        780.74        39.98 o                         
   5   1 -18         71.22         36.33        37.60 o                         
  -5   2 -18        260.75        321.74        49.11 o                         
  -4   2 -18         16.18         13.37        22.47 o                         
  -3   2 -18         74.96         73.89        28.06 o                         
  -2   2 -18        687.74        731.29        57.00 o                         
  -1   2 -18        341.15        312.86        52.18 o                         
   0   2 -18        241.77        243.14        37.38 o                         
   1   2 -18        115.47        117.84        28.17 o                         
   2   2 -18         28.90         32.89        20.28 o                         
   3   2 -18        159.43        135.38        27.73 o                         
   4   2 -18        273.01        267.59        29.61 o                         
   5   2 -18         95.46        117.62        31.02 o                         
  -5   3 -18         76.50        101.18        32.34 o                         
  -4   3 -18        393.80        368.88        45.49 o                         
  -3   3 -18        203.09        203.16        21.99 o                         
  -2   3 -18        536.37        522.21        46.92 o                         
  -1   3 -18        322.21        232.29        32.01 o                         
   0   3 -18       1231.78       1220.87        72.68 o                         
   1   3 -18        354.75        346.74        39.14 o                         
   2   3 -18        556.27        558.20        46.81 o                         
   3   3 -18        150.23        153.36        28.50 o                         
   4   3 -18         28.15         32.56        20.72 o                         
   5   3 -18         79.51         82.66        22.80 o                         
  -5   4 -18         43.92         28.94        22.36 o                         
  -4   4 -18         96.04         49.50        15.71 o                         
  -3   4 -18         23.41         12.68        12.38 o                         
  -2   4 -18        689.05        650.10        96.85 o                         
  -1   4 -18         98.87        105.33        17.27 o                         
   0   4 -18       1212.57       1318.54        76.52 o                         
   1   4 -18         13.75         -2.30        18.53 o                         
   2   4 -18        524.98        573.65        46.92 o                         
   3   4 -18         79.53         72.13        23.35 o                         
   4   4 -18        211.35        140.10        28.50 o                         
  -4   5 -18        129.16         98.22        34.20 o                         
  -3   5 -18         69.84         60.75        14.20 o                         
  -2   5 -18        254.60        226.46        20.74 o                         
  -1   5 -18        461.60        362.89        40.07 o                         
   0   5 -18        128.23        110.72        21.49 o                         
   1   5 -18        103.00         94.93        27.30 o                         
   2   5 -18        299.02        327.00        37.49 o                         
   3   5 -18        171.17        156.10        29.71 o                         
   4   5 -18        227.59        215.41        31.35 o                         
  -4   6 -18        137.04        110.94        33.43 o                         
  -3   6 -18        143.80        129.24        31.46 o                         
  -2   6 -18         27.19         27.54        13.10 o                         
  -1   6 -18        318.55        305.96        23.02 o                         
   0   6 -18         67.34         95.59        29.05 o                         
   1   6 -18        440.07        395.74        43.85 o                         
   2   6 -18         18.44         14.25        18.96 o                         
   3   6 -18        235.76        223.19        33.76 o                         
  -3   7 -18        325.47        376.88        49.44 o                         
  -2   7 -18         65.05         73.23        28.17 o                         
  -1   7 -18        628.66        635.92        30.71 o                         
   0   7 -18         75.05         97.34        27.30 o                         
   2   7 -18        280.13        310.78        39.46 o                         
  -1  -7 -17          0.41         -0.99        17.54 o                         
   0  -7 -17         74.55         60.29        24.67 o                         
   1  -7 -17         59.26         52.62        25.21 o                         
   2  -7 -17         51.08         22.25        23.68 o                         
   3  -7 -17         41.03         33.65        24.23 o                         
  -2  -6 -17        190.79        208.39        34.75 o                         
  -1  -6 -17         66.32         74.76        25.32 o                         
   0  -6 -17        585.82        659.27        53.28 o                         
   1  -6 -17          1.54         36.50        21.60 o                         
   2  -6 -17         70.85         74.43        26.09 o                         
   3  -6 -17        284.98        328.76        47.47 o                         
   4  -6 -17        133.48        124.97        34.42 o                         
  -3  -5 -17        176.77        161.25        32.34 o                         
  -2  -5 -17        403.68        393.43        41.99 o                         
  -1  -5 -17        227.17        260.13        37.16 o                         
   0  -5 -17        619.46        688.87        54.26 o                         
   1  -5 -17        584.19        657.62        53.06 o                         
   2  -5 -17        309.26        268.03        39.57 o                         
   3  -5 -17        107.23         88.90        28.94 o                         
   4  -5 -17        106.51         93.73        29.71 o                         
   5  -5 -17        262.60        229.33        41.88 o                         
  -4  -4 -17         26.21         61.06        22.91 o                         
  -3  -4 -17        231.91        288.20        37.05 o                         
  -2  -4 -17        399.74        415.36        42.20 o                         
  -1  -4 -17        270.32        324.59        36.50 o                         
   0  -4 -17         20.03         22.03        19.07 o                         
   1  -4 -17         66.32         36.07        22.03 o                         
   2  -4 -17        134.00         53.50        22.58 o                         
   3  -4 -17        477.62        510.51        48.67 o                         
   4  -4 -17         20.26         -2.41        19.95 o                         
   5  -4 -17         11.50          5.48        20.61 o                         
  -5  -3 -17        678.04        739.29        57.55 o                         
  -4  -3 -17       1342.78       1400.21        80.46 o                         
  -3  -3 -17         31.54         47.47        22.25 o                         
  -2  -3 -17        252.64        222.86        37.82 o                         
  -1  -3 -17        284.46        343.56        62.70 o                         
   0  -3 -17         68.90         80.90        26.20 o                         
   2  -3 -17         16.43         19.29        22.69 o                         
   3  -3 -17        177.49        197.10        35.19 o                         
   4  -3 -17          2.55        -12.17        17.65 o                         
   5  -3 -17        195.69        180.88        34.86 o                         
   6  -3 -17        456.92        406.37        46.81 o                         
  -5  -2 -17        151.20        187.02        35.96 o                         
  -4  -2 -17         83.67         73.56        27.62 o                         
  -3  -2 -17       1479.42       1581.74        83.64 o                         
  -2  -2 -17        143.57        156.87        33.76 o                         
  -1  -2 -17       1570.22       1626.25        83.31 o                         
   0  -2 -17        220.24        202.14        32.56 o                         
   1  -2 -17         22.70         47.14        21.27 o                         
   2  -2 -17         79.85         88.68        24.56 o                         
   4  -2 -17         92.78        116.86        27.62 o                         
   5  -2 -17        443.50        413.93        43.96 o                         
   6  -2 -17        314.19        363.95        43.19 o                         
  -5  -1 -17         23.55          3.95        21.38 o                         
  -4  -1 -17         24.68         31.68        22.47 o                         
  -3  -1 -17        185.50        218.81        55.36 o                         
  -2  -1 -17         20.49          7.45        19.40 o                         
  -1  -1 -17        496.45        543.95        46.37 o                         
   0  -1 -17        280.17        281.40        35.63 o                         
   1  -1 -17        151.05        197.65        33.43 o                         
   2  -1 -17         26.75         23.02        19.62 o                         
   3  -1 -17        574.85        581.66        48.23 o                         
   4  -1 -17          0.97        -22.03        22.03 o                         
   5  -1 -17         32.36          3.07        19.95 o                         
   6  -1 -17        369.36        399.35        43.08 o                         
  -6   0 -17        104.92         68.40        28.28 o                         
  -5   0 -17        211.57        195.90        37.38 o                         
  -4   0 -17        132.70        143.06        30.69 o                         
  -2   0 -17        149.10        153.47        29.71 o                         
  -1   0 -17       1140.83       1198.28        68.62 o                         
   0   0 -17          1.84         25.87        16.99 o                         
   1   0 -17        407.33        404.73        40.89 o                         
   2   0 -17        409.97        447.37        42.10 o                         
   3   0 -17        124.28        125.19        27.52 o                         
   4   0 -17        436.16        404.72        23.63 o                         
   5   0 -17        153.99        115.76        41.66 o                         
   6   0 -17        108.26         86.05        26.09 o                         
  -6   1 -17        324.23        333.69        43.52 o                         
  -5   1 -17         78.35        106.55        30.04 o                         
  -4   1 -17        639.18        662.56        56.02 o                         
  -2   1 -17         70.12         69.94        25.54 o                         
  -1   1 -17        201.66        183.07        30.58 o                         
   0   1 -17        418.29        422.38        41.88 o                         
   1   1 -17        293.02        281.93        24.06 o                         
   2   1 -17        248.67        247.48        21.94 o                         
   3   1 -17        241.27        264.11        24.26 o                         
   4   1 -17        401.83        361.53        24.60 o                         
   5   1 -17        373.63        346.47        52.07 o                         
  -6   2 -17        268.06        268.47        44.29 o                         
  -5   2 -17        146.91        122.34        30.26 o                         
  -4   2 -17        201.05        175.29        34.97 o                         
  -3   2 -17        286.55        275.24        24.92 o                         
  -2   2 -17        210.11        190.46        37.11 o                         
  -1   2 -17        419.57        385.80        49.22 o                         
   0   2 -17        583.13        589.44        45.71 o                         
   1   2 -17         22.85         17.10        17.54 o                         
   2   2 -17        107.37         88.47        23.35 o                         
   3   2 -17         19.56          0.47        21.38 o                         
   4   2 -17         36.21         32.98        14.02 o                         
   5   2 -17        388.47        346.01        25.62 o                         
   6   2 -17        155.50        169.37        29.16 o                         
  -6   3 -17         35.15         46.92        26.42 o                         
  -5   3 -17         82.00         79.89        18.67 o                         
  -4   3 -17        118.29        105.39        21.04 o                         
  -3   3 -17         37.43         57.88        26.97 o                         
  -2   3 -17        731.73        748.64        34.93 o                         
  -1   3 -17         72.17         69.91        14.67 o                         
   0   3 -17       1285.59       1073.97        67.20 o                         
   1   3 -17        396.27        455.04        41.66 o                         
   2   3 -17        121.86        153.47        29.27 o                         
   3   3 -17        254.61        259.81        32.89 o                         
   4   3 -17         68.66         71.91        20.28 o                         
   5   3 -17        158.51        177.70        30.37 o                         
  -5   4 -17        104.95        115.54        33.54 o                         
  -4   4 -17        146.63        119.99        24.39 o                         
  -3   4 -17        176.65        171.70        45.71 o                         
  -2   4 -17        305.24        281.51        25.76 o                         
  -1   4 -17       1297.75       1392.53        77.17 o                         
   0   4 -17        443.85        446.77        26.72 o                         
   2   4 -17         40.00         27.62        19.95 o                         
   3   4 -17        529.19        419.09        38.26 o                         
   4   4 -17         33.46         44.07        19.51 o                         
   5   4 -17        280.11        243.36        31.90 o                         
  -5   5 -17         60.17         65.44        28.83 o                         
  -4   5 -17        145.71        139.77        35.08 o                         
  -3   5 -17         64.15         50.52        21.05 o                         
  -2   5 -17          7.27          0.19         9.59 o                         
  -1   5 -17        364.01        359.88        23.42 o                         
   0   5 -17         16.04          7.57        12.72 o                         
   1   5 -17        591.49        623.20        49.11 o                         
   2   5 -17         43.85         35.30        18.96 o                         
   3   5 -17        436.59        433.56        40.34 o                         
   4   5 -17         61.82         85.72        22.03 o                         
  -5   6 -17        178.53        188.22        42.64 o                         
  -4   6 -17        288.27        227.25        42.64 o                         
  -3   6 -17        336.74        371.40        46.26 o                         
  -2   6 -17        197.79        128.04        29.71 o                         
  -1   6 -17        109.53         89.67        16.22 o                         
   0   6 -17        382.21        374.47        41.99 o                         
   1   6 -17        147.46        145.36        27.62 o                         
   2   6 -17        270.97        289.95        35.74 o                         
   3   6 -17        380.15        397.60        38.70 o                         
   4   6 -17        224.03        216.50        29.60 o                         
  -4   7 -17         87.58         47.47        27.62 o                         
  -2   7 -17         68.20         67.42        26.97 o                         
  -1   7 -17         48.16         20.11         8.44 o                         
   0   7 -17        145.38        129.84        15.60 o                         
   1   7 -17        229.95        186.20        21.70 o                         
   2   7 -17         72.39         69.79        17.43 o                         
   3   7 -17        273.12        340.35        29.16 o                         
  -2   8 -17        294.94        271.64        43.41 o                         
  -1   8 -17        181.24        175.18        34.31 o                         
   0   8 -17        171.45        158.40        31.79 o                         
   1   8 -17         53.34         56.99        17.69 o                         
   1  -8 -16        157.84        133.96        30.58 o                         
   2  -8 -16        198.90        206.09        38.37 o                         
  -2  -7 -16        166.78        157.86        30.48 o                         
  -1  -7 -16        440.77        407.47        42.53 o                         
   0  -7 -16         11.68          6.58        18.75 o                         
   1  -7 -16         87.25        122.45        29.49 o                         
   2  -7 -16         29.87         36.61        23.02 o                         
   3  -7 -16         27.21         17.65        23.13 o                         
   4  -7 -16         13.44        -19.51        19.51 o                         
  -3  -6 -16         47.96         53.99        16.04 o                         
  -2  -6 -16        135.22        142.07        28.39 o                         
  -1  -6 -16        862.97        983.75        63.58 o                         
   0  -6 -16        280.56        301.79        37.05 o                         
   1  -6 -16        482.39        460.20        44.18 o                         
   2  -6 -16        115.83        125.74        30.69 o                         
   3  -6 -16         11.79         16.22        21.49 o                         
   4  -6 -16         48.58         33.54        23.46 o                         
   5  -6 -16        195.19        212.78        41.55 o                         
  -4  -5 -16        346.97        353.75        40.89 o                         
  -3  -5 -16         30.40         33.33        20.50 o                         
  -2  -5 -16         52.64         41.22        22.58 o                         
   0  -5 -16        148.84        102.28        39.90 o                         
   1  -5 -16        343.10        295.10        41.55 o                         
   2  -5 -16        639.42        669.57        52.29 o                         
   3  -5 -16        139.87        134.62        28.50 o                         
   4  -5 -16        110.28         70.82        24.34 o                         
   5  -5 -16        247.19        192.50        38.70 o                         
  -5  -4 -16        131.97        127.49        27.19 o                         
  -4  -4 -16        366.81        406.26        41.99 o                         
  -2  -4 -16        134.61        114.01        26.64 o                         
  -1  -4 -16        292.10        264.41        37.16 o                         
   0  -4 -16         85.76        121.90        27.95 o                         
   1  -4 -16        410.50        395.30        39.03 o                         
   3  -4 -16        458.80        451.97        44.73 o                         
   4  -4 -16         76.29         70.16        27.19 o                         
   5  -4 -16         87.95        105.24        31.24 o                         
   6  -4 -16         89.96         57.33        28.06 o                         
  -5  -3 -16        289.70        336.10        40.34 o                         
  -4  -3 -16         64.03         68.51        28.17 o                         
  -3  -3 -16        400.94        500.43        44.62 o                         
  -2  -3 -16        225.79        256.30        32.23 o                         
  -1  -3 -16        398.44        384.77        39.57 o                         
   0  -3 -16        209.91        213.65        33.54 o                         
   1  -3 -16        644.09        634.17        49.55 o                         
   2  -3 -16         12.11          8.88        16.33 o                         
   3  -3 -16       2066.86       2111.33        98.33 o                         
   4  -3 -16        188.30        164.32        31.68 o                         
   5  -3 -16        132.20        113.13        30.15 o                         
   6  -3 -16         25.06         20.39        22.58 o                         
  -6  -2 -16        110.99        103.92        28.39 o                         
  -5  -2 -16         64.42         72.57        24.67 o                         
  -3  -2 -16        225.01        211.35        33.87 o                         
  -2  -2 -16       1306.85       1328.84        73.78 o                         
  -1  -2 -16         19.49         32.45        19.95 o                         
   0  -2 -16         58.80         42.31        21.05 o                         
   1  -2 -16        201.50        159.06        27.84 o                         
   2  -2 -16         44.87         40.45        20.72 o                         
   3  -2 -16         27.44         24.23        20.50 o                         
   4  -2 -16         39.81         40.12        23.46 o                         
   5  -2 -16         27.60         58.54        22.80 o                         
   6  -2 -16        134.83        149.74        33.76 o                         
  -6  -1 -16        320.04        337.64        43.63 o                         
  -5  -1 -16         45.96         37.49        22.03 o                         
  -4  -1 -16         59.65         47.14        29.93 o                         
  -3  -1 -16         32.56         15.02        15.90 o                         
  -2  -1 -16        862.56        891.45        57.44 o                         
  -1  -1 -16         66.90         65.23        23.46 o                         
   0  -1 -16        318.35        322.40        33.98 o                         
   1  -1 -16         88.11         81.12        22.69 o                         
   2  -1 -16        436.13        432.90        41.44 o                         
   3  -1 -16         32.27         27.08        20.17 o                         
   4  -1 -16        121.68        129.79        28.17 o                         
   5  -1 -16         39.12         39.24        21.38 o                         
   6  -1 -16        526.65        553.48        47.69 o                         
  -6   0 -16        164.96        192.72        37.38 o                         
  -5   0 -16         17.37         42.64        21.16 o                         
  -4   0 -16        202.26        221.33        52.62 o                         
  -3   0 -16         25.71         37.82        21.92 o                         
  -2   0 -16        300.07        274.60        33.22 o                         
  -1   0 -16        840.56        778.21        53.71 o                         
   0   0 -16       1871.77       1969.26        89.56 o                         
   1   0 -16        418.03        382.25        38.15 o                         
   2   0 -16       1281.08       1302.10        71.04 o                         
   3   0 -16        552.76        543.36        27.52 o                         
   4   0 -16        243.44        222.25        22.75 o                         
   5   0 -16        108.68        114.85        15.29 o                         
   6   0 -16         18.34          7.78        19.73 o                         
  -6   1 -16        591.06        659.82        58.32 o                         
  -5   1 -16         55.03         49.77        26.42 o                         
  -3   1 -16        104.33        120.91        30.37 o                         
  -2   1 -16        127.68         97.16        16.34 o                         
  -1   1 -16         58.77         48.89        21.49 o                         
   0   1 -16       2499.02       2466.79        88.19 o                         
   1   1 -16        700.60        622.63        46.64 o                         
   2   1 -16        490.16        514.66        33.98 o                         
   3   1 -16        284.66        272.71        21.47 o                         
   4   1 -16         58.64         52.79        13.33 o                         
   5   1 -16        111.55         95.78        15.41 o                         
   6   1 -16        164.53        151.58        52.67 o                         
  -6   2 -16        365.35        387.62        44.29 o                         
  -5   2 -16         65.61         49.11        25.21 o                         
  -4   2 -16         85.58         83.77        16.44 o                         
  -3   2 -16          3.75          2.10        10.72 o                         
  -2   2 -16        112.69         68.77        18.25 o                         
  -1   2 -16        127.58        103.27        15.09 o                         
   0   2 -16         80.90         39.67        15.95 o                         
   1   2 -16        186.72        187.70        22.13 o                         
   2   2 -16        388.35        332.87        60.62 o                         
   3   2 -16         12.99         -2.71        14.47 o                         
   4   2 -16        279.30        275.32        22.07 o                         
   5   2 -16        101.03         93.86        29.71 o                         
   6   2 -16        220.03        167.49        20.50 o                         
  -6   3 -16        360.84        468.53        51.96 o                         
  -5   3 -16         50.21         26.97        22.25 o                         
  -4   3 -16        441.81        414.31        46.48 o                         
  -3   3 -16        193.29        205.43        19.98 o                         
  -2   3 -16         93.90         94.61        15.25 o                         
  -1   3 -16       1096.08       1172.74        66.65 o                         
   0   3 -16         33.85         54.05        13.98 o                         
   1   3 -16        124.80        155.23        27.84 o                         
   2   3 -16        557.24        559.29        42.53 o                         
   3   3 -16        198.46        200.17        30.15 o                         
   4   3 -16        604.01        632.63        45.38 o                         
   5   3 -16        444.17        432.79        37.93 o                         
   6   3 -16        278.14        275.48        32.01 o                         
  -6   4 -16          0.03         14.91        25.32 o                         
  -5   4 -16        243.69        243.25        40.45 o                         
  -4   4 -16        505.52        448.12        26.06 o                         
  -3   4 -16        330.59        278.71        56.07 o                         
  -2   4 -16        244.38        214.02        18.77 o                         
  -1   4 -16        324.73        332.30        22.40 o                         
   0   4 -16       1757.64       1790.63        91.75 o                         
   1   4 -16        447.31        447.36        30.18 o                         
   2   4 -16        427.05        450.88        40.01 o                         
   3   4 -16        197.07        209.71        29.49 o                         
   4   4 -16        156.01        166.95        27.19 o                         
   5   4 -16          6.97          0.77        15.13 o                         
  -6   5 -16        262.71        221.11        41.66 o                         
  -5   5 -16        458.48        460.52        51.52 o                         
  -4   5 -16        140.25        105.68        30.91 o                         
  -3   5 -16         24.70         30.69        22.69 o                         
  -2   5 -16        224.76        183.84        29.32 o                         
  -1   5 -16         38.92         24.77        20.17 o                         
   0   5 -16        491.31        469.66        68.62 o                         
   1   5 -16        306.34        324.82        23.97 o                         
   2   5 -16        266.84        283.92        33.54 o                         
   3   5 -16        128.00        149.20        26.64 o                         
   4   5 -16        282.81        286.11        32.78 o                         
   5   5 -16         55.10         39.03        18.53 o                         
  -5   6 -16       1021.05        938.48        73.67 o                         
  -4   6 -16         96.68         78.38        32.01 o                         
  -1   6 -16         67.33         64.08        21.71 o                         
   0   6 -16        181.18        148.78        27.73 o                         
   1   6 -16        249.67        247.91        22.75 o                         
   2   6 -16        696.25        679.22        48.12 o                         
   3   6 -16        210.69        261.78        33.00 o                         
   4   6 -16        569.20        639.76        44.95 o                         
  -4   7 -16        378.16        387.52        49.88 o                         
  -3   7 -16        175.53        212.78        39.79 o                         
  -2   7 -16        305.71        229.33        35.74 o                         
  -1   7 -16         35.60         35.20        11.25 o                         
   0   7 -16         40.69         33.11        10.80 o                         
   1   7 -16        101.19         79.90        12.63 o                         
   2   7 -16        319.46        303.29        26.41 o                         
   3   7 -16         18.48          1.49        12.65 o                         
  -4   8 -16        176.44        124.64        34.42 o                         
  -3   8 -16         57.36         55.80        28.72 o                         
  -2   8 -16        250.44        257.50        41.33 o                         
  -1   8 -16          6.18         56.57        25.21 o                         
   0   8 -16        139.80        163.89        29.21 o                         
   1   8 -16          6.97         12.64        27.35 o                         
   2   8 -16         14.26         26.83        24.28 o                         
  -2   9 -16        163.85        138.45        35.30 o                         
  -1   9 -16         24.58         21.05        24.12 o                         
   0   9 -16        337.29        368.77        27.52 o                         
  -1  -8 -15        138.56        155.03        21.27 o                         
   0  -8 -15        289.49        247.64        36.94 o                         
   1  -8 -15         66.67         72.68        26.42 o                         
   2  -8 -15        219.68        172.00        32.67 o                         
   3  -8 -15        332.12        358.47        46.04 o                         
  -3  -7 -15         10.88         12.61        15.07 o                         
  -2  -7 -15        187.82        216.72        24.34 o                         
  -1  -7 -15         96.13         83.39        16.86 o                         
   0  -7 -15        368.97        394.05        26.70 o                         
   1  -7 -15        177.22        142.73        29.27 o                         
   2  -7 -15        255.80        261.01        38.59 o                         
   3  -7 -15         76.87         40.34        24.77 o                         
   4  -7 -15        103.47        142.40        35.96 o                         
   5  -7 -15        193.81        168.82        34.97 o                         
  -4  -6 -15        156.49        124.94        20.59 o                         
  -3  -6 -15        436.16        428.40        45.27 o                         
  -2  -6 -15        364.05        396.92        29.68 o                         
  -1  -6 -15        559.28        611.82        34.67 o                         
   1  -6 -15         47.79         39.57        21.49 o                         
   2  -6 -15        123.08         99.98        25.54 o                         
   3  -6 -15        398.39        388.06        44.51 o                         
   4  -6 -15         53.93         46.37        22.91 o                         
   5  -6 -15         63.90         48.12        26.31 o                         
  -5  -5 -15        500.88        449.93        33.29 o                         
  -4  -5 -15         62.49         77.89        19.83 o                         
  -3  -5 -15        288.55        314.37        26.69 o                         
  -2  -5 -15        246.64        293.79        34.53 o                         
  -1  -5 -15         75.23         69.61        22.47 o                         
   0  -5 -15        183.41        186.58        32.45 o                         
   1  -5 -15        150.18        130.12        26.64 o                         
   2  -5 -15        159.76        155.77        32.01 o                         
   3  -5 -15        531.46        479.49        47.25 o                         
   4  -5 -15          7.51         -6.47        19.40 o                         
   5  -5 -15         21.44          4.17        22.58 o                         
   6  -5 -15        199.70        182.96        37.38 o                         
  -5  -4 -15         65.68         69.17        34.42 o                         
  -4  -4 -15         92.38         90.66        24.45 o                         
  -3  -4 -15         19.61         49.88        19.95 o                         
  -2  -4 -15         25.76         20.72        17.76 o                         
  -1  -4 -15         21.72         17.10        17.76 o                         
   0  -4 -15        109.97        105.24        24.88 o                         
   1  -4 -15        306.20        261.01        32.89 o                         
   2  -4 -15        942.70       1003.81        59.96 o                         
   3  -4 -15        190.74        178.57        30.37 o                         
   4  -4 -15        707.00        700.71        57.55 o                         
   5  -4 -15        112.51         88.14        29.16 o                         
   6  -4 -15        115.87        104.80        29.71 o                         
  -6  -3 -15        163.53        221.88        34.64 o                         
  -5  -3 -15        183.53        180.88        45.38 o                         
  -4  -3 -15        604.42        657.08        50.97 o                         
  -3  -3 -15         74.66         89.34        24.01 o                         
  -2  -3 -15         96.67        100.63        23.90 o                         
  -1  -3 -15        374.74        358.58        35.41 o                         
   0  -3 -15        381.60        424.13        38.04 o                         
   1  -3 -15         57.41         47.47        21.05 o                         
   2  -3 -15       4598.71       4433.90       167.28 o                         
   3  -3 -15        166.74        161.36        30.91 o                         
   4  -3 -15       1572.51       1510.82        80.35 o                         
   5  -3 -15        179.59        150.29        31.79 o                         
   6  -3 -15          0.01        -15.24        15.24 o                         
   7  -3 -15         28.73         17.21        25.76 o                         
  -6  -2 -15        201.98        214.20        36.50 o                         
  -5  -2 -15        326.32        357.70        43.85 o                         
  -4  -2 -15         40.67         52.18        22.14 o                         
  -3  -2 -15        242.36        245.01        32.34 o                         
  -2  -2 -15        135.29        129.68        27.84 o                         
  -1  -2 -15         95.80        112.91        24.23 o                         
   0  -2 -15        724.98        778.10        50.21 o                         
   1  -2 -15        231.56        185.48        29.71 o                         
   2  -2 -15        948.05        969.06        58.43 o                         
   3  -2 -15         82.65         61.61        22.03 o                         
   5  -2 -15         17.62         16.77        19.29 o                         
   6  -2 -15         41.80         15.90        20.28 o                         
   7  -2 -15         99.33         66.43        26.31 o                         
  -6  -1 -15         25.37         42.20        22.25 o                         
  -5  -1 -15        357.57        413.50        47.69 o                         
  -4  -1 -15        225.23        273.07        35.19 o                         
  -3  -1 -15        134.18        131.33        27.84 o                         
  -2  -1 -15        120.68        121.57        23.13 o                         
  -1  -1 -15        107.43        161.47        28.50 o                         
   0  -1 -15         91.78         74.54        22.58 o                         
   1  -1 -15         11.28         23.68        15.90 o                         
   2  -1 -15        149.47        126.07        24.67 o                         
   3  -1 -15        207.76        228.56        29.71 o                         
   4  -1 -15        822.58        831.05        54.59 o                         
   5  -1 -15         19.92          8.99        16.88 o                         
   6  -1 -15        605.73        602.48        48.67 o                         
   7  -1 -15         78.57         94.38        26.97 o                         
  -7   0 -15         93.30        109.40        30.37 o                         
  -6   0 -15         39.45         47.47        23.90 o                         
  -5   0 -15        261.69        263.09        48.45 o                         
  -4   0 -15        186.15        152.48        29.49 o                         
  -3   0 -15         31.21         69.17        21.05 o                         
  -2   0 -15        942.59        947.91        57.77 o                         
  -1   0 -15       1103.78       1247.06        65.99 o                         
   0   0 -15       1222.68       1254.41        65.99 o                         
   1   0 -15       1177.74       1192.25        64.02 o                         
   2   0 -15       1098.78       1100.26        38.95 o                         
   3   0 -15        750.68        799.54        31.79 o                         
   4   0 -15        531.15        582.93        29.27 o                         
   5   0 -15         57.93         45.99        14.91 o                         
   6   0 -15         59.17         48.33        11.45 o                         
   7   0 -15        407.13        436.74        42.53 o                         
  -7   1 -15        263.09        362.19        46.48 o                         
  -6   1 -15        124.78        109.18        29.93 o                         
  -5   1 -15        475.96        386.53        68.73 o                         
  -4   1 -15         67.11         43.08        22.47 o                         
  -3   1 -15        183.76        192.29        19.67 o                         
  -2   1 -15        471.33        447.07        26.81 o                         
  -1   1 -15        812.49        859.91        35.71 o                         
   0   1 -15        339.56        330.46        18.06 o                         
   1   1 -15        701.20        682.95        46.81 o                         
   2   1 -15        513.56        507.24        26.38 o                         
   3   1 -15        128.44        136.22        16.59 o                         
   4   1 -15        152.98        157.13        16.90 o                         
   5   1 -15         23.59         -9.98        32.39 o                         
   6   1 -15        305.09        246.55        20.93 o                         
   7   1 -15         51.24         31.46        21.71 o                         
  -7   2 -15        176.25        208.39        40.01 o                         
  -6   2 -15        334.14        352.11        43.74 o                         
  -5   2 -15        574.86        592.65        33.23 o                         
  -4   2 -15          0.03          3.26         9.92 o                         
  -3   2 -15         45.54         62.24        17.32 o                         
  -2   2 -15        213.90        194.67        23.68 o                         
  -1   2 -15        435.96        425.23        39.24 o                         
   0   2 -15        506.43        485.35        22.30 o                         
   1   2 -15        920.90        933.46        30.15 o                         
   2   2 -15         28.22         17.03        11.19 o                         
   3   2 -15       1292.38       1279.82        44.06 o                         
   4   2 -15         79.23         99.54        15.54 o                         
   5   2 -15        227.71        225.27        20.80 o                         
   6   2 -15         39.95         26.95        38.31 o                         
   7   2 -15         66.48         87.70        22.47 o                         
  -7   3 -15        300.83        222.42        40.34 o                         
  -6   3 -15        525.79        586.04        55.36 o                         
  -5   3 -15        755.67        778.40        72.30 o                         
  -4   3 -15         80.45         75.21        14.49 o                         
  -3   3 -15        537.14        572.42        28.65 o                         
  -2   3 -15          9.37         -0.89         8.75 o                         
  -1   3 -15        439.82        460.94        25.10 o                         
   0   3 -15       1698.03       2021.18       134.56 o                         
   1   3 -15         56.05         50.28        11.98 o                         
   2   3 -15         26.90          2.74        16.00 o                         
   3   3 -15        555.73        565.54        41.55 o                         
   4   3 -15        555.13        584.18        41.00 o                         
   5   3 -15        329.32        287.21        31.46 o                         
   6   3 -15        725.17        799.70        47.58 o                         
  -6   4 -15        225.03        259.59        44.18 o                         
  -5   4 -15        667.83        658.61        58.10 o                         
  -4   4 -15        159.19        162.43        19.04 o                         
  -3   4 -15       1332.65       1278.13        43.58 o                         
  -2   4 -15        191.66        178.94        16.59 o                         
  -1   4 -15         57.63         41.13        11.22 o                         
   0   4 -15        128.79        163.32        23.02 o                         
   1   4 -15        725.09        734.61        47.14 o                         
   2   4 -15        101.33         84.08        22.03 o                         
   3   4 -15        183.32        177.70        27.73 o                         
   4   4 -15        216.13        245.01        28.83 o                         
   5   4 -15        129.91        147.77        23.90 o                         
   6   4 -15        168.80        161.36        24.88 o                         
  -6   5 -15        407.24        480.91        53.61 o                         
  -5   5 -15        249.94        351.78        45.82 o                         
  -4   5 -15         96.68         62.48        26.42 o                         
  -3   5 -15        372.68        352.47        18.26 o                         
  -2   5 -15         79.58         82.78        12.08 o                         
  -1   5 -15        154.05        109.87        14.30 o                         
   0   5 -15         95.56        123.01        15.38 o                         
   1   5 -15         23.53         15.09        11.41 o                         
   2   5 -15        407.74        384.77        36.07 o                         
   3   5 -15         92.74         92.85        21.38 o                         
   4   5 -15         21.08         24.99        17.76 o                         
   5   5 -15        307.57        293.90        30.37 o                         
  -6   6 -15        528.92        595.69        59.42 o                         
  -5   6 -15         92.67         95.59        30.48 o                         
  -4   6 -15        654.94        716.60        60.29 o                         
  -3   6 -15         21.06         18.31        35.96 o                         
  -2   6 -15         50.80         79.26        26.53 o                         
  -1   6 -15         99.16         87.46        12.10 o                         
   0   6 -15         98.75        113.59        16.55 o                         
   1   6 -15        804.72        793.53        34.62 o                         
   2   6 -15        864.28        847.38        53.61 o                         
   3   6 -15        584.88        633.18        44.18 o                         
   4   6 -15        385.07        414.37        34.31 o                         
   5   6 -15        473.27        549.62        41.07 o                         
  -5   7 -15         84.14         61.50        29.49 o                         
  -4   7 -15        691.22        725.59        61.28 o                         
  -3   7 -15        405.47        429.50        46.04 o                         
  -2   7 -15        655.39        800.57        60.51 o                         
  -1   7 -15          7.56          3.84        11.24 o                         
   0   7 -15         22.53          9.38         8.18 o                         
   1   7 -15         70.64         60.44        11.96 o                         
   2   7 -15         18.66         11.87        13.11 o                         
   3   7 -15        307.74        332.88        26.80 o                         
   4   7 -15        124.57        114.27        18.02 o                         
  -4   8 -15        874.25        957.33        71.36 o                         
  -3   8 -15        122.31        119.71        32.56 o                         
  -2   8 -15        422.91        468.96        47.69 o                         
  -1   8 -15        122.57        131.77        29.71 o                         
   0   8 -15        231.95        222.05        15.44 o                         
   1   8 -15         20.71         10.04        18.72 o                         
   2   8 -15         11.92         12.59        13.69 o                         
   3   8 -15         25.63         19.64        13.97 o                         
  -3   9 -15        183.96         88.68        30.15 o                         
  -2   9 -15        347.97        390.48        45.27 o                         
  -1   9 -15        279.05        244.68        39.57 o                         
   0   9 -15         25.33          4.17        16.22 o                         
   1   9 -15         84.99         60.71        19.35 o                         
   0  -9 -14        286.09        315.71        27.33 o                         
   1  -9 -14        210.94        202.76        21.67 o                         
   2  -9 -14        487.96        439.81        48.01 o                         
  -2  -8 -14         26.39         24.66        29.87 o                         
  -1  -8 -14        179.47        213.98        23.53 o                         
   0  -8 -14        108.68         98.02        17.51 o                         
   1  -8 -14        151.66        144.77        19.90 o                         
   2  -8 -14        303.39        311.66        43.63 o                         
   3  -8 -14        125.99        120.91        32.45 o                         
   4  -8 -14         26.62          7.34        23.90 o                         
  -3  -7 -14         76.90         67.07        15.23 o                         
  -2  -7 -14         40.17         37.81        13.70 o                         
  -1  -7 -14        114.93        132.54        19.49 o                         
   0  -7 -14         89.42        108.34        19.79 o                         
   1  -7 -14        775.47        744.99        55.14 o                         
   2  -7 -14        139.01        161.36        32.78 o                         
   3  -7 -14        264.77        279.65        41.44 o                         
   4  -7 -14        406.91        389.82        45.82 o                         
   5  -7 -14        589.74        645.57        58.54 o                         
  -4  -6 -14        137.83        152.98        21.90 o                         
  -3  -6 -14        161.65        185.20        23.12 o                         
  -2  -6 -14        436.42        458.53        29.90 o                         
  -1  -6 -14        158.22        197.01        22.07 o                         
   0  -6 -14        376.86        352.27        24.32 o                         
   1  -6 -14        220.35        210.48        33.87 o                         
   2  -6 -14       1145.77       1245.64        76.19 o                         
   3  -6 -14        253.11        279.98        40.12 o                         
   4  -6 -14        920.94        974.65        65.66 o                         
   5  -6 -14         16.91        -16.33        16.33 o                         
   6  -6 -14        244.76        162.57        36.83 o                         
  -5  -5 -14        343.18        371.90        72.73 o                         
  -4  -5 -14        316.08        315.96        28.13 o                         
  -3  -5 -14          7.36          9.87        15.02 o                         
  -2  -5 -14        422.62        389.84        27.63 o                         
  -1  -5 -14         45.92         62.16        14.82 o                         
   0  -5 -14         51.93         47.47        20.06 o                         
   1  -5 -14        208.40        179.12        31.13 o                         
   2  -5 -14         18.65         60.51        23.35 o                         
   3  -5 -14        325.47        348.27        40.12 o                         
   4  -5 -14         98.39        101.40        26.97 o                         
   5  -5 -14          4.82         10.19        17.87 o                         
   6  -5 -14         16.40         27.84        24.12 o                         
   7  -5 -14        100.58         87.37        31.46 o                         
  -6  -4 -14         53.25         55.58        24.45 o                         
  -5  -4 -14        174.55        216.71        24.51 o                         
  -4  -4 -14        107.32        124.14        20.89 o                         
  -3  -4 -14         76.40         93.03        17.36 o                         
  -2  -4 -14        304.66        325.80        34.86 o                         
  -1  -4 -14        127.29        105.35        23.13 o                         
   0  -4 -14        507.36        494.95        41.66 o                         
   1  -4 -14         49.91         31.13        19.07 o                         
   2  -4 -14       2210.95       2153.42        96.25 o                         
   3  -4 -14         31.95         18.96        18.86 o                         
   4  -4 -14         73.24         68.73        23.24 o                         
   5  -4 -14         61.13        100.19        28.28 o                         
   6  -4 -14        375.03        364.71        42.86 o                         
   7  -4 -14        111.78        113.02        31.35 o                         
  -6  -3 -14        169.76        210.91        34.64 o                         
  -5  -3 -14        495.46        533.31        45.38 o                         
  -4  -3 -14        443.11        460.30        41.77 o                         
  -3  -3 -14        968.89        959.85        58.76 o                         
  -2  -3 -14        637.12        693.25        47.03 o                         
  -1  -3 -14         94.28        116.53        24.45 o                         
   0  -3 -14        565.35        517.42        40.78 o                         
   1  -3 -14       1246.37       1215.93        64.57 o                         
   2  -3 -14        403.89        425.77        37.38 o                         
   3  -3 -14       2272.22       2277.41       100.52 o                         
   4  -3 -14        141.52        142.95        29.27 o                         
   5  -3 -14        159.16        130.23        30.37 o                         
   6  -3 -14        129.65        112.69        27.08 o                         
   7  -3 -14        158.36        124.86        31.13 o                         
  -6  -2 -14        184.52        193.48        37.49 o                         
  -5  -2 -14        524.18        511.28        46.04 o                         
  -4  -2 -14       1329.89       1364.03        73.23 o                         
  -3  -2 -14         31.80         39.90        16.99 o                         
  -2  -2 -14         64.79         82.22        21.71 o                         
  -1  -2 -14        571.27        506.24        40.34 o                         
   0  -2 -14         98.80        110.06        22.47 o                         
   1  -2 -14       1796.48       1608.16        77.94 o                         
   2  -2 -14        237.72        246.87        29.71 o                         
   3  -2 -14       2248.16       2335.94        97.13 o                         
   4  -2 -14        296.45        283.05        34.97 o                         
   5  -2 -14        362.38        349.91        38.48 o                         
   6  -2 -14         79.06         89.67        26.97 o                         
   7  -2 -14         48.39         37.27        22.14 o                         
  -7  -1 -14         32.19         47.58        22.58 o                         
  -5  -1 -14        125.59        105.46        26.31 o                         
  -4  -1 -14        952.09        983.86        60.95 o                         
  -3  -1 -14        180.23        173.75        29.60 o                         
  -2  -1 -14        658.02        621.67        45.60 o                         
  -1  -1 -14        823.41        777.33        49.55 o                         
   0  -1 -14        484.02        482.34        36.94 o                         
   1  -1 -14        477.88        521.25        39.14 o                         
   2  -1 -14        387.06        459.54        37.49 o                         
   3  -1 -14        293.92        287.54        32.67 o                         
   4  -1 -14        222.69        216.18        30.91 o                         
   5  -1 -14       1490.65       1607.83        78.49 o                         
   6  -1 -14         38.92         45.60        20.83 o                         
   7  -1 -14        328.77        362.19        39.79 o                         
  -7   0 -14        142.76        157.64        34.31 o                         
  -6   0 -14        609.43        665.52        78.05 o                         
  -5   0 -14          5.16         17.76        18.09 o                         
  -4   0 -14        193.01        206.97        32.23 o                         
  -3   0 -14       1253.43       1229.53        66.43 o                         
  -2   0 -14       1124.66       1117.74        48.62 o                         
  -1   0 -14       1603.37       1523.00        51.25 o                         
   0   0 -14        157.23        155.68        17.60 o                         
   1   0 -14         24.49         26.24        11.07 o                         
   2   0 -14        349.32        343.21        21.25 o                         
   3   0 -14       1285.03       1227.45        40.45 o                         
   4   0 -14         38.76         53.46        11.28 o                         
   5   0 -14        833.41        822.81        31.15 o                         
   6   0 -14        573.27        588.14        42.53 o                         
   7   0 -14        568.28        568.21        63.53 o                         
  -7   1 -14        286.04        267.70        42.31 o                         
  -6   1 -14        546.95        612.46        52.84 o                         
  -5   1 -14         56.84         46.37        22.91 o                         
  -4   1 -14        653.06        676.43        33.20 o                         
  -3   1 -14        837.17        803.19        34.70 o                         
  -2   1 -14        619.81        636.47        46.15 o                         
  -1   1 -14        985.51        894.37        45.27 o                         
   0   1 -14        117.73        136.64        13.89 o                         
   1   1 -14         14.70         27.13         8.55 o                         
   2   1 -14         95.33        101.40        13.99 o                         
   3   1 -14        232.64        257.88        19.38 o                         
   4   1 -14          9.56         -3.35        11.73 o                         
   5   1 -14        440.72        441.81        23.88 o                         
   6   1 -14        406.12        375.30        23.47 o                         
   7   1 -14         55.26         14.28        36.34 o                         
  -7   2 -14        468.83        514.90        53.50 o                         
  -6   2 -14        470.26        441.01        47.14 o                         
  -5   2 -14        164.88        175.08        20.85 o                         
  -4   2 -14        410.81        410.04        29.98 o                         
  -3   2 -14        103.88         91.24        14.09 o                         
  -2   2 -14         68.35         57.91        11.90 o                         
  -1   2 -14          5.41          2.27         8.50 o                         
   0   2 -14        303.66        310.68        18.05 o                         
   1   2 -14        959.50        911.33        29.10 o                         
   2   2 -14        343.46        372.17        32.34 o                         
   3   2 -14        280.14        289.87        32.06 o                         
   4   2 -14        451.68        492.86        38.48 o                         
   5   2 -14        147.99        129.96        16.63 o                         
   6   2 -14        144.02        143.31        17.86 o                         
   7   2 -14         51.32         60.62        19.29 o                         
  -7   3 -14        364.48        388.72        46.92 o                         
  -6   3 -14        105.48        148.98        33.98 o                         
  -5   3 -14       1019.50        923.79        49.77 o                         
  -4   3 -14        326.17        363.16        23.10 o                         
  -3   3 -14         70.67         54.29        11.88 o                         
  -2   3 -14        819.74        871.85        33.80 o                         
  -1   3 -14        554.76        572.83        26.96 o                         
   0   3 -14        392.04        406.46        33.54 o                         
   1   3 -14        230.09        217.08        16.09 o                         
   2   3 -14        299.60        285.43        40.34 o                         
   3   3 -14         34.63         36.79        12.11 o                         
   4   3 -14        481.14        483.37        28.52 o                         
   5   3 -14       1038.54       1035.27        54.04 o                         
   6   3 -14        315.51        296.53        29.60 o                         
   7   3 -14        208.51        250.05        28.72 o                         
  -7   4 -14          1.72          3.51        24.12 o                         
  -6   4 -14        551.18        626.71        56.78 o                         
  -5   4 -14        690.88        685.14        57.22 o                         
  -4   4 -14       1054.39       1072.90        37.71 o                         
  -3   4 -14         71.88         79.40        12.29 o                         
  -2   4 -14        972.91       1006.15        37.66 o                         
  -1   4 -14        186.55        154.10        31.95 o                         
   0   4 -14        460.45        444.10        24.02 o                         
   1   4 -14        418.02        420.56        24.13 o                         
   2   4 -14         40.06         53.17        17.87 o                         
   3   4 -14         70.93         35.74        17.65 o                         
   4   4 -14         77.43         85.18        20.50 o                         
   5   4 -14        365.13        396.83        32.89 o                         
   6   4 -14         17.14         16.88        14.25 o                         
  -7   5 -14        488.67        482.34        54.81 o                         
  -6   5 -14        282.02        242.81        41.22 o                         
  -5   5 -14         81.25         83.20        28.83 o                         
  -4   5 -14        201.25        172.66        36.39 o                         
  -3   5 -14         21.14         13.70        17.65 o                         
  -2   5 -14        717.84        750.37        53.06 o                         
  -1   5 -14        360.09        347.91        20.12 o                         
   0   5 -14       1410.99       1384.22        45.39 o                         
   1   5 -14         31.87         26.41        11.78 o                         
   2   5 -14         66.63         66.10        20.06 o                         
   3   5 -14         23.07         45.05        16.99 o                         
   4   5 -14         81.74         70.71        19.62 o                         
   6   5 -14        339.27        368.11        30.04 o                         
  -6   6 -14        289.07        290.83        48.78 o                         
  -5   6 -14        438.35        422.81        49.11 o                         
  -4   6 -14        226.05        280.74        45.05 o                         
  -3   6 -14        382.18        361.97        41.33 o                         
  -2   6 -14        524.23        461.07        44.73 o                         
  -1   6 -14         75.74         61.76        10.43 o                         
   0   6 -14        537.20        530.10        25.83 o                         
   1   6 -14        746.76        708.25        33.05 o                         
   2   6 -14         57.34         52.62        19.51 o                         
   3   6 -14        614.27        604.24        40.78 o                         
   4   6 -14       1022.77       1054.57        72.90 o                         
   5   6 -14         29.30         22.07        12.31 o                         
  -6   7 -14         18.83         25.32        25.65 o                         
  -5   7 -14        243.64        213.98        40.78 o                         
  -4   7 -14         90.39        115.43        29.49 o                         
  -2   7 -14         83.12         99.43        27.62 o                         
  -1   7 -14         81.37         65.91        10.78 o                         
   0   7 -14         32.96         39.30        11.98 o                         
   1   7 -14        165.34        167.25        17.03 o                         
   2   7 -14        120.43        127.64        18.56 o                         
   3   7 -14        168.15        194.66        21.71 o                         
   4   7 -14        245.00        245.79        23.14 o                         
  -5   8 -14        268.78        249.50        43.85 o                         
  -4   8 -14        174.04        169.04        37.82 o                         
  -2   8 -14         36.96         25.21        22.80 o                         
  -1   8 -14        570.13        621.12        49.44 o                         
   0   8 -14         82.64         83.36        12.16 o                         
   1   8 -14        200.31        176.79        15.72 o                         
   2   8 -14         27.86         40.06        13.44 o                         
   3   8 -14        205.75        219.58        21.68 o                         
   4   8 -14         67.96         67.43        16.99 o                         
  -4   9 -14         80.43         71.58        28.72 o                         
  -3   9 -14        528.17        601.83        54.48 o                         
  -2   9 -14        482.94        514.35        49.66 o                         
  -1   9 -14        779.09        839.71        61.28 o                         
   0   9 -14        482.28        549.05        38.25 o                         
   1   9 -14         24.22         -1.57        10.13 o                         
   2   9 -14        203.32        202.44        22.01 o                         
  -2  10 -14        337.07        357.70        43.30 o                         
  -1  10 -14        291.31        376.44        43.08 o                         
   0  10 -14        235.81        225.94        17.92 o                         
  -1  -9 -13        144.15        162.31        29.27 o                         
   0  -9 -13        288.78        338.22        26.78 o                         
   1  -9 -13        298.26        279.84        25.18 o                         
   2  -9 -13        153.05        143.63        17.58 o                         
   3  -9 -13        249.24        173.97        34.20 o                         
  -3  -8 -13         32.94         55.77        14.74 o                         
  -2  -8 -13        183.35        185.54        22.46 o                         
  -1  -8 -13        103.38        117.21        18.23 o                         
   0  -8 -13         20.82          3.51        17.98 o                         
   1  -8 -13        151.44        156.98        28.89 o                         
   2  -8 -13        166.73        188.49        18.13 o                         
   3  -8 -13        132.48        178.79        35.63 o                         
   4  -8 -13        346.70        381.71        46.04 o                         
   5  -8 -13          8.38         -2.74        20.83 o                         
  -4  -7 -13        205.56        288.47        25.60 o                         
  -3  -7 -13         18.84         33.22        13.38 o                         
  -2  -7 -13        292.21        337.45        25.87 o                         
  -1  -7 -13        374.35        378.20        26.63 o                         
   0  -7 -13          1.33          8.53        14.47 o                         
   1  -7 -13        230.44        217.49        20.17 o                         
   3  -7 -13        806.00        859.55        60.18 o                         
   4  -7 -13       1463.72       1594.90        86.82 o                         
   5  -7 -13        370.09        398.15        45.93 o                         
   6  -7 -13        416.37        461.84        51.08 o                         
  -5  -6 -13         60.73         50.40        15.09 o                         
  -4  -6 -13        405.33        412.01        29.10 o                         
  -3  -6 -13        428.55        435.77        28.55 o                         
  -2  -6 -13        131.24        134.39        18.75 o                         
  -1  -6 -13         22.61         18.17        12.17 o                         
   0  -6 -13        260.95        260.95        21.80 o                         
   1  -6 -13        367.18        390.91        38.48 o                         
   2  -6 -13       3709.57       3651.19       143.28 o                         
   3  -6 -13        552.71        623.20        49.66 o                         
   4  -6 -13        639.46        686.89        54.81 o                         
   5  -6 -13        724.87        708.16        56.24 o                         
   6  -6 -13         32.19          3.18        21.92 o                         
  -5  -5 -13         38.38         47.68        15.19 o                         
  -4  -5 -13          7.03        -11.62        12.94 o                         
  -3  -5 -13        450.92        413.93        53.55 o                         
  -2  -5 -13         73.13         92.14        16.31 o                         
  -1  -5 -13         49.06         58.01        13.86 o                         
   0  -5 -13        548.86        476.54        30.97 o                         
   1  -5 -13        126.67         98.88        23.24 o                         
   2  -5 -13         17.58          9.21        16.00 o                         
   3  -5 -13       1674.13       1730.61        84.52 o                         
   4  -5 -13        155.07        159.17        32.12 o                         
   5  -5 -13        640.57        647.54        53.06 o                         
   6  -5 -13        104.77        109.62        28.61 o                         
   7  -5 -13         76.20         43.41        24.34 o                         
  -6  -4 -13        117.40        120.45        20.56 o                         
  -5  -4 -13          8.55          9.25        11.95 o                         
  -4  -4 -13        334.33        347.73        26.72 o                         
  -3  -4 -13         42.22         47.50        16.28 o                         
  -2  -4 -13        775.48        803.11        35.51 o                         
  -1  -4 -13        276.68        235.58        30.04 o                         
   0  -4 -13        883.17        918.53        53.61 o                         
   1  -4 -13        395.87        406.37        35.30 o                         
   2  -4 -13        678.06        722.30        48.78 o                         
   3  -4 -13        758.32        771.96        53.06 o                         
   4  -4 -13        355.71        393.87        38.70 o                         
   5  -4 -13        326.92        371.95        41.33 o                         
   6  -4 -13         88.90         77.50        25.65 o                         
   7  -4 -13        935.59        899.01        64.68 o                         
  -6  -3 -13         39.19         70.27        23.13 o                         
  -5  -3 -13        767.31        748.94        51.85 o                         
  -4  -3 -13         93.68        101.18        24.45 o                         
  -3  -3 -13        355.04        362.63        34.64 o                         
  -2  -3 -13        658.82        645.90        43.85 o                         
  -1  -3 -13       1750.81       1704.63        77.28 o                         
   0  -3 -13        181.91        159.72        25.32 o                         
   1  -3 -13       1074.15       1005.90        57.66 o                         
   2  -3 -13        331.70        290.83        31.79 o                         
   3  -3 -13         60.29         47.80        21.05 o                         
   4  -3 -13        601.80        602.16        46.92 o                         
   5  -3 -13        344.25        288.96        35.96 o                         
   6  -3 -13         28.61         41.66        21.05 o                         
   7  -3 -13        294.80        280.09        40.12 o                         
  -6  -2 -13         22.44         32.45        19.95 o                         
  -5  -2 -13         36.55         65.23        21.38 o                         
  -4  -2 -13        294.48        285.02        33.87 o                         
  -3  -2 -13         86.21         83.53        20.39 o                         
  -2  -2 -13       1038.76        940.34        52.95 o                         
  -1  -2 -13        957.10        955.58        54.15 o                         
   0  -2 -13        431.23        407.25        35.52 o                         
   1  -2 -13         99.27         90.99        20.17 o                         
   2  -2 -13       1234.76       1229.74        63.25 o                         
   3  -2 -13        573.16        631.10        44.18 o                         
   4  -2 -13         67.48         40.12        19.18 o                         
   5  -2 -13        431.62        455.81        41.11 o                         
   6  -2 -13        122.85        137.25        29.49 o                         
   7  -2 -13          2.05          0.77        30.04 o                         
   8  -2 -13          1.16          4.82        20.28 o                         
  -7  -1 -13        130.52        152.05        34.31 o                         
  -6  -1 -13        135.09        181.75        31.79 o                         
  -5  -1 -13        259.55        265.40        37.16 o                         
  -4  -1 -13         87.29         91.10        22.47 o                         
  -3  -1 -13       1568.15       1595.55        77.06 o                         
  -2  -1 -13        994.59        983.88        38.39 o                         
  -1  -1 -13       1275.86       1262.25        94.77 o                         
   0  -1 -13         18.18         11.78         9.45 o                         
   1  -1 -13         59.68         69.82        12.67 o                         
   2  -1 -13        895.92        885.75        51.74 o                         
   3  -1 -13        553.16        597.00        42.10 o                         
   4  -1 -13        734.37        696.65        46.15 o                         
   5  -1 -13        392.33        397.82        37.60 o                         
   6  -1 -13        967.89        947.25        58.10 o                         
   7  -1 -13         24.90        -15.24        17.54 o                         
   8  -1 -13        425.62        370.85        43.63 o                         
  -7   0 -13        663.10        661.68        55.14 o                         
  -6   0 -13         54.02         86.16        26.09 o                         
  -5   0 -13        935.27        890.79        59.63 o                         
  -4   0 -13        549.77        561.29        38.37 o                         
  -3   0 -13       2409.71       2354.32        94.33 o                         
  -2   0 -13       1329.09       1256.88        43.32 o                         
  -1   0 -13       2323.48       2351.45        66.10 o                         
   0   0 -13        240.75        230.21        23.90 o                         
   1   0 -13        160.24        151.30        12.29 o                         
   2   0 -13       1217.22       1247.96        41.77 o                         
   3   0 -13        756.59        763.74        28.89 o                         
   4   0 -13       1404.12       1453.40        43.51 o                         
   5   0 -13         26.33         13.37         9.51 o                         
   6   0 -13       1137.76       1141.78        87.04 o                         
   7   0 -13         21.18         -2.42         9.89 o                         
   8   0 -13        158.74        115.76        27.30 o                         
  -7   1 -13         29.33         43.63        22.58 o                         
  -6   1 -13        242.14        247.09        37.82 o                         
  -5   1 -13        463.37        494.01        30.03 o                         
  -4   1 -13        143.17        121.84        16.99 o                         
  -3   1 -13        215.58        207.46        26.42 o                         
  -2   1 -13       1191.95       1135.48        40.63 o                         
  -1   1 -13        772.14        742.34        25.08 o                         
   0   1 -13        341.41        335.16        17.05 o                         
   1   1 -13        210.60        214.07        14.51 o                         
   2   1 -13         47.13         41.26         8.73 o                         
   3   1 -13         90.74         85.23        12.87 o                         
   4   1 -13        302.86        296.52        19.49 o                         
   5   1 -13         50.57         54.76        12.29 o                         
   6   1 -13        227.28        233.39        19.49 o                         
   7   1 -13         66.18         51.08        19.62 o                         
  -7   2 -13        350.48        398.92        47.25 o                         
  -6   2 -13        409.85        442.00        72.90 o                         
  -5   2 -13        424.95        448.25        44.29 o                         
  -4   2 -13        595.26        608.59        30.18 o                         
  -3   2 -13       1133.34       1082.94        39.44 o                         
  -2   2 -13        689.04        709.56        33.22 o                         
  -1   2 -13       1278.43       1284.02        35.06 o                         
   0   2 -13        891.48        883.07        27.62 o                         
   1   2 -13        511.70        504.53        25.26 o                         
   2   2 -13       1235.66       1307.59        62.84 o                         
   3   2 -13         12.56         16.23         9.22 o                         
   4   2 -13        168.40        161.02        16.29 o                         
   5   2 -13        592.90        564.97        26.89 o                         
   6   2 -13        492.78        384.80        56.24 o                         
   7   2 -13        402.79        393.00        34.53 o                         
  -7   3 -13         69.91         78.82        26.20 o                         
  -6   3 -13       1090.28       1117.05        73.56 o                         
  -5   3 -13         80.21         42.23        12.33 o                         
  -4   3 -13        337.09        317.42        21.68 o                         
  -3   3 -13        423.66        388.63        21.78 o                         
  -2   3 -13        683.09        680.81        27.79 o                         
  -1   3 -13        500.70        508.72        24.09 o                         
   0   3 -13       1368.05       1306.83        35.38 o                         
   1   3 -13        102.26        103.13        11.96 o                         
   2   3 -13        450.41        473.39        20.59 o                         
   3   3 -13        226.89        221.68        18.29 o                         
   4   3 -13        275.45        275.72        24.23 o                         
   5   3 -13        404.52        461.84        33.43 o                         
   6   3 -13        539.65        570.48        37.71 o                         
   7   3 -13         86.87        111.71        19.95 o                         
  -7   4 -13        120.53        165.64        37.38 o                         
  -6   4 -13        319.76        335.88        43.63 o                         
  -5   4 -13         96.86        112.03        28.39 o                         
  -4   4 -13        410.81        442.78        25.13 o                         
  -3   4 -13        202.99        201.17        18.16 o                         
  -2   4 -13        175.69        156.11        13.97 o                         
  -1   4 -13       1477.99       1498.80        44.51 o                         
   0   4 -13        546.26        532.34        25.46 o                         
   1   4 -13        208.75        190.65        18.58 o                         
   2   4 -13         85.13         68.54        13.06 o                         
   3   4 -13        106.40        113.35        20.72 o                         
   4   4 -13        102.45         89.56        23.79 o                         
   6   4 -13        163.39        196.55        29.16 o                         
   7   4 -13         76.96         56.57        16.11 o                         
  -7   5 -13         26.14         15.90        25.98 o                         
  -6   5 -13         69.98         80.35        27.73 o                         
  -5   5 -13        151.60        166.52        36.39 o                         
  -4   5 -13        176.69        158.29        33.76 o                         
  -3   5 -13        711.30        684.59        52.84 o                         
  -2   5 -13        438.01        438.24        19.36 o                         
  -1   5 -13       1137.57       1182.45        37.82 o                         
   0   5 -13         61.01         43.38        10.81 o                         
   1   5 -13       1573.99       1599.47        49.57 o                         
   2   5 -13        106.65        104.40        14.98 o                         
   3   5 -13         60.24         77.50        21.81 o                         
   4   5 -13         57.87         69.17        17.76 o                         
   5   5 -13        225.64        199.73        23.46 o                         
   6   5 -13         23.89         24.77        12.13 o                         
  -7   6 -13         25.48         24.45        26.42 o                         
  -6   6 -13         60.54         58.43        27.95 o                         
  -5   6 -13         54.72         67.31        26.31 o                         
  -4   6 -13        693.03        712.11        55.91 o                         
  -3   6 -13        510.65        478.17        47.03 o                         
  -2   6 -13        288.18        306.72        35.08 o                         
  -1   6 -13       1556.34       1569.68        79.15 o                         
   0   6 -13        206.05        247.73        18.10 o                         
   1   6 -13       1451.86       1454.07        49.11 o                         
   2   6 -13        190.01        187.44        22.97 o                         
   3   6 -13        138.53        161.80        33.43 o                         
   4   6 -13         36.69         15.01        22.69 o                         
   5   6 -13        423.31        454.33        25.29 o                         
   6   6 -13          7.38        -22.36        22.36 o                         
  -6   7 -13        167.59        168.71        36.94 o                         
  -5   7 -13          2.55         11.40        24.99 o                         
  -4   7 -13         72.27         52.07        26.53 o                         
  -3   7 -13        565.79        518.29        48.56 o                         
  -2   7 -13         84.84        101.95        28.17 o                         
  -1   7 -13        166.78        163.93        10.30 o                         
   0   7 -13          0.35          1.74         7.18 o                         
   1   7 -13        312.11        311.55        21.13 o                         
   2   7 -13        286.08        286.55        41.77 o                         
   3   7 -13        142.14        145.91        18.42 o                         
   4   7 -13        562.98        582.62        45.55 o                         
   5   7 -13        201.68        203.70        31.41 o                         
  -5   8 -13        149.64        124.31        33.33 o                         
  -4   8 -13        113.69        112.69        29.82 o                         
  -3   8 -13         39.51         24.12        34.64 o                         
  -2   8 -13         41.23         37.05        24.45 o                         
  -1   8 -13         21.84         32.12        21.16 o                         
   0   8 -13        260.95        227.93        14.23 o                         
   1   8 -13        666.68        683.85        47.03 o                         
   2   8 -13        401.34        454.35        27.61 o                         
   3   8 -13        175.13        212.47        22.42 o                         
   4   8 -13        213.04        218.92        20.83 o                         
  -5   9 -13        220.67        165.42        36.61 o                         
  -4   9 -13        381.55        405.49        47.91 o                         
  -3   9 -13         20.19         10.85        20.28 o                         
  -2   9 -13       1541.94       1454.47       111.81 o                         
  -1   9 -13        364.26        375.79        41.99 o                         
   0   9 -13         89.08         72.21         9.64 o                         
   1   9 -13        438.25        445.95        22.41 o                         
   2   9 -13        130.69        117.56        17.30 o                         
   3   9 -13        112.92        129.65        16.47 o                         
  -3  10 -13         50.12         42.53        23.46 o                         
  -2  10 -13        205.97        197.76        36.39 o                         
  -1  10 -13        236.36        300.58        38.81 o                         
   0  10 -13        202.28        191.25        16.81 o                         
   1  10 -13        134.68        144.49        17.34 o                         
   1 -10 -12        698.98        729.83        36.76 o                         
   2 -10 -12         41.40         48.49        14.43 o                         
  -2  -9 -12        185.08        222.69        24.30 o                         
  -1  -9 -12        192.68        147.18        19.72 o                         
   0  -9 -12         10.13          8.02        12.90 o                         
   1  -9 -12         75.59         72.33        15.42 o                         
   2  -9 -12        873.03        901.29        37.86 o                         
   3  -9 -12         38.42         56.56        11.33 o                         
   4  -9 -12        544.60        609.50        56.02 o                         
  -3  -8 -12        147.93        150.35        20.94 o                         
  -2  -8 -12        144.92        148.31        34.75 o                         
  -1  -8 -12        213.41        197.64        22.05 o                         
   0  -8 -12         57.59         56.76        14.64 o                         
   1  -8 -12          1.26          7.22        10.91 o                         
   2  -8 -12        103.00         93.29        24.17 o                         
   3  -8 -12         47.88         58.32        24.23 o                         
   4  -8 -12         52.45         37.38        22.25 o                         
   5  -8 -12        137.87        130.12        34.86 o                         
  -4  -7 -12         81.58        116.31        23.13 o                         
  -3  -7 -12        649.67        763.21        39.11 o                         
  -2  -7 -12        224.80        238.96        23.22 o                         
  -1  -7 -12        312.27        325.76        26.04 o                         
   0  -7 -12        629.88        672.92        32.65 o                         
   1  -7 -12        357.03        324.81        22.65 o                         
   2  -7 -12        127.89        118.78        14.19 o                         
   4  -7 -12        158.46        176.16        34.31 o                         
   5  -7 -12        849.68        834.67        62.27 o                         
   6  -7 -12        359.71        398.59        46.92 o                         
  -5  -6 -12        507.00        539.27        32.55 o                         
  -4  -6 -12          6.46          7.61        11.55 o                         
  -3  -6 -12        623.51        740.63        44.40 o                         
  -2  -6 -12        653.61        722.30        56.24 o                         
  -1  -6 -12        237.78        229.94        21.68 o                         
   0  -6 -12         59.56         95.37        22.58 o                         
   1  -6 -12        856.50        819.12        36.45 o                         
   2  -6 -12         12.46         10.19        16.55 o                         
   3  -6 -12        592.15        551.29        46.92 o                         
   4  -6 -12        300.98        305.19        36.83 o                         
   5  -6 -12        242.04        297.62        39.57 o                         
   6  -6 -12        363.24        359.45        45.60 o                         
   7  -6 -12         38.49         13.48        23.68 o                         
  -6  -5 -12         67.61         79.60        38.97 o                         
  -5  -5 -12        177.46        224.34        23.37 o                         
  -4  -5 -12          1.08         -2.79        10.82 o                         
  -3  -5 -12        277.87        284.47        23.50 o                         
  -2  -5 -12        203.81        175.99        25.32 o                         
  -1  -5 -12        671.87        653.74        31.00 o                         
   0  -5 -12         88.47         95.18        16.55 o                         
   1  -5 -12        188.27        195.90        30.04 o                         
   2  -5 -12       1173.55       1107.41        62.38 o                         
   3  -5 -12        920.13        941.11        58.54 o                         
   4  -5 -12        321.22        335.44        35.52 o                         
   5  -5 -12        608.58        624.30        51.19 o                         
   6  -5 -12        241.52        222.75        36.18 o                         
   7  -5 -12        500.00        519.61        50.65 o                         
  -6  -4 -12        217.96        261.16        25.65 o                         
  -5  -4 -12        129.83        145.37        20.28 o                         
  -4  -4 -12       2356.15       2350.17        73.04 o                         
  -3  -4 -12        261.62        281.74        26.91 o                         
  -2  -4 -12        122.17        114.04        16.84 o                         
  -1  -4 -12       1202.79       1197.19        61.17 o                         
   0  -4 -12        105.06        119.38        22.47 o                         
   1  -4 -12       1098.09       1007.10        56.78 o                         
   2  -4 -12         86.35        107.76        23.90 o                         
   3  -4 -12        247.84        231.41        29.27 o                         
   4  -4 -12        163.26        194.03        32.12 o                         
   5  -4 -12       1011.85       1069.48        64.90 o                         
   6  -4 -12       1211.87       1169.34        96.25 o                         
   7  -4 -12        530.95        536.93        49.66 o                         
   8  -4 -12        325.85        336.54        43.74 o                         
  -7  -3 -12        265.60        216.07        32.67 o                         
  -6  -3 -12        485.76        526.13        33.88 o                         
  -5  -3 -12         95.47         93.01        17.75 o                         
  -4  -3 -12        236.21        233.97        34.04 o                         
  -3  -3 -12       2792.39       2846.15        81.83 o                         
  -2  -3 -12       1171.33       1150.57        57.99 o                         
  -1  -3 -12       2415.99       2432.41        97.67 o                         
   0  -3 -12        334.52        322.40        31.35 o                         
   1  -3 -12        506.42        515.34        37.27 o                         
   2  -3 -12         71.47         86.05        20.06 o                         
   3  -3 -12        328.94        334.46        34.20 o                         
   4  -3 -12        224.27        193.59        29.05 o                         
   5  -3 -12        900.82        881.15        56.24 o                         
   6  -3 -12        850.38        880.16        58.10 o                         
   7  -3 -12        163.41        177.81        40.12 o                         
   8  -3 -12        341.75        376.11        42.86 o                         
  -7  -2 -12         55.71         53.06        22.69 o                         
  -6  -2 -12        212.24        198.09        32.34 o                         
  -5  -2 -12        125.29        154.57        27.41 o                         
  -4  -2 -12         96.33        131.55        26.53 o                         
  -3  -2 -12        414.30        436.19        34.86 o                         
  -2  -2 -12        244.37        245.01        27.30 o                         
  -1  -2 -12        738.34        666.82        29.22 o                         
   0  -2 -12        569.56        586.77        42.04 o                         
   1  -2 -12        474.13        462.93        24.91 o                         
   2  -2 -12        185.89        225.60        27.52 o                         
   3  -2 -12        464.74        507.22        38.92 o                         
   4  -2 -12         13.77          1.86        13.05 o                         
   5  -2 -12        223.60        248.29        32.45 o                         
   6  -2 -12        247.04        241.06        34.86 o                         
   7  -2 -12        372.71        380.72        40.56 o                         
   8  -2 -12          2.28         12.72        19.07 o                         
  -7  -1 -12        624.21        665.63        52.29 o                         
  -6  -1 -12        234.13        241.28        35.19 o                         
  -5  -1 -12        792.54        807.48        53.39 o                         
  -4  -1 -12        162.28        127.38        25.32 o                         
  -3  -1 -12        667.54        629.33        30.30 o                         
  -2  -1 -12        347.75        283.81        34.26 o                         
  -1  -1 -12       1699.10       1674.92        50.37 o                         
   0  -1 -12         29.18         32.90         9.61 o                         
   1  -1 -12        443.50        408.25        22.52 o                         
   2  -1 -12        727.35        695.79        79.15 o                         
   3  -1 -12         41.28         44.62        17.76 o                         
   4  -1 -12        561.40        576.66        22.86 o                         
   5  -1 -12        607.53        600.82        31.35 o                         
   6  -1 -12        572.01        530.67        20.34 o                         
   7  -1 -12        655.25        656.28        25.35 o                         
   8  -1 -12         15.15          3.62        10.58 o                         
  -8   0 -12        271.69        315.71        41.88 o                         
  -7   0 -12        294.01        342.13        41.33 o                         
  -6   0 -12       1145.65       1158.38        69.39 o                         
  -5   0 -12        105.97        112.58        25.65 o                         
  -4   0 -12       1619.05       1545.58        56.67 o                         
  -3   0 -12        223.90        209.07        19.35 o                         
  -2   0 -12        823.45        788.29        32.18 o                         
  -1   0 -12        143.95        123.74        14.31 o                         
   0   0 -12         78.57         70.55        11.35 o                         
   1   0 -12        336.10        366.07        16.59 o                         
   2   0 -12        253.05        253.53        14.27 o                         
   3   0 -12       1363.29       1400.53        41.07 o                         
   4   0 -12        322.23        346.40        30.48 o                         
   5   0 -12       1562.61       1538.48        81.50 o                         
   6   0 -12        331.92        334.26        51.47 o                         
   7   0 -12        413.48        381.22        22.46 o                         
   8   0 -12         14.69         -4.06        17.54 o                         
  -8   1 -12        149.76        179.89        36.39 o                         
  -6   1 -12        457.47        506.46        47.03 o                         
  -5   1 -12         58.84         61.67        14.35 o                         
  -4   1 -12        392.51        374.62        24.55 o                         
  -3   1 -12        556.65        537.00        26.14 o                         
  -2   1 -12       1545.02       1600.24        48.59 o                         
  -1   1 -12        354.47        330.10        16.67 o                         
   0   1 -12       3085.47       3109.02        64.73 o                         
   1   1 -12        140.35        137.83        11.58 o                         
   2   1 -12        425.38        396.58        17.45 o                         
   3   1 -12         37.31         41.29         9.86 o                         
   4   1 -12         36.43         40.07        13.21 o                         
   5   1 -12        808.23        827.59        31.32 o                         
   6   1 -12         76.46         77.50        15.84 o                         
   7   1 -12        225.01        235.56        22.89 o                         
   8   1 -12        122.15        112.91        23.79 o                         
  -8   2 -12         72.49         40.89        24.45 o                         
  -7   2 -12         13.62         13.81        20.17 o                         
  -6   2 -12        291.45        284.58        37.93 o                         
  -5   2 -12         66.92         62.06        13.89 o                         
  -4   2 -12         38.25         44.05        11.11 o                         
  -3   2 -12        185.26        159.22        15.94 o                         
  -2   2 -12       2008.50       2026.93        48.53 o                         
  -1   2 -12        134.08        127.02        11.59 o                         
   0   2 -12       3156.87       3164.73        66.69 o                         
   1   2 -12       1027.73        952.17        28.22 o                         
   2   2 -12        340.35        375.96        19.79 o                         
   3   2 -12        609.97        569.27        36.07 o                         
   4   2 -12        145.10        161.07        17.32 o                         
   5   2 -12        321.27        331.83        29.60 o                         
   6   2 -12        361.61        366.02        22.32 o                         
   7   2 -12        337.29        301.57        30.80 o                         
   8   2 -12         36.52         29.38        17.76 o                         
  -8   3 -12        323.08        426.10        49.55 o                         
  -7   3 -12        753.92        746.09        60.73 o                         
  -6   3 -12       1162.00       1072.66        71.36 o                         
  -5   3 -12        308.92        279.32        37.05 o                         
  -4   3 -12          1.83         -3.21         8.17 o                         
  -3   3 -12        319.57        315.83        19.18 o                         
  -2   3 -12       1203.64       1190.79        39.25 o                         
  -1   3 -12       1910.13       1898.79        44.77 o                         
   0   3 -12        433.04        391.28        17.69 o                         
   1   3 -12       3206.44       3202.42        72.56 o                         
   2   3 -12         30.11         24.64         8.53 o                         
   3   3 -12       1628.91       1669.62        50.50 o                         
   4   3 -12         58.13         67.22        12.17 o                         
   5   3 -12        469.18        499.33        36.39 o                         
   7   3 -12        232.51        220.01        31.02 o                         
  -8   4 -12        240.15        202.36        37.27 o                         
  -7   4 -12         34.78         66.98        29.71 o                         
  -6   4 -12        222.27        244.02        41.55 o                         
  -5   4 -12        197.61        201.49        35.96 o                         
  -4   4 -12        124.60        132.64        30.58 o                         
  -3   4 -12         57.69         67.19         9.90 o                         
  -2   4 -12         58.05         71.14        22.91 o                         
  -1   4 -12        330.41        320.12        32.50 o                         
   0   4 -12        151.90        156.32        12.84 o                         
   1   4 -12        633.27        612.53        23.40 o                         
   2   4 -12        145.39        120.83        12.68 o                         
   3   4 -12        370.93        339.83        27.84 o                         
   4   4 -12         61.54         65.12        16.44 o                         
   5   4 -12        398.07        405.38        29.49 o                         
   6   4 -12        291.22        281.07        24.88 o                         
   7   4 -12        221.78        231.80        20.63 o                         
  -7   5 -12        201.87        170.46        37.16 o                         
  -6   5 -12        505.52        540.66        53.28 o                         
  -5   5 -12        177.37        181.97        35.85 o                         
  -4   5 -12        338.55        295.76        36.07 o                         
  -3   5 -12       1008.77        998.99        61.72 o                         
  -2   5 -12        133.37        163.23        31.13 o                         
  -1   5 -12        243.51        211.73        14.72 o                         
   0   5 -12       2293.82       2320.78        62.15 o                         
   1   5 -12        278.40        261.36        18.71 o                         
   2   5 -12        699.72        675.28        29.91 o                         
   3   5 -12        134.73        148.87        22.58 o                         
   4   5 -12        252.62        273.62        24.99 o                         
   5   5 -12        201.24        205.10        21.49 o                         
   6   5 -12        538.50        538.59        26.15 o                         
   7   5 -12        200.09        186.25        44.07 o                         
  -7   6 -12         25.43         14.14        20.50 o                         
  -6   6 -12        172.68        188.88        38.59 o                         
  -5   6 -12        222.12        212.89        37.93 o                         
  -4   6 -12         14.80         56.57        24.67 o                         
  -3   6 -12        706.74        694.79        52.29 o                         
  -2   6 -12        696.36        711.34        50.76 o                         
  -1   6 -12        259.94        248.23        24.82 o                         
   0   6 -12       1675.92       1728.52        41.15 o                         
   1   6 -12        740.11        685.07        50.59 o                         
   2   6 -12        182.58        201.15        15.83 o                         
   3   6 -12        139.11        208.86        37.33 o                         
   4   6 -12        291.16        311.40        21.87 o                         
   5   6 -12         51.55         49.79        12.33 o                         
   6   6 -12        413.24        381.81        53.93 o                         
  -7   7 -12         66.00        118.94        32.56 o                         
  -6   7 -12        522.74        581.22        56.57 o                         
  -5   7 -12         69.07         49.77        26.97 o                         
  -4   7 -12         81.98         44.29        24.12 o                         
  -3   7 -12         54.58         41.66        22.14 o                         
  -2   7 -12        521.18        535.72        46.48 o                         
  -1   7 -12         61.00         64.74         6.60 o                         
   0   7 -12        341.46        355.57        16.46 o                         
   1   7 -12          7.76         -0.73         8.11 o                         
   2   7 -12       1178.14       1222.47        60.24 o                         
   3   7 -12         13.77         18.52        25.27 o                         
   4   7 -12        326.10        304.10        21.15 o                         
   5   7 -12         72.96         81.78        33.76 o                         
  -6   8 -12        164.11        144.70        36.07 o                         
  -5   8 -12        183.31        200.94        38.15 o                         
  -4   8 -12         58.99         74.32        27.41 o                         
  -3   8 -12          3.97        -14.14        18.96 o                         
  -2   8 -12         25.21         49.33        22.58 o                         
  -1   8 -12        103.10         90.99        26.09 o                         
   0   8 -12        740.31        724.39        23.31 o                         
   1   8 -12        180.97        210.69        19.28 o                         
   2   8 -12        932.62        936.07        58.65 o                         
   3   8 -12          1.73        -10.11        10.11 o                         
   4   8 -12        153.25        124.20        37.05 o                         
  -5   9 -12        160.87        126.83        32.89 o                         
  -4   9 -12        746.04        774.81        62.92 o                         
  -3   9 -12        441.72        420.18        45.60 o                         
  -2   9 -12        282.43        268.57        40.67 o                         
  -1   9 -12         50.72         54.92        19.84 o                         
   0   9 -12        293.57        275.25        15.14 o                         
   1   9 -12        190.24        200.66        17.23 o                         
   2   9 -12        505.23        599.70        49.28 o                         
   3   9 -12        168.93        186.58        33.43 o                         
  -4  10 -12        295.09        270.33        42.86 o                         
  -3  10 -12         22.87         31.13        25.32 o                         
  -2  10 -12        123.32         96.14        28.28 o                         
  -1  10 -12        216.72        184.71        34.20 o                         
   0  10 -12        143.36        117.36        11.37 o                         
   1  10 -12          2.03         14.49        20.33 o                         
   2  10 -12         52.97         72.68        23.13 o                         
  -1 -10 -11        565.65        703.28        48.46 o                         
   0 -10 -11        254.34        297.11        30.58 o                         
   1 -10 -11        131.15        126.01        19.19 o                         
   2 -10 -11        606.13        592.42        32.45 o                         
   3 -10 -11        141.95        138.55        16.86 o                         
  -3  -9 -11        333.25        370.95        28.28 o                         
  -2  -9 -11         23.70         16.41        12.54 o                         
  -1  -9 -11        335.37        322.09        25.23 o                         
   0  -9 -11         51.19         71.97        14.88 o                         
   1  -9 -11         53.99         62.59        18.75 o                         
   2  -9 -11        189.27        201.45        25.98 o                         
   3  -9 -11        547.50        546.60        31.41 o                         
   4  -9 -11          3.03        -14.03        18.96 o                         
   5  -9 -11        768.64        856.59        65.12 o                         
  -4  -8 -11         63.29         61.19        28.45 o                         
  -3  -8 -11         43.66         63.06        14.63 o                         
  -2  -8 -11        433.58        416.77        41.16 o                         
  -1  -8 -11        307.14        241.21        23.52 o                         
   0  -8 -11         84.69         95.30        16.42 o                         
   1  -8 -11          6.28         21.96        12.44 o                         
   2  -8 -11        122.06        106.38        13.91 o                         
   3  -8 -11         95.77         91.04        18.96 o                         
   4  -8 -11         20.80         31.13        22.03 o                         
   5  -8 -11        402.89        434.54        48.01 o                         
   6  -8 -11         83.65         67.42        25.43 o                         
  -5  -7 -11         81.89         61.17        15.35 o                         
  -4  -7 -11        619.39        633.97        33.98 o                         
  -3  -7 -11         29.37         14.03        13.32 o                         
  -2  -7 -11        593.55        668.95        33.68 o                         
  -1  -7 -11        996.73        931.48        43.74 o                         
   0  -7 -11        388.78        361.99        24.43 o                         
   1  -7 -11        633.67        645.63        40.72 o                         
   2  -7 -11         98.95         89.21        32.12 o                         
   3  -7 -11         12.72         -2.74        15.57 o                         
   4  -7 -11        231.59        219.35        40.23 o                         
   5  -7 -11        354.21        396.39        44.18 o                         
   6  -7 -11         42.97         45.05        24.77 o                         
   7  -7 -11        724.00        729.21        59.96 o                         
  -6  -6 -11        226.84        231.19        24.70 o                         
  -5  -6 -11         46.74         57.42        14.33 o                         
  -4  -6 -11        740.57        775.03        47.47 o                         
  -3  -6 -11        183.06        198.04        20.63 o                         
  -2  -6 -11        579.99        613.44        31.95 o                         
  -1  -6 -11        341.89        342.09        23.51 o                         
   0  -6 -11        525.51        501.80        26.83 o                         
   1  -6 -11        321.84        337.15        20.88 o                         
   2  -6 -11       1226.57       1220.98        39.31 o                         
   3  -6 -11        157.03        170.57        29.82 o                         
   4  -6 -11         47.14         48.89        19.95 o                         
   5  -6 -11        484.35        483.11        75.75 o                         
   6  -6 -11         10.80         16.99        19.07 o                         
   7  -6 -11         45.58         46.15        23.46 o                         
  -6  -5 -11         24.54         29.27        23.68 o                         
  -5  -5 -11        160.57        166.91        21.05 o                         
  -4  -5 -11       1079.60        978.23        41.68 o                         
  -3  -5 -11         19.35         31.96        11.78 o                         
  -2  -5 -11        515.68        552.25        31.79 o                         
  -1  -5 -11        129.10         95.76        15.24 o                         
   0  -5 -11        787.15        807.19        32.59 o                         
   1  -5 -11        223.40        233.79        17.50 o                         
   2  -5 -11          3.93         10.41        15.46 o                         
   3  -5 -11        142.73        139.44        25.87 o                         
   4  -5 -11        384.74        434.65        40.45 o                         
   5  -5 -11        140.14        170.24        32.01 o                         
   6  -5 -11        273.70        244.68        38.70 o                         
   7  -5 -11        119.88         85.72        27.30 o                         
   8  -5 -11        180.60        250.16        41.55 o                         
  -7  -4 -11         48.01         55.79        16.36 o                         
  -6  -4 -11        197.12        179.53        22.41 o                         
  -5  -4 -11        158.24        209.02        23.38 o                         
  -4  -4 -11        251.24        288.41        29.16 o                         
  -3  -4 -11       1170.70       1196.24        55.19 o                         
  -2  -4 -11       1420.63       1432.74        57.99 o                         
  -1  -4 -11        327.91        328.25        26.09 o                         
   0  -4 -11       1399.65       1324.38        43.25 o                         
   1  -4 -11        290.11        313.96        31.57 o                         
   2  -4 -11          0.72        -13.05        13.15 o                         
   3  -4 -11        273.20        285.46        31.68 o                         
   4  -4 -11        232.06        196.55        30.91 o                         
   5  -4 -11        144.20        178.79        31.79 o                         
   6  -4 -11       1195.17       1247.50        70.93 o                         
   7  -4 -11        635.42        699.94        54.48 o                         
   8  -4 -11        352.22        388.39        44.07 o                         
  -7  -3 -11        387.66        447.82        32.54 o                         
  -6  -3 -11        122.51        127.26        20.03 o                         
  -5  -3 -11         37.35         51.21        28.56 o                         
  -4  -3 -11       1171.06       1201.23        46.71 o                         
  -3  -3 -11         41.39         55.93        13.35 o                         
  -2  -3 -11       2965.19       3054.59        80.55 o                         
  -1  -3 -11         63.15         47.45         9.68 o                         
   0  -3 -11       1232.94       1223.67        71.36 o                         
   1  -3 -11         43.12         44.57        10.98 o                         
   2  -3 -11        334.48        352.22        30.69 o                         
   3  -3 -11        365.48        384.12        33.33 o                         
   4  -3 -11         79.07         86.05        22.14 o                         
   5  -3 -11        617.60        723.51        48.67 o                         
   6  -3 -11        801.67        746.31        52.40 o                         
   7  -3 -11        700.58        739.07        54.15 o                         
   8  -3 -11        111.17        120.26        30.69 o                         
  -7  -2 -11        224.97        265.62        34.64 o                         
  -6  -2 -11        138.88        181.86        29.38 o                         
  -5  -2 -11         16.10         23.60        13.10 o                         
  -4  -2 -11        158.29        149.13        19.70 o                         
  -3  -2 -11         24.68         23.13        10.69 o                         
  -2  -2 -11       1218.18       1168.69        40.81 o                         
  -1  -2 -11        143.59        167.20        15.72 o                         
   0  -2 -11       1856.29       1757.84        53.10 o                         
   1  -2 -11        204.24        188.06        16.11 o                         
   2  -2 -11       1951.34       1885.85        57.32 o                         
   3  -2 -11        246.18        284.36        29.49 o                         
   4  -2 -11        343.61        332.92        33.33 o                         
   5  -2 -11        178.91        173.97        28.94 o                         
   6  -2 -11        793.38        855.93        53.71 o                         
   7  -2 -11         72.42         91.21        24.88 o                         
   8  -2 -11        243.88        188.77        50.97 o                         
  -8  -1 -11         99.39        101.73        35.41 o                         
  -7  -1 -11        105.65        136.15        28.39 o                         
  -6  -1 -11        537.43        608.29        47.47 o                         
  -5  -1 -11         12.96         10.19        14.91 o                         
  -4  -1 -11       1774.89       1810.32        59.72 o                         
  -3  -1 -11        194.92        193.59        23.19 o                         
  -2  -1 -11       1315.93       1376.31        62.59 o                         
  -1  -1 -11        375.41        365.37        20.51 o                         
   0  -1 -11       2973.80       2892.33        77.71 o                         
   1  -1 -11        434.34        488.61        28.65 o                         
   2  -1 -11       3315.48       3168.29        84.21 o                         
   3  -1 -11        872.42        851.88        27.05 o                         
   4  -1 -11        820.72        811.42        25.46 o                         
   5  -1 -11        646.29        630.33        53.55 o                         
   6  -1 -11        219.34        209.96        15.39 o                         
   7  -1 -11         96.54        108.47        36.94 o                         
   8  -1 -11        511.74        470.20        19.12 o                         
  -8   0 -11         69.80         97.24        27.41 o                         
  -7   0 -11        534.96        587.80        48.78 o                         
  -6   0 -11       1362.81       1388.59        75.64 o                         
  -5   0 -11        333.13        348.79        26.29 o                         
  -4   0 -11        263.06        245.79        19.49 o                         
  -3   0 -11        759.37        738.15        31.74 o                         
  -2   0 -11        361.26        344.58        24.50 o                         
  -1   0 -11         97.41        115.94        14.08 o                         
   0   0 -11       1809.91       1741.60        41.61 o                         
   1   0 -11        526.33        491.25        18.28 o                         
   2   0 -11       1732.86       1763.78        50.19 o                         
   3   0 -11        185.15        174.31        11.98 o                         
   4   0 -11        205.25        212.78        22.53 o                         
   5   0 -11         65.19         67.24        12.00 o                         
   6   0 -11        765.55        772.58        40.34 o                         
   7   0 -11        191.71        155.11        16.46 o                         
   8   0 -11        271.99        238.24        21.32 o                         
  -8   1 -11         64.10         77.61        26.97 o                         
  -7   1 -11        342.81        371.73        40.78 o                         
  -6   1 -11        180.62        175.94        31.02 o                         
  -5   1 -11        362.82        348.20        24.24 o                         
  -4   1 -11        125.03        134.95        16.39 o                         
  -3   1 -11        507.39        518.84        25.37 o                         
  -2   1 -11        155.25        139.94        14.25 o                         
  -1   1 -11       1998.49       2079.38        47.83 o                         
   0   1 -11        977.99       1037.58        28.02 o                         
   1   1 -11         72.65         71.59         8.89 o                         
   2   1 -11        923.91        895.01        27.39 o                         
   3   1 -11        153.57        137.57        11.53 o                         
   4   1 -11        189.28        160.27        18.96 o                         
   5   1 -11         53.52         50.38        11.14 o                         
   6   1 -11        458.97        435.44        23.16 o                         
   7   1 -11        444.08        421.70        23.86 o                         
   8   1 -11        161.56        119.05        24.45 o                         
  -8   2 -11        442.17        505.58        50.43 o                         
  -7   2 -11        248.73        248.08        41.99 o                         
  -6   2 -11        114.52        128.15        29.38 o                         
  -5   2 -11        200.28        200.52        19.39 o                         
  -4   2 -11        653.11        685.96        29.87 o                         
  -3   2 -11       1343.46       1380.57        43.92 o                         
  -2   2 -11        119.37         97.27        10.34 o                         
  -1   2 -11       4585.62       4622.12        89.07 o                         
   0   2 -11        115.66        121.93        10.92 o                         
   1   2 -11       1607.03       1606.84        38.62 o                         
   2   2 -11       2158.92       2194.90        75.13 o                         
   3   2 -11         39.62         43.19         8.49 o                         
   4   2 -11        471.88        474.05        24.72 o                         
   5   2 -11        393.35        408.94        38.48 o                         
   6   2 -11        786.10        815.71        41.99 o                         
   7   2 -11        668.10        638.66        40.12 o                         
   8   2 -11        114.83         91.32        20.61 o                         
  -8   3 -11        131.30        115.32        31.35 o                         
  -7   3 -11        630.09        729.43        57.33 o                         
  -6   3 -11          6.99          5.92        18.53 o                         
  -5   3 -11        266.86        315.60        36.72 o                         
  -4   3 -11        284.83        272.67        18.39 o                         
  -3   3 -11        768.92        771.05        41.71 o                         
  -2   3 -11        258.88        284.81        14.02 o                         
  -1   3 -11       1001.71        980.84        28.02 o                         
   0   3 -11       4940.62       4961.89       118.21 o                         
   1   3 -11       1274.29       1231.36        32.38 o                         
   2   3 -11       1469.18       1488.71        45.30 o                         
   3   3 -11        700.63        681.24        29.26 o                         
   4   3 -11         59.86         77.46        13.70 o                         
   5   3 -11         73.57         72.39        12.59 o                         
   6   3 -11        407.07        388.94        29.49 o                         
   7   3 -11          7.72         13.58        16.33 o                         
   8   3 -11        312.13        269.12        26.86 o                         
  -8   4 -11         66.72         82.55        31.24 o                         
  -7   4 -11        553.67        614.65        56.13 o                         
  -6   4 -11         64.11         46.15        22.25 o                         
  -5   4 -11        849.51        865.14        58.87 o                         
  -4   4 -11          7.87         -5.15        12.83 o                         
  -3   4 -11         24.22         20.23         8.66 o                         
  -2   4 -11        501.56        470.41        19.36 o                         
  -1   4 -11         61.84         59.40         8.11 o                         
   0   4 -11        831.54        856.15        30.40 o                         
   1   4 -11        455.49        395.35        17.73 o                         
   2   4 -11        475.41        445.77        20.15 o                         
   3   4 -11        696.30        668.58        28.10 o                         
   4   4 -11        860.94        877.97        42.64 o                         
   5   4 -11         68.91         86.82        15.02 o                         
   6   4 -11        294.05        297.52        23.46 o                         
   7   4 -11         54.13         55.04        21.76 o                         
  -8   5 -11         10.50         50.21        27.19 o                         
  -7   5 -11        831.23        886.63        66.76 o                         
  -6   5 -11        124.85        104.69        31.02 o                         
  -5   5 -11       1731.29       1762.62        90.22 o                         
  -4   5 -11        211.85        205.87        34.42 o                         
  -3   5 -11       1505.28       1376.42        73.01 o                         
  -2   5 -11        240.93        245.66        31.57 o                         
  -1   5 -11        101.39         99.23        11.43 o                         
   0   5 -11        202.11        183.80        14.94 o                         
   1   5 -11        966.77        950.02        34.77 o                         
   2   5 -11       1904.46       1916.27        54.44 o                         
   3   5 -11        423.66        422.92        29.93 o                         
   4   5 -11        533.27        528.05        31.57 o                         
   5   5 -11        170.58        180.22        34.64 o                         
   6   5 -11        610.09        598.35        25.58 o                         
   7   5 -11        316.44        331.83        54.59 o                         
  -7   6 -11        487.29        508.10        53.61 o                         
  -6   6 -11        140.63        155.44        35.85 o                         
  -5   6 -11        789.39        801.89        59.42 o                         
  -4   6 -11        688.45        621.56        52.62 o                         
  -3   6 -11         48.02         45.93        21.92 o                         
  -2   6 -11       1179.70       1194.67        65.12 o                         
  -1   6 -11        442.45        426.57        14.25 o                         
   0   6 -11        118.63        120.72        11.03 o                         
   1   6 -11       1237.65       1218.03        34.16 o                         
   2   6 -11        517.43        502.89        21.88 o                         
   3   6 -11        201.56        205.49        30.04 o                         
   4   6 -11        122.30        128.73        15.27 o                         
   5   6 -11         97.64        105.57        14.31 o                         
   6   6 -11         67.63         43.08        30.04 o                         
  -7   7 -11        235.12        226.92        44.29 o                         
  -6   7 -11         95.54        100.41        29.49 o                         
  -5   7 -11        179.70        184.28        34.31 o                         
  -4   7 -11        222.58        192.28        34.86 o                         
  -3   7 -11         26.84          9.76        16.22 o                         
  -2   7 -11        398.21        336.43        37.38 o                         
  -1   7 -11          4.95         -0.17         4.55 o                         
   0   7 -11        211.32        208.90        13.34 o                         
   1   7 -11        360.18        384.30        31.14 o                         
   2   7 -11         57.32         66.52        11.33 o                         
   3   7 -11        151.34        165.84        17.71 o                         
   4   7 -11        101.99         89.41        12.65 o                         
   5   7 -11        316.38        212.78        41.22 o                         
   6   7 -11         88.56         70.60        33.43 o                         
  -6   8 -11        263.98        280.30        46.92 o                         
  -5   8 -11        195.84        162.13        32.89 o                         
  -4   8 -11         34.16         80.79        38.37 o                         
  -3   8 -11        197.79        229.99        37.71 o                         
  -2   8 -11         44.54         57.44        25.10 o                         
  -1   8 -11          2.92         -2.19        17.87 o                         
   0   8 -11        427.10        442.92        18.02 o                         
   1   8 -11       1208.31       1238.32        36.96 o                         
   2   8 -11        496.99        502.69        52.78 o                         
   3   8 -11        598.67        651.77        29.22 o                         
   4   8 -11          0.11         -9.65        21.38 o                         
   5   8 -11        154.67        154.35        38.04 o                         
  -6   9 -11        433.91        449.23        52.51 o                         
  -5   9 -11        182.11        150.84        31.90 o                         
  -4   9 -11        159.67        191.73        36.50 o                         
  -3   9 -11        495.77        543.84        82.22 o                         
  -2   9 -11        170.49        191.51        34.86 o                         
  -1   9 -11        218.66        236.24        34.42 o                         
   0   9 -11          6.85          4.15         6.66 o                         
   1   9 -11        480.22        534.49        24.42 o                         
   2   9 -11         51.51         59.98        13.37 o                         
   3   9 -11        458.07        567.84        49.55 o                         
   4   9 -11         47.57         59.63        26.20 o                         
  -4  10 -11        258.74        277.67        43.41 o                         
  -3  10 -11        149.86        130.45        31.46 o                         
  -2  10 -11        204.56        208.28        34.31 o                         
  -1  10 -11        236.92        232.73        35.19 o                         
   0  10 -11         11.45         10.38         7.65 o                         
   1  10 -11         41.44         37.99        14.12 o                         
   2  10 -11         21.26         25.32        18.96 o                         
  -2  11 -11        241.83        167.83        31.79 o                         
   0  11 -11         47.87         45.05        13.92 o                         
  -1 -10 -10        187.86        190.63        30.48 o                         
   0 -10 -10        494.21        481.52        31.00 o                         
   1 -10 -10        514.20        539.28        31.29 o                         
   2 -10 -10        107.11        105.93        17.65 o                         
   3 -10 -10        188.85        174.60        19.77 o                         
   4 -10 -10        191.00        202.77        18.03 o                         
  -3  -9 -10         50.53         42.99        14.02 o                         
  -2  -9 -10        481.79        500.10        39.35 o                         
  -1  -9 -10        226.31        197.94        40.72 o                         
   0  -9 -10        301.83        323.42        24.88 o                         
   1  -9 -10         77.14         81.28        15.82 o                         
   2  -9 -10         59.33         47.14        17.76 o                         
   3  -9 -10        394.35        413.54        24.28 o                         
   4  -9 -10         91.07        100.52        28.72 o                         
   5  -9 -10         32.38         37.82        22.03 o                         
  -4  -8 -10        265.33        312.61        23.97 o                         
  -3  -8 -10         55.73         72.02        18.09 o                         
  -2  -8 -10        285.61        314.20        40.56 o                         
  -1  -8 -10        392.77        413.20        26.81 o                         
   0  -8 -10        422.57        403.53        26.46 o                         
   1  -8 -10         25.37         33.69        14.84 o                         
   2  -8 -10        239.98        263.61        20.00 o                         
   3  -8 -10         20.07         13.77         8.82 o                         
   4  -8 -10         77.33         87.15        27.62 o                         
   5  -8 -10        279.65        319.88        41.44 o                         
   6  -8 -10        297.23        226.04        38.37 o                         
  -5  -7 -10         98.21        101.22        16.87 o                         
  -4  -7 -10        247.14        271.83        53.61 o                         
  -3  -7 -10       1118.81       1250.22        46.51 o                         
  -2  -7 -10        553.72        510.42        31.46 o                         
  -1  -7 -10        962.49        993.76        39.72 o                         
   0  -7 -10       1040.77       1067.28        39.72 o                         
   1  -7 -10        438.76        460.56        24.98 o                         
   2  -7 -10         92.18         93.79        13.26 o                         
   3  -7 -10          1.17         -1.96         6.44 o                         
   4  -7 -10        108.94        122.12        28.83 o                         
   5  -7 -10        461.81        438.71        43.41 o                         
   6  -7 -10       1531.48       1602.02        89.23 o                         
   7  -7 -10         89.34         52.73        24.23 o                         
  -6  -6 -10        283.63        328.91        68.24 o                         
  -5  -6 -10        288.42        289.73        23.71 o                         
  -4  -6 -10          3.47          3.28        11.57 o                         
  -3  -6 -10        508.47        507.50        28.02 o                         
  -2  -6 -10        497.70        454.11        26.92 o                         
  -1  -6 -10        313.50        295.19        21.47 o                         
   0  -6 -10        369.90        385.85        60.02 o                         
   1  -6 -10        509.44        480.59        23.81 o                         
   2  -6 -10        197.41        210.22        27.95 o                         
   3  -6 -10        514.92        522.13        43.19 o                         
   4  -6 -10          3.20         20.17        18.53 o                         
   5  -6 -10         75.49         54.81        22.80 o                         
   6  -6 -10        328.21        342.68        41.44 o                         
   7  -6 -10        157.90        158.73        34.09 o                         
  -7  -5 -10         68.63         81.34        31.24 o                         
  -6  -5 -10         30.49         46.10        13.93 o                         
  -5  -5 -10        295.48        275.78        59.58 o                         
  -4  -5 -10         35.74         27.52        19.57 o                         
  -3  -5 -10        173.64        172.16        19.31 o                         
  -2  -5 -10         69.93         60.07        12.82 o                         
  -1  -5 -10        566.62        539.01        36.39 o                         
   0  -5 -10        263.64        324.23        20.05 o                         
   1  -5 -10       1289.28       1325.89        41.32 o                         
   2  -5 -10       1384.46       1411.61        70.05 o                         
   3  -5 -10        354.82        337.31        34.20 o                         
   4  -5 -10        368.86        382.80        37.71 o                         
   5  -5 -10         33.27         33.22        17.87 o                         
   6  -5 -10         11.66          7.02        17.54 o                         
   7  -5 -10        106.22         67.09        23.24 o                         
   8  -5 -10        157.59        132.75        31.46 o                         
  -7  -4 -10        215.32        190.06        22.80 o                         
  -6  -4 -10        218.61        248.58        48.62 o                         
  -5  -4 -10        431.13        468.11        28.58 o                         
  -4  -4 -10       1268.10       1280.09        47.62 o                         
  -3  -4 -10        580.32        539.01        28.09 o                         
  -2  -4 -10        371.73        359.95        22.73 o                         
  -1  -4 -10       1075.28       1072.77        37.09 o                         
   0  -4 -10        347.22        375.93        17.96 o                         
   1  -4 -10        665.03        692.92        24.42 o                         
   2  -4 -10       2778.72       2773.67       106.88 o                         
   3  -4 -10         59.10         46.15        16.33 o                         
   4  -4 -10        805.44        806.27        51.52 o                         
   5  -4 -10       1316.63       1333.78        70.27 o                         
   6  -4 -10        110.91         97.13        25.54 o                         
   8  -4 -10        226.34        220.23        35.85 o                         
  -7  -3 -10        428.08        455.38        30.97 o                         
  -6  -3 -10        663.99        683.16        35.42 o                         
  -5  -3 -10        389.79        398.30        34.75 o                         
  -4  -3 -10         74.63         86.49        15.50 o                         
  -3  -3 -10       1039.56       1046.47        39.92 o                         
  -2  -3 -10        136.73        145.04        16.24 o                         
  -1  -3 -10        119.46        104.27        12.04 o                         
   0  -3 -10         48.98         49.01         8.34 o                         
   1  -3 -10       1018.79        995.15        51.19 o                         
   2  -3 -10        171.60        179.60        33.05 o                         
   3  -3 -10        119.72        159.28        25.43 o                         
   4  -3 -10         38.32         46.37        18.20 o                         
   5  -3 -10        197.90        229.33        29.49 o                         
   6  -3 -10         28.02         32.78        18.86 o                         
   7  -3 -10        447.17        431.25        41.00 o                         
   8  -3 -10        192.18        175.51        33.00 o                         
  -8  -2 -10         34.20         10.74        16.99 o                         
  -7  -2 -10        428.44        452.19        31.61 o                         
  -6  -2 -10         18.15         19.08        12.90 o                         
  -5  -2 -10        605.04        613.56        48.07 o                         
  -4  -2 -10        323.70        342.57        43.03 o                         
  -3  -2 -10        123.21        129.69        13.12 o                         
  -2  -2 -10         43.89         36.87         9.13 o                         
  -1  -2 -10       1309.00       1219.85        45.85 o                         
   0  -2 -10        546.15        532.11        24.41 o                         
   1  -2 -10       2849.03       2850.18       105.79 o                         
   2  -2 -10        126.71        147.06        15.77 o                         
   3  -2 -10        528.12        511.96        26.24 o                         
   4  -2 -10          7.77          9.54        14.03 o                         
   5  -2 -10         32.28         31.46        14.58 o                         
   6  -2 -10        525.00        502.29        40.89 o                         
   7  -2 -10        356.59        329.93        31.08 o                         
   8  -2 -10         63.15         66.05        11.18 o                         
  -8  -1 -10        430.89        412.84        42.10 o                         
  -7  -1 -10        184.41        149.42        27.95 o                         
  -6  -1 -10        216.12        208.39        31.35 o                         
  -5  -1 -10        979.70        967.64        55.36 o                         
  -4  -1 -10        174.56        183.73        19.30 o                         
  -3  -1 -10        122.52        114.34        20.17 o                         
  -2  -1 -10        844.73        794.22        31.23 o                         
  -1  -1 -10       4105.04       4010.04       121.13 o                         
   0  -1 -10       1478.33       1537.33        68.95 o                         
   1  -1 -10       5895.46       5591.75       139.00 o                         
   2  -1 -10       1448.12       1432.11        62.48 o                         
   3  -1 -10       4199.91       4122.42        94.31 o                         
   4  -1 -10        125.56        129.80         9.99 o                         
   5  -1 -10          4.94          8.15        11.07 o                         
   6  -1 -10         13.66         15.24        16.00 o                         
   7  -1 -10       1109.14       1122.39        37.82 o                         
   8  -1 -10        114.98        133.83        12.57 o                         
  -8   0 -10        113.82        147.77        29.38 o                         
  -7   0 -10        889.87        934.75        59.85 o                         
  -6   0 -10         49.79         38.04        19.40 o                         
  -5   0 -10        726.08        829.71        60.84 o                         
  -4   0 -10        108.57         96.58        21.38 o                         
  -3   0 -10        104.05        108.18        14.03 o                         
  -2   0 -10        236.05        216.92        15.69 o                         
  -1   0 -10       1065.69       1023.52        34.12 o                         
   0   0 -10        286.02        289.84        14.00 o                         
   1   0 -10       3284.58       3226.49        64.61 o                         
   2   0 -10        849.39        863.34        24.07 o                         
   3   0 -10       1503.58       1434.86        35.30 o                         
   4   0 -10        392.46        372.64        18.53 o                         
   5   0 -10         86.29         99.26        11.76 o                         
   6   0 -10        654.39        691.68        27.52 o                         
   7   0 -10        440.44        432.61        23.98 o                         
   8   0 -10          7.89         -8.99        10.67 o                         
  -8   1 -10        171.30        218.59        54.26 o                         
  -7   1 -10        224.80        230.65        35.74 o                         
  -6   1 -10        209.03        201.38        32.45 o                         
  -5   1 -10        219.96        172.11        29.16 o                         
  -4   1 -10        370.43        386.96        22.49 o                         
  -3   1 -10       1129.21       1186.49        39.59 o                         
  -2   1 -10         83.91         85.80        11.53 o                         
  -1   1 -10       1182.49       1244.94        31.58 o                         
   0   1 -10       1765.08       1906.15        42.48 o                         
   1   1 -10       2569.41       2571.32        53.37 o                         
   2   1 -10         65.37         87.63         9.22 o                         
   3   1 -10       2882.84       2930.23        62.79 o                         
   4   1 -10         18.13         22.98         8.43 o                         
   5   1 -10        532.37        549.17        63.14 o                         
   6   1 -10         82.23        106.98        13.64 o                         
   7   1 -10         10.93         18.65         9.93 o                         
   8   1 -10        250.99        265.07        29.71 o                         
  -8   2 -10         30.40         33.33        22.14 o                         
  -7   2 -10        135.91        108.64        27.84 o                         
  -6   2 -10       1056.11       1059.39        64.57 o                         
  -5   2 -10        673.18        636.23        30.77 o                         
  -4   2 -10        160.56        148.51        15.14 o                         
  -3   2 -10       1522.33       1427.34        43.81 o                         
  -2   2 -10       1131.74       1177.39        38.23 o                         
  -1   2 -10       2020.73       2176.33        49.35 o                         
   0   2 -10       8567.07       8672.45       155.65 o                         
   1   2 -10        197.65        208.42        12.27 o                         
   2   2 -10        975.80       1027.04        27.65 o                         
   3   2 -10       1612.95       1635.92        39.58 o                         
   4   2 -10        445.88        438.26        21.00 o                         
   5   2 -10        173.19        187.61        19.79 o                         
   6   2 -10       1610.89       1549.58        46.83 o                         
   7   2 -10        111.72         96.94        16.14 o                         
   8   2 -10         70.60         73.85        12.44 o                         
  -8   3 -10        227.28        291.60        44.18 o                         
  -7   3 -10        143.81        161.25        34.53 o                         
  -6   3 -10        595.43        646.11        50.65 o                         
  -5   3 -10        245.34        274.93        32.56 o                         
  -4   3 -10        301.81        277.55        17.91 o                         
  -3   3 -10       1558.00       1501.28        69.34 o                         
  -2   3 -10       1126.25       1129.45        30.18 o                         
  -1   3 -10        471.18        445.24        19.06 o                         
   0   3 -10        579.93        507.58        17.67 o                         
   1   3 -10       2361.70       2357.41        50.95 o                         
   2   3 -10        543.75        547.14        21.60 o                         
   3   3 -10        394.02        402.31        17.58 o                         
   4   3 -10         45.69         49.30        10.69 o                         
   5   3 -10        232.90        226.03        17.80 o                         
   6   3 -10        117.06        134.62        18.53 o                         
   7   3 -10        352.97        348.90        24.06 o                         
   8   3 -10         39.22         14.30        11.22 o                         
  -8   4 -10         50.29         67.31        30.48 o                         
  -7   4 -10        432.13        519.72        50.43 o                         
  -6   4 -10       1047.38       1000.63        66.98 o                         
  -5   4 -10        385.40        396.83        39.57 o                         
  -4   4 -10        452.41        491.55        40.78 o                         
  -3   4 -10        266.87        282.83        30.15 o                         
  -2   4 -10         90.43         82.24         7.70 o                         
  -1   4 -10         80.42         83.94         9.74 o                         
   0   4 -10        540.06        543.01        18.70 o                         
   1   4 -10        653.53        672.96        22.03 o                         
   2   4 -10       1125.90       1114.58        30.39 o                         
   3   4 -10        557.04        528.44        20.97 o                         
   4   4 -10        461.82        455.59        28.72 o                         
   5   4 -10        367.35        399.35        25.76 o                         
   6   4 -10        128.34        140.65        16.99 o                         
   7   4 -10        106.42        131.86        17.75 o                         
  -8   5 -10        187.64        142.73        35.74 o                         
  -7   5 -10         88.60        105.57        30.58 o                         
  -6   5 -10       1736.32       1681.50        88.57 o                         
  -5   5 -10         86.41        101.73        25.87 o                         
  -4   5 -10       1608.44       1533.95        79.26 o                         
  -3   5 -10         14.46         23.46        16.00 o                         
  -2   5 -10        717.32        780.51        49.11 o                         
  -1   5 -10        164.57        191.31        12.24 o                         
   0   5 -10        268.26        260.57        14.63 o                         
   1   5 -10       2038.64       2054.04        56.49 o                         
   2   5 -10       2286.13       2305.36        86.82 o                         
   3   5 -10       1316.04       1371.38        55.25 o                         
   4   5 -10        653.61        661.86        28.27 o                         
   5   5 -10        769.20        754.13        34.81 o                         
   6   5 -10         59.66         60.40        31.13 o                         
   7   5 -10        197.86        116.97        35.08 o                         
  -7   6 -10          9.92        -18.20        18.20 o                         
  -6   6 -10        894.63        974.65        68.73 o                         
  -5   6 -10        363.02        408.56        44.40 o                         
  -4   6 -10       1054.61       1054.46        65.44 o                         
  -3   6 -10        881.17        863.72        56.46 o                         
  -2   6 -10       2066.22       2189.05        94.28 o                         
  -1   6 -10         37.63         32.34         6.15 o                         
   0   6 -10         85.26         82.47        10.63 o                         
   1   6 -10        343.49        336.39        16.87 o                         
   2   6 -10        182.30        206.64        15.45 o                         
   3   6 -10        505.07        502.72        31.46 o                         
   4   6 -10        232.72        214.14        31.63 o                         
   5   6 -10        378.37        392.23        49.11 o                         
   6   6 -10         18.73         32.01        29.38 o                         
  -7   7 -10        132.12        126.61        33.22 o                         
  -6   7 -10        174.15        148.76        33.87 o                         
  -4   7 -10       1228.09       1210.12        71.69 o                         
  -3   7 -10        126.92        140.76        28.50 o                         
  -2   7 -10        459.54        437.06        39.90 o                         
  -1   7 -10        121.37        137.34        18.69 o                         
   0   7 -10        563.94        554.37        19.59 o                         
   1   7 -10         33.76         40.65         9.16 o                         
   2   7 -10        139.32        161.40        13.91 o                         
   3   7 -10         16.63         18.86        20.50 o                         
   4   7 -10        308.44        258.82        41.00 o                         
   5   7 -10        313.71        338.19        47.58 o                         
   6   7 -10        303.25        248.62        45.60 o                         
  -7   8 -10         63.45         86.93        31.57 o                         
  -6   8 -10         70.50         52.29        28.50 o                         
  -5   8 -10        318.42        303.11        44.51 o                         
  -4   8 -10        471.11        469.62        47.47 o                         
  -3   8 -10        243.22        291.05        42.10 o                         
  -2   8 -10        359.95        358.14        40.01 o                         
  -1   8 -10        128.59        122.55         9.68 o                         
   0   8 -10         11.58          0.31         6.43 o                         
   1   8 -10        492.24        495.27        23.54 o                         
   2   8 -10        808.23        869.21        34.54 o                         
   3   8 -10        289.01        315.82        19.94 o                         
   4   8 -10        840.83        856.04        64.79 o                         
   5   8 -10         10.78         20.50        25.87 o                         
  -6   9 -10        189.65        137.25        37.05 o                         
  -5   9 -10        139.02        148.21        34.42 o                         
  -4   9 -10        256.23        222.75        36.83 o                         
  -3   9 -10        165.24        172.44        34.53 o                         
  -2   9 -10         39.24         10.96        18.64 o                         
  -1   9 -10        148.82        127.93        27.30 o                         
   0   9 -10         73.41         80.46         9.97 o                         
   1   9 -10        437.62        416.95        22.14 o                         
   2   9 -10        163.70        202.91        32.01 o                         
   3   9 -10         22.82         36.39        23.68 o                         
   4   9 -10        366.16        343.34        52.95 o                         
  -5  10 -10        190.76        143.06        33.87 o                         
  -4  10 -10        239.38        232.95        41.11 o                         
  -3  10 -10        461.61        424.35        46.81 o                         
  -2  10 -10        174.29        191.51        34.86 o                         
  -1  10 -10        201.95        252.46        36.61 o                         
   0  10 -10        112.39        113.39        11.52 o                         
   1  10 -10         81.75         66.07        14.74 o                         
   2  10 -10         83.42         73.67        22.03 o                         
   3  10 -10        123.95        121.02        28.50 o                         
   0  11 -10        160.81        149.63        20.39 o                         
   1  11 -10        130.60        134.07        23.35 o                         
   1 -11  -9        138.24        130.40        30.80 o                         
   2 -11  -9         20.89         25.59        20.61 o                         
  -2 -10  -9         75.93         74.85        17.76 o                         
  -1 -10  -9        563.38        584.87        34.76 o                         
   0 -10  -9        196.70        276.71        33.82 o                         
   1 -10  -9        888.29        927.86        41.43 o                         
   2 -10  -9        558.04        603.30        38.53 o                         
   3 -10  -9        112.24        156.32        35.08 o                         
   4 -10  -9         84.60         83.47        14.03 o                         
   5 -10  -9        376.86        401.77        48.45 o                         
  -4  -9  -9         60.00         61.93        14.41 o                         
  -3  -9  -9         54.77         55.04        13.71 o                         
  -2  -9  -9         92.85         79.90        15.79 o                         
  -1  -9  -9        210.52        200.72        21.44 o                         
   0  -9  -9        168.19        177.67        20.93 o                         
   1  -9  -9        467.41        512.05        28.62 o                         
   2  -9  -9        108.83         95.15        26.42 o                         
   3  -9  -9        172.30        189.84        18.43 o                         
   4  -9  -9         33.17         37.43         9.75 o                         
   5  -9  -9         81.03         78.49        25.32 o                         
   6  -9  -9        254.58        318.78        49.44 o                         
  -5  -8  -9        127.26        169.81        37.05 o                         
  -4  -8  -9         15.39          8.08        10.34 o                         
  -3  -8  -9        445.98        446.49        34.31 o                         
  -2  -8  -9        121.15        126.66        17.21 o                         
  -1  -8  -9        274.83        303.67        22.50 o                         
   0  -8  -9        195.69        170.00        19.08 o                         
   1  -8  -9        786.35        768.16        35.73 o                         
   2  -8  -9         86.03        114.25        15.69 o                         
   3  -8  -9        375.91        412.72        21.83 o                         
   4  -8  -9        523.41        535.29        81.89 o                         
   5  -8  -9         76.86         66.76        25.76 o                         
   6  -8  -9        582.50        567.41        52.62 o                         
   7  -8  -9          2.73        -18.86        18.86 o                         
  -5  -7  -9        403.44        449.03        27.02 o                         
  -4  -7  -9        429.62        457.72        27.00 o                         
  -3  -7  -9        428.43        502.32        27.44 o                         
  -2  -7  -9       1291.58       1301.35        47.14 o                         
  -1  -7  -9        389.49        409.10        24.94 o                         
   0  -7  -9        299.09        287.68        21.11 o                         
   1  -7  -9        267.99        256.82        18.90 o                         
   2  -7  -9        395.55        425.27        22.41 o                         
   3  -7  -9        129.54        114.01        12.94 o                         
   4  -7  -9        597.44        585.27        46.92 o                         
   6  -7  -9        540.00        547.34        51.41 o                         
   7  -7  -9        618.97        581.33        53.93 o                         
  -6  -6  -9        474.87        519.39        29.62 o                         
  -5  -6  -9        124.26        118.22        31.41 o                         
  -4  -6  -9       1010.57       1089.89        41.93 o                         
  -3  -6  -9         34.75         22.50        10.62 o                         
  -2  -6  -9        609.28        646.38        30.06 o                         
  -1  -6  -9        354.99        355.09        22.52 o                         
   0  -6  -9        408.21        462.15        24.61 o                         
   1  -6  -9        690.69        725.49        29.30 o                         
   2  -6  -9        816.30        825.65        29.99 o                         
   3  -6  -9        115.94        134.84        26.86 o                         
   4  -6  -9         16.85          7.34        15.57 o                         
   5  -6  -9         15.98          4.38        16.22 o                         
   6  -6  -9         26.96         14.91        21.81 o                         
   7  -6  -9        336.26        362.52        41.66 o                         
   8  -6  -9         56.59         16.66        22.91 o                         
  -7  -5  -9         35.10         40.73        20.39 o                         
  -6  -5  -9        146.56        125.71        17.33 o                         
  -5  -5  -9        345.17        321.82        24.40 o                         
  -4  -5  -9         69.09         84.53        19.57 o                         
  -3  -5  -9        147.48        150.28        17.54 o                         
  -2  -5  -9        248.96        239.19        20.12 o                         
  -1  -5  -9         94.33         95.01        13.78 o                         
   0  -5  -9       2197.37       2231.97        61.06 o                         
   1  -5  -9        507.28        530.64        23.10 o                         
   2  -5  -9       2815.61       2920.50        71.88 o                         
   3  -5  -9         68.17         60.95        17.98 o                         
   4  -5  -9        316.55        285.35        32.23 o                         
   5  -5  -9         87.51        101.18        25.32 o                         
   6  -5  -9        383.14        362.08        37.93 o                         
   7  -5  -9         64.66         86.16        27.73 o                         
   8  -5  -9        137.72        124.86        33.54 o                         
  -7  -4  -9         12.98         23.61        27.84 o                         
  -6  -4  -9        416.24        444.99        27.87 o                         
  -5  -4  -9        433.23        451.90        27.49 o                         
  -4  -4  -9        512.47        547.05        28.79 o                         
  -3  -4  -9       1924.44       1896.98        58.69 o                         
  -2  -4  -9        683.61        679.68        29.02 o                         
  -1  -4  -9         43.63         50.49         9.73 o                         
   0  -4  -9       1386.95       1417.29        60.79 o                         
   1  -4  -9       1788.67       1801.70        41.16 o                         
   2  -4  -9       1265.20       1315.47        61.28 o                         
   3  -4  -9       2234.03       2259.32        92.85 o                         
   4  -4  -9         70.91         68.62        20.72 o                         
   5  -4  -9        744.41        762.75        50.76 o                         
   6  -4  -9        437.14        406.48        38.15 o                         
   7  -4  -9        152.71        139.33        30.15 o                         
   8  -4  -9          2.38         -8.00        17.10 o                         
  -8  -3  -9        144.72        141.29        37.27 o                         
  -7  -3  -9        125.66        136.04        19.72 o                         
  -6  -3  -9        408.07        428.75        50.48 o                         
  -5  -3  -9        891.20        920.36        38.99 o                         
  -4  -3  -9       1269.17       1280.39        48.79 o                         
  -3  -3  -9        130.98        150.23        16.07 o                         
  -2  -3  -9         57.80         74.84         9.80 o                         
  -1  -3  -9       1602.89       1774.34        42.22 o                         
   0  -3  -9        823.87        976.35        31.68 o                         
   1  -3  -9        687.69        641.95        38.15 o                         
   2  -3  -9         91.02        104.24        16.50 o                         
   3  -3  -9       2858.98       2838.90        76.04 o                         
   4  -3  -9         29.48         22.25        14.58 o                         
   5  -3  -9        282.19        307.93        31.79 o                         
   6  -3  -9        188.47        230.54        30.26 o                         
   7  -3  -9        146.37        152.38        29.27 o                         
   8  -3  -9          4.62         25.10        21.27 o                         
   9  -3  -9         43.70         16.52        10.31 o                         
  -8  -2  -9        232.25        250.37        52.07 o                         
  -7  -2  -9         48.97         47.53        14.71 o                         
  -6  -2  -9        398.89        404.82        27.47 o                         
  -5  -2  -9         16.13         18.42        15.84 o                         
  -4  -2  -9       2281.59       2245.99        66.69 o                         
  -3  -2  -9        542.54        562.12        21.88 o                         
  -2  -2  -9        445.42        446.21        22.26 o                         
  -1  -2  -9        961.42        843.10        25.13 o                         
   0  -2  -9        207.56        218.26        15.37 o                         
   1  -2  -9          8.46         10.07         6.89 o                         
   2  -2  -9       3754.74       3764.48        94.01 o                         
   3  -2  -9        558.49        608.51        39.57 o                         
   4  -2  -9        311.26        301.13        28.94 o                         
   5  -2  -9        378.33        375.13        33.65 o                         
   6  -2  -9         40.58         42.81         7.04 o                         
   7  -2  -9        597.92        576.01        24.21 o                         
   8  -2  -9        727.90        714.70        22.25 o                         
   9  -2  -9        142.32        121.87        16.63 o                         
  -8  -1  -9        129.57        149.09        27.95 o                         
  -7  -1  -9        409.95        472.58        39.57 o                         
  -6  -1  -9        937.14        939.25        55.03 o                         
  -5  -1  -9         92.77         99.45        16.48 o                         
  -4  -1  -9       1971.73       1938.56        47.85 o                         
  -3  -1  -9       2505.48       2509.39        69.80 o                         
  -2  -1  -9        378.56        388.42        20.14 o                         
  -1  -1  -9        159.82        144.36        13.71 o                         
   0  -1  -9       2153.58       2202.69        57.71 o                         
   1  -1  -9        141.00        151.41        13.94 o                         
   2  -1  -9       4673.68       4594.08        86.92 o                         
   3  -1  -9        976.67        979.62        33.40 o                         
   4  -1  -9        610.00        561.49        23.68 o                         
   5  -1  -9        196.32        205.25        13.87 o                         
   6  -1  -9       1201.21       1259.21        38.47 o                         
   7  -1  -9        449.96        463.57        22.47 o                         
   8  -1  -9        861.67        877.92        27.63 o                         
   9  -1  -9         63.31         70.06        19.24 o                         
  -8   0  -9          5.90         10.52        16.22 o                         
  -7   0  -9        554.47        559.84        46.48 o                         
  -6   0  -9        915.02        952.84        57.00 o                         
  -5   0  -9         69.00         69.24        13.59 o                         
  -4   0  -9       2215.49       2184.96        75.75 o                         
  -3   0  -9        278.10        327.82        19.06 o                         
  -2   0  -9        953.99        955.75        32.14 o                         
   0   0  -9        853.35        841.41        23.34 o                         
   1   0  -9         15.25         13.04         5.96 o                         
   2   0  -9       4301.37       4108.69       137.94 o                         
   3   0  -9        447.74        453.23        21.64 o                         
   4   0  -9         84.85         72.96         8.98 o                         
   5   0  -9        314.01        282.83        21.38 o                         
   6   0  -9        523.89        531.76        23.94 o                         
   7   0  -9          5.42         -4.85         8.54 o                         
   8   0  -9          4.33         -8.58         8.58 o                         
   9   0  -9         11.47        -12.28        17.65 o                         
  -8   1  -9        154.97        152.27        30.69 o                         
  -7   1  -9        178.39        203.46        33.76 o                         
  -6   1  -9        502.51        500.86        42.10 o                         
  -5   1  -9        444.14        415.57        24.23 o                         
  -4   1  -9       1187.71       1226.04        41.03 o                         
  -3   1  -9        599.57        589.98        29.05 o                         
  -2   1  -9        464.78        501.04        21.37 o                         
  -1   1  -9        610.02        641.93        20.31 o                         
   0   1  -9       1409.18       1458.15        33.96 o                         
   1   1  -9        366.99        354.39        17.10 o                         
   2   1  -9       2517.93       2461.61        50.53 o                         
   3   1  -9        462.05        478.40        17.60 o                         
   4   1  -9       1633.26       1545.17        37.56 o                         
   5   1  -9        248.75        253.91        16.54 o                         
   6   1  -9       1144.77       1118.04        37.65 o                         
   7   1  -9        150.08        143.69        13.41 o                         
   8   1  -9         10.86        -12.28        12.28 o                         
  -8   2  -9        206.60        225.71        57.11 o                         
  -7   2  -9        631.57        644.03        52.73 o                         
  -6   2  -9        329.58        378.42        37.60 o                         
  -5   2  -9       1097.09       1025.74        60.18 o                         
  -4   2  -9       1645.31       1598.29        48.76 o                         
  -3   2  -9         85.51        100.05        12.52 o                         
  -2   2  -9       2731.24       2681.09        56.25 o                         
  -1   2  -9        720.65        839.91        23.67 o                         
   0   2  -9        486.58        494.64        16.98 o                         
   1   2  -9        497.45        523.01        18.56 o                         
   2   2  -9        777.37        766.44        23.04 o                         
   3   2  -9         60.86         73.08         8.90 o                         
   4   2  -9       2286.72       2238.34        59.17 o                         
   5   2  -9       1419.44       1439.10        42.31 o                         
   6   2  -9        372.78        391.30        21.13 o                         
   7   2  -9        477.24        517.00        40.18 o                         
   8   2  -9        171.29        214.42        24.77 o                         
  -8   3  -9         59.19         75.09        28.17 o                         
  -7   3  -9        162.24        205.10        36.18 o                         
  -6   3  -9       1015.11       1008.86        63.36 o                         
  -5   3  -9        550.45        516.87        43.30 o                         
  -4   3  -9        946.18        919.84        54.92 o                         
  -3   3  -9        181.02        206.59        11.80 o                         
  -2   3  -9       2504.40       2390.15        60.11 o                         
  -1   3  -9        289.44        306.04        14.17 o                         
   0   3  -9       2104.02       2356.57        49.63 o                         
   1   3  -9       1563.50       1565.62        35.90 o                         
   2   3  -9        401.98        425.95        16.86 o                         
   3   3  -9        134.57        140.82        11.74 o                         
   4   3  -9        368.16        389.72        20.69 o                         
   5   3  -9        252.78        247.38        16.15 o                         
   6   3  -9         64.34         69.94        14.36 o                         
   7   3  -9        340.21        338.00        16.76 o                         
   8   3  -9         74.45         67.36        11.06 o                         
  -8   4  -9        100.48        106.44        32.67 o                         
  -7   4  -9        748.23        839.05        85.40 o                         
  -6   4  -9       1589.65       1658.04        85.18 o                         
  -5   4  -9        274.25        291.71        33.54 o                         
  -4   4  -9        145.07        153.80        26.97 o                         
  -3   4  -9         50.51         39.89        12.53 o                         
  -2   4  -9       1873.72       1904.16        56.82 o                         
  -1   4  -9        664.89        661.70        19.51 o                         
   0   4  -9        437.21        401.86        18.45 o                         
   1   4  -9        235.19        202.83        14.60 o                         
   2   4  -9         66.62         74.94        11.28 o                         
   3   4  -9        543.25        532.84        19.98 o                         
   4   4  -9        572.53        602.41        50.81 o                         
   5   4  -9        226.66        211.46        18.96 o                         
   6   4  -9        594.68        601.36        19.80 o                         
   7   4  -9        147.89        173.34        55.14 o                         
   8   4  -9         35.37         44.40        29.93 o                         
  -8   5  -9        867.87       1018.72        70.71 o                         
  -7   5  -9          2.32        -17.54        17.54 o                         
  -6   5  -9        232.21        233.50        38.37 o                         
  -5   5  -9       1487.18       1421.69        77.39 o                         
  -4   5  -9        194.92        164.87        28.17 o                         
  -3   5  -9       1698.17       1838.81        83.20 o                         
  -2   5  -9        417.27        409.00        34.64 o                         
  -1   5  -9        117.12        111.46         9.63 o                         
   0   5  -9        175.91        144.65        11.34 o                         
   1   5  -9       1701.45       1648.76        39.30 o                         
   2   5  -9        581.99        541.78        20.96 o                         
   3   5  -9       1907.66       1938.91        46.46 o                         
   4   5  -9        925.91        958.77        55.80 o                         
   5   5  -9        126.98        126.87        12.58 o                         
   7   5  -9         56.13         73.01        33.22 o                         
  -8   6  -9        109.89        154.24        34.86 o                         
  -7   6  -9        696.72        709.15        60.07 o                         
  -5   6  -9        888.00        924.23        61.06 o                         
  -4   6  -9         50.78         32.01        20.83 o                         
  -3   6  -9        837.86        806.27        53.39 o                         
  -2   6  -9         23.45         27.62        16.99 o                         
  -1   6  -9       1178.21       1158.06        27.23 o                         
   0   6  -9         81.35        115.81         9.95 o                         
   1   6  -9        575.61        527.19        19.83 o                         
   2   6  -9        358.93        346.36        18.11 o                         
   3   6  -9         86.73        102.52        13.29 o                         
   4   6  -9        811.23        792.38        28.30 o                         
   5   6  -9         72.21         86.16        29.49 o                         
   6   6  -9        155.08        150.95        37.93 o                         
   7   6  -9          6.73        -10.52        25.87 o                         
  -7   7  -9         94.51         97.78        31.79 o                         
  -6   7  -9         32.09         31.13        19.73 o                         
  -5   7  -9        798.41        818.55        59.96 o                         
  -4   7  -9        278.53        252.90        37.71 o                         
  -3   7  -9       3324.70       3374.73       133.74 o                         
  -2   7  -9        243.95        252.35        32.78 o                         
  -1   7  -9       2169.51       2199.14        67.52 o                         
   0   7  -9          5.80          1.76         7.67 o                         
   1   7  -9        318.71        337.90        17.14 o                         
   2   7  -9        145.70        148.48        13.53 o                         
   3   7  -9        338.07        332.81        35.02 o                         
   4   7  -9         35.24         43.74        24.01 o                         
   6   7  -9        125.98        174.52        39.57 o                         
  -7   8  -9        159.76        151.39        36.94 o                         
  -6   8  -9        109.93         91.75        32.01 o                         
  -5   8  -9         52.48         54.48        22.80 o                         
  -4   8  -9        257.50        236.67        39.24 o                         
  -2   8  -9        546.33        537.92        45.16 o                         
  -1   8  -9       1331.16       1319.49        30.21 o                         
   0   8  -9        342.80        332.74        16.60 o                         
   1   8  -9        142.30        161.74        13.51 o                         
   2   8  -9        181.48        183.49        17.25 o                         
   3   8  -9        275.70        287.43        37.27 o                         
   4   8  -9        369.28        442.00        48.12 o                         
   5   8  -9        443.97        401.33        52.29 o                         
  -6   9  -9         46.58         46.26        22.58 o                         
  -5   9  -9         39.01          9.32        19.29 o                         
  -4   9  -9         69.37         94.28        30.58 o                         
  -2   9  -9        349.47        369.76        39.79 o                         
  -1   9  -9         76.91         86.51        12.20 o                         
   0   9  -9        243.73        264.85        14.64 o                         
   1   9  -9        128.49        118.23        14.10 o                         
   2   9  -9        486.58        518.51        41.77 o                         
   3   9  -9        188.41        215.41        36.07 o                         
  -4  10  -9        224.44        170.02        34.75 o                         
  -2  10  -9        355.46        371.73        40.67 o                         
  -1  10  -9         24.59         43.52        18.53 o                         
   0  10  -9        154.57        186.28        15.81 o                         
   1  10  -9        249.06        239.87        21.01 o                         
   2  10  -9        711.57        712.11        49.00 o                         
   3  10  -9          9.45        -15.13        17.76 o                         
   0  11  -9         18.12          9.21        11.62 o                         
   1  11  -9        249.57        312.53        31.35 o                         
   0 -11  -8        338.98        334.79        37.60 o                         
   1 -11  -8          3.27         -9.49        13.65 o                         
   2 -11  -8        594.31        585.66        33.38 o                         
   3 -11  -8         48.19         41.32        13.05 o                         
  -3 -10  -8        330.59        355.01        25.05 o                         
  -2 -10  -8        172.92        152.44        29.71 o                         
  -1 -10  -8         96.23         92.78        16.96 o                         
   0 -10  -8        749.44        775.92        52.67 o                         
   1 -10  -8         61.14         87.66        16.23 o                         
   2 -10  -8        724.12        811.10        49.44 o                         
   3 -10  -8        126.23        155.97        22.69 o                         
   4 -10  -8         48.46         54.11        12.42 o                         
   5 -10  -8         81.28         95.74        13.41 o                         
  -4  -9  -8        319.54        323.28        48.12 o                         
  -3  -9  -8         20.50         25.16        11.49 o                         
  -2  -9  -8        125.52        128.88        17.63 o                         
  -1  -9  -8        115.95        121.87        28.67 o                         
   0  -9  -8        286.41        298.10        23.17 o                         
   1  -9  -8         34.19         29.36        12.06 o                         
   2  -9  -8       1039.66       1073.28        46.97 o                         
   3  -9  -8         15.59         13.55         9.39 o                         
   4  -9  -8        299.82        323.42        20.15 o                         
   5  -9  -8         19.49         19.31        13.21 o                         
   6  -9  -8          0.99         20.61        22.25 o                         
  -5  -8  -8        165.62        182.33        29.93 o                         
  -4  -8  -8        162.52        187.69        46.59 o                         
  -3  -8  -8         21.74         25.13        10.94 o                         
  -2  -8  -8        265.30        276.83        21.87 o                         
  -1  -8  -8         33.87         74.00        22.14 o                         
   0  -8  -8        173.54        163.23        18.10 o                         
   1  -8  -8        378.06        361.46        24.33 o                         
   2  -8  -8        641.77        659.61        29.71 o                         
   3  -8  -8        412.84        440.35        22.93 o                         
   4  -8  -8       1900.19       1858.08        68.02 o                         
   5  -8  -8        570.64        536.60        48.89 o                         
   6  -8  -8        325.88        316.26        46.04 o                         
   7  -8  -8          1.60        -18.86        18.86 o                         
  -6  -7  -8        134.82        130.89        17.76 o                         
  -5  -7  -8         31.47         42.46        11.38 o                         
  -4  -7  -8        583.95        606.21        36.61 o                         
  -3  -7  -8        521.72        497.25        47.25 o                         
  -2  -7  -8        471.04        484.09        37.16 o                         
  -1  -7  -8         37.21         43.68        11.81 o                         
   0  -7  -8       1223.36       1161.12        43.48 o                         
   1  -7  -8        324.15        353.85        21.23 o                         
   2  -7  -8       4423.49       4308.96       106.55 o                         
   3  -7  -8         45.15         56.55        10.52 o                         
   4  -7  -8        674.55        591.85        48.56 o                         
   5  -7  -8       1104.68       1178.00        71.14 o                         
   6  -7  -8          4.52          4.82        18.31 o                         
   7  -7  -8        126.93        121.46        31.68 o                         
   8  -7  -8         61.88         72.46        30.37 o                         
  -6  -6  -8         32.03         37.50        13.10 o                         
  -5  -6  -8        409.61        442.30        25.31 o                         
  -4  -6  -8         48.14         38.44        19.79 o                         
  -3  -6  -8        839.93        844.47        39.74 o                         
  -2  -6  -8        326.10        324.86        22.09 o                         
  -1  -6  -8        203.45        210.66        18.01 o                         
   0  -6  -8        366.82        391.99        21.62 o                         
   1  -6  -8        107.29         98.39        12.90 o                         
   2  -6  -8        215.41        219.97        22.42 o                         
   3  -6  -8        925.95        947.77        35.74 o                         
   4  -6  -8         45.17         55.36        21.27 o                         
   5  -6  -8        514.84        510.51        45.27 o                         
   6  -6  -8         95.57         63.91        22.91 o                         
   7  -6  -8         60.53        119.60        30.58 o                         
   8  -6  -8          3.84        -18.31        18.31 o                         
  -7  -5  -8        185.87        175.72        41.22 o                         
  -6  -5  -8        324.70        327.20        24.87 o                         
  -5  -5  -8        405.07        434.13        25.23 o                         
  -4  -5  -8        355.49        356.73        22.36 o                         
  -3  -5  -8        275.49        280.06        20.16 o                         
  -2  -5  -8       1213.60       1256.06        60.51 o                         
  -1  -5  -8        815.28        776.12        32.78 o                         
   0  -5  -8        370.44        367.45        17.38 o                         
   1  -5  -8       2740.72       2737.38        69.39 o                         
   2  -5  -8       1067.13       1041.70        33.81 o                         
   3  -5  -8       2195.22       2054.98        87.70 o                         
   4  -5  -8        274.01        221.66        29.49 o                         
   5  -5  -8         33.96         18.09        17.21 o                         
   6  -5  -8        307.47        325.03        38.70 o                         
   8  -5  -8        180.26        209.27        39.14 o                         
  -7  -4  -8        436.02        460.69        28.19 o                         
  -6  -4  -8        123.15        136.45        18.64 o                         
  -5  -4  -8       1104.80       1072.32        41.40 o                         
  -4  -4  -8        123.21        125.65        15.74 o                         
  -3  -4  -8        895.51        873.20        33.71 o                         
  -2  -4  -8        255.24        223.11        17.23 o                         
  -1  -4  -8       3065.61       3039.19        64.43 o                         
   0  -4  -8        185.46        216.08        12.70 o                         
   1  -4  -8       3583.99       3555.35        85.10 o                         
   2  -4  -8       1013.28        860.96        33.75 o                         
   3  -4  -8        268.00        264.52        33.38 o                         
   4  -4  -8       1333.30       1219.44        63.80 o                         
   5  -4  -8        120.65        121.02        26.09 o                         
   6  -4  -8        130.65        145.58        29.49 o                         
   7  -4  -8        118.75         83.31        23.24 o                         
   8  -4  -8        568.48        636.25        52.84 o                         
   9  -4  -8         35.71         26.20        23.46 o                         
  -8  -3  -8        171.29        141.28        20.43 o                         
  -7  -3  -8        286.65        270.02        39.85 o                         
  -6  -3  -8         16.34         13.27        10.50 o                         
  -5  -3  -8        201.87        195.80        18.88 o                         
  -4  -3  -8        227.98        284.88        20.51 o                         
  -3  -3  -8        212.54        209.55        14.17 o                         
  -2  -3  -8        148.22        147.56        11.51 o                         
  -1  -3  -8        483.79        583.96        19.90 o                         
   0  -3  -8        121.13        130.92        10.71 o                         
   1  -3  -8       1292.53       1348.94        31.87 o                         
   2  -3  -8       3028.48       3046.63       107.32 o                         
   3  -3  -8        699.19        710.09        31.24 o                         
   4  -3  -8        383.86        334.60        31.02 o                         
   5  -3  -8        460.09        490.12        37.38 o                         
   6  -3  -8          6.99          9.21        14.91 o                         
   7  -3  -8         38.12         34.29         5.67 o                         
   8  -3  -8         82.78         86.67         8.97 o                         
   9  -3  -8        117.31         92.78        14.97 o                         
  -8  -2  -8         30.64         49.73        15.37 o                         
  -7  -2  -8        210.30        230.60        22.86 o                         
  -6  -2  -8        106.66        110.07        17.38 o                         
  -5  -2  -8        612.63        636.95        34.09 o                         
  -4  -2  -8          5.21         15.83         7.66 o                         
  -3  -2  -8       4112.23       4057.56       101.99 o                         
  -2  -2  -8        534.43        473.26        22.81 o                         
  -1  -2  -8       1151.72       1192.78        30.58 o                         
   0  -2  -8         63.61         65.47        10.42 o                         
   1  -2  -8        536.42        582.50        24.39 o                         
   2  -2  -8        809.60        806.45        29.65 o                         
   3  -2  -8        912.56        896.27        47.03 o                         
   4  -2  -8        570.03        557.29        28.06 o                         
   5  -2  -8        776.57        734.72        17.16 o                         
   6  -2  -8       2608.13       2651.62        52.98 o                         
   7  -2  -8         57.87         59.19         8.08 o                         
   8  -2  -8        817.59        804.17        25.37 o                         
   9  -2  -8        128.50        128.39        24.94 o                         
  -8  -1  -8         97.66        136.81        25.87 o                         
  -7  -1  -8        629.86        627.70        44.51 o                         
  -6  -1  -8        137.55        129.64        18.20 o                         
  -5  -1  -8       1892.39       1859.18        48.68 o                         
  -4  -1  -8        477.20        510.77        21.17 o                         
  -3  -1  -8       5595.58       5820.10       109.75 o                         
  -2  -1  -8       1264.93       1207.37        31.36 o                         
  -1  -1  -8        720.95        686.61        25.93 o                         
   0  -1  -8        156.55        116.91        12.40 o                         
   1  -1  -8        701.90        678.38        27.52 o                         
   2  -1  -8        148.90        167.40         9.20 o                         
   3  -1  -8       3612.32       3573.50        68.56 o                         
   4  -1  -8        903.71        850.76        26.07 o                         
   5  -1  -8        334.84        320.70        24.06 o                         
   6  -1  -8       1116.01       1138.38        35.87 o                         
   7  -1  -8        305.57        294.61        18.24 o                         
   8  -1  -8         70.25         62.42        12.60 o                         
   9  -1  -8         86.17         57.20        27.08 o                         
  -9   0  -8         85.36         91.64        25.32 o                         
  -8   0  -8        240.07        264.96        34.20 o                         
  -7   0  -8        182.40        151.83        28.06 o                         
  -6   0  -8        318.73        318.45        32.89 o                         
  -5   0  -8       1113.94       1042.05        88.85 o                         
  -4   0  -8        154.63        168.39        15.50 o                         
  -3   0  -8       1260.91       1280.38        53.88 o                         
  -2   0  -8        507.06        454.39        20.76 o                         
  -1   0  -8        233.81        271.20        15.15 o                         
   0   0  -8        607.26        600.52        18.37 o                         
   1   0  -8        613.52        630.01        18.72 o                         
   2   0  -8        129.52        156.72         9.95 o                         
   3   0  -8        759.09        745.47        28.80 o                         
   4   0  -8        127.87        133.85        10.34 o                         
   5   0  -8        215.09        211.01        14.33 o                         
   6   0  -8        523.47        500.90        37.55 o                         
   7   0  -8        411.88        394.56        21.60 o                         
   8   0  -8         67.54         51.80        12.78 o                         
   9   0  -8        216.53        183.29        28.83 o                         
  -9   1  -8        260.44        323.82        40.12 o                         
  -8   1  -8         61.21         48.45        20.94 o                         
  -7   1  -8        486.30        458.44        41.99 o                         
  -6   1  -8        353.86        376.44        36.72 o                         
  -5   1  -8       1318.98       1259.84        43.26 o                         
  -4   1  -8        206.63        194.58        21.05 o                         
  -3   1  -8       6980.07       7209.51       161.83 o                         
  -2   1  -8         38.65         53.92         8.27 o                         
  -1   1  -8       1510.48       1545.39        34.76 o                         
   0   1  -8        401.99        471.82        16.24 o                         
   1   1  -8        325.49        323.74        13.42 o                         
   2   1  -8       1489.56       1440.51        35.38 o                         
   3   1  -8        787.05        702.48        26.53 o                         
   4   1  -8        608.33        630.77        29.97 o                         
   5   1  -8       1843.82       1841.52        50.26 o                         
   6   1  -8        494.40        508.56        23.71 o                         
   7   1  -8        461.63        526.41        33.80 o                         
   8   1  -8        225.38        163.45        25.54 o                         
   9   1  -8        317.75        247.03        26.12 o                         
  -9   2  -8        114.93         99.76        28.39 o                         
  -8   2  -8        301.91        309.35        39.24 o                         
  -7   2  -8         99.59         48.67        22.25 o                         
  -6   2  -8       1559.91       1520.68        78.27 o                         
  -5   2  -8        536.81        453.51        37.16 o                         
  -4   2  -8        931.34        871.50        32.59 o                         
  -3   2  -8       3365.78       3278.64        81.57 o                         
  -2   2  -8        170.29        166.66        10.70 o                         
  -1   2  -8        683.30        671.66        20.64 o                         
   0   2  -8        610.35        702.86        20.63 o                         
   1   2  -8        458.55        422.18        15.63 o                         
   2   2  -8        964.17       1011.40        25.93 o                         
   3   2  -8       3569.31       3523.71        69.79 o                         
   4   2  -8        204.31        231.97        12.80 o                         
   5   2  -8       1217.84       1160.87        42.75 o                         
   6   2  -8        431.44        443.33        21.83 o                         
   7   2  -8        104.10        110.61        13.02 o                         
   8   2  -8        253.56        255.23        33.82 o                         
  -9   3  -8        161.62        172.66        36.29 o                         
  -8   3  -8        117.96        118.50        29.60 o                         
  -7   3  -8         30.70         37.71        21.16 o                         
  -6   3  -8        164.11        168.82        29.82 o                         
  -5   3  -8        313.04        306.39        34.31 o                         
  -4   3  -8        273.87        259.15        27.41 o                         
  -3   3  -8       1253.20       1200.92        31.51 o                         
  -2   3  -8        737.11        697.45        19.60 o                         
  -1   3  -8       5377.47       5492.01       100.34 o                         
   0   3  -8       3847.93       3871.43        84.31 o                         
   1   3  -8        788.35        809.79        22.86 o                         
   2   3  -8         31.29         32.09         6.86 o                         
   3   3  -8        437.45        445.99        17.91 o                         
   4   3  -8         31.53         36.72        11.07 o                         
   5   3  -8        229.74        228.61        18.53 o                         
   6   3  -8          6.24          9.98         6.31 o                         
   7   3  -8        108.40        116.36        10.91 o                         
   8   3  -8         19.12         23.05         7.42 o                         
  -9   4  -8         73.58         96.25        31.24 o                         
  -8   4  -8        234.98        271.43        42.86 o                         
  -7   4  -8        164.35        167.94        31.90 o                         
  -6   4  -8        327.59        354.41        40.34 o                         
  -5   4  -8        287.91        283.48        34.31 o                         
  -4   4  -8        139.93        142.84        25.65 o                         
  -3   4  -8       2141.07       1998.48        59.95 o                         
  -2   4  -8       1862.52       1954.36        57.31 o                         
  -1   4  -8       3568.18       3550.59        67.99 o                         
   0   4  -8        111.10        115.13         9.81 o                         
   1   4  -8       1697.08       1576.43        50.09 o                         
   2   4  -8         64.13         59.86         8.51 o                         
   3   4  -8        341.34        341.90        15.48 o                         
   4   4  -8        303.48        298.07        16.13 o                         
   5   4  -8        561.72        547.77        23.28 o                         
   6   4  -8        158.96        162.13         9.99 o                         
   7   4  -8        646.25        622.44        61.94 o                         
   8   4  -8        454.18        394.86        55.58 o                         
  -8   5  -8        262.54        294.01        44.18 o                         
  -7   5  -8        962.45        959.20        73.56 o                         
  -6   5  -8        289.54        302.67        39.24 o                         
  -5   5  -8        102.01        109.51        27.84 o                         
  -4   5  -8        672.92        720.44        49.99 o                         
  -3   5  -8        361.24        322.40        33.00 o                         
  -2   5  -8        901.58        898.05        35.93 o                         
  -1   5  -8       2643.29       2614.45        54.53 o                         
   0   5  -8         66.49         67.90         7.24 o                         
   1   5  -8       2105.31       2083.14        40.28 o                         
   2   5  -8        211.92        194.20        11.76 o                         
   3   5  -8        178.97        184.41        13.19 o                         
   4   5  -8         17.56         19.43         8.33 o                         
   5   5  -8        852.90        793.56        61.61 o                         
   7   5  -8        434.93        474.34        56.78 o                         
  -8   6  -8         88.52         80.46        30.80 o                         
  -7   6  -8        757.44        831.05        63.69 o                         
  -6   6  -8        238.27        243.25        39.90 o                         
  -5   6  -8         40.39         26.53        20.06 o                         
  -4   6  -8         68.91         57.00        21.49 o                         
  -3   6  -8        207.08        197.21        28.94 o                         
  -2   6  -8        388.55        340.16        32.45 o                         
  -1   6  -8        275.47        266.54        13.13 o                         
   0   6  -8         99.57        104.18         9.38 o                         
   1   6  -8        415.78        393.71        16.79 o                         
   2   6  -8        779.45        794.14        27.47 o                         
   3   6  -8        216.90        208.90        15.26 o                         
   4   6  -8        575.22        582.86        49.66 o                         
   5   6  -8        375.94        386.97        47.25 o                         
   6   6  -8         26.60         15.79        22.91 o                         
   7   6  -8        171.27        119.27        36.72 o                         
  -8   7  -8         52.11         58.10        28.28 o                         
  -7   7  -8         23.46         45.16        24.67 o                         
  -6   7  -8         62.70         66.32        24.77 o                         
  -5   7  -8        244.18        216.29        38.48 o                         
  -4   7  -8        572.22        646.22        51.19 o                         
  -3   7  -8        127.70        143.28        28.28 o                         
  -2   7  -8       1400.08       1401.41        70.82 o                         
  -1   7  -8         13.97         17.12         5.30 o                         
   0   7  -8       1303.34       1292.80        32.39 o                         
   1   7  -8        727.77        699.35        23.72 o                         
   2   7  -8        222.53        230.77        14.79 o                         
   3   7  -8        215.81        252.46        35.63 o                         
   4   7  -8        129.36         96.47        28.94 o                         
   5   7  -8         75.42         21.05        25.87 o                         
   6   7  -8        266.46        217.82        41.66 o                         
  -7   8  -8         21.19          7.02        21.92 o                         
  -6   8  -8          4.89          1.75        20.39 o                         
  -4   8  -8       1953.96       1865.45        95.15 o                         
  -3   8  -8         80.19         74.10        24.67 o                         
  -2   8  -8       4050.43       3951.78       150.51 o                         
  -1   8  -8        431.71        424.81        14.64 o                         
   0   8  -8        456.72        470.08        24.58 o                         
   1   8  -8        511.30        545.52        21.09 o                         
   2   8  -8         65.10         65.14        15.70 o                         
   3   8  -8         81.90        139.00        28.61 o                         
   4   8  -8        668.01        687.33        57.00 o                         
   5   8  -8          3.81          7.34        23.79 o                         
   6   8  -8         85.02         58.21        29.16 o                         
  -5   9  -8         78.41         61.94        24.56 o                         
  -4   9  -8        379.67        353.75        43.85 o                         
  -3   9  -8        160.81        125.30        27.95 o                         
  -2   9  -8        598.15        602.81        47.36 o                         
  -1   9  -8        305.31        285.48        17.05 o                         
   0   9  -8        167.29        195.55        13.40 o                         
   1   9  -8        104.84        127.09        16.39 o                         
   2   9  -8        460.93        450.77        38.92 o                         
   3   9  -8         40.79         37.82        23.46 o                         
   4   9  -8         24.90          9.21        40.45 o                         
   5   9  -8         92.03         96.36        30.69 o                         
  -1  10  -8         77.82         68.39         8.74 o                         
   0  10  -8        502.67        513.98        24.27 o                         
   1  10  -8        295.93        318.41        38.26 o                         
   2  10  -8        377.28        395.63        37.27 o                         
   3  10  -8        320.64        307.05        38.92 o                         
  -1  11  -8         80.87         67.42         9.79 o                         
   0  11  -8        550.83        524.43        38.26 o                         
   1  11  -8         17.12         19.40        15.90 o                         
   2  11  -8        152.38        156.54        29.05 o                         
  -1 -11  -7         83.29        109.88        18.62 o                         
   0 -11  -7         95.56         84.96        17.54 o                         
   1 -11  -7        924.41        962.88        44.60 o                         
   2 -11  -7         47.91         63.75        15.40 o                         
   3 -11  -7        260.58        283.52        34.37 o                         
   4 -11  -7        919.21        941.17        90.88 o                         
  -3 -10  -7          2.11         17.30         9.98 o                         
  -2 -10  -7        337.94        407.65        26.56 o                         
  -1 -10  -7        316.94        301.50        23.57 o                         
   0 -10  -7        258.84        254.84        22.59 o                         
   1 -10  -7        356.77        399.35        49.71 o                         
   2 -10  -7        268.43        250.19        22.14 o                         
   3 -10  -7         39.16         68.36        17.81 o                         
   4 -10  -7        276.99        294.82        22.94 o                         
   5 -10  -7        493.86        533.53        61.77 o                         
  -4  -9  -7         37.19         15.21        24.06 o                         
  -3  -9  -7        232.88        256.63        39.03 o                         
  -2  -9  -7        218.30        216.60        20.40 o                         
  -1  -9  -7          4.48          2.92        16.61 o                         
   0  -9  -7        148.06        195.12        20.93 o                         
   1  -9  -7        120.23        140.49        18.47 o                         
   2  -9  -7        306.18        299.79        21.87 o                         
   3  -9  -7        350.92        356.38        23.32 o                         
   4  -9  -7         14.40         11.97         9.56 o                         
   5  -9  -7        101.51        107.56        15.07 o                         
   6  -9  -7         35.88         52.95        25.76 o                         
  -5  -8  -7        223.44        252.73        17.96 o                         
  -4  -8  -7         71.29         82.42        13.04 o                         
  -3  -8  -7        790.39        808.92        33.97 o                         
  -2  -8  -7         64.32         59.04        12.89 o                         
  -1  -8  -7        365.50        349.95        23.10 o                         
   0  -8  -7        205.91        200.35        18.66 o                         
   1  -8  -7       1266.39       1190.91        45.05 o                         
   2  -8  -7       1078.38       1073.35        39.38 o                         
   3  -8  -7       1448.62       1506.56        47.46 o                         
   4  -8  -7        286.72        296.70        19.04 o                         
   5  -8  -7       1292.31       1278.86        40.43 o                         
   6  -8  -7        299.47        409.11        46.48 o                         
   7  -8  -7          1.83        -17.65        17.65 o                         
  -6  -7  -7        242.25        244.06        17.22 o                         
  -5  -7  -7        488.03        533.80        26.20 o                         
  -4  -7  -7         39.62         20.03        13.48 o                         
  -3  -7  -7       1190.82       1212.31        49.22 o                         
  -2  -7  -7        111.63        128.76        17.59 o                         
  -1  -7  -7         66.81         81.32        14.01 o                         
   0  -7  -7        210.93        213.43        24.88 o                         
   1  -7  -7       2967.80       2860.52        76.00 o                         
   2  -7  -7         26.35         31.52         9.65 o                         
   3  -7  -7       1228.95       1240.64        39.73 o                         
   4  -7  -7        260.81        289.08        16.08 o                         
   5  -7  -7        779.24        844.12        41.88 o                         
   6  -7  -7        335.62        365.04        40.23 o                         
   7  -7  -7         31.64         49.33        25.43 o                         
   8  -7  -7         37.36         14.03        23.46 o                         
  -7  -6  -7          6.16         16.82         8.82 o                         
  -6  -6  -7         93.62         79.26        29.16 o                         
  -5  -6  -7         86.92         93.07        15.35 o                         
  -4  -6  -7        288.32        296.82        20.41 o                         
  -3  -6  -7        529.12        542.92        26.41 o                         
  -2  -6  -7         29.24         26.87         9.75 o                         
  -1  -6  -7        361.35        364.73        30.97 o                         
   0  -6  -7         21.64         15.90        12.50 o                         
   1  -6  -7        147.56        128.66        18.53 o                         
   2  -6  -7        967.63        986.40        33.13 o                         
   3  -6  -7        508.04        487.93        23.08 o                         
   4  -6  -7        352.53        401.47        60.73 o                         
   5  -6  -7        978.62       1029.68        64.13 o                         
   6  -6  -7         96.71         95.37        26.75 o                         
   7  -6  -7        514.94        554.58        51.08 o                         
   8  -6  -7         78.46         85.29        28.39 o                         
  -7  -5  -7        362.90        381.62        24.09 o                         
  -6  -5  -7        312.37        308.29        21.44 o                         
  -5  -5  -7        336.59        294.53        36.50 o                         
  -4  -5  -7       1739.68       1671.30        52.70 o                         
  -3  -5  -7        225.17        263.59        29.60 o                         
  -2  -5  -7        492.66        498.24        23.60 o                         
  -1  -5  -7       1332.61       1368.61        37.60 o                         
   0  -5  -7        779.43        766.30        24.13 o                         
   1  -5  -7        524.15        558.58        19.42 o                         
   2  -5  -7        424.61        418.49        15.72 o                         
   3  -5  -7        648.62        643.95        22.91 o                         
   4  -5  -7        154.93         97.02        22.14 o                         
   5  -5  -7       1328.43       1414.24        73.01 o                         
   6  -5  -7        329.69        404.62        40.23 o                         
   7  -5  -7        370.40        399.46        42.20 o                         
   8  -5  -7       1067.13        966.52       173.70 o                         
  -8  -4  -7        229.28        247.08        33.76 o                         
  -7  -4  -7       1107.86       1074.87        86.99 o                         
  -6  -4  -7        437.85        461.42        26.14 o                         
  -5  -4  -7        322.21        344.29        22.28 o                         
  -4  -4  -7       1358.47       1333.00        65.01 o                         
  -3  -4  -7       2480.14       2446.05        67.96 o                         
  -2  -4  -7       1248.87       1291.90        40.77 o                         
  -1  -4  -7       1956.62       1954.36        54.62 o                         
   0  -4  -7       1066.69       1061.26        28.17 o                         
   1  -4  -7        701.63        711.83        21.14 o                         
   2  -4  -7       1502.35       1427.66        44.18 o                         
   3  -4  -7        875.29        868.99        33.25 o                         
   4  -4  -7         11.27         -3.50        10.03 o                         
   5  -4  -7       1222.72       1175.15        64.35 o                         
   6  -4  -7        195.40        263.86        32.89 o                         
   7  -4  -7        227.89        221.92        12.71 o                         
   8  -4  -7        351.91        330.17        23.02 o                         
   9  -4  -7        663.32        664.64        55.69 o                         
  -8  -3  -7         93.98         92.73        17.46 o                         
  -7  -3  -7        308.26        244.57        40.67 o                         
  -6  -3  -7        104.37        113.84        20.17 o                         
  -5  -3  -7        134.66        158.62        16.99 o                         
  -4  -3  -7       1653.00       1619.92        49.92 o                         
  -3  -3  -7       1260.28       1286.06        33.62 o                         
  -2  -3  -7        281.35        259.47        13.57 o                         
  -1  -3  -7       1270.58       1399.75        33.28 o                         
   0  -3  -7       1249.96       1376.61        32.81 o                         
   1  -3  -7        702.60        785.89        22.09 o                         
   2  -3  -7        636.30        610.86        25.50 o                         
   3  -3  -7         61.76         69.60        11.54 o                         
   4  -3  -7         75.98         89.62        13.44 o                         
   5  -3  -7         90.60        100.96        22.36 o                         
   6  -3  -7         23.12         19.74         4.93 o                         
   7  -3  -7        418.17        416.56        15.51 o                         
   8  -3  -7        103.18         86.54        10.58 o                         
   9  -3  -7         19.97          0.20        16.39 o                         
  -8  -2  -7        129.08        141.11        20.07 o                         
  -7  -2  -7       1272.42       1241.69        63.25 o                         
  -6  -2  -7        173.23        185.45        19.06 o                         
  -5  -2  -7       1360.04       1301.47        45.58 o                         
  -4  -2  -7       1944.15       2058.02        49.01 o                         
  -3  -2  -7        405.18        411.26        17.31 o                         
  -2  -2  -7        766.80        607.16        20.51 o                         
  -1  -2  -7        475.37        481.93        17.11 o                         
   0  -2  -7        160.61        129.94         9.98 o                         
   1  -2  -7        442.85        430.47        19.69 o                         
   2  -2  -7        118.79         91.99        11.78 o                         
   3  -2  -7        622.28        611.87        30.53 o                         
   4  -2  -7       1316.10       1187.43        57.44 o                         
   5  -2  -7       1544.83       1554.06        32.91 o                         
   6  -2  -7       1614.86       1547.32        35.33 o                         
   7  -2  -7       1593.01       1586.15        38.36 o                         
   8  -2  -7         21.69         17.62         8.10 o                         
   9  -2  -7        235.21        197.24        17.24 o                         
  -9  -1  -7         90.61         94.06        22.80 o                         
  -8  -1  -7        111.21        112.40        19.16 o                         
  -7  -1  -7        230.55        273.08        23.85 o                         
  -6  -1  -7       1467.59       1367.30        49.85 o                         
  -5  -1  -7        131.19        146.68        14.45 o                         
  -4  -1  -7       3818.44       3653.45        76.75 o                         
  -3  -1  -7        265.85        231.13        13.35 o                         
  -2  -1  -7       1304.63       1203.74        30.21 o                         
  -1  -1  -7        330.59        308.49        15.67 o                         
   0  -1  -7        149.77        141.16        12.05 o                         
   1  -1  -7        728.67        714.79        25.03 o                         
   2  -1  -7         86.79         86.96         6.89 o                         
   3  -1  -7       2510.12       2573.64        50.82 o                         
   4  -1  -7        933.20        935.94        24.17 o                         
   5  -1  -7       3440.65       3361.22        79.68 o                         
   6  -1  -7        157.06        166.54        22.14 o                         
   7  -1  -7        910.60        914.44        33.83 o                         
   8  -1  -7        169.54        158.28        22.58 o                         
   9  -1  -7         31.04         14.54        13.21 o                         
  -9   0  -7         17.73         32.23        19.51 o                         
  -8   0  -7        104.40         96.58        25.43 o                         
  -7   0  -7         40.96         51.41        18.64 o                         
  -6   0  -7        625.87        742.25        46.81 o                         
  -5   0  -7        366.87        377.99        24.45 o                         
  -4   0  -7        554.89        563.27        24.92 o                         
  -3   0  -7        111.98        109.42        12.17 o                         
  -2   0  -7       2620.30       2658.80        65.83 o                         
  -1   0  -7        293.76        313.62        15.22 o                         
   0   0  -7       3904.72       3892.57        73.59 o                         
   1   0  -7        583.82        545.87        15.72 o                         
   2   0  -7          7.63          6.78         4.76 o                         
   3   0  -7        197.85        193.03        11.06 o                         
   4   0  -7        284.04        288.55        13.07 o                         
   5   0  -7        160.10        158.23        12.67 o                         
   6   0  -7        615.71        581.86        24.90 o                         
   7   0  -7        473.68        470.39        20.21 o                         
   8   0  -7         17.13        -12.88        12.88 o                         
   9   0  -7        498.50        459.98        38.81 o                         
  -9   1  -7        196.04        197.76        50.21 o                         
  -8   1  -7        319.79        329.09        36.94 o                         
  -7   1  -7         13.17         25.54        16.22 o                         
  -6   1  -7        766.67        767.14        49.55 o                         
  -5   1  -7         82.73         95.59        20.39 o                         
  -4   1  -7        660.14        657.09        26.54 o                         
  -3   1  -7        636.26        606.02        24.30 o                         
  -2   1  -7       4108.57       4220.60        80.75 o                         
  -1   1  -7        142.07        136.18         9.88 o                         
   0   1  -7        836.24        817.32        21.52 o                         
   1   1  -7        496.66        472.11        15.33 o                         
   2   1  -7        147.87        153.37         9.91 o                         
   3   1  -7       2386.64       2294.10        47.61 o                         
   4   1  -7        921.37        885.42        25.08 o                         
   5   1  -7        434.90        394.90        18.87 o                         
   6   1  -7       1014.73       1032.46        28.28 o                         
   7   1  -7        524.16        499.51        24.64 o                         
   8   1  -7        112.42        107.14        14.69 o                         
   9   1  -7        245.08        216.98        28.89 o                         
  -9   2  -7        232.18        228.12        36.83 o                         
  -8   2  -7       1190.94       1307.58        74.43 o                         
  -7   2  -7       1645.01       1747.05        86.38 o                         
  -6   2  -7        722.83        709.37        49.44 o                         
  -5   2  -7        779.62        757.16        48.01 o                         
  -3   2  -7        127.90        101.23        11.06 o                         
  -2   2  -7       2328.18       2271.51        47.31 o                         
  -1   2  -7        265.93        253.40        12.80 o                         
   0   2  -7        452.20        531.12        17.44 o                         
   1   2  -7       2425.39       2457.36        49.45 o                         
   2   2  -7        266.66        274.25        12.39 o                         
   3   2  -7       5980.21       6240.02       115.33 o                         
   4   2  -7        603.94        573.13        25.12 o                         
   5   2  -7        501.44        508.78        21.23 o                         
   6   2  -7        624.93        640.30        21.09 o                         
   7   2  -7         64.61         93.45        11.65 o                         
   8   2  -7        351.38        295.33        17.62 o                         
   9   2  -7         48.11         37.51        16.46 o                         
  -9   3  -7        329.75        351.67        43.41 o                         
  -8   3  -7        344.22        353.09        41.88 o                         
  -7   3  -7        230.78        209.05        34.75 o                         
  -6   3  -7        382.97        406.81        37.27 o                         
  -5   3  -7         22.72         20.61        15.68 o                         
  -4   3  -7         23.00         25.58         9.75 o                         
  -3   3  -7       1185.00       1134.08        39.91 o                         
  -2   3  -7        880.90        876.64        26.51 o                         
  -1   3  -7        199.19        215.47        10.14 o                         
   0   3  -7       1251.64       1247.03        28.66 o                         
   1   3  -7        753.34        836.22        22.14 o                         
   2   3  -7         88.50         87.78         8.76 o                         
   3   3  -7        192.29        187.06        10.99 o                         
   4   3  -7        676.88        735.30        22.88 o                         
   5   3  -7        608.86        609.61        22.81 o                         
   6   3  -7        185.92        187.35        11.61 o                         
   7   3  -7        337.73        347.06        17.10 o                         
   8   3  -7          7.19          1.61         9.94 o                         
  -9   4  -7         33.04         41.00        22.91 o                         
  -8   4  -7         88.12        156.87        32.89 o                         
  -7   4  -7        116.02        142.29        32.12 o                         
  -6   4  -7        432.21        440.35        41.11 o                         
  -5   4  -7         36.08         39.79        18.31 o                         
  -4   4  -7        437.85        410.02        43.41 o                         
  -3   4  -7       3935.99       4058.25       101.56 o                         
  -2   4  -7       1209.25       1203.79        40.42 o                         
  -1   4  -7       2383.47       2250.65        45.95 o                         
   0   4  -7       3920.07       3852.50        74.88 o                         
   1   4  -7        633.53        681.50        20.64 o                         
   2   4  -7       1223.02       1217.16        30.58 o                         
   3   4  -7        308.44        321.64        14.01 o                         
   4   4  -7        298.00        302.78        14.13 o                         
   5   4  -7        591.82        601.90        17.89 o                         
   6   4  -7        863.34        841.13        63.80 o                         
   7   4  -7        206.51        254.10        45.93 o                         
   8   4  -7        131.45        162.13        41.88 o                         
  -8   5  -7        325.45        353.86        44.95 o                         
  -7   5  -7        213.74        201.71        35.30 o                         
  -6   5  -7        709.32        672.75        52.40 o                         
  -5   5  -7         39.82         49.11        19.62 o                         
  -4   5  -7       1132.66       1093.59        61.17 o                         
  -3   5  -7        666.62        652.62        30.43 o                         
  -2   5  -7       2723.47       2507.12        70.34 o                         
  -1   5  -7       1526.82       1560.37        46.11 o                         
   0   5  -7       3989.83       3925.05        65.72 o                         
   1   5  -7         98.42        110.95         9.02 o                         
   2   5  -7       1111.40       1137.12        26.33 o                         
   3   5  -7        243.13        261.97        13.59 o                         
   4   5  -7       1038.13        939.25        60.18 o                         
   5   5  -7         35.29         20.39        20.50 o                         
   7   5  -7         11.88        -22.25        22.25 o                         
   8   5  -7         99.84         68.73        32.67 o                         
  -8   6  -7        271.51        383.24        47.69 o                         
  -7   6  -7        383.92        375.35        43.85 o                         
  -6   6  -7        710.21        741.38        57.33 o                         
  -5   6  -7        318.24        252.90        33.65 o                         
  -4   6  -7        228.44        258.38        31.79 o                         
  -3   6  -7        160.58        166.63        27.30 o                         
  -2   6  -7        660.90        627.81        41.88 o                         
  -1   6  -7        433.25        434.73        12.91 o                         
   0   6  -7       1271.12       1296.41        27.65 o                         
   1   6  -7        318.46        307.02        14.81 o                         
   2   6  -7       1293.07       1279.60        33.58 o                         
   3   6  -7        276.26        272.34        13.78 o                         
   4   6  -7        518.83        475.32        47.14 o                         
   5   6  -7        101.54         97.67        28.61 o                         
   6   6  -7        128.32         67.53        28.50 o                         
   7   6  -7         34.22         40.78        28.06 o                         
  -7   7  -7        744.58        784.68        62.81 o                         
  -6   7  -7        490.52        471.27        80.79 o                         
  -5   7  -7        358.32        416.67        42.10 o                         
  -4   7  -7        177.83        181.86        34.42 o                         
  -3   7  -7         71.16         75.97        22.58 o                         
  -2   7  -7         46.37         60.07        19.40 o                         
  -1   7  -7        535.64        538.76        16.64 o                         
   0   7  -7       1217.82       1261.76        31.19 o                         
   1   7  -7       1264.11       1220.44        37.44 o                         
   2   7  -7       1361.57       1379.12        35.69 o                         
   3   7  -7         69.56         79.59        23.57 o                         
   4   7  -7         44.66         25.32        22.80 o                         
   5   7  -7       1289.82       1321.17        81.12 o                         
   6   7  -7         84.24         93.84        32.12 o                         
  -6   8  -7        276.58        255.20        41.33 o                         
  -5   8  -7        109.03        112.47        30.04 o                         
  -4   8  -7        620.85        644.80        51.30 o                         
  -3   8  -7       1213.23       1240.16        69.72 o                         
  -2   8  -7        427.26        430.27        40.56 o                         
  -1   8  -7        488.06        446.74        19.90 o                         
   0   8  -7        511.09        514.83        19.26 o                         
   1   8  -7         78.29         81.79        10.50 o                         
   2   8  -7        635.20        655.83        63.09 o                         
   3   8  -7        324.75        318.01        36.07 o                         
   4   8  -7         14.37         33.00        23.13 o                         
   5   8  -7        417.94        416.78        49.44 o                         
   6   8  -7         45.30         56.24        28.61 o                         
  -4   9  -7        211.36        209.82        36.29 o                         
  -3   9  -7         58.36         49.77        23.46 o                         
  -2   9  -7        395.31        387.41        38.15 o                         
  -1   9  -7       1001.17        985.54        29.92 o                         
   0   9  -7        134.45        146.02        14.66 o                         
   1   9  -7        112.74        138.24        21.71 o                         
   2   9  -7         36.28         67.09        21.27 o                         
   3   9  -7        146.49        180.77        32.01 o                         
   4   9  -7        217.79        176.82        37.27 o                         
   5   9  -7        197.23        151.28        37.16 o                         
  -1  10  -7        161.74        159.81        12.74 o                         
   0  10  -7         36.85         46.63        10.51 o                         
   1  10  -7        392.02        405.60        34.75 o                         
   2  10  -7         78.58         80.46        22.80 o                         
   3  10  -7        134.73        131.22        29.27 o                         
   4  10  -7        314.74        308.81        42.75 o                         
  -1  11  -7        803.39        795.12        44.73 o                         
   0  11  -7         15.44          6.11        13.33 o                         
   1  11  -7        509.57        517.09        39.57 o                         
   2  11  -7        154.14        130.34        27.73 o                         
  -1  12  -7         24.24          3.95        12.50 o                         
  -2 -11  -6        105.10        128.78        18.19 o                         
  -1 -11  -6        446.04        476.29        28.97 o                         
   0 -11  -6         32.40         39.92        14.95 o                         
   1 -11  -6        226.31        214.34        23.98 o                         
   2 -11  -6        724.83        731.59        37.33 o                         
   3 -11  -6        399.59        430.83        41.05 o                         
   4 -11  -6         52.81         79.27        19.51 o                         
  -3 -10  -6        265.75        261.56        22.91 o                         
  -2 -10  -6         11.51         21.82         8.75 o                         
  -1 -10  -6        199.54        218.69        21.50 o                         
   0 -10  -6        154.69        166.14        20.37 o                         
   1 -10  -6         44.25         32.19        11.97 o                         
   2 -10  -6        156.48        166.30        19.84 o                         
   3 -10  -6        878.46        878.26        64.02 o                         
   4 -10  -6        178.14        229.30        22.53 o                         
   5 -10  -6       1054.84       1087.70        42.34 o                         
   6 -10  -6         10.21         16.96        15.40 o                         
  -4  -9  -6        139.79        130.42        13.99 o                         
  -3  -9  -6         98.95        102.38        14.24 o                         
  -2  -9  -6        318.38        326.71        22.64 o                         
  -1  -9  -6         19.21         14.84        10.05 o                         
   0  -9  -6         86.77         80.26        14.73 o                         
   1  -9  -6        296.58        294.56        22.36 o                         
   2  -9  -6         28.53         24.55        15.51 o                         
   3  -9  -6         70.32         81.94        14.19 o                         
   4  -9  -6        111.93        117.72        17.13 o                         
   5  -9  -6        604.37        615.94        29.36 o                         
   6  -9  -6         94.82         91.93        19.83 o                         
   7  -9  -6        196.40        215.55        15.26 o                         
  -5  -8  -6        135.88        152.84        28.61 o                         
  -4  -8  -6        534.64        611.03        27.23 o                         
  -3  -8  -6         69.51         81.58        13.16 o                         
  -2  -8  -6        662.37        668.60        37.87 o                         
  -1  -8  -6        763.30        786.12        34.20 o                         
   0  -8  -6        199.52        208.70        19.07 o                         
   1  -8  -6       1561.14       1537.05        49.29 o                         
   2  -8  -6        106.30        103.60        14.70 o                         
   3  -8  -6        284.05        298.11        21.38 o                         
   4  -8  -6        767.37        803.70        31.90 o                         
   5  -8  -6        890.91        863.12        34.94 o                         
   6  -8  -6         55.76         61.84        12.14 o                         
   7  -8  -6        434.69        471.89        33.76 o                         
  -6  -7  -6        267.26        234.48        40.67 o                         
  -5  -7  -6         87.84        105.98        24.06 o                         
  -4  -7  -6        617.35        671.05        28.45 o                         
  -3  -7  -6        142.22        127.60        14.57 o                         
  -2  -7  -6       1185.44       1174.73        40.39 o                         
  -1  -7  -6        241.99        281.14        23.57 o                         
   0  -7  -6       1196.22       1150.38        55.36 o                         
   1  -7  -6        251.27        240.50        17.85 o                         
   2  -7  -6       1615.91       1525.34        47.55 o                         
   3  -7  -6        921.46        887.98        32.81 o                         
   4  -7  -6        340.32        345.17        18.70 o                         
   5  -7  -6        379.08        353.57        18.34 o                         
   6  -7  -6        227.20        231.08        15.90 o                         
   7  -7  -6          6.25         13.64        28.78 o                         
   8  -7  -6        229.28        290.28        44.40 o                         
  -7  -6  -6        115.26        133.30        35.74 o                         
  -6  -6  -6          3.15         23.73         8.02 o                         
  -5  -6  -6        181.05        202.27        16.53 o                         
  -4  -6  -6       1108.15       1077.36        37.69 o                         
  -3  -6  -6        507.54        502.87        24.65 o                         
  -2  -6  -6        587.21        626.98        28.72 o                         
  -1  -6  -6        133.67        147.11        20.06 o                         
   0  -6  -6         58.50         52.25         8.69 o                         
   1  -6  -6          8.25          7.31         5.53 o                         
   2  -6  -6        128.11        122.78        10.79 o                         
   3  -6  -6        118.09        129.82        10.58 o                         
   4  -6  -6       1223.56       1218.27        32.13 o                         
   5  -6  -6        195.06        181.87        12.03 o                         
   6  -6  -6        700.68        750.57        26.31 o                         
   7  -6  -6         14.20         12.16         5.90 o                         
   8  -6  -6        442.21        433.98        73.23 o                         
  -7  -5  -6         31.67         49.69        10.96 o                         
  -6  -5  -6        158.79        170.29        18.47 o                         
  -5  -5  -6        230.93        224.51        35.30 o                         
  -4  -5  -6       1512.37       1460.13        46.74 o                         
  -3  -5  -6       3222.44       3066.32        95.81 o                         
  -2  -5  -6       1083.75       1064.90        30.91 o                         
  -1  -5  -6        241.95        235.31        13.22 o                         
   0  -5  -6       1949.88       1919.72        51.74 o                         
   1  -5  -6        686.16        707.92        21.52 o                         
   2  -5  -6          8.03          5.03         5.76 o                         
   3  -5  -6        187.95        175.16         9.65 o                         
   4  -5  -6        924.27        895.34        18.68 o                         
   5  -5  -6         15.82         13.24         3.38 o                         
   6  -5  -6        739.65        782.45        26.68 o                         
   7  -5  -6        451.89        444.59        20.28 o                         
   8  -5  -6        614.72        598.68        19.87 o                         
   9  -5  -6        557.81        500.60        52.24 o                         
  -8  -4  -6        361.67        430.71        51.74 o                         
  -7  -4  -6        205.15        196.35        18.60 o                         
  -6  -4  -6         51.09         50.43        14.20 o                         
  -5  -4  -6         64.85         59.32        11.68 o                         
  -4  -4  -6       2380.91       2418.27        66.63 o                         
  -3  -4  -6        901.51        898.95        26.89 o                         
  -2  -4  -6       2343.59       2293.63        51.47 o                         
  -1  -4  -6        166.66        166.03        11.26 o                         
   0  -4  -6       2266.04       2325.98        81.65 o                         
   1  -4  -6        654.79        644.93        19.32 o                         
   2  -4  -6        291.01        270.97        13.21 o                         
   3  -4  -6          9.67         11.78         9.16 o                         
   4  -4  -6        660.95        595.12        27.73 o                         
   5  -4  -6        406.15        378.74        12.74 o                         
   6  -4  -6        287.98        271.62        11.05 o                         
   7  -4  -6        327.09        345.59        14.49 o                         
   8  -4  -6        180.97        205.70        13.77 o                         
   9  -4  -6        422.39        441.97        39.52 o                         
  -8  -3  -6         27.37         17.23        12.05 o                         
  -7  -3  -6         19.00         27.18        12.74 o                         
  -6  -3  -6         67.09         61.82        12.97 o                         
  -5  -3  -6        309.22        284.39        19.53 o                         
  -4  -3  -6        334.73        328.01        16.65 o                         
  -3  -3  -6        557.54        590.40        21.04 o                         
  -2  -3  -6        284.35        278.91        13.72 o                         
  -1  -3  -6        469.95        468.54        17.08 o                         
   0  -3  -6       1015.94        970.07        25.63 o                         
   1  -3  -6          3.82          5.12         4.78 o                         
   2  -3  -6       2357.73       2445.89        63.56 o                         
   3  -3  -6         19.78         24.64         9.10 o                         
   4  -3  -6          4.07          4.38        11.40 o                         
   5  -3  -6        114.30        110.12         8.80 o                         
   6  -3  -6        351.08        373.29        41.93 o                         
   7  -3  -6        234.85        235.27        13.19 o                         
   8  -3  -6        426.66        455.80        19.29 o                         
   9  -3  -6         11.44         20.04        12.45 o                         
  -8  -2  -6        320.11        307.43        25.60 o                         
  -7  -2  -6        330.41        312.31        23.75 o                         
  -6  -2  -6       1522.63       1572.96        53.16 o                         
  -5  -2  -6        170.88        152.67        16.93 o                         
  -4  -2  -6       2355.44       2426.32        55.00 o                         
  -3  -2  -6       1996.54       1929.89        46.30 o                         
  -2  -2  -6        796.90        787.38        22.53 o                         
  -1  -2  -6        514.97        471.65        16.13 o                         
   0  -2  -6       2156.75       2079.42        42.85 o                         
   1  -2  -6          5.84          8.53         6.16 o                         
   2  -2  -6       1663.92       1606.68        45.73 o                         
   3  -2  -6       2552.31       2556.97        66.08 o                         
   4  -2  -6        360.56        366.62        10.44 o                         
   5  -2  -6       3881.43       3780.27        71.61 o                         
   6  -2  -6        822.59        784.14        21.65 o                         
   7  -2  -6         58.93         48.36         8.05 o                         
   8  -2  -6        830.09        815.34        27.39 o                         
   9  -2  -6        231.67        223.18        16.78 o                         
  -8  -1  -6        206.20        224.31        23.60 o                         
  -7  -1  -6        483.51        443.35        45.93 o                         
  -6  -1  -6       1688.35       1626.73        58.32 o                         
  -5  -1  -6        858.47        819.80        35.13 o                         
  -4  -1  -6        175.46        157.19        12.01 o                         
  -3  -1  -6       3598.70       3729.03        74.00 o                         
  -2  -1  -6        619.06        633.93        19.56 o                         
  -1  -1  -6        236.20        225.34        10.72 o                         
   0  -1  -6        886.43        851.01        26.63 o                         
   1  -1  -6        538.18        574.98        21.11 o                         
   2  -1  -6        283.00        307.60        15.87 o                         
   3  -1  -6        123.65        144.75         8.08 o                         
   4  -1  -6       1608.27       1616.11        46.26 o                         
   5  -1  -6        115.05        110.38         9.55 o                         
   6  -1  -6       2174.14       2225.27        73.37 o                         
   7  -1  -6        348.74        334.24        24.50 o                         
   8  -1  -6        546.81        533.03        27.28 o                         
   9  -1  -6          8.23        -13.05        13.05 o                         
  -8   0  -6         42.64         63.58        20.17 o                         
  -7   0  -6        374.59        335.55        33.98 o                         
  -6   0  -6        146.17        135.33        18.11 o                         
  -5   0  -6        293.38        267.30        19.66 o                         
  -4   0  -6        175.56        192.21        13.58 o                         
  -3   0  -6       2508.53       2413.78        51.82 o                         
  -2   0  -6        574.84        627.04        28.01 o                         
  -1   0  -6      10742.43      11016.62       233.59 o                         
   0   0  -6       2476.20       2527.45        49.32 o                         
   1   0  -6       1477.95       1429.32        30.07 o                         
   2   0  -6        508.76        521.15        15.12 o                         
   3   0  -6        447.69        519.79        25.93 o                         
   4   0  -6         37.47         39.47         7.08 o                         
   5   0  -6        102.81        109.52        10.25 o                         
   6   0  -6        263.33        288.09        15.43 o                         
   7   0  -6        584.55        581.09        21.81 o                         
   8   0  -6        867.91        798.16        48.45 o                         
   9   0  -6         79.24         39.04        14.78 o                         
  -8   1  -6        542.99        610.05        47.58 o                         
  -7   1  -6        583.74        551.95        42.97 o                         
  -6   1  -6         83.07         76.85        20.61 o                         
  -5   1  -6        178.36        215.30        32.56 o                         
  -4   1  -6       1878.27       1975.39        55.49 o                         
  -3   1  -6       1599.20       1537.90        43.93 o                         
  -2   1  -6        265.00        261.97        11.94 o                         
  -1   1  -6      10100.33       9904.38       172.38 o                         
   0   1  -6        270.88        279.31        11.02 o                         
   1   1  -6       3990.71       3793.30        73.63 o                         
   2   1  -6       3048.29       3069.44        73.18 o                         
   3   1  -6        382.02        445.39        15.16 o                         
   4   1  -6        997.08       1011.88        41.07 o                         
   5   1  -6        241.71        222.18        14.45 o                         
   6   1  -6        454.94        439.30        17.37 o                         
   7   1  -6        792.93        750.35        27.80 o                         
   8   1  -6        971.80       1025.46        33.05 o                         
   9   1  -6         10.97         -9.61        11.93 o                         
  -8   2  -6        193.37        250.93        36.94 o                         
  -7   2  -6       1145.43       1216.48        67.53 o                         
  -6   2  -6        701.55        721.43        48.12 o                         
  -5   2  -6          4.64         12.61        13.05 o                         
  -4   2  -6        525.75        529.04        36.07 o                         
  -3   2  -6        927.35        841.27        23.89 o                         
  -2   2  -6         38.39         40.85         6.09 o                         
  -1   2  -6        598.06        542.83        16.26 o                         
   0   2  -6       4551.18       4404.13        80.37 o                         
   1   2  -6       1877.82       1893.32        38.89 o                         
   2   2  -6       3396.17       3475.78        66.65 o                         
   3   2  -6        475.94        470.90        15.99 o                         
   4   2  -6        320.58        337.44        13.81 o                         
   5   2  -6         17.77         22.54         7.38 o                         
   6   2  -6        508.22        469.79        17.38 o                         
   7   2  -6        183.96        185.89        23.62 o                         
   8   2  -6        549.37        531.85        30.82 o                         
   9   2  -6        152.14        113.86        40.56 o                         
  -8   3  -6        239.59        243.03        38.26 o                         
  -7   3  -6        832.34        841.13        56.78 o                         
  -6   3  -6         64.87         54.48        19.18 o                         
  -5   3  -6        145.22        132.64        25.87 o                         
  -4   3  -6          5.47         -4.19         8.21 o                         
  -3   3  -6         95.09        104.23        13.60 o                         
  -2   3  -6       1395.63       1379.05        42.01 o                         
  -1   3  -6        464.83        457.88        14.00 o                         
   0   3  -6        173.83        188.23        10.09 o                         
   1   3  -6        108.37        125.51         9.70 o                         
   2   3  -6        325.80        318.57        13.05 o                         
   3   3  -6        926.50        994.88        25.94 o                         
   4   3  -6       3096.67       3204.32        64.74 o                         
   5   3  -6        185.93        190.03        14.80 o                         
   6   3  -6       1133.68       1196.64        60.59 o                         
   7   3  -6        187.61        193.91        26.87 o                         
   8   3  -6        151.57        129.65        16.00 o                         
  -8   4  -6        324.37        302.23        50.54 o                         
  -7   4  -6       1006.41       1008.42        65.44 o                         
  -6   4  -6        400.58        406.15        40.78 o                         
  -5   4  -6       1172.60       1176.36        63.91 o                         
  -4   4  -6       1087.62       1011.44        38.93 o                         
  -3   4  -6       1099.60       1129.87        39.49 o                         
  -2   4  -6       3674.55       3507.64        87.86 o                         
  -1   4  -6        563.62        544.78        12.51 o                         
   0   4  -6        690.14        674.56        16.52 o                         
   1   4  -6        265.25        209.62        11.33 o                         
   2   4  -6        884.12        924.01        21.75 o                         
   3   4  -6        806.47        772.26        25.84 o                         
   4   4  -6       2295.03       2261.33        67.07 o                         
   5   4  -6        370.49        354.85        41.66 o                         
   6   4  -6       1150.76       1066.96        70.27 o                         
   7   4  -6        528.44        498.01        54.81 o                         
   8   4  -6        114.57         75.20        31.90 o                         
  -8   5  -6        528.74        637.56        54.92 o                         
  -7   5  -6        616.27        692.70        55.14 o                         
  -6   5  -6        313.22        351.56        38.92 o                         
  -5   5  -6         32.38         37.93        18.09 o                         
  -4   5  -6        339.96        300.06        22.06 o                         
  -3   5  -6       1936.69       1994.33        59.62 o                         
  -2   5  -6       5021.77       5372.71       175.62 o                         
  -1   5  -6       1789.69       1738.55        31.62 o                         
   0   5  -6        266.07        256.23        10.96 o                         
   1   5  -6       2911.28       2827.10        57.83 o                         
   2   5  -6         35.67         35.12         6.14 o                         
   3   5  -6        149.24        166.81        14.51 o                         
   4   5  -6        456.53        437.94        41.66 o                         
   5   5  -6        508.91        515.55        48.89 o                         
   6   5  -6         15.91          7.13        21.71 o                         
   7   5  -6         95.48         86.60        31.24 o                         
   8   5  -6         92.76         77.17        33.65 o                         
  -7   6  -6        237.66        234.81        39.57 o                         
  -6   6  -6        542.53        558.31        46.92 o                         
  -5   6  -6          6.62          6.36        15.46 o                         
  -4   6  -6         54.75         45.05        18.75 o                         
  -3   6  -6        167.55        165.90        18.83 o                         
  -2   6  -6        512.54        459.10        35.19 o                         
  -1   6  -6       1225.97       1222.29        24.67 o                         
   0   6  -6        925.78       1029.18        23.46 o                         
   1   6  -6        415.06        381.17        14.13 o                         
   2   6  -6        818.73        786.32        23.85 o                         
   3   6  -6        135.27        175.62        30.42 o                         
   4   6  -6        121.84        132.31        30.37 o                         
   5   6  -6         20.52         -5.15        19.62 o                         
   6   6  -6        178.75        120.91        31.57 o                         
   7   6  -6          5.79          8.55        26.42 o                         
  -6   7  -6       1938.67       1961.15       100.41 o                         
  -5   7  -6        581.07        555.46        48.67 o                         
  -4   7  -6        297.21        266.93        34.86 o                         
  -3   7  -6         54.91         44.95        18.86 o                         
  -2   7  -6         25.70         20.50        14.14 o                         
  -1   7  -6        335.75        320.44        12.59 o                         
   0   7  -6        966.61        958.76        26.52 o                         
   1   7  -6       1434.29       1436.46        35.71 o                         
   2   7  -6       2567.04       2510.97        72.20 o                         
   3   7  -6       1429.98       1523.75        74.10 o                         
   4   7  -6        219.61        197.98        36.61 o                         
   5   7  -6        227.85        249.28        41.22 o                         
   6   7  -6        471.19        454.60        54.04 o                         
   7   7  -6         11.13         -5.26        23.57 o                         
  -5   8  -6        674.46        629.12        54.59 o                         
  -4   8  -6        413.12        412.95        42.97 o                         
  -3   8  -6        308.46        335.12        36.50 o                         
  -2   8  -6        285.09        281.40        32.34 o                         
  -1   8  -6        395.11        368.89        14.49 o                         
   0   8  -6        185.24        181.40        14.83 o                         
   1   8  -6        878.11        838.24        50.86 o                         
   2   8  -6        188.78        228.16        23.63 o                         
   3   8  -6        531.23        581.66        47.25 o                         
   4   8  -6        232.56        237.22        38.26 o                         
   5   8  -6         44.56         38.81        25.43 o                         
   6   8  -6        128.20        167.28        39.57 o                         
  -1   9  -6        251.01        253.59        20.44 o                         
   0   9  -6         71.17        113.49        13.45 o                         
   1   9  -6         54.03         78.57        13.76 o                         
   2   9  -6        339.64        338.08        35.19 o                         
   3   9  -6          3.90         19.29        19.07 o                         
   4   9  -6         87.51        105.35        28.83 o                         
   5   9  -6          8.65          0.44        22.14 o                         
  -1  10  -6         90.00         90.33        11.39 o                         
   0  10  -6        307.72        304.09        27.08 o                         
   1  10  -6        143.66        157.64        25.43 o                         
   2  10  -6        253.81        277.56        33.65 o                         
   3  10  -6        339.98        335.99        39.57 o                         
   4  10  -6        102.79        117.30        29.49 o                         
  -2  11  -6         49.63         56.46        10.85 o                         
  -1  11  -6         83.24         79.70        11.81 o                         
   0  11  -6        513.85        527.22        27.23 o                         
   1  11  -6        242.06        251.36        30.15 o                         
   2  11  -6        215.31        179.23        30.04 o                         
  -2  12  -6        170.59        162.68        17.87 o                         
  -1  12  -6         12.49          9.10        12.50 o                         
   0  12  -6         36.77         19.62        15.46 o                         
  -2 -11  -5        296.47        345.18        29.54 o                         
  -1 -11  -5        131.33        152.80        19.90 o                         
   0 -11  -5        278.60        285.40        35.68 o                         
   1 -11  -5        443.22        445.89        29.01 o                         
   2 -11  -5         85.96         75.69        17.16 o                         
   3 -11  -5        440.71        479.47        43.08 o                         
   4 -11  -5        580.11        644.90        34.37 o                         
   5 -11  -5          4.98         -1.88        11.49 o                         
  -4 -10  -5         97.23         74.76        28.61 o                         
  -3 -10  -5         66.44         52.51         8.80 o                         
  -2 -10  -5        276.11        340.04        18.59 o                         
  -1 -10  -5         81.55         81.18        15.00 o                         
   0 -10  -5        103.01        131.66        17.86 o                         
   1 -10  -5         62.16         69.35        14.35 o                         
   2 -10  -5         18.76         13.09        10.43 o                         
   3 -10  -5         97.07         95.37        16.32 o                         
   4 -10  -5        807.93        865.44        37.57 o                         
   5 -10  -5         91.93         87.04        28.06 o                         
   6 -10  -5        316.47        335.65        55.91 o                         
  -5  -9  -5         25.16         45.71        24.12 o                         
  -4  -9  -5        129.93        116.81        11.88 o                         
  -3  -9  -5        141.75        162.22        15.76 o                         
  -2  -9  -5         67.74         72.85        13.04 o                         
  -1  -9  -5        152.73        152.19        17.99 o                         
   0  -9  -5         88.55         95.14        14.94 o                         
   1  -9  -5         77.32         74.25        14.44 o                         
   2  -9  -5        449.54        482.48        26.94 o                         
   3  -9  -5         37.63         28.72        17.65 o                         
   4  -9  -5        436.00        441.63        36.29 o                         
   5  -9  -5        263.66        286.39        21.40 o                         
   6  -9  -5        909.91        912.88        38.64 o                         
   7  -9  -5        191.62        180.08        18.10 o                         
  -6  -8  -5        948.52       1145.77        79.91 o                         
  -5  -8  -5        127.88        147.44        34.86 o                         
  -4  -8  -5        301.79        283.09        17.14 o                         
  -3  -8  -5        664.99        690.33        32.28 o                         
  -2  -8  -5        274.80        291.78        19.61 o                         
  -1  -8  -5        963.69        959.46        36.50 o                         
   0  -8  -5       1533.32       1459.62        48.38 o                         
   1  -8  -5        936.36        983.88        37.33 o                         
   2  -8  -5        655.54        664.53        29.97 o                         
   3  -8  -5        103.91         99.14        14.39 o                         
   4  -8  -5        229.97        250.19        19.22 o                         
   5  -8  -5        374.05        366.81        21.66 o                         
   6  -8  -5       1385.55       1414.74        66.34 o                         
   7  -8  -5        108.69        100.23        10.12 o                         
   8  -8  -5        939.51        942.38        55.91 o                         
  -6  -7  -5        222.88        251.25        43.08 o                         
  -5  -7  -5        243.89        224.41        13.55 o                         
  -4  -7  -5         20.81         23.72         8.01 o                         
  -3  -7  -5        693.13        736.98        39.96 o                         
  -2  -7  -5         25.08         36.23        10.11 o                         
  -1  -7  -5        701.42        684.08        28.34 o                         
   0  -7  -5       1277.41       1348.14        60.07 o                         
   1  -7  -5          7.03          6.59         6.26 o                         
   2  -7  -5        152.44        142.78        11.88 o                         
   3  -7  -5        370.87        338.51        16.22 o                         
   4  -7  -5         57.66         70.65        10.22 o                         
   5  -7  -5        212.24        197.39        15.65 o                         
   6  -7  -5         82.03        108.57         9.80 o                         
   7  -7  -5         79.62         79.39         9.34 o                         
   8  -7  -5        582.53        550.60        46.21 o                         
  -7  -6  -5        172.77        178.25        38.81 o                         
  -6  -6  -5         69.19         79.42        20.88 o                         
  -5  -6  -5        200.71        214.60        15.02 o                         
  -4  -6  -5        146.19        142.18        13.80 o                         
  -3  -6  -5        919.00        946.27        32.90 o                         
  -2  -6  -5        511.09        483.44        22.96 o                         
  -1  -6  -5        639.33        543.09        27.52 o                         
   0  -6  -5        283.87        295.21        14.87 o                         
   1  -6  -5       1023.39        973.60        28.33 o                         
   2  -6  -5       1136.25       1142.48        37.32 o                         
   3  -6  -5       1232.20       1290.61        33.01 o                         
   4  -6  -5        525.15        526.46        22.08 o                         
   5  -6  -5         84.59        106.94        11.33 o                         
   6  -6  -5         20.10         38.94         6.95 o                         
   7  -6  -5        417.29        442.03        18.48 o                         
   8  -6  -5        231.62        228.39        25.65 o                         
  -8  -5  -5        107.84         92.41        33.00 o                         
  -7  -5  -5        470.45        460.41        50.54 o                         
  -6  -5  -5        420.72        435.86        25.10 o                         
  -5  -5  -5        220.32        201.01        15.75 o                         
  -4  -5  -5       1509.37       1501.87        46.73 o                         
  -3  -5  -5        845.50        746.55        28.28 o                         
  -2  -5  -5       2013.60       1948.58        83.64 o                         
  -1  -5  -5       1491.66       1388.98        80.16 o                         
   0  -5  -5        147.72        161.57        11.05 o                         
   1  -5  -5       1473.34       1430.57        34.06 o                         
   2  -5  -5       1116.34       1109.05        31.60 o                         
   3  -5  -5        286.58        285.96        12.35 o                         
   4  -5  -5        406.80        362.53        16.54 o                         
   5  -5  -5       2636.04       2577.98        46.42 o                         
   6  -5  -5        181.73        135.63        10.74 o                         
   7  -5  -5        683.73        733.81        23.05 o                         
   8  -5  -5        486.86        508.80        21.20 o                         
   9  -5  -5        341.44        338.37        26.00 o                         
  -8  -4  -5         31.36         19.40        24.12 o                         
  -7  -4  -5        280.45        279.11        19.87 o                         
  -6  -4  -5        448.89        480.53        24.25 o                         
  -5  -4  -5        156.44        165.22        26.64 o                         
  -4  -4  -5        229.24        213.96        15.88 o                         
  -3  -4  -5       1092.88       1056.67        43.17 o                         
  -2  -4  -5        565.42        535.28        19.05 o                         
  -1  -4  -5        244.33        199.75        11.41 o                         
   0  -4  -5         61.59         92.49         9.02 o                         
   1  -4  -5       1759.86       1790.31        39.44 o                         
   2  -4  -5        487.85        517.23        16.24 o                         
   3  -4  -5        172.12        178.20         8.72 o                         
   4  -4  -5        124.84        128.54         7.08 o                         
   5  -4  -5        274.89        238.32         9.69 o                         
   6  -4  -5        264.58        260.34        14.23 o                         
   7  -4  -5        102.54        101.85        10.46 o                         
   8  -4  -5        187.31        185.57        14.17 o                         
   9  -4  -5        351.40        383.02        45.05 o                         
  -8  -3  -5         93.50         77.61        29.27 o                         
  -7  -3  -5        125.81        111.38        18.20 o                         
  -6  -3  -5        112.22        105.54        19.13 o                         
  -5  -3  -5        256.83        246.00        18.91 o                         
  -4  -3  -5        226.42        222.09        13.48 o                         
  -3  -3  -5         93.58         98.04        10.20 o                         
  -2  -3  -5         85.35         95.65        10.48 o                         
  -1  -3  -5       1888.35       1864.74        40.43 o                         
   0  -3  -5       1772.04       1790.22        38.75 o                         
   1  -3  -5       4724.35       4676.87        84.93 o                         
   2  -3  -5         94.66         93.21         6.96 o                         
   3  -3  -5       1364.10       1328.26        40.48 o                         
   4  -3  -5       1217.94       1247.70        23.85 o                         
   5  -3  -5         10.59          4.78         4.06 o                         
   6  -3  -5        163.51        168.98        11.14 o                         
   7  -3  -5         54.59         70.05         9.43 o                         
   8  -3  -5         28.63         35.90         9.14 o                         
   9  -3  -5        390.35        357.37        22.78 o                         
  -9  -2  -5         25.54         52.40        31.13 o                         
  -8  -2  -5        659.08        642.41        33.55 o                         
  -7  -2  -5        328.73        324.86        42.86 o                         
  -6  -2  -5        799.48        793.25        33.97 o                         
  -5  -2  -5       1141.74       1163.08        40.42 o                         
  -4  -2  -5        112.52        118.25        10.88 o                         
  -3  -2  -5        677.75        648.77        21.19 o                         
  -2  -2  -5       1061.16        997.67        26.14 o                         
  -1  -2  -5       3655.68       3587.23        69.24 o                         
   0  -2  -5       3746.77       3924.48        73.08 o                         
   1  -2  -5       6425.67       6047.59       166.23 o                         
   2  -2  -5        593.40        595.81        22.71 o                         
   3  -2  -5       5483.13       5536.67       126.54 o                         
   4  -2  -5       1917.90       1858.88        46.56 o                         
   5  -2  -5        112.68        116.60         9.11 o                         
   6  -2  -5         67.31         75.40        11.72 o                         
   7  -2  -5        813.94        798.41        26.02 o                         
   8  -2  -5        147.17        161.67        16.48 o                         
   9  -2  -5        263.26        272.19        33.76 o                         
  -9  -1  -5        167.11        191.95        38.70 o                         
  -8  -1  -5        180.81        222.09        22.32 o                         
  -7  -1  -5        793.24        753.03        43.79 o                         
  -6  -1  -5        152.55        147.38        18.04 o                         
  -5  -1  -5       1057.84       1074.68        33.21 o                         
  -4  -1  -5         25.52         11.34         6.21 o                         
  -3  -1  -5         52.84         53.06         8.12 o                         
  -2  -1  -5       1477.73       1419.93        32.13 o                         
  -1  -1  -5       3041.20       3005.00        57.42 o                         
   0  -1  -5        914.81       1008.20        23.01 o                         
   1  -1  -5       2149.44       2071.62        51.66 o                         
   2  -1  -5        167.05        157.31         6.18 o                         
   3  -1  -5        725.72        699.99        18.30 o                         
   4  -1  -5       1442.59       1408.01        32.73 o                         
   5  -1  -5        392.51        384.84        15.80 o                         
   6  -1  -5       1906.20       1938.76        77.23 o                         
   7  -1  -5        574.54        612.97        23.74 o                         
   8  -1  -5          2.99          7.90         8.23 o                         
   9  -1  -5        236.61        216.06        30.28 o                         
  -8   0  -5        791.35        818.55        51.74 o                         
  -7   0  -5        115.64        126.60        23.51 o                         
  -6   0  -5        306.36        299.02        21.82 o                         
  -5   0  -5         51.03         43.75        11.56 o                         
  -4   0  -5        202.48        180.66        12.36 o                         
  -3   0  -5       2281.57       2515.59        53.23 o                         
  -2   0  -5         99.43        114.86         8.97 o                         
  -1   0  -5       1989.95       1962.53        56.51 o                         
   0   0  -5        549.61        562.88        15.13 o                         
   1   0  -5       2263.47       2360.85        44.64 o                         
   2   0  -5       1018.29        949.52        22.01 o                         
   3   0  -5        944.59        932.93        30.81 o                         
   4   0  -5        325.70        339.44        13.69 o                         
   5   0  -5        480.14        476.88        19.28 o                         
   6   0  -5         78.89         80.10         9.46 o                         
   7   0  -5        137.84        147.54        12.76 o                         
   8   0  -5        752.78        760.56        46.37 o                         
   9   0  -5        290.60        239.04        25.20 o                         
  -8   1  -5        413.71        438.27        40.45 o                         
  -7   1  -5        176.97        188.44        28.50 o                         
  -6   1  -5        577.26        585.93        40.23 o                         
  -5   1  -5        456.70        424.24        33.11 o                         
  -4   1  -5        284.74        284.69        25.21 o                         
  -3   1  -5       1469.99       1405.03        40.74 o                         
  -2   1  -5       6422.55       6149.25       116.43 o                         
  -1   1  -5       8634.90       8874.98       155.50 o                         
   0   1  -5      84547.77     109611.48      3524.80 o                         
   1   1  -5       2186.32       2404.72        64.07 o                         
   2   1  -5       6265.17       6069.81       107.56 o                         
   3   1  -5       1463.19       1437.57        32.68 o                         
   4   1  -5        385.31        375.07        14.68 o                         
   5   1  -5         61.58         69.37         7.33 o                         
   6   1  -5        943.24        929.32        31.15 o                         
   7   1  -5        357.80        337.49        24.39 o                         
   8   1  -5        310.97        347.28        25.54 o                         
   9   1  -5        441.49        347.56        52.78 o                         
  -8   2  -5        672.83        652.03        50.32 o                         
  -7   2  -5        459.98        456.91        40.45 o                         
  -6   2  -5        372.64        374.91        34.42 o                         
  -5   2  -5        202.22        182.74        23.02 o                         
  -4   2  -5        363.02        407.80        30.48 o                         
  -3   2  -5        644.06        629.41        26.15 o                         
  -2   2  -5       2673.54       2563.09        50.12 o                         
  -1   2  -5        202.52        190.71        11.98 o                         
   0   2  -5       1636.61       1578.45        32.22 o                         
   1   2  -5       4075.31       4161.53        76.81 o                         
   2   2  -5       1999.55       1963.56        40.41 o                         
   3   2  -5       1651.18       1673.00        36.70 o                         
   4   2  -5        152.64        183.37        10.34 o                         
   5   2  -5        164.82        160.39         9.65 o                         
   6   2  -5        281.81        274.00        12.37 o                         
   7   2  -5        361.66        332.08        20.95 o                         
   8   2  -5         12.23         -1.92         7.27 o                         
   9   2  -5        232.79        172.98        19.68 o                         
  -8   3  -5        125.49        133.19        28.72 o                         
  -7   3  -5         19.04         16.00        16.77 o                         
  -6   3  -5       1926.03       1986.91        89.23 o                         
  -5   3  -5        491.94        486.61        38.15 o                         
  -4   3  -5        811.60        785.89        31.83 o                         
  -3   3  -5          1.71          5.42         7.56 o                         
  -2   3  -5        107.92        111.80        13.14 o                         
  -1   3  -5         86.18        111.86         6.31 o                         
   0   3  -5       1168.81       1160.17        25.68 o                         
   1   3  -5        771.81        800.81        20.76 o                         
   2   3  -5       2482.54       2349.13        46.99 o                         
   3   3  -5        267.14        251.72        11.77 o                         
   4   3  -5        732.12        712.43        20.55 o                         
   5   3  -5        737.38        697.21        17.12 o                         
   6   3  -5        500.68        512.33        17.48 o                         
   7   3  -5        589.01        509.74        41.77 o                         
   8   3  -5         50.56         30.24        10.58 o                         
   9   3  -5         14.93         42.20        30.58 o                         
  -7   4  -5        379.76        469.95        44.73 o                         
  -6   4  -5       2144.53       2213.50        97.78 o                         
  -5   4  -5         88.76         87.70        21.38 o                         
  -4   4  -5       1966.12       1938.17        57.98 o                         
  -3   4  -5        546.84        559.66        25.72 o                         
  -2   4  -5        666.85        653.93        26.82 o                         
  -1   4  -5        516.04        541.74        11.94 o                         
   0   4  -5         21.79          1.98         4.23 o                         
   1   4  -5        528.75        539.24        15.73 o                         
   2   4  -5       2639.56       2551.16        46.05 o                         
   3   4  -5       2870.41       2772.63        56.87 o                         
   4   4  -5        864.55        871.89        29.84 o                         
   5   4  -5       2105.23       1958.84        95.04 o                         
   6   4  -5        127.68        123.87        31.79 o                         
   7   4  -5        477.38        450.66        52.73 o                         
   8   4  -5        330.28        229.00        43.96 o                         
  -7   5  -5        250.84        237.44        38.37 o                         
  -6   5  -5       1310.21       1399.55        74.76 o                         
  -5   5  -5        802.53        828.96        52.73 o                         
  -4   5  -5        944.87        928.48        36.46 o                         
  -3   5  -5       1355.83       1494.92        89.45 o                         
  -2   5  -5       1743.51       1813.36        87.75 o                         
  -1   5  -5       1098.48       1116.94        22.29 o                         
   0   5  -5        852.55        861.41        20.49 o                         
   1   5  -5        702.16        700.00        27.81 o                         
   2   5  -5        669.57        625.80        17.39 o                         
   3   5  -5        704.74        718.41        26.22 o                         
   4   5  -5        949.48        900.44        58.32 o                         
   5   5  -5        571.56        559.40        48.12 o                         
   6   5  -5         44.81         51.30        26.97 o                         
   7   5  -5         76.56         36.94        25.98 o                         
   8   5  -5         26.16          1.75        26.86 o                         
  -6   6  -5        393.12        418.87        43.19 o                         
  -5   6  -5         21.87         15.90        15.02 o                         
  -4   6  -5        284.86        279.76        33.00 o                         
  -3   6  -5         89.78        108.62        15.23 o                         
  -2   6  -5         99.97         86.50        13.37 o                         
  -1   6  -5       1586.51       1624.66        30.72 o                         
   0   6  -5         52.53         63.67         7.02 o                         
   1   6  -5         67.41         54.95         7.12 o                         
   2   6  -5        115.42        119.60        15.62 o                         
   3   6  -5        280.91        291.03        23.20 o                         
   4   6  -5        325.57        360.99        39.24 o                         
   5   6  -5        302.19        342.46        43.19 o                         
   6   6  -5        668.69        673.30        60.73 o                         
   7   6  -5        407.19        437.72        54.59 o                         
  -5   7  -5       2033.77       2080.96       100.09 o                         
  -4   7  -5         74.78         83.75        23.68 o                         
  -3   7  -5         71.13         61.17        20.17 o                         
  -2   7  -5         86.89         88.93         8.38 o                         
  -1   7  -5        699.83        713.90        25.18 o                         
   0   7  -5        356.48        353.94        15.22 o                         
   1   7  -5       1483.84       1457.34        45.11 o                         
   2   7  -5       1302.40       1335.82        47.09 o                         
   3   7  -5       1044.28       1090.09        61.61 o                         
   4   7  -5       1388.49       1325.88        75.97 o                         
   5   7  -5         57.65         55.25        24.88 o                         
   6   7  -5         96.93         87.48        27.84 o                         
   7   7  -5        272.03        236.13        45.49 o                         
  -2   8  -5         32.21         32.40         5.77 o                         
  -1   8  -5        340.57        340.96        16.44 o                         
   0   8  -5        582.20        542.09        29.00 o                         
   1   8  -5        575.87        588.68        29.50 o                         
   2   8  -5        311.68        373.40        32.39 o                         
   3   8  -5        154.07        142.62        27.84 o                         
   4   8  -5        287.22        290.50        40.34 o                         
   5   8  -5         89.14        106.00        31.46 o                         
   6   8  -5          4.86         -7.34        24.23 o                         
  -2   9  -5         73.57         65.44        10.85 o                         
  -1   9  -5        121.16        126.39        12.43 o                         
   0   9  -5        188.36        169.45        15.73 o                         
   1   9  -5         41.31         42.91        11.37 o                         
   2   9  -5          2.70         -0.44        13.92 o                         
   3   9  -5        443.78        525.31        44.62 o                         
   4   9  -5         30.30         19.95        20.94 o                         
   5   9  -5        137.32        120.58        32.67 o                         
  -2  10  -5        617.27        594.41        22.07 o                         
  -1  10  -5         33.70         46.72         9.57 o                         
   0  10  -5        216.82        268.14        28.72 o                         
   1  10  -5        621.82        627.15        42.86 o                         
   2  10  -5        390.51        356.38        36.29 o                         
   3  10  -5        329.04        368.11        40.78 o                         
   4  10  -5        245.04        222.86        37.05 o                         
  -2  11  -5        199.23        232.42        21.92 o                         
  -1  11  -5         16.27         21.65         9.03 o                         
   0  11  -5        261.43        277.17        24.12 o                         
   1  11  -5        315.75        313.63        32.67 o                         
   2  11  -5        482.49        482.67        42.64 o                         
   3  11  -5         17.61         -0.77        17.21 o                         
  -2  12  -5         57.32         45.27        14.03 o                         
  -1  12  -5        360.60        405.16        46.92 o                         
   0  12  -5        152.21        139.00        24.23 o                         
   1 -12  -4        153.79        158.36        27.84 o                         
   2 -12  -4          7.63        -10.74        13.87 o                         
  -2 -11  -4        191.29        197.65        36.94 o                         
  -1 -11  -4        524.07        563.97        31.07 o                         
   0 -11  -4        216.67        229.22        31.68 o                         
   1 -11  -4       1049.24       1063.40        44.29 o                         
   2 -11  -4        586.05        558.06        47.69 o                         
   3 -11  -4         81.73        107.31        17.92 o                         
   4 -11  -4          7.33         -0.03        10.78 o                         
   5 -11  -4        533.84        561.62        33.33 o                         
  -4 -10  -4         14.47         35.96        22.47 o                         
  -3 -10  -4        202.71        199.53        12.25 o                         
  -2 -10  -4         57.27         61.74        13.49 o                         
  -1 -10  -4        222.23        233.77        19.96 o                         
   0 -10  -4        244.45        222.19        28.83 o                         
   1 -10  -4        306.17        344.63        24.17 o                         
   2 -10  -4         74.33         64.87        14.96 o                         
   3 -10  -4         13.27          7.19         9.38 o                         
   4 -10  -4        117.04        131.62        18.14 o                         
   5 -10  -4         27.23         11.89        11.42 o                         
   6 -10  -4         47.47         63.02        15.26 o                         
  -5  -9  -4        325.95        370.30        47.14 o                         
  -4  -9  -4         14.08          1.32        19.84 o                         
  -3  -9  -4        335.79        312.86        14.67 o                         
  -2  -9  -4        257.20        259.55        14.71 o                         
  -1  -9  -4        125.37        156.68        22.75 o                         
   0  -9  -4        300.05        304.95        17.33 o                         
   1  -9  -4        190.45        178.81        19.72 o                         
   2  -9  -4        559.67        584.93        29.82 o                         
   3  -9  -4        216.47        226.12        20.03 o                         
   4  -9  -4        607.85        703.56        54.26 o                         
   5  -9  -4        301.90        292.19        28.78 o                         
   6  -9  -4        926.85        928.84        39.12 o                         
   7  -9  -4        167.90        164.53        19.21 o                         
  -6  -8  -4        135.63        133.85        37.16 o                         
  -5  -8  -4        369.92        393.98        46.92 o                         
  -4  -8  -4        368.70        392.34        13.80 o                         
  -3  -8  -4        463.58        415.92        21.77 o                         
  -2  -8  -4        989.13       1088.23        38.16 o                         
  -1  -8  -4        504.33        521.93        25.67 o                         
   0  -8  -4        494.96        493.66        25.59 o                         
   1  -8  -4        415.30        406.08        31.30 o                         
   2  -8  -4         51.64         46.01         9.43 o                         
   3  -8  -4        194.17        200.30        14.89 o                         
   4  -8  -4        319.38        315.38        17.84 o                         
   5  -8  -4        572.95        624.18        29.01 o                         
   6  -8  -4        208.64        196.49        15.90 o                         
   7  -8  -4       1084.12       1083.95        32.63 o                         
   8  -8  -4         70.35         49.95        13.51 o                         
  -7  -7  -4        160.16        222.75        42.10 o                         
  -6  -7  -4        127.21        103.26        29.27 o                         
  -5  -7  -4         30.18         65.12        25.43 o                         
  -4  -7  -4        422.71        424.53        19.50 o                         
  -3  -7  -4        385.67        351.62        19.14 o                         
  -2  -7  -4        409.67        480.11        31.02 o                         
  -1  -7  -4        863.94        847.22        31.72 o                         
   0  -7  -4        458.80        434.48        22.80 o                         
   1  -7  -4       1421.75       1382.42        37.87 o                         
   2  -7  -4       2802.70       2775.88        74.93 o                         
   3  -7  -4        383.81        337.72        19.79 o                         
   4  -7  -4        228.21        218.24        13.88 o                         
   5  -7  -4         24.03         18.69         7.48 o                         
   6  -7  -4         12.17         12.67         7.38 o                         
   7  -7  -4        371.78        412.16        19.86 o                         
   8  -7  -4        299.97        290.19        18.45 o                         
  -7  -6  -4        125.06        144.15        34.75 o                         
  -6  -6  -4        129.15        140.97        34.75 o                         
  -5  -6  -4         69.47         66.30         9.13 o                         
  -4  -6  -4        195.48        189.56        13.63 o                         
  -3  -6  -4        405.82        414.63        20.11 o                         
  -2  -6  -4        229.65        228.01        28.39 o                         
  -1  -6  -4         58.00         49.71         8.09 o                         
   0  -6  -4       1697.15       1643.30        42.45 o                         
   1  -6  -4        617.87        604.02        20.55 o                         
   2  -6  -4       3599.24       3547.45        74.94 o                         
   3  -6  -4        106.89        105.97        12.65 o                         
   4  -6  -4         92.85        103.13         9.97 o                         
   5  -6  -4        179.79        183.45        10.66 o                         
   6  -6  -4         75.92         78.68        14.59 o                         
   7  -6  -4         86.98         77.24        10.35 o                         
   8  -6  -4        435.21        413.91        35.56 o                         
   9  -6  -4       1032.31       1076.82        77.94 o                         
  -8  -5  -4         55.28         63.14        26.20 o                         
  -7  -5  -4        111.36         98.55        28.83 o                         
  -6  -5  -4        268.84        281.06        19.13 o                         
  -5  -5  -4       1477.61       1496.92        45.26 o                         
  -4  -5  -4        222.79        204.45        14.63 o                         
  -3  -5  -4       2585.25       2504.83        67.50 o                         
  -2  -5  -4        568.70        532.68        24.15 o                         
  -1  -5  -4       1471.11       1609.93        37.72 o                         
   0  -5  -4       3303.99       3171.64        63.32 o                         
   1  -5  -4       2573.23       2614.36        65.34 o                         
   2  -5  -4       1263.52       1225.26        30.35 o                         
   3  -5  -4       2405.49       2254.75        49.27 o                         
   4  -5  -4        110.83        122.47        10.70 o                         
   5  -5  -4        574.53        568.91        16.44 o                         
   6  -5  -4         10.50         20.52         6.78 o                         
   7  -5  -4        168.41        156.70        12.96 o                         
   8  -5  -4        436.41        424.63        20.29 o                         
   9  -5  -4        455.13        419.19        52.02 o                         
  -8  -4  -4        155.68        150.51        38.15 o                         
  -7  -4  -4        357.03        333.47        41.55 o                         
  -6  -4  -4        143.61        141.57        14.21 o                         
  -5  -4  -4       1651.90       1684.49        50.59 o                         
  -4  -4  -4        427.85        423.31        37.11 o                         
  -3  -4  -4        231.48        214.12        13.74 o                         
  -2  -4  -4        642.14        687.50        20.67 o                         
  -1  -4  -4        646.68        762.12        21.85 o                         
   0  -4  -4       2355.36       2462.57        49.99 o                         
   1  -4  -4        258.75        283.85        12.26 o                         
   2  -4  -4         48.43         59.23         6.90 o                         
   3  -4  -4       1299.52       1356.31        37.22 o                         
   4  -4  -4         24.52         27.92         4.68 o                         
   5  -4  -4        636.65        595.05        17.15 o                         
   6  -4  -4         18.35         22.96         7.00 o                         
   7  -4  -4        108.30        115.30        11.49 o                         
   8  -4  -4        321.08        317.79        17.88 o                         
   9  -4  -4        145.48        126.82        27.36 o                         
  -8  -3  -4        255.95        291.71        46.04 o                         
  -7  -3  -4        799.62        775.79        33.84 o                         
  -6  -3  -4        140.49        168.69        15.80 o                         
  -5  -3  -4         45.52         39.72         9.67 o                         
  -4  -3  -4        913.96        933.93        26.81 o                         
  -3  -3  -4        793.44        768.33        25.65 o                         
  -2  -3  -4        359.22        363.69        14.31 o                         
  -1  -3  -4       2470.70       2480.75        50.25 o                         
   0  -3  -4        249.25        308.53        11.73 o                         
   1  -3  -4       2671.58       2477.33        96.98 o                         
   2  -3  -4       7491.00       7817.64       138.24 o                         
   3  -3  -4       3994.89       4329.65        68.40 o                         
   4  -3  -4        939.58        954.77        20.42 o                         
   5  -3  -4        694.95        728.96        17.13 o                         
   6  -3  -4         80.69         73.67         9.13 o                         
   7  -3  -4         58.03         61.98         9.71 o                         
   8  -3  -4        801.24        815.23        44.51 o                         
   9  -3  -4        199.33        211.93        23.84 o                         
  -9  -2  -4        255.29        284.03        46.81 o                         
  -8  -2  -4         78.89         69.72        27.62 o                         
  -7  -2  -4        954.78        958.77        39.24 o                         
  -6  -2  -4        232.30        229.22        18.78 o                         
  -5  -2  -4        162.71        182.68        15.65 o                         
  -4  -2  -4       1891.09       1823.83        93.07 o                         
  -3  -2  -4       2334.39       2396.18        65.10 o                         
  -2  -2  -4        600.43        660.26        19.06 o                         
  -1  -2  -4        212.44        201.55         9.53 o                         
   0  -2  -4      14170.64      13781.33       236.68 o                         
   1  -2  -4        130.03        114.38         6.36 o                         
   2  -2  -4       3472.53       3163.67        74.64 o                         
   3  -2  -4       2130.08       2232.31        43.03 o                         
   4  -2  -4       3342.85       3306.31        54.98 o                         
   5  -2  -4        952.28        983.71        20.95 o                         
   6  -2  -4        776.61        783.56        21.41 o                         
   7  -2  -4         69.64         83.91        10.67 o                         
   8  -2  -4        848.70        920.07        30.39 o                         
   9  -2  -4         89.47         32.72        26.86 o                         
  -9  -1  -4        166.17        186.58        37.93 o                         
  -8  -1  -4        173.12        179.45        39.57 o                         
  -7  -1  -4        667.40        696.81        33.87 o                         
  -6  -1  -4         76.66         83.83        14.16 o                         
  -5  -1  -4        178.62        149.60        15.80 o                         
  -4  -1  -4       4819.15       5217.70       100.93 o                         
  -3  -1  -4        326.53        364.62        17.91 o                         
  -2  -1  -4        301.57        267.82        11.30 o                         
  -1  -1  -4        279.65        278.06        20.06 o                         
   0  -1  -4       5194.20       5175.88       112.28 o                         
   1  -1  -4        363.52        368.99        21.38 o                         
   2  -1  -4        838.82        790.30        18.48 o                         
   3  -1  -4        195.24        185.33         9.16 o                         
   4  -1  -4       1460.58       1427.33        43.16 o                         
   5  -1  -4         17.61         21.80         5.14 o                         
   6  -1  -4         61.87         62.85         9.39 o                         
   7  -1  -4        217.16        225.93        19.97 o                         
   8  -1  -4         51.33         48.01        14.44 o                         
   9  -1  -4         38.95         36.04        11.72 o                         
  -8   0  -4        170.81        121.24        30.04 o                         
  -7   0  -4        571.93        595.30        31.08 o                         
  -6   0  -4         53.90         64.23        17.38 o                         
  -5   0  -4        607.10        561.98        26.25 o                         
  -4   0  -4       1219.48       1310.52        40.12 o                         
  -3   0  -4       1327.10       1261.89        30.58 o                         
  -2   0  -4        306.87        292.07        12.06 o                         
  -1   0  -4        448.13        466.14        16.47 o                         
   0   0  -4        992.82        987.23        21.11 o                         
   1   0  -4       1701.10       1756.14        33.19 o                         
   2   0  -4       1213.77       1212.17        25.65 o                         
   3   0  -4        373.62        368.92        13.09 o                         
   4   0  -4       3631.37       3529.79        68.36 o                         
   5   0  -4        933.18        889.32        21.99 o                         
   6   0  -4       2216.45       2245.02        49.85 o                         
   7   0  -4        677.74        702.50        25.66 o                         
   8   0  -4        105.15        116.48        15.17 o                         
   9   0  -4        309.33        240.81        24.87 o                         
  -7   1  -4       1091.72       1114.31        60.07 o                         
  -6   1  -4        203.76        210.91        26.20 o                         
  -5   1  -4        950.59        884.21        47.14 o                         
  -4   1  -4       1522.22       1424.32        61.50 o                         
  -3   1  -4       1161.37       1138.03        33.79 o                         
  -2   1  -4       2098.35       1946.69        39.79 o                         
  -1   1  -4        850.41        860.13        20.17 o                         
   0   1  -4        868.05        894.38        19.61 o                         
   1   1  -4       1570.06       1582.27        32.22 o                         
   2   1  -4        500.52        480.17        13.60 o                         
   3   1  -4       1324.61       1287.26        30.19 o                         
   4   1  -4       3079.30       3196.93        63.82 o                         
   5   1  -4        902.69        915.36        22.24 o                         
   6   1  -4         94.65         94.67        12.65 o                         
   7   1  -4       1291.90       1281.80        35.83 o                         
   8   1  -4        356.64        327.93        35.74 o                         
   9   1  -4        341.53        299.23        19.35 o                         
  -7   2  -4        449.09        428.84        38.70 o                         
  -6   2  -4        470.66        472.58        37.93 o                         
  -5   2  -4       1483.06       1456.55        68.19 o                         
  -4   2  -4        715.69        716.60        40.45 o                         
  -3   2  -4        481.66        456.23        20.80 o                         
  -2   2  -4        527.27        517.83        20.31 o                         
  -1   2  -4        932.06        952.82        19.94 o                         
   0   2  -4       7822.29       8041.89       224.82 o                         
   1   2  -4       8983.76       9348.86       161.52 o                         
   2   2  -4       1103.44       1195.77        26.41 o                         
   3   2  -4        956.88        997.42        24.62 o                         
   4   2  -4        268.86        269.39        10.61 o                         
   5   2  -4         48.22         57.55         6.77 o                         
   6   2  -4        334.34        321.07        12.98 o                         
   7   2  -4        224.21        230.78        24.81 o                         
   8   2  -4         27.94         11.68        11.85 o                         
   9   2  -4         77.66         53.28        29.27 o                         
  -7   3  -4        969.22        986.93        60.95 o                         
  -6   3  -4       3671.89       3849.94       142.84 o                         
  -5   3  -4        426.45        410.32        33.98 o                         
  -4   3  -4       1361.06       1335.86        63.03 o                         
  -3   3  -4        141.56        164.32        14.49 o                         
  -2   3  -4        100.18        111.25        12.00 o                         
  -1   3  -4        852.08        867.45        27.67 o                         
   0   3  -4        189.21        196.93         7.60 o                         
   1   3  -4        768.13        728.92        18.21 o                         
   2   3  -4         87.41         78.75         6.40 o                         
   3   3  -4       3214.15       3137.20        53.84 o                         
   4   3  -4         64.67         71.56         4.80 o                         
   5   3  -4        918.05        860.64        24.96 o                         
   6   3  -4        388.56        377.85        13.19 o                         
   7   3  -4         66.31         33.90         8.55 o                         
   8   3  -4         76.61         36.09         9.81 o                         
   9   3  -4        164.92        154.57        41.55 o                         
  -7   4  -4         56.41         72.68        24.45 o                         
  -6   4  -4        195.12        229.44        34.53 o                         
  -5   4  -4       4744.39       4739.96       170.68 o                         
  -4   4  -4        170.74        176.97        16.26 o                         
  -3   4  -4       3953.03       3979.14        97.69 o                         
  -2   4  -4         41.53         44.62         9.88 o                         
  -1   4  -4         25.79         26.80         3.53 o                         
   0   4  -4        206.31        230.55         9.18 o                         
   1   4  -4        860.15        811.57        18.66 o                         
   2   4  -4         34.99         40.62         5.25 o                         
   3   4  -4       5998.68       6108.23       117.81 o                         
   4   4  -4       1403.48       1359.16        38.78 o                         
   5   4  -4         99.77        120.37        28.39 o                         
   6   4  -4       1136.07        988.79        66.87 o                         
   7   4  -4         75.97         37.82        25.54 o                         
   8   4  -4        135.08        133.52        37.05 o                         
  -6   5  -4        112.50        108.31        25.54 o                         
  -5   5  -4       1388.40       1410.20        49.30 o                         
  -4   5  -4         24.05         23.02        10.62 o                         
  -3   5  -4        944.58        924.25        34.82 o                         
  -2   5  -4        126.58        148.01        15.43 o                         
  -1   5  -4       1415.28       1514.73        28.19 o                         
   0   5  -4        172.48        168.85         8.83 o                         
   1   5  -4         33.80         29.04         5.53 o                         
   2   5  -4        424.67        456.51        18.62 o                         
   3   5  -4        416.35        431.27        20.78 o                         
   4   5  -4       1916.79       1889.78        88.57 o                         
   5   5  -4         20.95         23.24        20.28 o                         
   6   5  -4         83.78         46.81        24.34 o                         
   7   5  -4         24.98         20.50        24.77 o                         
   8   5  -4         59.12         62.81        31.46 o                         
  -5   6  -4        955.37       1019.93        60.18 o                         
  -4   6  -4        102.98        130.63        16.60 o                         
  -3   6  -4       3303.68       3176.00        84.13 o                         
  -2   6  -4         91.59         87.94         7.63 o                         
  -1   6  -4       1944.95       1953.91        36.91 o                         
   0   6  -4        511.66        533.76        15.39 o                         
   1   6  -4        651.55        660.14        26.93 o                         
   2   6  -4        435.91        410.96        19.52 o                         
   3   6  -4        816.75        812.98        51.85 o                         
   4   6  -4        106.21        114.88        26.31 o                         
   5   6  -4        284.29        287.43        38.04 o                         
   6   6  -4        345.97        309.14        60.73 o                         
   7   6  -4        286.11        312.10        49.00 o                         
  -4   7  -4         81.17         71.69        21.49 o                         
  -3   7  -4        411.90        399.12        34.37 o                         
  -2   7  -4        239.46        238.46        11.94 o                         
  -1   7  -4       1022.21       1058.48        45.88 o                         
   0   7  -4        938.14        937.34        31.53 o                         
   1   7  -4        152.69        162.12        16.26 o                         
   2   7  -4        694.04        707.88        32.13 o                         
   3   7  -4       1075.76       1083.29        62.16 o                         
   4   7  -4       1039.05       1120.34        67.31 o                         
   5   7  -4        718.58        782.05        59.52 o                         
   6   7  -4        439.64        499.33        52.84 o                         
   7   7  -4        336.99        286.88        49.00 o                         
  -2   8  -4        292.40        265.07        18.20 o                         
  -1   8  -4         33.90         48.78        10.58 o                         
   0   8  -4       1045.68       1027.71        60.07 o                         
   1   8  -4         58.81         60.41        13.89 o                         
   2   8  -4        692.40        746.31        46.37 o                         
   3   8  -4        438.94        469.51        42.10 o                         
   4   8  -4         36.08         43.08        23.90 o                         
   5   8  -4        157.62        139.44        33.54 o                         
   6   8  -4         28.46         34.86        26.64 o                         
  -3   9  -4        243.08        260.90        17.32 o                         
  -2   9  -4       1825.42       1815.46        66.10 o                         
  -1   9  -4         61.97         65.88        24.39 o                         
   0   9  -4         94.08        115.20        14.45 o                         
   1   9  -4        192.82        179.21        19.07 o                         
   2   9  -4        558.56        566.86        42.75 o                         
   3   9  -4         41.84         31.57        19.18 o                         
   4   9  -4        272.54        299.60        41.11 o                         
   5   9  -4        276.66        252.02        42.64 o                         
  -3  10  -4        116.33        127.60        14.58 o                         
  -2  10  -4       1182.76       1169.77        37.71 o                         
  -1  10  -4       1009.29       1013.32        35.39 o                         
   0  10  -4         45.26         43.21        12.44 o                         
   1  10  -4        260.50        256.74        29.60 o                         
   2  10  -4        265.09        293.24        34.31 o                         
   3  10  -4         70.53         68.95        24.67 o                         
   4  10  -4        142.85        131.33        31.35 o                         
  -3  11  -4        105.75        127.49        12.11 o                         
  -2  11  -4        279.69        300.26        18.54 o                         
  -1  11  -4        325.26        340.71        37.16 o                         
   0  11  -4         36.60         28.72        16.00 o                         
   2  11  -4         88.56        123.11        27.41 o                         
   3  11  -4         67.78         48.01        22.58 o                         
  -3  12  -4         18.45         26.64        12.06 o                         
  -2  12  -4        272.43        212.67        25.10 o                         
  -1  12  -4        220.52        236.78        25.98 o                         
   0  12  -4        261.59        222.75        29.38 o                         
   1  12  -4        305.35        344.65        36.07 o                         
   0 -12  -3        439.17        494.68        49.55 o                         
   1 -12  -3         16.33         17.72        20.23 o                         
   2 -12  -3        564.72        605.44        49.77 o                         
   3 -12  -3         24.00         28.99        13.89 o                         
  -2 -11  -3        212.50        181.58        18.45 o                         
  -1 -11  -3         52.39         56.45        14.27 o                         
   0 -11  -3        926.27        939.35        54.37 o                         
   1 -11  -3          6.44          5.51        10.21 o                         
   2 -11  -3        646.92        702.00        35.85 o                         
   3 -11  -3         41.59         39.92        15.07 o                         
   4 -11  -3         44.30         35.89        15.51 o                         
   5 -11  -3        152.69        192.75        23.73 o                         
  -4 -10  -3         13.85         14.58        21.49 o                         
  -3 -10  -3         13.26         24.00         6.12 o                         
  -2 -10  -3         99.44        104.68        11.55 o                         
  -1 -10  -3         72.58         55.44        10.45 o                         
   0 -10  -3        299.13        297.51        22.72 o                         
   1 -10  -3         92.55         88.80        15.44 o                         
   2 -10  -3        807.70        822.71        42.48 o                         
   3 -10  -3         38.62         30.11        12.39 o                         
   4 -10  -3        355.40        367.19        27.23 o                         
   5 -10  -3         51.49         42.98        13.22 o                         
   6 -10  -3          7.51         -6.06        12.17 o                         
  -5  -9  -3        206.46        217.60        42.10 o                         
  -4  -9  -3        285.60        299.27        44.84 o                         
  -3  -9  -3         21.63         44.11         6.55 o                         
  -2  -9  -3        450.56        447.75        18.24 o                         
  -1  -9  -3        150.52        159.02        13.01 o                         
   0  -9  -3        304.35        325.30        17.42 o                         
   1  -9  -3       1100.73       1074.06        41.21 o                         
   2  -9  -3        655.18        657.92        31.54 o                         
   3  -9  -3        288.16        287.31        28.81 o                         
   4  -9  -3       1213.29       1213.44        45.57 o                         
   5  -9  -3        898.21        883.05        38.70 o                         
   6  -9  -3         18.28         16.14        12.03 o                         
   7  -9  -3        156.86        155.35        17.29 o                         
  -6  -8  -3        202.83        193.81        37.71 o                         
  -5  -8  -3        202.02        219.03        39.90 o                         
  -3  -8  -3        215.48        233.31        11.49 o                         
  -2  -8  -3        734.97        746.42        23.52 o                         
  -1  -8  -3        196.89        248.83        14.26 o                         
   0  -8  -3       1625.45       1545.85        49.79 o                         
   1  -8  -3         98.46         98.14        11.87 o                         
   2  -8  -3       2961.51       2805.17        67.87 o                         
   3  -8  -3        258.70        290.30        26.25 o                         
   4  -8  -3         40.19         39.58         9.41 o                         
   5  -8  -3        584.66        594.86        33.96 o                         
   6  -8  -3        166.87        164.74        14.73 o                         
   7  -8  -3        372.50        372.55        30.96 o                         
   8  -8  -3        399.26        413.17        56.02 o                         
  -7  -7  -3        119.43        128.48        37.60 o                         
  -6  -7  -3        140.91        125.08        33.00 o                         
  -5  -7  -3        173.38        216.39        37.38 o                         
  -4  -7  -3         32.34         38.81        21.60 o                         
  -3  -7  -3        885.84        863.24        30.08 o                         
  -2  -7  -3        394.04        414.60        25.76 o                         
  -1  -7  -3        686.27        683.93        30.51 o                         
   0  -7  -3        463.36        469.73        23.13 o                         
   1  -7  -3        773.24        750.09        25.48 o                         
   2  -7  -3       1227.92       1246.58        32.09 o                         
   3  -7  -3         97.80        111.38        18.37 o                         
   4  -7  -3         36.50         37.31         8.91 o                         
   5  -7  -3         69.01         63.96         9.96 o                         
   6  -7  -3          4.30         17.09        12.90 o                         
   7  -7  -3        112.91        147.41        27.01 o                         
   8  -7  -3        660.62        654.13        33.26 o                         
  -7  -6  -3         97.35        144.81        33.98 o                         
  -6  -6  -3        106.20        126.18        33.33 o                         
  -5  -6  -3        220.70        221.77        36.18 o                         
  -4  -6  -3        337.36        313.56        19.95 o                         
  -3  -6  -3        680.06        690.93        27.08 o                         
  -2  -6  -3        630.54        606.94        20.78 o                         
  -1  -6  -3        181.38        165.97        11.37 o                         
   0  -6  -3          4.05         27.33         6.48 o                         
   1  -6  -3       4982.28       4953.26        94.71 o                         
   2  -6  -3       1150.24       1128.11        35.55 o                         
   3  -6  -3       6259.44       6043.18       100.18 o                         
   4  -6  -3        836.20        840.31        25.30 o                         
   5  -6  -3        201.59        181.69        11.02 o                         
   6  -6  -3          8.45         41.74        16.67 o                         
   7  -6  -3         86.45         85.00        11.33 o                         
   8  -6  -3        445.47        449.38        67.91 o                         
   9  -6  -3       1152.27       1183.63        47.69 o                         
  -8  -5  -3        443.60        409.00        49.88 o                         
  -7  -5  -3        360.64        415.47        47.58 o                         
  -6  -5  -3          3.88         -9.10        17.21 o                         
  -5  -5  -3        761.77        682.83        29.40 o                         
  -4  -5  -3         81.35         94.97         9.64 o                         
  -3  -5  -3        207.96        206.19        11.49 o                         
  -2  -5  -3        474.49        427.39        16.12 o                         
  -1  -5  -3       2303.80       2390.81        51.08 o                         
   0  -5  -3        182.54        236.08        12.09 o                         
   1  -5  -3       5761.24       5604.76       104.71 o                         
   2  -5  -3       2906.66       2794.94        57.33 o                         
   3  -5  -3        372.73        342.61        14.17 o                         
   4  -5  -3       2728.54       2636.90        49.42 o                         
   5  -5  -3         28.84         26.42         6.82 o                         
   6  -5  -3         74.68         59.71         7.97 o                         
   7  -5  -3        133.65        117.17        12.25 o                         
   8  -5  -3        197.14        233.19        23.08 o                         
   9  -5  -3        301.81        310.21        35.46 o                         
  -8  -4  -3        255.71        283.70        45.16 o                         
  -7  -4  -3         19.45         17.43        38.26 o                         
  -6  -4  -3        201.39        224.73        36.83 o                         
  -5  -4  -3         49.82         60.56         9.10 o                         
  -4  -4  -3       1876.19       1906.12        51.88 o                         
  -3  -4  -3        801.37        812.07        27.01 o                         
  -2  -4  -3        177.42        182.17        10.49 o                         
  -1  -4  -3        283.37        294.24        12.53 o                         
   0  -4  -3         46.26         42.25         6.75 o                         
   1  -4  -3        555.70        575.70        17.35 o                         
   2  -4  -3       1515.19       1515.88        33.84 o                         
   3  -4  -3       1389.07       1358.23        31.60 o                         
   4  -4  -3       2481.71       2466.72        49.71 o                         
   5  -4  -3        301.02        337.95        11.81 o                         
   6  -4  -3        139.19        124.75        10.48 o                         
   7  -4  -3        220.72        197.88        14.84 o                         
   8  -4  -3        163.38        164.75        15.20 o                         
   9  -4  -3        175.44        122.67        21.05 o                         
  -9  -3  -3        233.82        265.07        46.37 o                         
  -8  -3  -3        248.04        236.57        38.92 o                         
  -7  -3  -3        314.98        323.17        40.01 o                         
  -6  -3  -3        738.12        719.88        29.12 o                         
  -5  -3  -3        685.13        686.68        26.89 o                         
  -4  -3  -3        810.67        766.80        23.43 o                         
  -3  -3  -3       1693.29       1989.56        69.12 o                         
  -2  -3  -3        533.01        535.17        17.42 o                         
  -1  -3  -3       3260.64       3454.58        64.52 o                         
   0  -3  -3        917.61        904.07        21.69 o                         
   1  -3  -3        156.47        158.66         8.09 o                         
   2  -3  -3        768.63        736.79        24.76 o                         
   3  -3  -3       3908.27       4005.96        64.35 o                         
   4  -3  -3       2768.75       2932.20        53.21 o                         
   5  -3  -3        835.76        818.32        18.98 o                         
   6  -3  -3       1832.43       1886.83        38.95 o                         
   7  -3  -3         30.77         55.20        13.35 o                         
   8  -3  -3        856.88        916.52        30.64 o                         
   9  -3  -3        452.92        445.95        29.94 o                         
  -9  -2  -3        174.78        182.19        38.15 o                         
  -8  -2  -3        435.86        457.67        52.51 o                         
  -7  -2  -3        126.00        104.36        26.86 o                         
  -6  -2  -3        462.00        463.09        23.72 o                         
  -5  -2  -3        999.74        992.94        34.87 o                         
  -4  -2  -3        847.74        864.01        25.09 o                         
  -3  -2  -3       4838.01       5044.97        93.93 o                         
  -2  -2  -3       1353.57       1397.34        30.79 o                         
  -1  -2  -3         76.51        108.32         7.30 o                         
   0  -2  -3       5605.27       5703.54        99.50 o                         
   1  -2  -3       2701.32       2758.47        65.56 o                         
   2  -2  -3        139.02        164.95         9.96 o                         
   3  -2  -3       3430.67       3512.98        66.54 o                         
   4  -2  -3        569.26        553.49        13.59 o                         
   5  -2  -3       1554.07       1515.27        28.58 o                         
   6  -2  -3        506.60        494.73        15.40 o                         
   7  -2  -3        221.30        215.78        15.49 o                         
   8  -2  -3         72.24         77.82        11.39 o                         
   9  -2  -3        245.47        238.20        21.57 o                         
  -9  -1  -3          7.05         29.27        24.67 o                         
  -8  -1  -3        280.46        250.60        39.79 o                         
  -7  -1  -3        212.78        189.63        18.84 o                         
  -6  -1  -3        187.85        170.82        17.81 o                         
  -5  -1  -3        695.34        689.28        27.74 o                         
  -4  -1  -3        853.32        854.46        25.16 o                         
  -3  -1  -3       1729.74       1948.98        54.26 o                         
  -2  -1  -3       1285.46       1341.42        33.01 o                         
  -1  -1  -3       5845.61       5828.25       103.09 o                         
   0  -1  -3      10749.04      10970.90       229.48 o                         
   1  -1  -3       1768.97       1784.67        41.93 o                         
   2  -1  -3       1765.15       1799.90        35.72 o                         
   3  -1  -3        531.29        511.81        15.91 o                         
   4  -1  -3        134.30        135.70         8.16 o                         
   5  -1  -3       1198.43       1106.84        27.32 o                         
   6  -1  -3       1090.21       1064.58        31.11 o                         
   7  -1  -3        535.74        500.93        21.21 o                         
   8  -1  -3         37.79         51.05        11.55 o                         
   9  -1  -3        158.77        153.96        18.00 o                         
  -8   0  -3        101.10        114.23        28.50 o                         
  -7   0  -3        386.00        363.69        24.52 o                         
  -6   0  -3        912.25        923.83        36.22 o                         
  -5   0  -3        774.20        772.51        40.23 o                         
  -4   0  -3        483.76        392.99        19.65 o                         
  -3   0  -3       5731.72       6466.47       123.03 o                         
  -2   0  -3       4112.63       3977.66        73.24 o                         
  -1   0  -3       9347.18       9440.20       161.43 o                         
   0   0  -3        739.42        765.29        16.49 o                         
   1   0  -3        521.84        534.01        12.63 o                         
   2   0  -3        274.23        243.95         8.90 o                         
   3   0  -3       1628.87       1548.03        33.25 o                         
   4   0  -3        488.93        477.18        14.39 o                         
   5   0  -3       3652.84       3597.69        63.22 o                         
   6   0  -3        507.90        497.21        19.05 o                         
   7   0  -3        328.54        349.86        16.93 o                         
   8   0  -3        734.50        771.08        36.56 o                         
   9   0  -3         38.40         16.93        14.09 o                         
  -7   1  -3         69.38         81.34        20.17 o                         
  -6   1  -3       1538.49       1533.95        79.26 o                         
  -5   1  -3        785.64        732.94        42.42 o                         
  -4   1  -3       2522.89       2488.98        90.00 o                         
  -3   1  -3       1563.15       1541.84        59.42 o                         
  -2   1  -3       1133.52       1074.93        28.92 o                         
  -1   1  -3       5352.06       5093.20        89.81 o                         
   0   1  -3        898.12        858.03        17.73 o                         
   1   1  -3        697.00        652.71        15.25 o                         
   2   1  -3        274.53        262.91        10.18 o                         
   3   1  -3       5464.04       5252.59        96.53 o                         
   4   1  -3        166.61        178.29         8.65 o                         
   5   1  -3       1540.88       1561.45        32.31 o                         
   6   1  -3        601.53        583.41        18.27 o                         
   7   1  -3        326.70        351.52        17.72 o                         
   8   1  -3        569.80        550.71        26.38 o                         
   9   1  -3        183.55        207.57        20.58 o                         
  -7   2  -3         49.42         56.24        18.64 o                         
  -6   2  -3        923.64        867.88        49.44 o                         
  -5   2  -3        633.77        570.37        38.26 o                         
  -4   2  -3       1879.67       1949.20        73.67 o                         
  -3   2  -3        875.00        806.57        27.79 o                         
  -2   2  -3         51.96         48.87         8.16 o                         
  -1   2  -3       3440.22       3481.83       111.60 o                         
   0   2  -3       6151.85       6002.90       106.02 o                         
   1   2  -3        636.06        655.44        19.59 o                         
   2   2  -3        674.14        709.23        18.07 o                         
   3   2  -3        732.85        744.59        19.34 o                         
   4   2  -3         33.64         34.20         4.46 o                         
   5   2  -3        155.60        157.08        14.44 o                         
   6   2  -3        299.39        285.99        15.78 o                         
   7   2  -3         60.14         51.09         8.60 o                         
   8   2  -3        112.80        107.44        15.04 o                         
   9   2  -3         72.81         42.52        12.91 o                         
  -6   3  -3        542.43        546.91        41.00 o                         
  -5   3  -3        547.16        519.06        38.26 o                         
  -4   3  -3       1678.35       1786.30        74.43 o                         
  -3   3  -3        321.76        349.07        18.97 o                         
  -2   3  -3        499.90        459.59        20.18 o                         
  -1   3  -3       2393.92       2323.56        57.32 o                         
   0   3  -3        165.37        220.99         8.70 o                         
   1   3  -3       2593.07       2528.38        43.08 o                         
   2   3  -3        289.26        234.30         8.23 o                         
   3   3  -3        324.74        318.90        15.61 o                         
   4   3  -3       1698.15       1759.53        45.42 o                         
   5   3  -3        739.49        688.32        24.22 o                         
   6   3  -3        486.14        487.31        14.86 o                         
   7   3  -3       1041.92        891.37        48.12 o                         
   8   3  -3        746.37        596.88        25.30 o                         
   9   3  -3         84.79         34.53        31.02 o                         
  -6   4  -3        543.92        537.59        41.77 o                         
  -5   4  -3       1609.10       1565.19        75.42 o                         
  -4   4  -3       2804.02       2764.58        59.39 o                         
  -3   4  -3        518.95        542.08        18.25 o                         
  -2   4  -3        316.31        288.05        17.87 o                         
  -1   4  -3       1832.28       1857.32        38.08 o                         
   0   4  -3        283.63        273.18         9.80 o                         
   1   4  -3        986.36        917.13        20.08 o                         
   2   4  -3        348.79        267.16        14.42 o                         
   3   4  -3        164.51        182.01        13.45 o                         
   4   4  -3       1576.08       1584.84        42.57 o                         
   5   4  -3       1340.23       1351.64        73.56 o                         
   6   4  -3         91.97         81.23        26.97 o                         
   7   4  -3        542.94        528.38        87.15 o                         
   8   4  -3        125.12        173.86        40.34 o                         
  -5   5  -3         60.45         65.59         9.63 o                         
  -4   5  -3        686.94        653.26        21.18 o                         
  -3   5  -3         88.49        103.75        14.07 o                         
  -2   5  -3       1164.48       1103.21        26.58 o                         
  -1   5  -3        534.91        599.75        17.47 o                         
   0   5  -3        845.11        943.73        24.35 o                         
   1   5  -3        877.84        942.04        26.07 o                         
   2   5  -3        231.42        218.99        16.86 o                         
   3   5  -3        398.52        414.34        27.71 o                         
   4   5  -3       1638.48       1687.86        80.90 o                         
   5   5  -3         65.36         72.13        25.21 o                         
   6   5  -3         57.34         67.86        27.41 o                         
   7   5  -3        314.08        290.50        46.04 o                         
   8   5  -3          4.49        -15.13        23.46 o                         
  -5   6  -3        280.08        295.80        18.04 o                         
  -4   6  -3        745.63        732.04        22.77 o                         
  -3   6  -3        644.65        626.68        26.09 o                         
  -2   6  -3       4670.19       4519.42        87.95 o                         
  -1   6  -3         69.27         92.29         8.82 o                         
   0   6  -3       1858.57       1952.70        71.80 o                         
   1   6  -3        237.28        255.92        14.95 o                         
   2   6  -3        787.73        783.13        26.52 o                         
   3   6  -3        646.93        609.27        31.04 o                         
   4   6  -3        223.41        178.36        30.48 o                         
   5   6  -3        284.10        280.85        38.70 o                         
   6   6  -3        322.38        288.09        63.36 o                         
   7   6  -3        430.33        415.91        52.07 o                         
  -5   7  -3        369.79        389.60        24.01 o                         
  -4   7  -3       2302.32       2270.35        60.23 o                         
  -3   7  -3         42.57         43.55        23.08 o                         
  -2   7  -3       4886.41       4727.08       111.21 o                         
  -1   7  -3        134.95        140.28        13.01 o                         
   0   7  -3       1543.84       1554.38        65.83 o                         
   1   7  -3        681.36        660.04        28.38 o                         
   2   7  -3        483.25        480.08        26.49 o                         
   3   7  -3        286.11        301.46        34.42 o                         
   4   7  -3       1284.91       1226.46        71.25 o                         
   5   7  -3         40.98         36.61        23.57 o                         
   6   7  -3        106.04        140.21        34.86 o                         
   7   7  -3        241.80        250.16        45.60 o                         
  -5   8  -3         36.78         25.76         9.65 o                         
  -4   8  -3        137.53        148.54        15.35 o                         
  -3   8  -3         17.83         27.30         9.65 o                         
  -2   8  -3        121.63        121.46        15.24 o                         
  -1   8  -3        409.32        393.22        26.09 o                         
   0   8  -3        308.45        299.71        25.65 o                         
   1   8  -3        585.49        596.78        41.00 o                         
   2   8  -3        432.79        415.91        36.83 o                         
   3   8  -3        186.20        173.20        30.48 o                         
   4   8  -3         25.76         20.39        21.27 o                         
   5   8  -3        166.95        135.60        32.12 o                         
   6   8  -3        176.84        197.32        39.46 o                         
  -5   9  -3        271.41        267.37        18.86 o                         
  -4   9  -3          6.95         18.09         9.32 o                         
  -3   9  -3        824.39        829.18        37.16 o                         
  -2   9  -3        189.62        181.64        19.62 o                         
  -1   9  -3        376.94        391.13        27.73 o                         
   0   9  -3        192.41        261.89        25.87 o                         
   1   9  -3        665.98        662.88        31.51 o                         
   2   9  -3        583.72        608.08        45.16 o                         
   3   9  -3        916.54        996.14        62.59 o                         
   4   9  -3         21.35         22.14        23.68 o                         
   5   9  -3        690.71        779.09        62.48 o                         
  -4  10  -3        172.50        171.89        17.65 o                         
  -3  10  -3        477.48        499.99        29.27 o                         
  -2  10  -3        223.27        239.31        22.58 o                         
  -1  10  -3        891.17        853.19        45.27 o                         
   0  10  -3        476.87        494.76        26.78 o                         
   1  10  -3         42.29         43.41        17.54 o                         
   2  10  -3        155.06        149.09        28.28 o                         
   3  10  -3        698.20        733.70        55.47 o                         
   4  10  -3        128.22        135.71        32.01 o                         
  -4  11  -3        124.85        154.24        18.75 o                         
  -3  11  -3        870.73        878.30        41.66 o                         
  -2  11  -3         75.03         62.92        15.79 o                         
  -1  11  -3        420.46        425.66        32.56 o                         
   0  11  -3        117.71        119.49        23.57 o                         
   1  11  -3         24.08         14.14        14.80 o                         
   2  11  -3         11.35         -5.59        14.58 o                         
   3  11  -3          2.87         -0.77        18.86 o                         
  -3  12  -3        292.38        315.82        27.62 o                         
  -1  12  -3         71.29         71.47        18.96 o                         
   0  12  -3        243.98        267.37        30.26 o                         
   1  12  -3        277.87        300.04        34.75 o                         
   0 -12  -2        130.28        150.70        20.80 o                         
   1 -12  -2       1025.28       1083.55        47.09 o                         
   2 -12  -2        111.96        119.13        21.21 o                         
   3 -12  -2        305.91        339.96        34.86 o                         
  -3 -11  -2          4.99         -2.52        18.31 o                         
  -2 -11  -2        303.62        345.17        23.30 o                         
  -1 -11  -2        251.09        250.45        17.18 o                         
   0 -11  -2        550.48        479.38        37.60 o                         
   1 -11  -2        312.94        312.91        24.19 o                         
   2 -11  -2         99.33        120.73        19.30 o                         
   3 -11  -2        127.90        144.40        24.36 o                         
   4 -11  -2          7.70         16.36        13.01 o                         
   5 -11  -2        212.62        266.62        25.73 o                         
  -4 -10  -2         11.70         25.65        24.01 o                         
  -3 -10  -2         80.85        105.24        29.71 o                         
  -2 -10  -2        173.46        170.50        12.35 o                         
  -1 -10  -2          6.82          6.64         9.65 o                         
   0 -10  -2         14.85          2.01         9.29 o                         
   1 -10  -2        392.21        406.35        26.33 o                         
   2 -10  -2        149.84        142.04        18.97 o                         
   3 -10  -2        736.24        747.86        41.82 o                         
   4 -10  -2        112.14         98.33        22.36 o                         
   5 -10  -2        358.73        354.91        27.24 o                         
   6 -10  -2         18.56         14.81        13.15 o                         
  -5  -9  -2         29.89         40.34        22.91 o                         
  -4  -9  -2        132.43        177.48        37.82 o                         
  -3  -9  -2        805.10        783.88        24.69 o                         
  -2  -9  -2         92.92         86.42        11.59 o                         
  -1  -9  -2        122.64        120.36        11.97 o                         
   0  -9  -2        159.85        174.31        14.25 o                         
   1  -9  -2       1564.49       1545.51       112.49 o                         
   2  -9  -2       1287.50       1272.99        63.14 o                         
   3  -9  -2       1355.89       1317.24        53.27 o                         
   4  -9  -2        274.83        248.49        17.20 o                         
   5  -9  -2       1536.39       1451.49       101.51 o                         
   6  -9  -2        256.36        283.87        36.72 o                         
   7  -9  -2          8.59         18.66        19.51 o                         
  -6  -8  -2        102.38        125.63        33.54 o                         
  -5  -8  -2        581.41        614.00        55.14 o                         
  -3  -8  -2       1229.43       1244.42        38.06 o                         
  -2  -8  -2        122.83        120.95         9.76 o                         
  -1  -8  -2        315.00        274.52        14.62 o                         
   0  -8  -2        146.17        162.87        17.52 o                         
   1  -8  -2       2828.75       2728.20        53.08 o                         
   2  -8  -2        237.71        280.37        21.93 o                         
   3  -8  -2       1409.51       1389.66        47.94 o                         
   4  -8  -2        115.26        137.78        15.36 o                         
   5  -8  -2        500.66        513.78        22.64 o                         
   6  -8  -2        270.59        278.33        25.09 o                         
   7  -8  -2         38.55         24.88        10.14 o                         
   8  -8  -2        115.56         96.98        26.91 o                         
  -7  -7  -2          1.17        -20.94        20.94 o                         
  -6  -7  -2        197.00        219.46        40.23 o                         
  -4  -7  -2        234.16        212.23        34.97 o                         
  -3  -7  -2        443.74        446.77        14.03 o                         
  -2  -7  -2        221.01        208.32        11.27 o                         
  -1  -7  -2        281.33        287.31        12.42 o                         
   0  -7  -2        160.00        158.40        14.98 o                         
   1  -7  -2        137.36        153.50        10.54 o                         
   2  -7  -2        196.44        172.32        10.90 o                         
   3  -7  -2         31.58         39.90         8.01 o                         
   4  -7  -2        167.22        159.91        13.20 o                         
   5  -7  -2        417.42        400.66        19.99 o                         
   6  -7  -2         48.97         46.59        11.09 o                         
   7  -7  -2        134.60        131.64        18.49 o                         
   8  -7  -2        654.38        657.37        65.90 o                         
  -7  -6  -2        516.59        514.02        53.50 o                         
  -6  -6  -2        263.80        311.00        40.45 o                         
  -5  -6  -2        381.17        359.78        40.89 o                         
  -4  -6  -2       1385.32       1363.48        73.34 o                         
  -3  -6  -2        211.53        213.17        11.86 o                         
  -2  -6  -2       1064.88       1085.13        29.10 o                         
  -1  -6  -2        662.51        599.37        20.23 o                         
   0  -6  -2       1599.39       1594.75        38.16 o                         
   1  -6  -2        202.43        200.88        12.07 o                         
   2  -6  -2       3895.73       3731.01        64.64 o                         
   3  -6  -2        648.25        617.61        18.23 o                         
   4  -6  -2       1428.17       1372.63        34.95 o                         
   5  -6  -2        636.32        672.49        23.40 o                         
   6  -6  -2         23.33         20.22         7.09 o                         
   7  -6  -2         16.19          3.71        11.17 o                         
   8  -6  -2       1688.39       1679.69        45.91 o                         
   9  -6  -2        240.09        259.70        44.73 o                         
  -8  -5  -2        111.37        141.08        36.61 o                         
  -7  -5  -2        894.24        969.72        68.51 o                         
  -6  -5  -2        245.85        320.54        39.68 o                         
  -5  -5  -2        371.77        304.20        36.18 o                         
  -4  -5  -2        997.80        962.81        56.46 o                         
  -3  -5  -2       1116.83       1108.03        28.22 o                         
  -2  -5  -2        346.88        320.04        13.18 o                         
  -1  -5  -2       1438.59       1477.35        37.76 o                         
   0  -5  -2       4050.92       3821.50        74.95 o                         
   1  -5  -2        495.92        504.50        17.19 o                         
   2  -5  -2       4023.47       3957.27        75.21 o                         
   3  -5  -2       1328.26       1333.40        28.83 o                         
   4  -5  -2        915.13        932.28        23.12 o                         
   5  -5  -2        460.18        464.60        15.95 o                         
   6  -5  -2        242.56        226.77        12.80 o                         
   7  -5  -2        504.61        482.67        21.60 o                         
   8  -5  -2        293.71        248.32        20.88 o                         
   9  -5  -2        835.02        902.76        42.56 o                         
  -8  -4  -2         30.43         48.78        25.43 o                         
  -7  -4  -2        321.83        313.30        50.54 o                         
  -6  -4  -2         52.82         60.51        23.35 o                         
  -5  -4  -2        136.21        124.53        26.75 o                         
  -4  -4  -2       2418.52       2370.08        65.90 o                         
  -3  -4  -2        158.51        168.63        10.34 o                         
  -2  -4  -2        902.37        923.88        29.79 o                         
  -1  -4  -2       2902.53       3022.01        59.80 o                         
   0  -4  -2       2139.19       2314.07        47.06 o                         
   1  -4  -2        121.23        117.85         8.54 o                         
   2  -4  -2         91.77         99.88         8.22 o                         
   3  -4  -2        169.19        174.62         9.30 o                         
   4  -4  -2       3660.02       3779.59        58.26 o                         
   5  -4  -2        624.42        643.40        16.83 o                         
   6  -4  -2        172.30        161.88        11.27 o                         
   7  -4  -2         20.32         26.40        11.61 o                         
   8  -4  -2        250.82        242.49        18.16 o                         
   9  -4  -2         32.08         14.31        17.21 o                         
  -9  -3  -2         75.49         83.42        29.49 o                         
  -8  -3  -2        168.90        221.44        36.61 o                         
  -7  -3  -2       1189.81       1052.38        66.98 o                         
  -6  -3  -2         68.92         47.91        21.71 o                         
  -5  -3  -2        337.66        334.16        17.30 o                         
  -4  -3  -2       2716.39       2868.61        60.42 o                         
  -3  -3  -2         35.37         31.42         5.73 o                         
  -2  -3  -2       1756.58       1713.56        36.80 o                         
  -1  -3  -2        169.19        167.45         8.79 o                         
   0  -3  -2       1337.29       1303.73        28.50 o                         
   1  -3  -2        421.82        441.97        15.59 o                         
   2  -3  -2        518.31        583.27        15.42 o                         
   3  -3  -2       2086.33       2220.84        39.92 o                         
   4  -3  -2       7704.56       7653.56       107.80 o                         
   5  -3  -2       5330.42       5286.11        97.72 o                         
   6  -3  -2       1050.83       1031.17        27.94 o                         
   7  -3  -2        460.24        507.75        27.11 o                         
   8  -3  -2         26.82         21.23        10.05 o                         
   9  -3  -2        415.97        447.59        27.21 o                         
  -9  -2  -2        500.24        459.98        52.73 o                         
  -8  -2  -2        232.77        240.18        43.41 o                         
  -7  -2  -2        296.40        258.49        35.08 o                         
  -6  -2  -2        292.83        234.81        31.57 o                         
  -5  -2  -2        237.96        214.25        21.81 o                         
  -4  -2  -2       3462.00       3316.81        81.12 o                         
  -3  -2  -2        689.29        700.61        20.05 o                         
  -2  -2  -2       3306.72       3319.82        80.02 o                         
  -1  -2  -2       3612.55       3561.42        83.45 o                         
   0  -2  -2        317.19        320.59         9.86 o                         
   1  -2  -2        110.54        122.60         6.32 o                         
   2  -2  -2       1206.51       1257.92        31.41 o                         
   3  -2  -2       2100.83       2309.29        39.32 o                         
   4  -2  -2       5012.17       5035.88        80.51 o                         
   5  -2  -2       3022.70       3010.02        48.77 o                         
   6  -2  -2        347.41        346.39        13.32 o                         
   7  -2  -2        555.31        569.21        41.48 o                         
   8  -2  -2        428.03        466.04        24.17 o                         
   9  -2  -2         89.57         77.19        14.74 o                         
  -9  -1  -2        157.83        144.37        33.87 o                         
  -8  -1  -2         36.44         35.19        22.80 o                         
  -7  -1  -2         46.73         22.25        17.87 o                         
  -6  -1  -2        205.92        212.17        18.06 o                         
  -5  -1  -2        398.44        363.95        20.02 o                         
  -4  -1  -2       1441.31       1388.29        39.82 o                         
  -3  -1  -2        111.02        113.86         9.42 o                         
  -2  -1  -2        606.23        581.31        15.24 o                         
  -1  -1  -2       1049.53       1102.47        22.18 o                         
   0  -1  -2        207.16        220.53         7.14 o                         
   1  -1  -2        141.16        167.07         8.95 o                         
   2  -1  -2       2931.33       2857.19        53.70 o                         
   3  -1  -2        114.27        133.94         8.33 o                         
   4  -1  -2       1644.97       1717.45        33.76 o                         
   5  -1  -2         52.90         61.34         7.36 o                         
   6  -1  -2       1347.42       1313.61        31.44 o                         
   7  -1  -2        360.23        354.69        18.00 o                         
   8  -1  -2        118.37        138.63        17.46 o                         
   9  -1  -2        406.21        461.16        25.55 o                         
  -8   0  -2        673.52        697.20        54.48 o                         
  -7   0  -2        330.75        318.67        37.93 o                         
  -6   0  -2       1278.94       1307.12        43.91 o                         
  -5   0  -2        765.83        715.03        28.62 o                         
  -4   0  -2        860.97        903.18        30.41 o                         
  -3   0  -2       1359.85       1243.95        35.46 o                         
  -2   0  -2        130.24        159.93         8.39 o                         
  -1   0  -2        314.65        307.36         9.06 o                         
   1   0  -2       5951.58       5821.72        99.20 o                         
   2   0  -2        343.81        347.98        12.39 o                         
   3   0  -2        602.08        544.61        16.17 o                         
   4   0  -2       2402.73       2453.49        44.06 o                         
   5   0  -2        615.89        613.85        24.59 o                         
   6   0  -2       1832.43       1759.40        52.49 o                         
   7   0  -2        214.68        196.88        19.25 o                         
   8   0  -2        242.80        249.39        17.83 o                         
   9   0  -2        307.31        284.18        26.52 o                         
  -6   1  -2        742.25        776.56        32.90 o                         
  -5   1  -2       2860.28       2836.45        75.11 o                         
  -4   1  -2        407.57        349.49        19.90 o                         
  -3   1  -2       1110.24       1016.75        44.95 o                         
  -2   1  -2        109.19         95.37        11.73 o                         
  -1   1  -2         75.43         73.61         4.31 o                         
   1   1  -2      11480.06      11364.22       191.40 o                         
   2   1  -2       4824.06       4559.55        81.85 o                         
   3   1  -2       4775.84       5191.55        81.50 o                         
   4   1  -2       1033.57        903.32        27.41 o                         
   5   1  -2         35.64         31.64         5.46 o                         
   6   1  -2        926.79        884.58        23.55 o                         
   7   1  -2         73.74         78.54        10.30 o                         
   8   1  -2         61.88         69.77        12.58 o                         
   9   1  -2        157.96        129.82        19.30 o                         
  -6   2  -2        955.18       1021.35        54.15 o                         
  -5   2  -2       1575.39       1463.24        65.77 o                         
  -4   2  -2        426.88        447.15        31.02 o                         
  -3   2  -2        675.65        611.00        21.60 o                         
  -2   2  -2        704.87        759.71        18.38 o                         
  -1   2  -2       1458.31       1483.79        37.32 o                         
   0   2  -2      11737.75      12117.70       291.42 o                         
   1   2  -2       5084.74       4887.88        75.14 o                         
   2   2  -2        713.35        786.51        21.27 o                         
   3   2  -2         93.21        107.91         7.18 o                         
   4   2  -2       1539.92       1673.73        28.78 o                         
   5   2  -2        240.11        244.06        10.69 o                         
   6   2  -2        223.70        212.12        12.04 o                         
   7   2  -2         55.75         52.09         8.45 o                         
   8   2  -2        197.99        207.93        23.75 o                         
   9   2  -2          6.78         -7.92         7.92 o                         
  -5   3  -2        506.23        471.64        42.59 o                         
  -4   3  -2        520.78        542.82        22.76 o                         
  -3   3  -2       3470.37       3533.04        68.12 o                         
  -2   3  -2        159.52        138.43         7.83 o                         
  -1   3  -2       4923.83       4765.33        86.43 o                         
   0   3  -2       7402.66       7562.59       131.70 o                         
   1   3  -2       1668.25       1691.33        30.05 o                         
   2   3  -2       1918.39       1852.50        41.44 o                         
   3   3  -2       1914.37       1884.71        50.99 o                         
   4   3  -2        201.67        197.80        17.24 o                         
   5   3  -2        706.00        679.21        15.36 o                         
   6   3  -2        937.57        929.33        23.71 o                         
   7   3  -2         74.82         57.46         9.10 o                         
   8   3  -2        376.42        315.97        46.59 o                         
   9   3  -2        358.59        442.66        54.70 o                         
  -6   4  -2       1254.01       1216.70        61.17 o                         
  -5   4  -2         97.44        108.05        19.51 o                         
  -4   4  -2         33.07         32.50         7.11 o                         
  -3   4  -2       2753.93       2772.53        54.82 o                         
  -2   4  -2       3335.31       3280.97        62.75 o                         
  -1   4  -2        957.98        955.72        23.21 o                         
   0   4  -2       3430.28       3502.45        66.38 o                         
   1   4  -2        128.29        122.89        12.45 o                         
   2   4  -2        713.46        707.82        22.66 o                         
   3   4  -2       1120.91        985.69        37.45 o                         
   4   4  -2       1113.98       1067.41        33.03 o                         
   5   4  -2        181.81        210.91        33.87 o                         
   6   4  -2       1056.36        941.11        66.10 o                         
   8   4  -2        194.33        151.61        37.16 o                         
  -6   5  -2        167.10        168.38        23.57 o                         
  -5   5  -2         42.65         59.20        14.80 o                         
  -4   5  -2        204.98        191.19        13.62 o                         
  -3   5  -2        195.08        200.64        11.07 o                         
  -2   5  -2        158.21        173.93         9.83 o                         
  -1   5  -2        941.22        895.98        50.48 o                         
   0   5  -2        726.22        783.62        26.47 o                         
   1   5  -2        424.35        466.49        21.03 o                         
   2   5  -2        656.72        608.33        27.46 o                         
   3   5  -2        997.08        995.43        31.77 o                         
   4   5  -2       1751.09       1687.53        80.79 o                         
   5   5  -2         96.84         97.56        26.53 o                         
   6   5  -2        294.87        294.23        39.14 o                         
   7   5  -2        190.42        142.62        33.43 o                         
   8   5  -2        331.68        303.76        49.99 o                         
  -7   6  -2        132.70        152.16        24.99 o                         
  -6   6  -2        186.25        209.38        23.46 o                         
  -5   6  -2        130.75        125.95        14.30 o                         
  -4   6  -2       1058.68       1033.63        43.41 o                         
  -3   6  -2        196.61        192.32        13.26 o                         
  -2   6  -2        674.50        642.85        24.23 o                         
  -1   6  -2       2738.47       2740.72        68.27 o                         
   0   6  -2       1533.11       1684.08        47.67 o                         
   1   6  -2       2397.41       2504.95        65.99 o                         
   2   6  -2        460.37        433.11        20.42 o                         
   3   6  -2        163.58        137.92        30.04 o                         
   4   6  -2         38.25         28.83        18.75 o                         
   5   6  -2       1714.08       1700.13        88.47 o                         
   7   6  -2        409.68        350.46        48.89 o                         
  -7   7  -2        276.68        289.18        29.60 o                         
  -6   7  -2        208.45        200.61        23.68 o                         
  -5   7  -2        215.00        201.14        17.73 o                         
  -4   7  -2        308.86        308.56        17.95 o                         
  -3   7  -2       2293.61       2274.67        58.73 o                         
  -2   7  -2        803.98        800.61        35.90 o                         
  -1   7  -2       3656.36       3544.23       104.09 o                         
   0   7  -2        394.43        450.44        46.97 o                         
   1   7  -2        342.98        359.56        28.94 o                         
   2   7  -2        690.06        682.18        31.92 o                         
   3   7  -2        238.71        261.12        35.63 o                         
   4   7  -2        144.07        156.65        29.82 o                         
   5   7  -2        268.51        274.28        38.04 o                         
   6   7  -2         86.72        100.63        32.56 o                         
   7   7  -2          9.69          1.53        25.54 o                         
  -6   8  -2         13.73          6.80        11.73 o                         
  -5   8  -2         42.13         37.49        12.50 o                         
  -4   8  -2        205.13        215.85        20.50 o                         
  -3   8  -2          6.82         12.94         9.65 o                         
  -2   8  -2        680.27        647.43        33.33 o                         
  -1   8  -2       2443.73       2395.69        88.14 o                         
   0   8  -2        222.13        218.81        23.35 o                         
   1   8  -2        489.53        459.21        33.87 o                         
   2   8  -2         65.46         74.76        20.28 o                         
   3   8  -2       1024.55        974.98        59.85 o                         
   4   8  -2         99.67         96.14        27.30 o                         
   5   8  -2         18.31         12.28        22.58 o                         
   6   8  -2        116.38        151.61        36.94 o                         
  -7   9  -2        301.56        317.36        29.49 o                         
  -6   9  -2        310.33        301.57        25.76 o                         
  -5   9  -2        343.74        354.52        26.09 o                         
  -4   9  -2          6.39         -0.55        10.52 o                         
  -3   9  -2         82.55        114.45        17.65 o                         
  -2   9  -2        892.74        894.63        42.64 o                         
  -1   9  -2        149.14        168.71        20.94 o                         
   0   9  -2        231.83        236.67        28.39 o                         
   1   9  -2        426.98        470.61        36.72 o                         
   2   9  -2        183.97        233.17        30.15 o                         
   3   9  -2        692.99        672.86        50.65 o                         
   5   9  -2        118.69        108.31        31.35 o                         
  -6  10  -2         55.15         54.15        13.70 o                         
  -5  10  -2        513.26        527.94        31.57 o                         
  -4  10  -2        378.30        380.61        26.97 o                         
  -3  10  -2        489.25        536.16        32.34 o                         
  -2  10  -2        176.21        131.77        20.06 o                         
   0  10  -2         67.84         85.40        19.51 o                         
   1  10  -2        633.20        637.34        44.51 o                         
   2  10  -2        695.56        683.93        49.33 o                         
   3  10  -2         27.21         27.73        18.86 o                         
   4  10  -2        327.44        273.29        42.31 o                         
  -5  11  -2        153.65        175.72        21.60 o                         
  -4  11  -2        476.17        427.64        30.04 o                         
  -3  11  -2        225.50        259.70        25.98 o                         
  -1  11  -2        179.56        178.36        24.88 o                         
   0  11  -2          4.86          2.08        11.73 o                         
   1  11  -2         93.78         91.75        23.46 o                         
   2  11  -2        102.70        104.58        26.20 o                         
   3  11  -2          5.79         12.39        18.42 o                         
  -4  12  -2        395.28        379.29        31.13 o                         
  -3  12  -2         39.31         44.51        23.90 o                         
  -2  12  -2        135.33        131.99        22.69 o                         
  -1  12  -2         32.53         31.79        16.22 o                         
   0  12  -2        526.16        526.41        41.55 o                         
   1  12  -2        195.68        166.52        29.93 o                         
  -1 -12  -1        330.00        288.76        23.70 o                         
   0 -12  -1        186.32        200.45        22.77 o                         
   1 -12  -1         36.75         28.27        14.17 o                         
   2 -12  -1        632.29        517.31        46.70 o                         
   3 -12  -1        122.68        137.04        26.06 o                         
  -3 -11  -1        463.38        527.06        52.18 o                         
  -2 -11  -1        145.95        132.43        21.45 o                         
  -1 -11  -1        246.52        251.03        16.37 o                         
   0 -11  -1        230.48        240.79        25.19 o                         
   1 -11  -1         95.91        137.60        30.64 o                         
   2 -11  -1        479.56        491.53        45.60 o                         
   3 -11  -1        262.59        302.64        55.85 o                         
   4 -11  -1         43.34         52.50        15.54 o                         
   5 -11  -1        382.49        428.22        45.71 o                         
  -4 -10  -1         55.40         55.91        26.20 o                         
  -3 -10  -1        304.81        369.98        43.85 o                         
  -2 -10  -1        269.83        237.52        16.43 o                         
  -1 -10  -1        316.90        303.45        17.78 o                         
   0 -10  -1        117.49        112.30        12.72 o                         
   1 -10  -1        324.97        360.50        24.22 o                         
   2 -10  -1        132.78        144.04        23.67 o                         
   3 -10  -1        160.06        150.76        14.94 o                         
   4 -10  -1        344.45        340.95        34.33 o                         
   5 -10  -1         38.74         28.10        10.22 o                         
   6 -10  -1        142.81        132.20        17.36 o                         
  -5  -9  -1        188.08        317.91        42.64 o                         
  -4  -9  -1        474.04        554.14        51.96 o                         
  -2  -9  -1        851.54        870.87        24.70 o                         
  -1  -9  -1        377.79        345.02        16.56 o                         
   0  -9  -1         41.08         45.98        10.88 o                         
   1  -9  -1       1336.57       1257.96        32.48 o                         
   2  -9  -1        629.18        621.29        24.34 o                         
   3  -9  -1        258.56        259.29        22.77 o                         
   4  -9  -1       1410.86       1404.04        51.75 o                         
   5  -9  -1        272.65        259.23        18.45 o                         
   6  -9  -1        373.58        339.52        36.51 o                         
   7  -9  -1        218.31        243.33        24.76 o                         
  -6  -8  -1        124.73         78.93        29.82 o                         
  -5  -8  -1        212.93        249.94        41.11 o                         
  -4  -8  -1        515.14        573.65        54.48 o                         
  -3  -8  -1         74.85         41.22        21.16 o                         
  -2  -8  -1        736.04        737.04        21.58 o                         
  -1  -8  -1          0.42          3.33         5.45 o                         
   0  -8  -1        336.60        321.89        13.99 o                         
   1  -8  -1        197.61        190.48        12.10 o                         
   2  -8  -1       2426.27       2392.03        54.98 o                         
   3  -8  -1        391.30        378.30        24.88 o                         
   4  -8  -1        930.02        936.44        31.18 o                         
   5  -8  -1        234.93        208.06        30.64 o                         
   6  -8  -1        781.41        734.19        29.27 o                         
   7  -8  -1          7.89          3.13        11.60 o                         
   8  -8  -1         14.57          2.84        14.36 o                         
  -7  -7  -1         23.79          7.56        23.90 o                         
  -6  -7  -1         20.75         21.27        22.14 o                         
  -4  -7  -1        165.27        170.57        31.13 o                         
  -3  -7  -1       1043.57       1049.63        60.62 o                         
  -2  -7  -1        398.82        390.21        14.33 o                         
  -1  -7  -1        117.57        135.84         9.40 o                         
   0  -7  -1         84.11         96.30         8.75 o                         
   1  -7  -1         15.50         13.27         5.25 o                         
   2  -7  -1        315.97        299.93        13.09 o                         
   3  -7  -1         14.65         17.79         6.96 o                         
   4  -7  -1       1452.66       1467.25        37.80 o                         
   5  -7  -1        219.72        191.57        14.67 o                         
   6  -7  -1        766.67        840.10        38.43 o
[truncated: 489,891 more chars]
