# Supplementary material for: Mol­ecular and crystal structures of six poly(arylsulfin­yl)- and poly(aryl­sulfan­yl)fer­ro­cenes
Source: Acta Crystallogr C Struct Chem. 2024 Oct 4;80(Pt 11):716–27. doi: 10.1107/S2053229624009318 (PMC11535883; doi:10.1107/S2053229624009318)
Supplement: Supplementary file 5 [file c-80-00716-comp_4sup5.hkl]

data_comp_4                                                                     
_shelx_title ' shelxt_a.res in P2(1)'                                           
_shelx_refln_list_code          4                                               
_shelx_F_calc_maximum      395.39                                               
_exptl_crystal_F_000      1680.00                                               
_reflns_d_resolution_high  0.7996                                               
                                                                                
loop_                                                                           
 _space_group_symop_operation_xyz                                               
 'x, y, z'                                                                      
 '-x, y+1/2, -z'                                                                
                                                                                
_cell_length_a    12.8893                                                       
_cell_length_b     8.2225                                                       
_cell_length_c    36.4997                                                       
_cell_angle_alpha  90.000                                                       
_cell_angle_beta   97.106                                                       
_cell_angle_gamma  90.000                                                       
                                                                                
_shelx_F_squared_multiplier     1.000                                           
                                                                                
loop_                                                                           
 _refln_index_h                                                                 
 _refln_index_k                                                                 
 _refln_index_l                                                                 
 _refln_F_squared_calc                                                          
 _refln_F_squared_meas                                                          
 _refln_F_squared_sigma                                                         
 _refln_observed_status                                                         
   3 -10   0        110.14        263.86       155.40 o                         
   2  -9   0        138.12        249.75       146.04 o                         
   3  -9   0        226.06        209.03        87.67 o                         
   4  -9   0        301.41        353.14       103.53 o                         
   5  -9   0        378.64        457.71       109.64 o                         
   6  -9   0         84.38        115.83        92.06 o                         
   7  -9   0          8.36         55.01        69.48 o                         
   1  -8   0        565.23        790.50       186.85 o                         
   2  -8   0        232.87        288.38        86.60 o                         
   3  -8   0        475.74        660.86       154.33 o                         
   4  -8   0        162.99        354.61        95.33 o                         
   5  -8   0       1391.67       1158.59        71.85 o                         
   6  -8   0        916.69        863.47        86.69 o                         
   7  -8   0        577.53        485.42        73.01 o                         
   8  -8   0        982.63        948.00        94.53 o                         
   9  -8   0       1289.44       1265.06       135.38 o                         
  10  -8   0         56.24        115.25        62.91 o                         
   1  -7   0       3965.70       4070.09       192.87 o                         
   2  -7   0       1289.92       1463.62       163.61 o                         
   3  -7   0        238.61        346.68        87.06 o                         
   4  -7   0       3040.82       2772.36       166.58 o                         
   5  -7   0       1533.97       1292.22       146.86 o                         
   6  -7   0       1941.70       1867.31       195.50 o                         
   7  -7   0        442.52        535.84        73.37 o                         
   8  -7   0        532.31        504.77        86.73 o                         
   9  -7   0        514.32        315.75        95.27 o                         
  10  -7   0        116.37         66.23        75.20 o                         
  11  -7   0        507.15        561.29       114.18 o                         
   0  -6   0       9822.59      10067.00       499.49 o                         
   1  -6   0        719.96        910.42        83.29 o                         
   2  -6   0        814.68        788.82        95.71 o                         
   3  -6   0        279.59        229.48        35.49 o                         
   4  -6   0       1207.55       1083.79       120.26 o                         
   5  -6   0        534.28        531.96        62.77 o                         
   6  -6   0       1360.45       1314.90       191.70 o                         
   7  -6   0         10.78        168.30        51.38 o                         
   8  -6   0        199.33        219.58        97.00 o                         
   9  -6   0       1220.82        988.47       101.27 o                         
  10  -6   0         81.04        215.68        71.31 o                         
  11  -6   0        194.30        208.49        77.97 o                         
  12  -6   0        552.43        696.80       105.53 o                         
   1  -5   0        828.52       1034.16        78.47 o                         
   2  -5   0       5696.45       5455.17       213.00 o                         
   3  -5   0        307.24        366.02        54.93 o                         
   4  -5   0        185.40        219.43        47.42 o                         
   5  -5   0        976.93       1097.32        69.03 o                         
   6  -5   0        846.98        805.21        67.98 o                         
   7  -5   0       3757.56       3433.16       128.96 o                         
   8  -5   0        698.74        742.48        74.48 o                         
   9  -5   0         13.91        122.41        63.05 o                         
  10  -5   0        462.04        559.32        85.22 o                         
  11  -5   0        555.74        641.64        95.67 o                         
  12  -5   0       1244.61       1273.01       124.71 o                         
  13  -5   0        314.91        344.48       130.98 o                         
   0  -4   0      11500.87      11669.06       377.58 o                         
   1  -4   0       3882.10       3993.18       104.14 o                         
   2  -4   0       5080.23       5251.76       152.20 o                         
   3  -4   0       5618.89       4900.83       163.88 o                         
   4  -4   0       1637.73       1581.34        69.78 o                         
   5  -4   0        913.10        934.85        65.96 o                         
   6  -4   0       2326.49       2016.18        90.17 o                         
   7  -4   0        719.95        800.68        73.97 o                         
   8  -4   0       3745.98       3544.42       109.64 o                         
   9  -4   0       1324.63       1321.60        71.77 o                         
  10  -4   0        253.69        303.31        51.21 o                         
  11  -4   0       2696.47       2546.16       116.69 o                         
  12  -4   0        401.23        382.28        63.61 o                         
  13  -4   0        189.59        193.45        66.74 o                         
  14  -4   0        392.31        598.23       160.93 o                         
   1  -3   0        748.36        771.49        68.24 o                         
   2  -3   0       4204.87       3809.02       132.81 o                         
   3  -3   0       1515.48       1796.07        78.83 o                         
   4  -3   0        974.36       1024.88        82.81 o                         
   5  -3   0       5470.36       6269.34       143.35 o                         
   6  -3   0       6962.11       6545.00       179.55 o                         
   7  -3   0      13846.75      12476.02       263.86 o                         
   8  -3   0       1479.68       1551.42        72.79 o                         
   9  -3   0        845.54        942.15       103.30 o                         
  10  -3   0       1949.91       1843.96        85.59 o                         
  11  -3   0        717.24        811.84        78.61 o                         
  12  -3   0        812.88        880.34        74.27 o                         
  13  -3   0        375.38        347.09        76.41 o                         
  14  -3   0        159.99        164.06        80.98 o                         
  15  -3   0        584.75        701.29       111.54 o                         
   0  -2   0       2165.71       3023.74       112.96 o                         
   1  -2   0       1379.53       1582.87        42.60 o                         
   2  -2   0       2514.60       2610.85        65.95 o                         
   3  -2   0       3204.30       2956.16        73.64 o                         
   4  -2   0       4262.04       3801.61        93.29 o                         
   5  -2   0        467.40        558.55        50.59 o                         
   6  -2   0       2640.95       2736.49        81.72 o                         
   7  -2   0       1481.91       1702.38        65.43 o                         
   8  -2   0        211.35        338.69        41.36 o                         
   9  -2   0       6565.44       5861.30       150.23 o                         
  10  -2   0       1010.37       1140.18        70.02 o                         
  11  -2   0       1927.13       1838.75       100.79 o                         
  12  -2   0       2147.50       2342.41       112.48 o                         
  13  -2   0        439.02        434.73        84.37 o                         
  14  -2   0        253.22        293.00        77.12 o                         
  15  -2   0        743.81        814.24       106.65 o                         
   2  -1   0       2896.99       2487.77        57.79 o                         
   3  -1   0      12825.79      12516.51       215.61 o                         
   4  -1   0      13038.28      12582.67       239.13 o                         
   5  -1   0       6882.78       6532.58       142.88 o                         
   6  -1   0        597.13        646.60        46.44 o                         
   7  -1   0        289.31        466.61        42.66 o                         
   8  -1   0       3967.01       3988.29       138.72 o                         
   9  -1   0        113.64        173.42        40.53 o                         
  10  -1   0       1079.92       1049.30        70.60 o                         
  11  -1   0       1753.49       1660.85       129.04 o                         
  12  -1   0         75.23        111.40        51.81 o                         
  13  -1   0       1406.89       1328.96        93.45 o                         
  14  -1   0        287.97        270.92        64.48 o                         
  15  -1   0        212.77        250.24        67.43 o                         
   2   0   0        644.02        566.68        22.60 o                         
   3   0   0      22762.27      21762.37       365.04 o                         
   4   0   0      37020.85      36556.83       664.78 o                         
   5   0   0      19392.53      17115.73       327.28 o                         
   6   0   0        105.64        340.20        40.69 o                         
   7   0   0        185.01        319.23        44.21 o                         
   8   0   0       3395.66       3469.72       102.28 o                         
   9   0   0      11474.08      11221.18       243.80 o                         
  10   0   0        503.22        790.93        63.24 o                         
  11   0   0         52.11        282.85        51.01 o                         
  12   0   0        443.00        651.41        83.05 o                         
  13   0   0          3.89        203.18        65.54 o                         
  14   0   0       2443.09       2768.31       139.90 o                         
  15   0   0         69.40        272.51        65.50 o                         
   2   1   0       2943.70       2457.05        58.13 o                         
   3   1   0      12906.19      12265.24       235.51 o                         
   4   1   0      12688.10      12091.08       239.01 o                         
   5   1   0       6989.43       6593.40       143.02 o                         
   6   1   0        648.68        677.36        51.61 o                         
   7   1   0        361.12        568.44        46.35 o                         
   8   1   0       4061.83       4194.88       113.52 o                         
   9   1   0         84.55        121.11        49.89 o                         
  10   1   0       1053.16       1222.63        75.68 o                         
  11   1   0       1637.95       1546.85        90.89 o                         
  12   1   0         96.17        141.76        51.51 o                         
  13   1   0       1423.85       1467.09       101.67 o                         
  14   1   0        322.70        505.49        70.46 o                         
  15   1   0        222.64        324.02       138.09 o                         
   0   2   0       2181.54       3253.80       189.69 o                         
   1   2   0       1377.18       1595.60        41.45 o                         
   2   2   0       2555.53       2690.43        60.22 o                         
   3   2   0       3273.90       2953.77        74.70 o                         
   4   2   0       4365.38       3972.12        94.18 o                         
   5   2   0        436.51        537.83        43.33 o                         
   6   2   0       2637.81       2626.63        80.78 o                         
   7   2   0       1561.13       1536.35        64.96 o                         
   8   2   0        238.91        375.13        43.69 o                         
   9   2   0       6716.06       5977.66       152.56 o                         
  10   2   0        940.11       1163.82       112.90 o                         
  11   2   0       1907.29       1982.55       104.85 o                         
  12   2   0       2148.86       2344.50       112.36 o                         
  13   2   0        439.66        452.04        65.90 o                         
  14   2   0        276.58        349.60       127.49 o                         
  15   2   0        679.29        882.55       236.86 o                         
   1   3   0        647.21        699.95        36.97 o                         
   2   3   0       3910.19       3583.72        74.10 o                         
   3   3   0       1446.09       1862.71        58.53 o                         
   4   3   0       1210.29       1276.54        48.25 o                         
   5   3   0       5592.27       6379.76       144.86 o                         
   6   3   0       6904.04       6468.28       149.76 o                         
   7   3   0      13835.67      13055.49       265.98 o                         
   8   3   0       1564.09       1666.99        72.76 o                         
   9   3   0        944.49       1002.99        63.40 o                         
  10   3   0       2081.58       2202.97        88.97 o                         
  11   3   0        735.80        891.08        72.57 o                         
  12   3   0        928.78        948.61       137.78 o                         
  13   3   0        425.07        414.49       100.92 o                         
  14   3   0        129.95        167.37        85.95 o                         
  15   3   0        590.04        361.33       140.44 o                         
   0   4   0      11657.27      12076.56       475.02 o                         
   1   4   0       3729.37       3924.21       100.12 o                         
   2   4   0       5243.37       5375.12       104.24 o                         
   3   4   0       5823.03       5015.14       100.19 o                         
   4   4   0       1608.01       1549.27        55.36 o                         
   5   4   0        799.57        807.76        43.87 o                         
   6   4   0       2424.75       2061.58        64.69 o                         
   7   4   0        671.34        814.82        46.17 o                         
   8   4   0       3787.24       3673.20       118.97 o                         
   9   4   0       1212.68       1236.58        70.71 o                         
  10   4   0        315.77        389.77        59.55 o                         
  11   4   0       2890.64       2792.16       158.70 o                         
  12   4   0        378.78        464.10        84.89 o                         
  13   4   0        153.27        267.71        66.11 o                         
  14   4   0        339.36        213.04       132.29 o                         
   1   5   0        937.35        952.98        54.41 o                         
   2   5   0       5742.26       5320.09       102.42 o                         
   3   5   0        274.58        306.48        31.51 o                         
   4   5   0        141.23        282.56        31.70 o                         
   5   5   0        896.92       1089.83        55.08 o                         
   6   5   0        856.74       1045.01        70.88 o                         
   7   5   0       3917.45       3583.18        96.00 o                         
   8   5   0        638.62        635.37        47.54 o                         
   9   5   0          4.88         51.78        35.00 o                         
  10   5   0        402.95        503.45        48.50 o                         
  11   5   0        629.35        627.31        89.06 o                         
  12   5   0       1254.76       1162.69       125.64 o                         
  13   5   0        279.30        206.21       112.03 o                         
   0   6   0       9831.77       9799.22       279.29 o                         
   1   6   0        695.87        920.30        60.77 o                         
   2   6   0        808.56        833.22        55.35 o                         
   3   6   0        256.88        222.42        24.64 o                         
   4   6   0       1236.03       1350.65        55.39 o                         
   5   6   0        592.77        766.67        50.08 o                         
   6   6   0       1401.00       1382.60        65.43 o                         
   7   6   0         13.82         89.09        39.61 o                         
   8   6   0        183.47        265.21        52.71 o                         
   9   6   0       1189.70       1093.81        62.23 o                         
  10   6   0         87.84        137.68        68.46 o                         
  11   6   0        203.85        274.71        43.91 o                         
  12   6   0        530.95        491.05       178.57 o                         
   1   7   0       3727.20       3665.40       105.51 o                         
   2   7   0       1067.50       1148.62        67.78 o                         
   3   7   0        238.59        286.70        43.87 o                         
   4   7   0       3170.30       3098.93       103.47 o                         
   5   7   0       1596.93       1414.36        73.69 o                         
   6   7   0       1957.16       1909.07        74.18 o                         
   7   7   0        320.54        477.53        55.16 o                         
   8   7   0        522.70        627.08        65.10 o                         
   9   7   0        456.42        506.90        69.33 o                         
  10   7   0        123.76         94.03        45.79 o                         
  11   7   0        538.67        706.76       121.59 o                         
   0   8   0       2937.98       2959.72       139.42 o                         
   1   8   0        636.82        706.36        57.29 o                         
   2   8   0        191.05        226.14        51.37 o                         
   3   8   0        455.35        659.75        83.33 o                         
   4   8   0        162.96        322.36        50.97 o                         
   5   8   0       1268.99       1424.19        91.22 o                         
   6   8   0        943.41       1250.48        87.99 o                         
   7   8   0        626.52        567.38        59.91 o                         
   8   8   0       1002.90        934.07        84.97 o                         
   9   8   0       1243.33       1030.35       115.10 o                         
  10   8   0         89.69         49.55        49.62 o                         
   1   9   0        456.95        569.99        57.17 o                         
   2   9   0        114.27         77.99        45.27 o                         
   3   9   0        250.14        165.75        87.51 o                         
   4   9   0        312.51        322.01        61.90 o                         
   5   9   0        344.34        595.84        95.46 o                         
   6   9   0        102.49        237.38        93.24 o                         
   7   9   0         16.00         44.50        69.65 o                         
   0  10   0        197.64        175.70       107.77 o                         
   1  10   0         83.00         91.91        60.41 o                         
   2  10   0        415.06        342.50        66.64 o                         
   3  10   0        135.14        189.40        65.60 o                         
   3 -10   1        582.15        460.83       173.20 o                         
  -7  -9   1        196.33        231.01        52.73 o                         
  -6  -9   1        316.90        337.56       105.71 o                         
  -5  -9   1        749.00        837.10       145.49 o                         
  -4  -9   1        391.36        442.21       106.24 o                         
  -3  -9   1        678.23        678.01       118.17 o                         
  -2  -9   1       1771.58       2153.98       272.91 o                         
   1  -9   1       1148.66       1404.59       210.32 o                         
   2  -9   1         84.58        244.07       129.32 o                         
   3  -9   1       1813.07       2141.50       171.24 o                         
   4  -9   1        874.16       1048.77       197.66 o                         
   5  -9   1        312.74        345.43        98.58 o                         
   6  -9   1        371.00        530.06       121.19 o                         
   7  -9   1        598.01        601.02        90.40 o                         
 -10  -8   1         86.98         75.93        64.77 o                         
  -9  -8   1       1015.95        844.98       155.02 o                         
  -8  -8   1         79.82        203.65        62.40 o                         
  -7  -8   1        435.58        509.59        74.64 o                         
  -6  -8   1        243.97        225.75        51.38 o                         
  -5  -8   1         63.12        139.64        68.46 o                         
  -4  -8   1        451.69        552.26       107.48 o                         
  -3  -8   1       1298.49        919.30       120.41 o                         
  -2  -8   1         71.74        104.39        89.44 o                         
  -1  -8   1         44.58         48.78       180.71 o                         
   0  -8   1        433.13        596.14       157.40 o                         
   1  -8   1        824.00        724.08       159.70 o                         
   2  -8   1       1941.38       2121.74       149.57 o                         
   3  -8   1       1861.85       2025.50       157.18 o                         
   4  -8   1         38.39         79.01        76.37 o                         
   5  -8   1        482.89        501.67        48.44 o                         
   6  -8   1        157.25        262.53       157.63 o                         
   7  -8   1         15.05         80.11        53.67 o                         
   8  -8   1         23.57        257.71       197.05 o                         
   9  -8   1         46.56        160.08        70.03 o                         
  10  -8   1         81.29        153.71       131.47 o                         
 -11  -7   1          2.10          2.01        74.88 o                         
 -10  -7   1        213.04        223.16        74.24 o                         
  -9  -7   1        210.34        178.73        69.20 o                         
  -8  -7   1       1492.62       1485.21       111.19 o                         
  -7  -7   1        568.25        362.02        65.45 o                         
  -6  -7   1        102.05         64.29        48.88 o                         
  -5  -7   1        385.35        429.63        72.81 o                         
  -4  -7   1       3195.71       2906.08       117.35 o                         
  -3  -7   1        468.42        442.11       101.26 o                         
  -2  -7   1       2887.85       2488.68       350.07 o                         
  -1  -7   1       1190.04       1274.78       128.66 o                         
   0  -7   1       1044.73       1327.24       127.19 o                         
   1  -7   1        758.56       1146.05       117.64 o                         
   2  -7   1       1459.16       1702.95       166.22 o                         
   3  -7   1       1092.28       1365.23       364.88 o                         
   4  -7   1       1133.51        965.78       142.74 o                         
   5  -7   1        980.78        925.43        79.09 o                         
   6  -7   1        483.86        395.69        61.97 o                         
   7  -7   1        395.43        421.05        70.65 o                         
   8  -7   1        938.85        817.75        96.53 o                         
   9  -7   1        221.75        196.20        69.74 o                         
  10  -7   1        114.61        299.07        79.96 o                         
  11  -7   1        452.18        439.26        94.60 o                         
 -13  -6   1        313.03        465.49       102.74 o                         
 -12  -6   1       1121.60       1291.94       161.63 o                         
 -11  -6   1       1083.90       1158.24       141.67 o                         
 -10  -6   1        191.11        229.91        70.54 o                         
  -9  -6   1       1037.18        926.71       100.09 o                         
  -8  -6   1       3746.28       3603.90       154.49 o                         
  -7  -6   1       1049.40        828.20        95.09 o                         
  -6  -6   1         81.72        140.76        51.13 o                         
  -5  -6   1        113.78        161.63        63.80 o                         
  -4  -6   1        779.97        774.00        65.17 o                         
  -3  -6   1       1362.79       1338.70        76.42 o                         
  -2  -6   1        312.86        409.76       165.14 o                         
  -1  -6   1        778.02        735.99        78.90 o                         
   0  -6   1       1284.87       1584.06       120.26 o                         
   1  -6   1       1129.15       1350.52       110.28 o                         
   2  -6   1       1752.39       1597.73       121.26 o                         
   3  -6   1       1604.79       1209.78        73.77 o                         
   4  -6   1        211.60        311.77        47.12 o                         
   5  -6   1        164.87        162.31        45.52 o                         
   6  -6   1        244.84        316.15        55.42 o                         
   7  -6   1        802.37        887.74        82.75 o                         
   8  -6   1        678.98        836.98        90.96 o                         
   9  -6   1        488.81        510.01        82.24 o                         
  10  -6   1        549.97        503.97       108.66 o                         
  11  -6   1        310.32        236.94        77.23 o                         
  12  -6   1       1629.23       1727.87       274.74 o                         
 -14  -5   1        148.35        268.04       109.95 o                         
 -13  -5   1        814.20        739.56       148.07 o                         
 -12  -5   1        780.10        768.37       123.85 o                         
 -11  -5   1        158.46        241.18        75.40 o                         
 -10  -5   1        779.50        831.25        97.54 o                         
  -9  -5   1        808.62        838.29       100.64 o                         
  -8  -5   1        351.88        295.37        59.48 o                         
  -7  -5   1        623.91        739.87        70.54 o                         
  -6  -5   1         24.12        -16.59        37.34 o                         
  -5  -5   1       1142.55       1144.87        70.20 o                         
  -4  -5   1       5585.26       5101.44       198.46 o                         
  -3  -5   1        863.99        798.65        87.03 o                         
  -2  -5   1       1475.39       1149.54       168.81 o                         
  -1  -5   1        670.44        781.60        89.78 o                         
   0  -5   1       2966.11       3287.33       105.63 o                         
   1  -5   1       3011.35       2765.75       109.62 o                         
   2  -5   1        239.14        328.52        46.48 o                         
   3  -5   1       2145.35       2072.45       175.20 o                         
   4  -5   1        204.73        225.92        45.32 o                         
   5  -5   1         90.75        136.42        39.72 o                         
   6  -5   1          8.69         64.69        41.21 o                         
   7  -5   1       1984.41       1946.76       110.14 o                         
   8  -5   1       4214.91       3884.89       141.31 o                         
   9  -5   1       2255.56       1892.61       126.65 o                         
  10  -5   1        209.86        273.16        74.30 o                         
  11  -5   1        856.90        819.91       104.73 o                         
  12  -5   1        425.25        676.61       151.81 o                         
  13  -5   1         81.94        197.78       116.24 o                         
 -14  -4   1        144.03        132.13        99.10 o                         
 -13  -4   1        346.17        354.83        90.29 o                         
 -12  -4   1        295.73        367.34        85.09 o                         
 -11  -4   1        209.77        339.79       108.31 o                         
 -10  -4   1       1687.35       1554.33       155.43 o                         
  -9  -4   1        444.75        522.29        70.72 o                         
  -8  -4   1        797.36        776.12        72.79 o                         
  -7  -4   1        351.73        653.83        73.92 o                         
  -6  -4   1       1264.21       1428.72        81.69 o                         
  -5  -4   1        607.20        901.54        64.49 o                         
  -4  -4   1        177.89        124.24        39.68 o                         
  -3  -4   1        343.42        586.45        50.02 o                         
  -2  -4   1       1251.47       1434.57       134.49 o                         
  -1  -4   1        611.73        512.64        57.08 o                         
   0  -4   1        137.45        314.18        45.64 o                         
   1  -4   1         47.10         27.17        38.87 o                         
   2  -4   1        541.71        832.77       191.15 o                         
   3  -4   1       1651.80       1551.25        73.91 o                         
   4  -4   1        854.93       1084.58        79.36 o                         
   5  -4   1        670.91        734.41        59.35 o                         
   6  -4   1        727.46        781.15        65.64 o                         
   7  -4   1         49.30        181.27        37.09 o                         
   8  -4   1         33.59        170.81        42.77 o                         
   9  -4   1         65.19         98.41        37.88 o                         
  10  -4   1        410.67        472.60        58.69 o                         
  11  -4   1        324.13        244.60        54.56 o                         
  12  -4   1        982.65        985.18        88.10 o                         
  13  -4   1        273.71        271.66        53.08 o                         
  14  -4   1         44.70          2.35        49.76 o                         
 -15  -3   1        128.71         91.67        95.99 o                         
 -14  -3   1        141.84         46.25        44.93 o                         
 -13  -3   1        587.20        440.60        60.14 o                         
 -12  -3   1        377.28        457.21        55.68 o                         
 -11  -3   1        907.37        773.32        66.00 o                         
 -10  -3   1         67.12        202.09        43.68 o                         
  -9  -3   1       1556.29       1648.38        78.05 o                         
  -8  -3   1         42.99        454.99        58.48 o                         
  -7  -3   1       1919.61       2355.44       113.28 o                         
  -6  -3   1       2496.98       2777.92        83.04 o                         
  -5  -3   1       6030.26       5771.46       173.37 o                         
  -4  -3   1       1167.18       1302.76       103.60 o                         
  -3  -3   1       3708.39       3360.84        88.12 o                         
  -2  -3   1         12.37         58.56        20.24 o                         
  -1  -3   1        663.48       1031.84        43.32 o                         
   0  -3   1       3201.40       2962.10        76.75 o                         
   1  -3   1       1628.73       2244.64        84.05 o                         
   2  -3   1       3424.44       4087.07       159.28 o                         
   3  -3   1       1225.23       1482.68       106.08 o                         
   4  -3   1       9701.98       9086.32       193.92 o                         
   5  -3   1        267.03        418.78        38.84 o                         
   6  -3   1       2234.45       2388.74       116.64 o                         
   7  -3   1        652.14       1043.78        60.35 o                         
   8  -3   1       1928.74       1676.90        73.31 o                         
   9  -3   1       2312.42       2318.92        89.02 o                         
  10  -3   1       2940.10       2701.94       135.26 o                         
  11  -3   1        744.08        908.86        93.11 o                         
  12  -3   1        458.29        520.27       113.44 o                         
  13  -3   1        219.59        330.97        87.64 o                         
  14  -3   1        602.99        653.53        71.49 o                         
  15  -3   1         85.57        128.05        54.26 o                         
 -15  -2   1         40.58         16.76        51.50 o                         
 -14  -2   1        446.08        402.30        69.97 o                         
 -13  -2   1        160.51        240.66        54.92 o                         
 -12  -2   1        344.97        258.22        79.53 o                         
 -11  -2   1       1138.21       1282.87       167.62 o                         
 -10  -2   1       1981.38       1947.09        84.29 o                         
  -9  -2   1        340.80        449.57        51.86 o                         
  -8  -2   1       3733.60       3538.55       104.40 o                         
  -7  -2   1        341.15        579.71        43.55 o                         
  -6  -2   1       1955.23       1648.34        63.58 o                         
  -5  -2   1       1532.38       1553.34        53.73 o                         
  -4  -2   1       4799.17       4461.49        96.50 o                         
  -3  -2   1        655.43        778.92        60.68 o                         
  -2  -2   1        238.77        214.05        24.82 o                         
  -1  -2   1       3938.25       4203.31        88.21 o                         
   0  -2   1       1197.00       1170.87        43.25 o                         
   1  -2   1      11086.94      11217.81       329.36 o                         
   2  -2   1        753.01        761.13        41.61 o                         
   3  -2   1       2368.57       1755.73        53.97 o                         
   4  -2   1       8328.28       7579.00       159.94 o                         
   5  -2   1       4776.95       4388.14       107.61 o                         
   6  -2   1        122.66        209.17        36.86 o                         
   7  -2   1       4701.04       4622.17       121.98 o                         
   8  -2   1       2219.17       2072.51        79.31 o                         
   9  -2   1        899.82        953.16        63.93 o                         
  10  -2   1       2901.70       2722.93        99.97 o                         
  11  -2   1       1049.97       1076.70        82.73 o                         
  12  -2   1        450.20        648.30        71.26 o                         
  13  -2   1         96.99        108.82        56.27 o                         
  14  -2   1         57.20         61.20        56.04 o                         
  15  -2   1        675.83        815.27       130.17 o                         
 -15  -1   1        444.85        487.26        72.61 o                         
 -14  -1   1        756.62        848.32        88.98 o                         
 -13  -1   1        445.31        415.97        63.61 o                         
 -12  -1   1        361.14        378.47        68.57 o                         
 -11  -1   1        394.34        461.31        56.10 o                         
 -10  -1   1       1408.49       1354.64        77.53 o                         
  -9  -1   1       1233.52       1224.20        66.44 o                         
  -8  -1   1        161.65        239.48        39.05 o                         
  -7  -1   1        822.77        734.97        49.93 o                         
  -6  -1   1        896.94       1096.08        99.79 o                         
  -5  -1   1        599.36        814.54        40.57 o                         
  -4  -1   1       3265.44       2956.11        70.80 o                         
  -3  -1   1       3830.47       3620.84        75.85 o                         
  -2  -1   1      22481.47      21810.65       394.13 o                         
  -1  -1   1       1505.06        970.91        65.66 o                         
   1  -1   1       2836.35       2937.32       101.01 o                         
   2  -1   1       5856.47       5553.12       179.04 o                         
   3  -1   1        940.13       1077.45        58.16 o                         
   4  -1   1       1110.99       1757.52        86.28 o                         
   5  -1   1        399.38        684.55        42.92 o                         
   6  -1   1       2200.95       2367.68        75.71 o                         
   7  -1   1        134.00        280.97        38.43 o                         
   8  -1   1        727.04        849.80        56.66 o                         
   9  -1   1        748.57        896.84        77.90 o                         
  10  -1   1       1385.44       1293.95        76.26 o                         
  11  -1   1       1090.87       1088.96        77.65 o                         
  12  -1   1       2542.29       2336.36       130.64 o                         
  13  -1   1        149.69        228.92        61.33 o                         
  14  -1   1        140.08        132.38        64.94 o                         
  15  -1   1        291.75        409.06        74.51 o                         
 -16   0   1        218.80        180.14        69.73 o                         
 -15   0   1        115.01        129.23        64.70 o                         
 -14   0   1        318.77        440.05        71.12 o                         
 -13   0   1        802.47        736.37        78.19 o                         
 -12   0   1        938.63        732.40       104.99 o                         
 -11   0   1       2046.80       1808.88        88.71 o                         
 -10   0   1       2472.05       2147.37        87.99 o                         
  -9   0   1         50.20        177.15        39.71 o                         
  -8   0   1          4.31        131.65        34.52 o                         
  -7   0   1       3045.12       3414.50        96.73 o                         
  -6   0   1       7466.70       8210.80       176.53 o                         
  -5   0   1       4293.70       4655.59       100.62 o                         
  -4   0   1         61.82        151.59       134.38 o                         
  -3   0   1      33988.27      34506.52       569.18 o                         
  -2   0   1       4465.27       3928.27       100.66 o                         
   2   0   1       2885.16       3319.30        78.26 o                         
   3   0   1      28693.30      28944.69       525.90 o                         
   4   0   1       7027.33       9225.79       184.21 o                         
   5   0   1        726.19       1630.63       294.84 o                         
   6   0   1         35.80         -2.60        31.15 o                         
   7   0   1       8014.75       7737.41       173.40 o                         
   8   0   1         29.52        368.97        49.18 o                         
   9   0   1        349.02        774.42        62.31 o                         
  10   0   1       5166.25       4691.09       164.71 o                         
  11   0   1       1226.02       1300.27        79.11 o                         
  12   0   1         13.75        121.21        55.54 o                         
  13   0   1        262.14        334.78        64.52 o                         
  14   0   1       1196.25       1332.17       106.27 o                         
  15   0   1       1419.06       1147.55       101.98 o                         
 -15   1   1        437.90        540.87        81.79 o                         
 -14   1   1        747.61        837.71        84.29 o                         
 -13   1   1        379.95        452.15        68.52 o                         
 -12   1   1        335.04        331.26        58.40 o                         
 -11   1   1        396.77        421.66        55.11 o                         
 -10   1   1       1202.97       1395.22        78.37 o                         
  -9   1   1       1230.68       1270.15        70.07 o                         
  -8   1   1        191.49        387.92        56.66 o                         
  -7   1   1        962.88        930.05        97.68 o                         
  -6   1   1        838.10       1060.80        72.88 o                         
  -5   1   1        479.63        694.44        41.74 o                         
  -4   1   1       3533.62       3232.54        71.97 o                         
  -3   1   1       3834.40       3678.83        79.75 o                         
  -2   1   1      22581.37      21619.78       360.21 o                         
  -1   1   1       1336.24       1080.23        69.33 o                         
   1   1   1       3061.83       3206.72       101.88 o                         
   2   1   1       5964.66       5900.11       115.36 o                         
   3   1   1        877.44       1023.67        40.76 o                         
   4   1   1       1020.90       1570.55        59.26 o                         
   5   1   1        450.49        821.27        45.42 o                         
   6   1   1       2089.56       2172.33        81.52 o                         
   7   1   1        136.38        342.16        40.84 o                         
   8   1   1        799.33        996.74        60.95 o                         
   9   1   1        800.94       1010.34        66.93 o                         
  10   1   1       1291.90       1331.09        82.93 o                         
  11   1   1       1016.60       1008.93        74.42 o                         
  12   1   1       2608.40       2493.94       116.09 o                         
  13   1   1        151.96        257.99        84.98 o                         
  14   1   1         94.15        148.24       112.37 o                         
  15   1   1        280.52        426.76        99.94 o                         
 -15   2   1         42.36        166.60       163.22 o                         
 -14   2   1        367.08        293.38        86.04 o                         
 -13   2   1        132.05        309.89        83.83 o                         
 -12   2   1        360.91        388.34        58.88 o                         
 -11   2   1       1176.85       1142.41        74.76 o                         
 -10   2   1       2008.69       1921.86        85.49 o                         
  -9   2   1        222.35        251.07        41.78 o                         
  -8   2   1       3937.59       3814.46       124.49 o                         
  -7   2   1        324.77        611.98        45.04 o                         
  -6   2   1       2079.33       1759.90        64.22 o                         
  -5   2   1       1515.62       1597.93        57.90 o                         
  -4   2   1       4831.51       4620.43       105.24 o                         
  -3   2   1       1000.48       1078.89        44.87 o                         
  -2   2   1        265.73        272.58        26.60 o                         
  -1   2   1       4023.26       4241.26        82.24 o                         
   0   2   1       1522.88       1576.36        33.47 o                         
   1   2   1      11046.12      10768.60       174.66 o                         
   2   2   1        818.93        813.49        53.43 o                         
   3   2   1       2338.47       1858.82        63.05 o                         
   4   2   1       8371.84       7741.53       160.58 o                         
   5   2   1       4822.14       4321.32       108.92 o                         
   6   2   1        131.89        246.88        35.97 o                         
   7   2   1       4999.11       5026.11       129.73 o                         
   8   2   1       2276.90       2169.23        81.22 o                         
   9   2   1        891.99        971.42        65.05 o                         
  10   2   1       2934.31       2907.31       103.81 o                         
  11   2   1       1094.32       1173.86        82.86 o                         
  12   2   1        450.27        658.84       140.76 o                         
  13   2   1        133.21        145.98        59.69 o                         
  14   2   1         65.57        195.91        70.39 o                         
  15   2   1        621.04        744.56       135.76 o                         
 -15   3   1         98.76        -77.83       245.83 o                         
 -14   3   1        140.70         76.65        82.79 o                         
 -13   3   1        663.15        708.84       190.22 o                         
 -12   3   1        445.34        411.81        66.92 o                         
 -11   3   1        955.74        862.79        72.14 o                         
 -10   3   1        110.03        227.53        43.68 o                         
  -9   3   1       1450.78       1437.64        73.56 o                         
  -8   3   1         66.71        523.14        67.81 o                         
  -7   3   1       2035.79       2312.66        77.43 o                         
  -6   3   1       2510.15       2658.56        81.86 o                         
  -5   3   1       6474.01       6246.31       153.50 o                         
  -4   3   1       1153.45       1230.86        46.93 o                         
  -3   3   1       3658.20       3421.57        89.83 o                         
  -2   3   1         39.71         33.33        19.02 o                         
  -1   3   1        642.09        920.59        34.00 o                         
   0   3   1       3135.07       2909.28        83.84 o                         
   1   3   1       1571.61       2286.95        52.35 o                         
   2   3   1       3461.09       4192.46        82.35 o                         
   3   3   1        976.72       1270.34        66.56 o                         
   4   3   1       9662.20       9166.19       190.89 o                         
   5   3   1        254.28        425.72        43.05 o                         
   6   3   1       2269.19       2420.93        79.15 o                         
   7   3   1        627.33       1139.46       119.58 o                         
   8   3   1       1935.91       1950.16       101.37 o                         
   9   3   1       2577.62       2551.66       100.59 o                         
  10   3   1       3054.84       2616.13       138.32 o                         
  11   3   1        628.77        850.29        69.64 o                         
  12   3   1        519.18        482.86        75.56 o                         
  13   3   1        211.50        205.26        70.16 o                         
  14   3   1        543.35        675.30       151.19 o                         
  15   3   1         77.37        212.57       129.55 o                         
 -14   4   1        152.33        231.61       123.68 o                         
 -13   4   1        388.12        338.08        49.07 o                         
 -12   4   1        277.05        367.18        93.16 o                         
 -11   4   1        185.75        261.76        55.56 o                         
 -10   4   1       1761.68       1668.82        81.43 o                         
  -9   4   1        465.31        573.00        43.61 o                         
  -8   4   1        784.81        818.64        84.10 o                         
  -7   4   1        354.47        742.97        90.50 o                         
  -6   4   1       1234.38       1379.30        53.64 o                         
  -5   4   1        649.60       1009.13        46.59 o                         
  -4   4   1        173.74        205.74        37.48 o                         
  -3   4   1        291.15        447.84        32.92 o                         
  -2   4   1       1305.98       1438.77        46.04 o                         
  -1   4   1        601.39        556.50        42.73 o                         
   0   4   1        152.15        220.59        94.55 o                         
   1   4   1         44.26          8.70        13.46 o                         
   2   4   1        568.80        984.07        58.38 o                         
   3   4   1       1740.60       1756.46        57.24 o                         
   4   4   1        848.47       1135.44        52.13 o                         
   5   4   1        650.22        752.23        45.74 o                         
   6   4   1        738.19        834.95        65.50 o                         
   7   4   1         47.45        138.21        36.22 o                         
   8   4   1         42.24        168.08        39.72 o                         
   9   4   1         90.89        105.03        39.28 o                         
  10   4   1        390.63        561.52        60.57 o                         
  11   4   1        316.92        398.08       119.61 o                         
  12   4   1       1072.23       1165.84       111.83 o                         
  13   4   1        261.22        344.81       123.82 o                         
  14   4   1         61.26         16.26       145.58 o                         
 -14   5   1        159.70        408.31       280.81 o                         
 -13   5   1        834.63        697.06       143.48 o                         
 -12   5   1        731.89        907.15       146.30 o                         
 -11   5   1        141.00        216.96        71.51 o                         
 -10   5   1        783.26        810.38        54.85 o                         
  -9   5   1        769.59        807.53        64.02 o                         
  -8   5   1        430.83        544.17        48.60 o                         
  -7   5   1        579.22        855.11        64.68 o                         
  -6   5   1         19.83         24.22        29.05 o                         
  -5   5   1        973.77        990.16        52.14 o                         
  -4   5   1       5311.16       5036.27       106.39 o                         
  -3   5   1        941.36       1025.22        49.48 o                         
  -2   5   1       1449.69       1061.18       110.46 o                         
  -1   5   1        754.43        815.32        52.84 o                         
   0   5   1       2942.51       2960.84       101.96 o                         
   1   5   1       2975.37       2631.08        75.38 o                         
   2   5   1        256.93        307.93        30.43 o                         
   3   5   1       2052.68       1893.55        57.90 o                         
   4   5   1        120.67        191.38        32.56 o                         
   5   5   1         97.35        109.81        28.37 o                         
   6   5   1         38.09        101.81        32.73 o                         
   7   5   1       2158.03       2249.13        74.64 o                         
   8   5   1       4108.00       3812.21       102.86 o                         
   9   5   1       2113.94       1866.95        80.72 o                         
  10   5   1        203.72        237.94        40.86 o                         
  11   5   1        834.03        891.08        88.75 o                         
  12   5   1        406.50        465.46        51.82 o                         
  13   5   1         97.31        201.86        51.54 o                         
 -13   6   1        346.40        430.44       141.26 o                         
 -12   6   1       1098.79       1007.29       147.61 o                         
 -11   6   1        995.55       1227.91       178.18 o                         
 -10   6   1        190.64        198.75        38.91 o                         
  -9   6   1        888.71        883.86        60.02 o                         
  -8   6   1       3662.08       3516.51       105.48 o                         
  -7   6   1       1116.24       1031.86        60.31 o                         
  -6   6   1         97.23        168.88        34.17 o                         
  -5   6   1        134.77        298.73        41.53 o                         
  -4   6   1        618.27        710.97        46.70 o                         
  -3   6   1       1364.35       1284.30        70.60 o                         
  -2   6   1        280.30        392.75        42.47 o                         
  -1   6   1        966.00       1057.34        65.49 o                         
   0   6   1       1364.64       1833.98       104.61 o                         
   1   6   1       1203.14       1339.22        63.60 o                         
   2   6   1       1924.80       1715.55        69.62 o                         
   3   6   1       1703.14       1446.02        50.28 o                         
   4   6   1        163.41        258.87        34.52 o                         
   5   6   1        293.59        258.67        36.89 o                         
   6   6   1        263.03        356.73        44.02 o                         
   7   6   1        738.72       1041.63        59.72 o                         
   8   6   1        570.05        622.53        59.61 o                         
   9   6   1        499.89        494.19        79.60 o                         
  10   6   1        559.25        739.52       117.64 o                         
  11   6   1        355.58        391.19        60.69 o                         
  12   6   1       1598.04       1763.56        90.16 o                         
 -11   7   1          0.27        135.31        89.20 o                         
 -10   7   1        203.50        200.36        48.41 o                         
  -9   7   1        158.16        175.80        45.52 o                         
  -8   7   1       1503.94       1475.35        77.68 o                         
  -7   7   1        517.77        541.41        51.47 o                         
  -6   7   1         95.47        119.07        41.01 o                         
  -5   7   1        450.56        517.48        45.07 o                         
  -4   7   1       3068.11       2877.42        75.17 o                         
  -3   7   1        483.38        456.91        48.98 o                         
  -2   7   1       3092.43       2945.13       106.74 o                         
  -1   7   1       1255.51       1451.68        75.12 o                         
   0   7   1       1052.80       1307.33        81.20 o                         
   1   7   1        661.76        775.57        52.84 o                         
   2   7   1       1493.95       1644.44        75.63 o                         
   3   7   1        990.19       1152.76        85.37 o                         
   4   7   1       1192.88       1137.82        90.41 o                         
   5   7   1       1019.15       1106.72        62.06 o                         
   6   7   1        494.31        477.36        50.00 o                         
   7   7   1        421.97        485.68        52.10 o                         
   8   7   1        850.25        796.55        84.83 o                         
   9   7   1        222.65        159.40        66.17 o                         
  10   7   1        136.58        186.33        57.04 o                         
  11   7   1        411.67        443.85        87.60 o                         
 -10   8   1        101.19        104.50        48.35 o                         
  -9   8   1       1089.25       1118.99        89.22 o                         
  -8   8   1         90.14        161.22        62.55 o                         
  -7   8   1        419.81        612.82        85.49 o                         
  -6   8   1        235.56        311.80        63.56 o                         
  -5   8   1         70.19        239.00        48.81 o                         
  -4   8   1        434.75        651.53        59.33 o                         
  -3   8   1       1246.68       1146.00       109.52 o                         
  -2   8   1         72.26        117.39        41.75 o                         
  -1   8   1         68.61        193.55        40.61 o                         
   0   8   1        446.89        680.73        55.95 o                         
   1   8   1        758.96        780.11        65.46 o                         
   2   8   1       1804.27       1921.39        89.10 o                         
   3   8   1       1804.35       1854.68        83.69 o                         
   4   8   1         45.74        110.25        40.53 o                         
   5   8   1        541.24        512.42       132.96 o                         
   6   8   1        145.76        313.42        58.84 o                         
   7   8   1         14.17         73.01        49.23 o                         
   8   8   1         38.77         90.15        44.91 o                         
   9   8   1         32.35         76.38        89.60 o                         
  -7   9   1        268.26        498.61        71.95 o                         
  -6   9   1        325.97        356.79        69.02 o                         
  -5   9   1        821.45        879.74       160.28 o                         
  -4   9   1        389.01        361.65        59.58 o                         
  -3   9   1        636.44        664.70        87.85 o                         
  -2   9   1       1628.96       1717.90        95.83 o                         
  -1   9   1        438.12        529.82        59.51 o                         
   0   9   1        250.62        497.24        81.31 o                         
   1   9   1       1014.34       1140.02        73.22 o                         
   2   9   1         80.99        -12.78        47.46 o                         
   3   9   1       1655.43       2079.27       163.61 o                         
   4   9   1        824.04        948.41       120.08 o                         
   5   9   1        331.11        487.97       160.97 o                         
   6   9   1        351.17        527.14        76.58 o                         
   7   9   1        531.17        730.76        87.41 o                         
  -3  10   1        398.18        275.65        71.46 o                         
  -2  10   1        500.63        459.88        73.31 o                         
  -1  10   1          3.60        -52.15        52.15 o                         
   0  10   1        318.88        303.59        68.09 o                         
   1  10   1        130.71         92.91        66.15 o                         
   2  10   1        710.46        606.18        95.49 o                         
   3  10   1        599.25        632.95        85.97 o                         
   2 -10   2        232.34        557.33       191.91 o                         
   3 -10   2         78.48        125.18       146.66 o                         
  -7  -9   2        845.40        609.14       101.38 o                         
  -6  -9   2        658.36        863.66       131.10 o                         
  -5  -9   2         69.46        228.50       141.82 o                         
  -4  -9   2         73.63        112.29        90.64 o                         
  -3  -9   2        142.39         88.38        82.69 o                         
   1  -9   2         98.07        -51.39       119.04 o                         
   2  -9   2        265.18        252.81       138.07 o                         
   3  -9   2         54.86        213.06        89.37 o                         
   4  -9   2        816.59        791.51       122.18 o                         
   5  -9   2        355.58        457.97       108.37 o                         
   6  -9   2        199.42        147.73       127.79 o                         
   7  -9   2        237.04        237.13        50.47 o                         
 -10  -8   2        207.85        167.49        86.08 o                         
  -9  -8   2       1353.37       1200.22       219.37 o                         
  -8  -8   2        358.51        415.55        75.14 o                         
  -7  -8   2        285.80        181.47        63.77 o                         
  -6  -8   2        687.19        674.62        71.10 o                         
  -5  -8   2         39.22         41.00        43.34 o                         
  -4  -8   2       3036.68       3156.48       192.34 o                         
  -3  -8   2        321.16        420.79       107.54 o                         
  -2  -8   2        209.53        134.04        80.83 o                         
   0  -8   2        961.23       1270.97       193.91 o                         
   1  -8   2        762.73        942.99       185.32 o                         
   2  -8   2        511.06        652.07       255.04 o                         
   3  -8   2        139.00        204.31        80.59 o                         
   4  -8   2       1860.18       1823.82       156.38 o                         
   5  -8   2       1730.07       1644.69        78.14 o                         
   6  -8   2         40.78         89.37        42.36 o                         
   7  -8   2        340.73        293.66        62.12 o                         
   8  -8   2       1366.20       1214.11       156.07 o                         
   9  -8   2        254.67        318.46        79.12 o                         
 -11  -7   2        845.68        828.16       131.61 o                         
 -10  -7   2        572.85        695.12       118.68 o                         
  -9  -7   2        834.67        746.09        93.92 o                         
  -8  -7   2        648.76        759.31        88.38 o                         
  -7  -7   2       1172.34       1026.03        94.69 o                         
  -6  -7   2        229.01        162.61        53.20 o                         
  -5  -7   2       1908.87       1895.54       151.64 o                         
  -4  -7   2        690.48        679.61        61.72 o                         
  -3  -7   2        405.20        505.16        97.66 o                         
  -2  -7   2       2493.89       2324.69       206.79 o                         
  -1  -7   2        887.67        994.85        95.22 o                         
   0  -7   2       4870.91       5338.86       334.12 o                         
   1  -7   2        845.82       1065.72       174.12 o                         
   2  -7   2       1623.83       1731.61       137.71 o                         
   3  -7   2       1626.88       1586.32       195.44 o                         
   4  -7   2       1408.92       1199.87       194.84 o                         
   5  -7   2       2887.55       2893.21       116.69 o                         
   6  -7   2       1560.83       1489.98        97.23 o                         
   7  -7   2        136.27        124.80        52.44 o                         
   8  -7   2       1130.33        983.78        97.43 o                         
   9  -7   2        876.15        861.76       193.18 o                         
  10  -7   2        250.32        377.56        79.84 o                         
  11  -7   2        272.39        299.34        84.46 o                         
 -13  -6   2       1234.59        988.22       334.66 o                         
 -12  -6   2        919.81        861.99       115.82 o                         
 -11  -6   2        754.30        838.20       104.81 o                         
 -10  -6   2        281.55        419.65        84.74 o                         
  -9  -6   2        153.56        194.90        67.09 o                         
  -8  -6   2        232.64        286.39        59.85 o                         
  -7  -6   2        555.95        598.78        75.15 o                         
  -6  -6   2        355.78        315.53        54.16 o                         
  -5  -6   2       1355.16       1515.78        91.09 o                         
  -4  -6   2        979.60        941.19       125.52 o                         
  -3  -6   2       3783.46       3819.87       197.36 o                         
  -2  -6   2       3057.92       2954.43       195.13 o                         
  -1  -6   2        479.96        516.12        67.50 o                         
   0  -6   2          2.20        -47.22        47.22 o                         
   1  -6   2       4068.25       3989.19       270.30 o                         
   2  -6   2       1250.71       1391.19       123.19 o                         
   3  -6   2       1479.16       1367.93       149.30 o                         
   4  -6   2       1283.43       1174.47       127.53 o                         
   5  -6   2       2006.25       1912.28        98.56 o                         
   6  -6   2       2359.41       2209.84       110.61 o                         
   7  -6   2       1676.98       1573.00        96.69 o                         
   8  -6   2        648.88        493.67        75.47 o                         
   9  -6   2          3.36        108.73        61.90 o                         
  10  -6   2        427.07        476.24       192.82 o                         
  11  -6   2        383.52        368.84       117.29 o                         
  12  -6   2        251.01        343.78        99.70 o                         
 -14  -5   2        398.58        545.18       104.96 o                         
 -13  -5   2         24.82        292.46        88.07 o                         
 -12  -5   2        135.49        332.43        85.59 o                         
 -11  -5   2       1914.32       1825.32       134.13 o                         
 -10  -5   2         84.29        238.48        73.00 o                         
  -9  -5   2        515.60        427.01        77.70 o                         
  -8  -5   2        679.74        630.30        72.08 o                         
  -7  -5   2        478.07        592.67        70.16 o                         
  -6  -5   2        436.09        494.61        58.74 o                         
  -5  -5   2         56.69        167.71        40.00 o                         
  -4  -5   2       1618.78       1502.26        83.27 o                         
  -3  -5   2       2604.46       2365.99        95.81 o                         
  -2  -5   2       2745.89       2536.40        93.23 o                         
  -1  -5   2         74.69        128.42        55.87 o                         
   0  -5   2        668.28       1013.45        82.81 o                         
   1  -5   2       5865.58       6368.13       226.01 o                         
   2  -5   2       1624.95       1760.90       137.05 o                         
   3  -5   2       1951.86       1944.39       108.72 o                         
   4  -5   2        775.35        742.69        63.28 o                         
   5  -5   2       1497.22       1408.42        76.76 o                         
   6  -5   2       1476.90       1320.35        84.23 o                         
   7  -5   2       1034.18       1084.40       110.62 o                         
   8  -5   2        589.73        638.11        70.38 o                         
   9  -5   2        711.50        848.42        95.52 o                         
  10  -5   2       1560.37       1624.36       129.29 o                         
  11  -5   2        537.22        483.89        88.96 o                         
  12  -5   2        506.56        634.82        97.60 o                         
  13  -5   2        345.98        330.64        97.85 o                         
 -14  -4   2        262.00        484.48       100.47 o                         
 -13  -4   2        210.90        281.33        90.21 o                         
 -12  -4   2       2535.04       2234.72       147.09 o                         
 -11  -4   2        730.12        747.07       105.10 o                         
 -10  -4   2       1846.60       2143.98       162.60 o                         
  -9  -4   2        825.01        849.91        79.52 o                         
  -8  -4   2        903.98       1159.57        87.13 o                         
  -7  -4   2      14844.50      13242.77       321.58 o                         
  -6  -4   2       6134.61       5633.84       157.84 o                         
  -5  -4   2       1247.41       1571.91        74.58 o                         
  -4  -4   2       5904.20       5880.60       184.78 o                         
  -3  -4   2       8246.45       7145.22       156.15 o                         
  -2  -4   2       6613.79       5861.08       144.48 o                         
  -1  -4   2       5740.76       5989.29       130.06 o                         
   0  -4   2       4634.04       4889.59       133.36 o                         
   1  -4   2        880.41        588.12       101.86 o                         
   2  -4   2       8652.66       8053.03       321.03 o                         
   3  -4   2        941.81       1029.78        61.91 o                         
   4  -4   2       2658.48       2418.88        88.46 o                         
   5  -4   2        472.52        700.57        79.05 o                         
   6  -4   2        533.75        531.36        47.39 o                         
   7  -4   2       6624.20       5872.04       150.14 o                         
   8  -4   2        356.09        492.56        52.68 o                         
   9  -4   2         66.25        153.25        40.93 o                         
  10  -4   2        262.93        202.75        47.50 o                         
  11  -4   2        718.79        878.30        73.61 o                         
  12  -4   2       1381.51       1495.26        94.35 o                         
  13  -4   2         90.80        173.64        80.85 o                         
  14  -4   2         96.45        185.32        88.06 o                         
 -15  -3   2         89.99        109.02        66.69 o                         
 -14  -3   2        142.90         54.40        39.99 o                         
 -13  -3   2        881.70        928.30        80.24 o                         
 -12  -3   2        393.15        482.92        55.01 o                         
 -11  -3   2       1069.14       1146.83        71.38 o                         
 -10  -3   2        373.78        389.40        45.44 o                         
  -9  -3   2        642.07        624.70        51.35 o                         
  -8  -3   2      13138.25      11884.21       252.49 o                         
  -7  -3   2       9196.25       8753.19       193.30 o                         
  -6  -3   2       5294.04       5156.61       148.69 o                         
  -5  -3   2        846.73        918.21        63.08 o                         
  -4  -3   2      11416.29      11027.68       255.59 o                         
  -3  -3   2       8734.39       8394.15       173.79 o                         
  -2  -3   2       3921.71       3717.69        81.80 o                         
  -1  -3   2        737.67        975.72        37.25 o                         
   0  -3   2       3644.62       4217.43        93.78 o                         
   1  -3   2        277.61        356.27        50.68 o                         
   2  -3   2       7987.87       8469.97       278.57 o                         
   3  -3   2       3906.29       4364.63       108.49 o                         
   4  -3   2       6650.20       6842.01       197.77 o                         
   5  -3   2        838.57       1001.86        53.10 o                         
   6  -3   2       1991.74       1743.51        71.88 o                         
   7  -3   2        806.97        897.55        56.48 o                         
   8  -3   2        357.97        493.99        48.63 o                         
   9  -3   2       3870.28       3810.14       117.30 o                         
  10  -3   2        493.99        715.72        60.41 o                         
  11  -3   2       2213.22       2099.46       135.95 o                         
  12  -3   2        144.63        189.62        54.22 o                         
  13  -3   2        147.90        330.53        60.17 o                         
  14  -3   2          1.36         41.12        52.81 o                         
  15  -3   2        690.89        834.45       109.58 o                         
 -15  -2   2        157.00        145.34        57.71 o                         
 -14  -2   2         77.12        113.90        75.01 o                         
 -13  -2   2        686.76        821.61       103.99 o                         
 -12  -2   2        478.66        616.25        90.65 o                         
 -11  -2   2       1267.76       1177.12        77.53 o                         
 -10  -2   2        426.26        511.42        50.84 o                         
  -9  -2   2        501.68        477.19        47.48 o                         
  -8  -2   2       2037.39       2183.50        83.41 o                         
  -7  -2   2       4725.46       4709.86       118.58 o                         
  -6  -2   2        807.77        893.05        47.34 o                         
  -5  -2   2       4082.96       4208.11       109.29 o                         
  -4  -2   2       6315.99       6122.33       121.13 o                         
  -3  -2   2       4848.02       4218.79       111.53 o                         
  -2  -2   2        976.64       1054.77        40.36 o                         
  -1  -2   2       1064.01        932.67        31.19 o                         
   0  -2   2      14746.52      16893.57       311.51 o                         
   1  -2   2       9634.20       9852.14       294.90 o                         
   2  -2   2       6659.51       6912.11       153.79 o                         
   3  -2   2        184.78        260.39        32.12 o                         
   4  -2   2       2259.46       2074.76        68.13 o                         
   5  -2   2       6024.49       6112.98       138.74 o                         
   6  -2   2       2833.82       2884.07       109.86 o                         
   7  -2   2        112.53        317.70        47.60 o                         
   8  -2   2       2649.49       2682.49        91.78 o                         
   9  -2   2        225.59        287.19        45.28 o                         
  10  -2   2        420.78        657.73        85.20 o                         
  11  -2   2        888.21        960.36        79.40 o                         
  12  -2   2        827.09        943.29        81.84 o                         
  13  -2   2        369.82        392.59        74.60 o                         
  14  -2   2        734.58        749.12        91.92 o                         
  15  -2   2         83.22        139.48        70.55 o                         
 -15  -1   2       1015.17        937.62        87.12 o                         
 -14  -1   2        840.15        928.26        86.77 o                         
 -13  -1   2        243.10        133.99        54.24 o                         
 -12  -1   2        872.36        955.55        80.95 o                         
 -11  -1   2        242.51        220.12        47.83 o                         
 -10  -1   2        573.22        571.62        60.61 o                         
  -9  -1   2       3345.94       2854.34        94.17 o                         
  -8  -1   2       3366.09       3325.78       121.14 o                         
  -7  -1   2        444.25        564.86        40.99 o                         
  -6  -1   2         30.03        111.90        28.76 o                         
  -5  -1   2       6705.87       5910.37       120.84 o                         
  -4  -1   2        138.35        191.40        23.07 o                         
  -3  -1   2       2201.53       2446.17        67.26 o                         
  -2  -1   2       1123.44       1061.33        49.25 o                         
  -1  -1   2       6942.31       6986.91       283.96 o                         
   1  -1   2        239.90        538.18        27.59 o                         
   2  -1   2       9878.69      10331.90       217.85 o                         
   3  -1   2       3371.67       2718.76        74.75 o                         
   4  -1   2       4208.10       4923.36       111.84 o                         
   5  -1   2       8559.43       8114.88       171.15 o                         
   6  -1   2       1416.03       1307.81        58.72 o                         
   7  -1   2       7036.39       7187.29       169.96 o                         
   8  -1   2       2390.28       2484.01        85.16 o                         
   9  -1   2       7145.22       6598.51       167.17 o                         
  10  -1   2        214.82        358.12        50.51 o                         
  11  -1   2        110.34        187.10        54.31 o                         
  12  -1   2        872.86        954.74        96.27 o                         
  13  -1   2        373.41        409.56        67.80 o                         
  14  -1   2       1405.15       1385.51       106.24 o                         
  15  -1   2        344.89        329.71       103.47 o                         
 -16   0   2        124.13         67.04        68.32 o                         
 -15   0   2        844.77        948.44       185.31 o                         
 -14   0   2        335.34        382.43        71.07 o                         
 -13   0   2        832.18        963.55        86.71 o                         
 -12   0   2        177.18        293.93        59.76 o                         
 -11   0   2       1004.07       1066.61        77.50 o                         
 -10   0   2       4209.30       4081.20       233.09 o                         
  -9   0   2        218.51        263.27        49.90 o                         
  -8   0   2        192.47        397.10        42.74 o                         
  -7   0   2       3992.84       4261.34       111.53 o                         
  -6   0   2       5272.12       4909.94       109.41 o                         
  -5   0   2        127.24        497.35        47.13 o                         
  -4   0   2       3735.95       3560.50       129.66 o                         
  -3   0   2      22344.81      22486.85       376.46 o                         
  -2   0   2       1805.87       1937.77        42.54 o                         
   2   0   2      11973.86       9509.62       199.90 o                         
   3   0   2       5722.27       6007.33       136.94 o                         
   4   0   2     156333.38     148116.44      5455.91 o                         
   5   0   2       3139.64       2982.22       148.27 o                         
   6   0   2       3979.42       4402.40       111.90 o                         
   7   0   2        416.01        697.47        65.56 o                         
   8   0   2       9581.86       8188.81       187.04 o                         
   9   0   2        213.20        210.60        47.70 o                         
  10   0   2        296.28        457.57        54.75 o                         
  11   0   2       1353.94       1324.71        83.45 o                         
  12   0   2        186.92        260.63        60.35 o                         
  13   0   2       2977.43       2784.55       127.89 o                         
  14   0   2        116.44         51.11        55.50 o                         
  15   0   2         21.37        133.37        87.68 o                         
 -15   1   2       1059.18       1009.48        95.61 o                         
 -14   1   2        835.49       1068.64        99.67 o                         
 -13   1   2        243.02        225.60        56.95 o                         
 -12   1   2        792.81        963.80        85.81 o                         
 -11   1   2        194.86        226.78        48.50 o                         
 -10   1   2        577.74        644.41        57.87 o                         
  -9   1   2       3405.98       3012.77        96.81 o                         
  -8   1   2       3423.41       3319.98        98.28 o                         
  -7   1   2        345.65        389.48        41.25 o                         
  -6   1   2         23.67         97.58        29.33 o                         
  -5   1   2       6608.49       5961.62       120.94 o                         
  -4   1   2        144.94        204.97        22.86 o                         
  -3   1   2       2297.37       2571.95        59.61 o                         
  -2   1   2       1247.04       1155.48        43.15 o                         
  -1   1   2       6864.76       6678.62       127.30 o                         
   1   1   2        300.14        634.13        53.90 o                         
   2   1   2       9630.80      10246.35       217.56 o                         
   3   1   2       3236.87       2498.83        66.30 o                         
   4   1   2       4339.15       5058.05       143.11 o                         
   5   1   2       8252.98       8125.56       172.19 o                         
   6   1   2       1310.91       1255.40        60.13 o                         
   7   1   2       7096.71       7184.42       164.35 o                         
   8   1   2       2442.27       2550.22        86.59 o                         
   9   1   2       7167.36       6714.37       227.36 o                         
  10   1   2        231.89        291.92        68.18 o                         
  11   1   2        140.68        235.82        51.61 o                         
  12   1   2        785.50        829.57        82.68 o                         
  13   1   2        445.37        585.17        72.69 o                         
  14   1   2       1433.79       1373.07       106.74 o                         
  15   1   2        283.43        476.49        94.56 o                         
 -15   2   2        155.45        299.23       158.25 o                         
 -14   2   2         81.70         94.83        75.32 o                         
 -13   2   2        696.09        804.88        79.07 o                         
 -12   2   2        509.56        769.67        73.87 o                         
 -11   2   2       1156.49       1158.65       113.07 o                         
 -10   2   2        463.99        555.46        54.52 o                         
  -9   2   2        509.40        645.65        52.11 o                         
  -8   2   2       2135.44       2059.96        75.55 o                         
  -7   2   2       4651.89       4794.06       120.20 o                         
  -6   2   2        835.42        870.25        48.58 o                         
  -5   2   2       4119.63       4247.05       102.70 o                         
  -4   2   2       6366.40       6102.90       119.75 o                         
  -3   2   2       4930.79       4427.63        80.48 o                         
  -2   2   2       1018.25       1020.11        30.78 o                         
  -1   2   2       1056.36        915.85        41.20 o                         
   0   2   2      14556.78      17000.37       311.98 o                         
   1   2   2       9598.96       9616.12       170.83 o                         
   2   2   2       6606.71       6503.62       136.04 o                         
   3   2   2        221.87        312.37        29.95 o                         
   4   2   2       2185.48       1991.47        63.23 o                         
   5   2   2       6080.14       6138.20       139.47 o                         
   6   2   2       2793.94       2868.32        86.50 o                         
   7   2   2        123.12        326.49        39.96 o                         
   8   2   2       2811.50       2875.68        93.66 o                         
   9   2   2        200.11        309.56        45.20 o                         
  10   2   2        441.94        525.52        56.82 o                         
  11   2   2        763.65        933.72        96.43 o                         
  12   2   2        841.96        851.20        80.04 o                         
  13   2   2        395.94        377.19        77.46 o                         
  14   2   2        751.60        690.92       102.86 o                         
  15   2   2         81.74        219.25       160.15 o                         
 -15   3   2         69.60        -64.14       112.91 o                         
 -14   3   2        155.76        329.51       123.58 o                         
 -13   3   2        825.99        748.39        89.55 o                         
 -12   3   2        407.35        524.02       125.86 o                         
 -11   3   2        959.72       1002.93        83.57 o                         
 -10   3   2        367.96        390.63        50.11 o                         
  -9   3   2        644.56        627.16        51.10 o                         
  -8   3   2      13242.22      11955.39       253.53 o                         
  -7   3   2       9120.52       8872.50       193.85 o                         
  -6   3   2       5466.91       5346.29       127.69 o                         
  -5   3   2        860.21        975.60        45.46 o                         
  -4   3   2      11283.37      11236.19       203.09 o                         
  -3   3   2       8748.64       8225.43       168.53 o                         
  -2   3   2       3503.90       3400.65        85.59 o                         
  -1   3   2        735.46        961.19        34.03 o                         
   0   3   2       3745.84       4233.97        81.72 o                         
   1   3   2        151.80        223.90        21.95 o                         
   2   3   2       8063.38       8561.50       147.62 o                         
   3   3   2       4350.31       5011.96       101.58 o                         
   4   3   2       6902.35       7273.70       156.89 o                         
   5   3   2        825.43       1005.44        72.49 o                         
   6   3   2       2046.00       1863.12        69.06 o                         
   7   3   2        793.46       1032.30        58.46 o                         
   8   3   2        413.71        681.81        71.13 o                         
   9   3   2       4071.71       4124.96       121.02 o                         
  10   3   2        443.08        636.77        60.31 o                         
  11   3   2       2392.10       2070.01        95.51 o                         
  12   3   2        150.90        180.21        62.87 o                         
  13   3   2        174.44        293.31       170.59 o                         
  14   3   2          6.76         11.33        69.12 o                         
  15   3   2        659.71        653.29       165.39 o                         
 -14   4   2        296.34        135.85       233.33 o                         
 -13   4   2        199.71        149.48       109.86 o                         
 -12   4   2       2500.61       2358.41       210.44 o                         
 -11   4   2        677.79        688.11        71.81 o                         
 -10   4   2       1862.20       1910.34        63.65 o                         
  -9   4   2        806.44        839.99        50.79 o                         
  -8   4   2        855.89       1022.03        63.45 o                         
  -7   4   2      15099.65      13738.93       252.37 o                         
  -6   4   2       5841.27       5361.92       118.40 o                         
  -5   4   2       1227.85       1619.60        56.47 o                         
  -4   4   2       6062.70       6153.04       126.17 o                         
  -3   4   2       8123.21       7102.88       141.35 o                         
  -2   4   2       6590.83       5909.32       120.30 o                         
  -1   4   2       5731.51       6095.83       136.53 o                         
   0   4   2       4759.98       5062.08       235.31 o                         
   1   4   2        962.17        650.53        31.10 o                         
   2   4   2       8516.73       7928.13       143.79 o                         
   3   4   2        995.94       1168.23        45.67 o                         
   4   4   2       2903.57       2639.33        72.26 o                         
   5   4   2        605.45        870.35        47.98 o                         
   6   4   2        613.85        647.62        89.66 o                         
   7   4   2       6935.56       6220.46       152.41 o                         
   8   4   2        397.06        460.38        49.99 o                         
   9   4   2         84.61        145.19        42.08 o                         
  10   4   2        327.28        412.95        59.47 o                         
  11   4   2        716.54        918.37       166.78 o                         
  12   4   2       1434.89       1565.28       114.88 o                         
  13   4   2         65.67        121.80        71.38 o                         
  14   4   2        111.03        386.12       191.91 o                         
 -14   5   2        363.88        730.05       274.06 o                         
 -13   5   2         38.17        333.16       110.72 o                         
 -12   5   2        141.36        326.79       123.03 o                         
 -11   5   2       1803.75       1733.40       205.72 o                         
 -10   5   2         89.96        101.88        51.92 o                         
  -9   5   2        489.03        412.46        41.63 o                         
  -8   5   2        714.27        671.79        45.07 o                         
  -7   5   2        400.96        513.52        41.20 o                         
  -6   5   2        443.63        519.41        42.96 o                         
  -5   5   2         25.89        112.72        28.71 o                         
  -4   5   2       1625.84       1518.03        52.98 o                         
  -3   5   2       2643.48       2455.06        64.34 o                         
  -2   5   2       2785.10       2566.31        54.08 o                         
  -1   5   2         77.51         70.95        30.90 o                         
   0   5   2        667.76       1079.80        55.79 o                         
   1   5   2       5831.25       5806.32       162.63 o                         
   2   5   2       1732.66       1941.10        65.20 o                         
   3   5   2       1932.18       1867.19        59.63 o                         
   4   5   2        762.68        790.39        45.53 o                         
   5   5   2       1613.05       1431.34        64.61 o                         
   6   5   2       1546.10       1592.92        67.16 o                         
   7   5   2        993.50       1028.44        57.33 o                         
   8   5   2        615.03        816.40        54.06 o                         
   9   5   2        644.90        680.96        59.56 o                         
  10   5   2       1580.17       1545.90        74.71 o                         
  11   5   2        548.66        571.96        58.20 o                         
  12   5   2        498.21        528.06        60.41 o                         
  13   5   2        308.03        319.20        69.23 o                         
 -13   6   2       1177.01       1078.03       176.83 o                         
 -12   6   2        960.31        881.92       155.94 o                         
 -11   6   2        792.38        815.65       131.95 o                         
 -10   6   2        301.32        376.55        39.03 o                         
  -9   6   2        147.10        160.67        36.46 o                         
  -8   6   2        223.18        307.16        41.37 o                         
  -7   6   2        569.01        638.89        50.40 o                         
  -6   6   2        390.58        379.58        45.00 o                         
  -5   6   2       1360.54       1475.05        65.82 o                         
  -4   6   2        967.22       1262.65       107.36 o                         
  -3   6   2       3842.71       3722.87        81.86 o                         
  -2   6   2       2985.34       3080.15        88.47 o                         
  -1   6   2        520.38        598.21        52.16 o                         
   0   6   2          2.26        -19.07        25.11 o                         
   1   6   2       4046.08       4049.22       105.30 o                         
   2   6   2       1321.38       1371.76        65.60 o                         
   3   6   2       1512.07       1404.75        48.70 o                         
   4   6   2       1341.71       1396.80        59.57 o                         
   5   6   2       1954.65       1900.37        66.21 o                         
   6   6   2       2295.59       2236.12        89.44 o                         
   7   6   2       1635.74       1661.53        79.20 o                         
   8   6   2        606.30        478.63       115.59 o                         
   9   6   2          5.87         22.95        36.31 o                         
  10   6   2        401.02        543.39        70.27 o                         
  11   6   2        375.14        480.88        60.26 o                         
  12   6   2        221.49        318.14        87.28 o                         
 -11   7   2        964.93       1023.72       217.99 o                         
 -10   7   2        536.21        632.84        49.98 o                         
  -9   7   2        791.86        707.29        97.68 o                         
  -8   7   2        668.91        757.32        73.35 o                         
  -7   7   2       1286.16       1307.79        82.25 o                         
  -6   7   2        254.82        209.34        36.93 o                         
  -5   7   2       1937.47       1911.04        75.97 o                         
  -4   7   2        665.73        580.72        54.63 o                         
  -3   7   2        307.06        367.23        46.02 o                         
  -2   7   2       2587.24       2493.20        86.83 o                         
  -1   7   2        892.52       1063.24        61.36 o                         
   0   7   2       4850.05       5383.52       140.60 o                         
   1   7   2        929.92        964.33        80.86 o                         
   2   7   2       1481.17       1526.51        73.69 o                         
   3   7   2       1896.34       1849.36        75.73 o                         
   4   7   2       1433.35       1371.39        93.47 o                         
   5   7   2       2837.83       2708.19       116.59 o                         
   6   7   2       1324.24       1425.17        71.92 o                         
   7   7   2        119.76        134.25        45.53 o                         
   8   7   2       1246.17       1346.11        81.83 o                         
   9   7   2        886.25        902.60        98.07 o                         
  10   7   2        275.21        204.19        65.41 o                         
  11   7   2        258.89        323.42        81.11 o                         
 -10   8   2        221.07        292.13        49.17 o                         
  -9   8   2       1391.85       1155.85        87.57 o                         
  -8   8   2        382.31        386.00        74.83 o                         
  -7   8   2        258.53        432.62        54.53 o                         
  -6   8   2        646.27        709.42        81.68 o                         
  -5   8   2         31.94        174.22        49.09 o                         
  -4   8   2       2937.16       3203.09       110.49 o                         
  -3   8   2        266.68        306.99        88.17 o                         
  -2   8   2        225.98        219.68        48.23 o                         
  -1   8   2       1879.97       1829.65        80.41 o                         
   0   8   2        931.22       1077.31        67.49 o                         
   1   8   2        694.61        829.14        60.43 o                         
   2   8   2        401.13        369.42        53.61 o                         
   3   8   2        145.85        206.52        62.36 o                         
   4   8   2       1874.10       1893.91        94.22 o                         
   5   8   2       1684.41       1732.44        88.41 o                         
   6   8   2         34.88         98.36        50.96 o                         
   7   8   2        317.61        393.17        51.44 o                         
   8   8   2       1357.67       1427.33       133.32 o                         
   9   8   2        320.85        300.55        66.52 o                         
  -7   9   2        851.81        811.37        81.73 o                         
  -6   9   2        630.11        716.11       110.80 o                         
  -5   9   2         62.35        146.16       118.12 o                         
  -4   9   2         74.58         24.70        98.49 o                         
  -3   9   2        114.60        116.42        50.07 o                         
  -2   9   2         86.05         71.56        63.50 o                         
  -1   9   2        574.39        674.61        63.65 o                         
   0   9   2        952.73        992.99        70.00 o                         
   1   9   2        100.26        193.58        50.87 o                         
   2   9   2        264.10        225.61       101.83 o                         
   3   9   2         51.17         58.95        48.39 o                         
   4   9   2        809.99        794.80        93.72 o                         
   5   9   2        354.42        349.69        74.44 o                         
   6   9   2        167.87        120.28        73.73 o                         
   7   9   2        267.50        212.73        83.59 o                         
  -3  10   2        343.26        398.44        84.57 o                         
  -2  10   2        470.81        417.35        74.06 o                         
  -1  10   2        242.07         55.26        67.19 o                         
   0  10   2         13.58         -6.20        51.66 o                         
   1  10   2         71.27         -5.02        57.35 o                         
   2  10   2        193.57        273.90        74.90 o                         
   3  10   2         96.69        102.90        67.99 o                         
   2 -10   3        892.57       1262.84       229.80 o                         
   3 -10   3        632.96        716.56       213.08 o                         
  -7  -9   3        332.33        323.48        98.94 o                         
  -6  -9   3       1588.25       1425.16       114.15 o                         
  -5  -9   3        131.47        139.80        94.56 o                         
  -4  -9   3        193.10         56.32        91.91 o                         
  -3  -9   3         75.75        148.30        85.64 o                         
   0  -9   3        520.56        912.92       174.42 o                         
   1  -9   3        796.30        821.34       188.54 o                         
   2  -9   3       3247.04       3118.76       293.62 o                         
   3  -9   3       1630.17       1436.81       233.79 o                         
   4  -9   3        507.27        679.16       117.48 o                         
   5  -9   3        376.95        391.30       111.45 o                         
   6  -9   3        266.36        401.37       107.99 o                         
   7  -9   3        855.70        726.65        82.34 o                         
 -10  -8   3         89.29         51.86        68.98 o                         
  -9  -8   3        506.82        493.25        97.82 o                         
  -8  -8   3        225.37        368.16        73.35 o                         
  -7  -8   3        559.33        506.62        74.46 o                         
  -6  -8   3        147.44         85.25        45.38 o                         
  -5  -8   3        666.31        595.30        73.74 o                         
  -4  -8   3        402.82        417.24       105.51 o                         
  -3  -8   3        450.05        639.84       106.74 o                         
  -2  -8   3        139.76        178.67        81.93 o                         
  -1  -8   3        948.87       1077.99       172.58 o                         
   0  -8   3        403.29        545.67       143.28 o                         
   1  -8   3        682.29        711.81       163.84 o                         
   2  -8   3        599.49        545.05       150.03 o                         
   3  -8   3        106.48        161.33        90.89 o                         
   4  -8   3        772.71        886.48       115.57 o                         
   5  -8   3        123.07        158.77        54.60 o                         
   6  -8   3        172.07        260.35        48.95 o                         
   7  -8   3         59.75         66.83        50.49 o                         
   8  -8   3        118.76        154.03        59.25 o                         
   9  -8   3         20.88         21.77        88.83 o                         
 -11  -7   3        395.58        323.51       112.70 o                         
 -10  -7   3        596.87        641.16        96.26 o                         
  -9  -7   3       1350.37       1264.15       117.68 o                         
  -8  -7   3        483.02        571.50        99.23 o                         
  -7  -7   3       1019.20       1199.93       101.46 o                         
  -6  -7   3        187.18        229.31        52.56 o                         
  -5  -7   3       1408.88       1232.43       136.79 o                         
  -4  -7   3        832.52        804.06        85.52 o                         
  -3  -7   3        880.04       1079.92       121.93 o                         
  -2  -7   3         33.80        149.91        70.18 o                         
  -1  -7   3       3924.81       3628.41       236.81 o                         
   0  -7   3       3214.44       3765.21       273.37 o                         
   1  -7   3        764.62        991.93       168.44 o                         
   2  -7   3       2074.16       2168.71       143.39 o                         
   3  -7   3       1016.28       1265.76       123.25 o                         
   4  -7   3        233.53        232.35        45.61 o                         
   5  -7   3        723.99        803.15        68.69 o                         
   6  -7   3        613.99        486.88        66.04 o                         
   7  -7   3        709.72        744.47        99.51 o                         
   8  -7   3        204.17        276.71        97.73 o                         
   9  -7   3        823.98        726.99       122.65 o                         
  10  -7   3        183.11        265.87        74.84 o                         
  11  -7   3        147.21        189.31       207.80 o                         
 -13  -6   3       1001.30       1115.32       160.85 o                         
 -12  -6   3        390.07        477.20        89.86 o                         
 -11  -6   3        150.99        138.61        73.48 o                         
 -10  -6   3        184.72        199.23        68.74 o                         
  -9  -6   3        661.60        680.07        89.77 o                         
  -8  -6   3       2613.17       2457.79       114.37 o                         
  -7  -6   3        460.63        667.43        73.91 o                         
  -6  -6   3         65.49         93.00        43.93 o                         
  -5  -6   3       2543.19       2442.06       189.90 o                         
  -4  -6   3      14368.83      13115.42       353.69 o                         
  -3  -6   3       1541.00       1651.06       179.61 o                         
  -2  -6   3        593.66        690.25        91.75 o                         
  -1  -6   3        401.79        411.98        77.00 o                         
   0  -6   3        182.26        297.98        74.55 o                         
   1  -6   3       7896.12       8039.10       297.21 o                         
   2  -6   3        404.86        567.12        82.79 o                         
   3  -6   3         40.38        104.89        27.86 o                         
   4  -6   3        460.34        476.30        53.45 o                         
   5  -6   3        553.54        681.68        65.78 o                         
   6  -6   3       1963.08       1942.46       106.36 o                         
   7  -6   3         33.56        208.63        50.57 o                         
   8  -6   3       1435.71       1420.05       108.19 o                         
   9  -6   3       1046.05        955.10       100.76 o                         
  10  -6   3       1734.70       1524.81       126.35 o                         
  11  -6   3        796.45        775.60       104.84 o                         
  12  -6   3        673.01        719.40       328.75 o                         
 -14  -5   3        235.81        436.01        99.25 o                         
 -13  -5   3        173.62        306.84       128.26 o                         
 -12  -5   3        601.85        614.98        97.56 o                         
 -11  -5   3        148.06        254.97        73.54 o                         
 -10  -5   3        544.28        493.17        86.39 o                         
  -9  -5   3        657.97        637.78        85.78 o                         
  -8  -5   3        409.54        522.27       103.78 o                         
  -7  -5   3       1170.46       1139.23        83.33 o                         
  -6  -5   3       1576.04       1433.38        94.59 o                         
  -5  -5   3       2082.73       1917.48        83.46 o                         
  -4  -5   3         71.39        119.83        40.32 o                         
  -3  -5   3       4937.52       4323.31       143.46 o                         
  -2  -5   3         77.41         50.59        27.63 o                         
  -1  -5   3       2683.01       2633.13       116.01 o                         
   0  -5   3       7983.11       8522.56       344.02 o                         
   1  -5   3        911.58       1302.47        91.78 o                         
   2  -5   3       9147.36       8654.46       482.18 o                         
   3  -5   3        488.58        524.85        51.41 o                         
   4  -5   3        498.64        485.74        64.71 o                         
   5  -5   3        683.09        685.40        68.29 o                         
   6  -5   3        126.34        223.46        48.75 o                         
   7  -5   3       3193.74       3212.04       122.87 o                         
   8  -5   3       1147.28       1188.24        91.22 o                         
   9  -5   3        461.05        560.54        85.41 o                         
  10  -5   3       1841.99       1635.31       128.85 o                         
  11  -5   3        321.70        386.08        85.09 o                         
  12  -5   3        542.70        566.43       126.32 o                         
  13  -5   3        226.38        263.65       104.29 o                         
 -14  -4   3        334.74        366.90        97.83 o                         
 -13  -4   3        380.83        427.91        97.59 o                         
 -12  -4   3         43.76        148.37        73.49 o                         
 -11  -4   3         83.15        209.62        79.68 o                         
 -10  -4   3         37.33        214.36        88.60 o                         
  -9  -4   3       3157.47       2940.72       122.65 o                         
  -8  -4   3         32.97        240.47        51.72 o                         
  -7  -4   3        616.37        939.52        73.40 o                         
  -6  -4   3        489.17        596.82        57.39 o                         
  -5  -4   3       1915.10       2150.19        77.51 o                         
  -4  -4   3       4407.71       4088.80       146.11 o                         
  -3  -4   3       1121.32       1622.24        84.22 o                         
  -2  -4   3       2191.81       2293.55       135.73 o                         
  -1  -4   3        272.75        326.19        29.49 o                         
   0  -4   3       1827.82       1863.72        75.70 o                         
   1  -4   3       1030.12       1209.98       125.72 o                         
   2  -4   3       1633.63       2124.34       286.79 o                         
   3  -4   3       1100.46       1034.50        60.79 o                         
   4  -4   3       1626.10       1864.77       126.48 o                         
   5  -4   3        921.81        963.00        56.17 o                         
   6  -4   3        579.66        726.93        54.14 o                         
   7  -4   3       1430.82       1449.97        72.96 o                         
   8  -4   3       3750.27       3348.46       107.43 o                         
   9  -4   3        946.68       1059.67        73.04 o                         
  10  -4   3         39.29         20.30        60.97 o                         
  11  -4   3        232.40        259.44        78.38 o                         
  12  -4   3         68.83        132.21        52.15 o                         
  13  -4   3        453.08        530.85        87.35 o                         
  14  -4   3        162.94        158.30        78.67 o                         
 -15  -3   3        232.97        171.25        90.29 o                         
 -14  -3   3        160.60        155.91        37.97 o                         
 -13  -3   3        485.37        505.19        52.09 o                         
 -12  -3   3        341.30        282.84        44.56 o                         
 -11  -3   3        758.98        849.33        95.94 o                         
 -10  -3   3        368.17        457.83        50.50 o                         
  -9  -3   3        195.94        317.70        40.55 o                         
  -8  -3   3        120.78        255.54        40.36 o                         
  -7  -3   3        557.86        806.13        78.36 o                         
  -6  -3   3       3684.17       3977.11       112.15 o                         
  -5  -3   3       1904.83       2016.79        80.94 o                         
  -4  -3   3        552.92        802.23        69.02 o                         
  -3  -3   3          2.03        243.35        53.38 o                         
  -2  -3   3        122.21         86.18        20.82 o                         
  -1  -3   3        102.76        415.69        41.22 o                         
   0  -3   3        390.76        736.14        33.22 o                         
   1  -3   3       3599.06       3353.79       128.17 o                         
   2  -3   3       5083.11       4468.95       165.68 o                         
   3  -3   3       5323.42       5866.32       150.47 o                         
   4  -3   3       9984.02       9614.87       203.45 o                         
   5  -3   3       1733.93       1522.66        60.93 o                         
   6  -3   3       1405.01       1449.74        86.26 o                         
   7  -3   3       2007.22       2033.52        76.00 o                         
   8  -3   3       7420.54       6448.71       169.78 o                         
   9  -3   3       1497.65       1611.83        80.37 o                         
  10  -3   3       1389.32       1310.58       113.43 o                         
  11  -3   3        805.74        847.36        98.35 o                         
  12  -3   3        199.23        261.00        86.47 o                         
  13  -3   3        155.84        276.91        60.46 o                         
  14  -3   3         81.30         52.16        56.93 o                         
  15  -3   3         67.45         34.44        87.06 o                         
 -15  -2   3        462.45        289.11        89.81 o                         
 -14  -2   3        213.02        230.46        97.25 o                         
 -13  -2   3         46.21         93.35        61.78 o                         
 -12  -2   3       1398.96       1205.17        80.89 o                         
 -11  -2   3         99.37        143.03        45.42 o                         
 -10  -2   3        625.54        680.52        55.02 o                         
  -9  -2   3       1207.03       1190.29        65.37 o                         
  -8  -2   3        364.66        524.19        42.24 o                         
  -7  -2   3       4952.87       4621.69       107.10 o                         
  -6  -2   3         37.40         61.80        23.41 o                         
  -5  -2   3       8031.81       7441.03       143.84 o                         
  -4  -2   3       7754.59       7129.23       154.64 o                         
  -3  -2   3        140.78        234.80        32.76 o                         
  -2  -2   3       5389.33       5781.99       108.51 o                         
  -1  -2   3      16532.60      17228.45       298.60 o                         
   0  -2   3       6085.34       6357.58       140.01 o                         
   1  -2   3        593.45        802.85        47.01 o                         
   2  -2   3       5086.43       5386.79       130.94 o                         
   3  -2   3       3628.58       3464.95        94.26 o                         
   4  -2   3      19991.46      18893.07       464.39 o                         
   5  -2   3       1280.97       1345.92        58.95 o                         
   6  -2   3       2763.07       2573.91        81.47 o                         
   7  -2   3       4303.29       4172.17       113.90 o                         
   8  -2   3       2978.72       2938.78        94.89 o                         
   9  -2   3       6079.50       5449.72       191.04 o                         
  10  -2   3       1126.49        986.28        71.76 o                         
  11  -2   3        425.00        472.94        77.08 o                         
  12  -2   3        944.18        928.84        97.26 o                         
  13  -2   3        349.06        384.43        74.17 o                         
  14  -2   3        390.50        385.11        69.37 o                         
  15  -2   3        163.86        159.66        67.58 o                         
 -16  -1   3        221.02        228.92       125.59 o                         
 -15  -1   3         25.93        179.12        57.97 o                         
 -14  -1   3        999.86        915.09        85.66 o                         
 -13  -1   3        328.10        334.04        60.80 o                         
 -12  -1   3        109.42        129.26        51.80 o                         
 -11  -1   3       1923.75       1869.00       139.36 o                         
 -10  -1   3       2570.75       2205.79       139.60 o                         
  -9  -1   3         79.10        136.02        36.74 o                         
  -8  -1   3        615.38        756.82        47.67 o                         
  -7  -1   3       1448.08       1590.94        58.99 o                         
  -6  -1   3       2772.75       2528.17        70.20 o                         
  -5  -1   3       4365.33       4311.42        94.10 o                         
  -4  -1   3       4687.83       4527.17        93.48 o                         
  -3  -1   3       1380.43       1363.96        54.71 o                         
  -2  -1   3      10138.04       9341.70       231.10 o                         
  -1  -1   3      10229.03       9729.43       183.04 o                         
   0  -1   3      15457.68      15116.38       583.87 o                         
   1  -1   3       4710.86       5572.85       123.53 o                         
   2  -1   3      38213.34      35947.30       833.48 o                         
   3  -1   3       9090.78       8493.57       186.46 o                         
   4  -1   3       2505.81       2193.47        97.58 o                         
   5  -1   3        186.43        261.56        47.26 o                         
   6  -1   3        604.61        563.31        45.31 o                         
   7  -1   3       1564.39       1881.82        88.24 o                         
   8  -1   3       1470.32       1577.59        82.04 o                         
   9  -1   3        531.28        702.78        58.50 o                         
  10  -1   3       1205.32       1125.68        74.92 o                         
  11  -1   3       1726.55       1743.80       128.34 o                         
  12  -1   3        161.81        236.47        60.25 o                         
  13  -1   3       1208.81       1232.90        97.57 o                         
  14  -1   3       1195.76       1142.44       185.98 o                         
  15  -1   3        412.90        343.34        77.83 o                         
 -16   0   3         95.18        127.66        63.71 o                         
 -15   0   3          0.25        131.20        90.14 o                         
 -14   0   3          7.37         63.64        54.36 o                         
 -13   0   3        579.38        698.25        80.99 o                         
 -12   0   3        859.85        811.11        77.01 o                         
 -11   0   3        196.45        373.95        52.92 o                         
 -10   0   3         15.71        213.67        54.62 o                         
  -9   0   3        310.13        441.68        47.43 o                         
  -8   0   3       4619.33       4700.71       117.31 o                         
  -7   0   3       5098.72       5092.79       115.86 o                         
  -6   0   3        183.28        310.24        34.35 o                         
  -5   0   3       4128.64       4731.70       101.17 o                         
  -4   0   3        300.10        281.25        26.64 o                         
  -3   0   3       8251.71       8289.26       148.90 o                         
  -2   0   3        276.32        327.49        24.50 o                         
  -1   0   3         39.89          5.27        10.88 o                         
   1   0   3        205.08         15.96         9.19 o                         
   3   0   3       1532.09       2000.97        61.64 o                         
   4   0   3       1739.66       2014.54       447.79 o                         
   5   0   3       7941.13       7856.64       166.85 o                         
   6   0   3       1120.91       1326.18        61.35 o                         
   7   0   3       1680.69       1969.77        73.97 o                         
   8   0   3         62.70        330.74       115.67 o                         
   9   0   3       1033.01       1530.23       114.29 o                         
  10   0   3        486.47        619.61        60.31 o                         
  11   0   3        667.78        710.16        66.18 o                         
  12   0   3       1715.24       1759.94       142.09 o                         
  13   0   3       1539.10       1985.13       121.35 o                         
  14   0   3        412.11        466.92        71.09 o                         
  15   0   3       1167.21        947.51        96.78 o                         
 -16   1   3        275.81        268.94       139.27 o                         
 -15   1   3         26.82        145.02        62.99 o                         
 -14   1   3        875.53        991.89       109.85 o                         
 -13   1   3        292.42        234.32        56.78 o                         
 -12   1   3        103.78        170.38        52.75 o                         
 -11   1   3       1696.13       1694.71        93.18 o                         
 -10   1   3       2511.43       2189.83        86.61 o                         
  -9   1   3        110.76        135.92        40.25 o                         
  -8   1   3        599.63        684.48        50.83 o                         
  -7   1   3       1417.67       1588.45        78.66 o                         
  -6   1   3       2588.95       2356.06        69.98 o                         
  -5   1   3       4127.98       4178.22        93.12 o                         
  -4   1   3       4735.09       4612.40        93.69 o                         
  -3   1   3       1472.31       1458.88        39.50 o                         
  -2   1   3      10052.19       9493.52       181.21 o                         
  -1   1   3      10362.16       9985.51       167.25 o                         
   0   1   3      15424.18      14037.74       555.04 o                         
   1   1   3       4855.04       5713.68       123.61 o                         
   2   1   3      38429.36      35684.11       720.57 o                         
   3   1   3       8580.96       8300.22       185.95 o                         
   4   1   3       2672.97       2363.46        67.31 o                         
   5   1   3        104.14        129.11        36.66 o                         
   6   1   3        706.10        753.34        51.12 o                         
   7   1   3       1630.67       1956.42        96.48 o                         
   8   1   3       1299.25       1392.65        68.74 o                         
   9   1   3        487.91        704.37        58.52 o                         
  10   1   3       1131.64       1100.01        86.88 o                         
  11   1   3       1759.26       1721.82        89.66 o                         
  12   1   3        180.31        277.62        62.95 o                         
  13   1   3       1356.86       1260.43        98.14 o                         
  14   1   3       1184.47       1469.35       166.01 o                         
  15   1   3        418.26        557.53       104.36 o                         
 -15   2   3        402.47        492.60       184.08 o                         
 -14   2   3        196.73        243.27        71.00 o                         
 -13   2   3         62.53        154.41        52.99 o                         
 -12   2   3       1355.54       1261.29        93.64 o                         
 -11   2   3         94.97        180.64        44.07 o                         
 -10   2   3        487.16        579.39        53.80 o                         
  -9   2   3       1022.14       1121.46        63.66 o                         
  -8   2   3        313.04        474.59        42.00 o                         
  -7   2   3       4890.63       4580.74       116.22 o                         
  -6   2   3         43.12         45.88        22.75 o                         
  -5   2   3       7804.87       6880.09       152.47 o                         
  -4   2   3       7846.72       7147.03       123.47 o                         
  -3   2   3        151.29        185.47        17.54 o                         
  -2   2   3       5240.14       5726.23       107.79 o                         
  -1   2   3      16211.19      16904.62       286.57 o                         
   0   2   3       5978.09       6382.51       116.45 o                         
   1   2   3        745.84        973.31        38.46 o                         
   2   2   3       5440.71       5670.54       130.91 o                         
   3   2   3       3443.76       3389.13        92.94 o                         
   4   2   3      20228.78      18918.63       359.42 o                         
   5   2   3       1287.59       1537.72        61.49 o                         
   6   2   3       2669.26       2551.36        91.65 o                         
   7   2   3       4184.11       4213.59       137.96 o                         
   8   2   3       2988.07       2869.47        94.36 o                         
   9   2   3       6110.56       5525.94       146.55 o                         
  10   2   3       1177.94       1211.56        75.23 o                         
  11   2   3        479.96        499.41        62.65 o                         
  12   2   3        992.09        885.21        85.10 o                         
  13   2   3        353.16        308.79        72.85 o                         
  14   2   3        383.94        455.45        84.83 o                         
  15   2   3        160.69        158.56       117.64 o                         
 -15   3   3        241.81         92.29       243.07 o                         
 -14   3   3        122.47        213.93        54.68 o                         
 -13   3   3        530.63        558.95        88.43 o                         
 -12   3   3        313.37        417.62        51.11 o                         
 -11   3   3        652.16        748.66        60.04 o                         
 -10   3   3        341.50        379.22        44.19 o                         
  -9   3   3        239.04        330.38        44.87 o                         
  -8   3   3        165.91        370.81        39.56 o                         
  -7   3   3        567.97        987.71        70.26 o                         
  -6   3   3       3912.63       3891.18       131.97 o                         
  -5   3   3       1830.89       1948.94        55.31 o                         
  -4   3   3        513.50        808.50        47.87 o                         
  -3   3   3          5.86        174.26        33.24 o                         
  -2   3   3        150.98        105.47        18.10 o                         
  -1   3   3        156.64        480.72        23.83 o                         
   0   3   3        438.33        765.99        35.42 o                         
   1   3   3       3547.25       3252.14        62.53 o                         
   2   3   3       5100.70       4490.48        88.35 o                         
   3   3   3       5812.65       6139.29       134.71 o                         
   4   3   3       9751.35       9603.34       200.50 o                         
   5   3   3       1590.32       1319.24        60.11 o                         
   6   3   3       1386.66       1345.58        64.02 o                         
   7   3   3       1916.20       2064.44        97.36 o                         
   8   3   3       7383.90       6524.64       160.67 o                         
   9   3   3       1465.67       1481.60       102.78 o                         
  10   3   3       1425.09       1372.92        87.47 o                         
  11   3   3        879.00        968.42        74.48 o                         
  12   3   3        183.48        107.58        69.95 o                         
  13   3   3        183.44        133.56        67.42 o                         
  14   3   3         95.45        -70.64        78.15 o                         
  15   3   3         44.17        205.41        83.93 o                         
 -14   4   3        358.63        330.75       133.68 o                         
 -13   4   3        352.73        271.14       117.97 o                         
 -12   4   3         42.10        171.84       104.67 o                         
 -11   4   3        106.33        144.63        92.74 o                         
 -10   4   3         33.47        173.32        63.46 o                         
  -9   4   3       3178.12       2903.72        76.65 o                         
  -8   4   3         42.70        167.40        30.93 o                         
  -7   4   3        574.82        955.63        47.71 o                         
  -6   4   3        507.98        583.69        37.51 o                         
  -5   4   3       1878.77       2060.61        62.10 o                         
  -4   4   3       4328.15       4155.05       113.15 o                         
  -3   4   3       1144.77       1567.17        56.83 o                         
  -2   4   3       2170.91       2294.29        65.39 o                         
  -1   4   3        243.94        334.37        37.54 o                         
   0   4   3       1773.36       1910.87        65.61 o                         
   1   4   3        991.65       1199.28        42.95 o                         
   2   4   3       1678.68       2143.60        67.26 o                         
   3   4   3       1081.62       1166.07        46.56 o                         
   4   4   3       1574.64       1655.54        58.38 o                         
   5   4   3        848.20        977.48        58.19 o                         
   6   4   3        616.81        834.92        56.74 o                         
   7   4   3       1497.23       1634.01        79.28 o                         
   8   4   3       3572.27       3351.74       106.80 o                         
   9   4   3        971.42        939.48        68.63 o                         
  10   4   3         32.73         73.52        48.35 o                         
  11   4   3        261.09        321.11        68.18 o                         
  12   4   3         77.85        171.51        62.05 o                         
  13   4   3        510.21        562.48       109.18 o                         
  14   4   3        155.48        214.84       155.86 o                         
 -14   5   3        249.67        312.84       272.07 o                         
 -13   5   3        220.62        390.95       124.04 o                         
 -12   5   3        596.06        437.12       293.93 o                         
 -11   5   3        129.72        283.58       101.15 o                         
 -10   5   3        551.34        598.51       113.81 o                         
  -9   5   3        590.23        590.11        42.62 o                         
  -8   5   3        475.32        555.07        40.97 o                         
  -7   5   3       1151.37       1242.81        59.20 o                         
  -6   5   3       1319.34       1284.77        66.04 o                         
  -5   5   3       2025.72       1881.03        63.40 o                         
  -4   5   3         43.89        100.62        35.33 o                         
  -3   5   3       4824.38       4484.76        95.22 o                         
  -2   5   3         68.40         53.87        31.54 o                         
  -1   5   3       2624.42       2580.50        81.25 o                         
   0   5   3       7796.06       8270.46       167.11 o                         
   1   5   3        915.39       1192.18        58.26 o                         
   2   5   3       9115.12       8626.29       145.54 o                         
   3   5   3        370.13        424.73        36.09 o                         
   4   5   3        546.64        619.85        42.20 o                         
   5   5   3        833.95        865.21        63.95 o                         
   6   5   3        177.59        245.08        47.82 o                         
   7   5   3       3242.08       3063.38        92.85 o                         
   8   5   3       1020.91       1085.27        77.66 o                         
   9   5   3        411.98        451.09        68.96 o                         
  10   5   3       1891.17       1952.55       103.29 o                         
  11   5   3        301.10        395.55        70.92 o                         
  12   5   3        571.19        550.33       106.36 o                         
  13   5   3        204.45        146.08       117.35 o                         
 -13   6   3       1055.64       1532.38       240.39 o                         
 -12   6   3        357.50        313.08       118.91 o                         
 -11   6   3        146.03         38.34        87.86 o                         
 -10   6   3        207.29        181.68        90.89 o                         
  -9   6   3        649.38        700.63        68.18 o                         
  -8   6   3       2645.59       2443.81        99.45 o                         
  -7   6   3        368.52        643.50        52.58 o                         
  -6   6   3         93.04        163.97        33.35 o                         
  -5   6   3       2219.72       2073.83        68.91 o                         
  -4   6   3      14281.02      13111.68       250.41 o                         
  -3   6   3       1534.82       1646.47        72.29 o                         
  -2   6   3        740.09        986.18        56.34 o                         
  -1   6   3        410.21        369.28        46.59 o                         
   0   6   3        170.26        204.77        34.65 o                         
   1   6   3       7999.30       8232.30       172.61 o                         
   2   6   3        329.54        307.13        36.54 o                         
   3   6   3         76.40        121.43        28.09 o                         
   4   6   3        511.07        538.53        44.54 o                         
   5   6   3        554.19        709.47        48.68 o                         
   6   6   3       2181.28       2175.81        77.58 o                         
   7   6   3         65.61         77.03        36.58 o                         
   8   6   3       1393.10       1267.64        72.33 o                         
   9   6   3        947.34        864.04        81.78 o                         
  10   6   3       1789.93       1681.59       101.81 o                         
  11   6   3        767.99        788.10        85.66 o                         
  12   6   3        559.90        543.27        87.22 o                         
 -11   7   3        433.75        423.24       102.45 o                         
 -10   7   3        618.09        718.21       118.59 o                         
  -9   7   3       1280.71       1286.41        67.47 o                         
  -8   7   3        526.77        638.30        59.03 o                         
  -7   7   3       1021.53       1224.60        74.54 o                         
  -6   7   3        149.99        230.32        37.02 o                         
  -5   7   3       1424.28       1425.51        79.99 o                         
  -4   7   3        794.46        696.46        54.36 o                         
  -3   7   3        920.12       1118.61        65.64 o                         
  -2   7   3         43.36         99.76        38.49 o                         
  -1   7   3       3924.26       3829.76       107.76 o                         
   0   7   3       3279.91       3534.84        97.29 o                         
   1   7   3        676.27        796.15        54.20 o                         
   2   7   3       2262.27       2365.42        90.34 o                         
   3   7   3       1037.29       1206.87        70.61 o                         
   4   7   3        255.11        324.37        34.47 o                         
   5   7   3        625.09        822.06        60.02 o                         
   6   7   3        686.20        750.56        62.26 o                         
   7   7   3        636.40        613.71        83.15 o                         
   8   7   3        230.89        338.15        53.72 o                         
   9   7   3        858.26        793.94        64.43 o                         
  10   7   3        156.65        129.58        50.03 o                         
  11   7   3        169.34        214.68       101.45 o                         
 -10   8   3        115.49         64.67       140.37 o                         
  -9   8   3        485.22        352.67        59.02 o                         
  -8   8   3        239.56        304.79        55.32 o                         
  -7   8   3        593.95        670.88        65.05 o                         
  -6   8   3        150.41        173.29        40.61 o                         
  -5   8   3        702.49        788.90        64.39 o                         
  -4   8   3        390.26        529.12        56.31 o                         
  -3   8   3        436.23        563.56        57.40 o                         
  -2   8   3        192.30        245.93        44.97 o                         
  -1   8   3        986.43       1037.85        73.22 o                         
   0   8   3        422.38        611.12        54.94 o                         
   1   8   3        619.82        668.43        61.13 o                         
   2   8   3        570.90        381.44        48.38 o                         
   3   8   3        106.33        177.13        44.29 o                         
   4   8   3        824.78       1040.26        81.92 o                         
   5   8   3        139.01        263.38        63.13 o                         
   6   8   3        146.20        429.47        78.43 o                         
   7   8   3         43.75         97.05        55.21 o                         
   8   8   3        141.15        193.80        61.75 o                         
   9   8   3         31.79         33.16        56.19 o                         
  -7   9   3        323.19        430.52       111.53 o                         
  -6   9   3       1575.28       1551.71       106.35 o                         
  -5   9   3        127.56        209.86        97.38 o                         
  -4   9   3        230.84        256.39       129.78 o                         
  -3   9   3        113.19        141.71        64.86 o                         
  -2   9   3       1638.18       1602.73       116.87 o                         
  -1   9   3        624.08        812.14        71.06 o                         
   0   9   3        645.33        862.15        78.69 o                         
   1   9   3        796.90        845.27        87.05 o                         
   2   9   3       2974.48       2589.48       131.59 o                         
   3   9   3       1595.68       1693.37       125.28 o                         
   4   9   3        525.18        671.67       107.88 o                         
   5   9   3        378.92        416.09        76.59 o                         
   6   9   3        235.85        366.75        93.89 o                         
   7   9   3        793.67        710.44        87.65 o                         
  -3  10   3        223.83         88.76        72.16 o                         
  -2  10   3         33.20          3.08        67.46 o                         
  -1  10   3        749.57        528.29        76.20 o                         
   0  10   3        372.99        534.03        80.33 o                         
   1  10   3        786.72        873.74        75.69 o                         
   2  10   3        893.25        762.93        73.45 o                         
   3  10   3        604.16        629.04        96.08 o                         
   1 -10   4        418.93        648.60       194.98 o                         
   2 -10   4        327.86        494.58       162.30 o                         
   3 -10   4        678.03       1078.30       214.16 o                         
  -7  -9   4        181.42        213.39        57.88 o                         
  -6  -9   4         76.79        115.49        61.75 o                         
  -5  -9   4        290.41        307.22       107.30 o                         
  -4  -9   4       1240.08       1353.92       183.78 o                         
  -3  -9   4        190.22        221.21       143.74 o                         
   0  -9   4       1059.14       1489.58       223.36 o                         
   1  -9   4         44.97         52.47       132.70 o                         
   2  -9   4         34.54        176.72       131.47 o                         
   3  -9   4        538.85        685.27       186.70 o                         
   4  -9   4       2437.45       2430.17       167.17 o                         
   5  -9   4        693.97        889.40       185.39 o                         
   6  -9   4        476.51        685.76       116.74 o                         
   7  -9   4        135.06        147.88        54.38 o                         
 -10  -8   4        925.35        865.55       111.18 o                         
  -9  -8   4         78.26        119.22        69.54 o                         
  -8  -8   4       1490.48       1419.62       167.66 o                         
  -7  -8   4       1468.49       1337.86       104.71 o                         
  -6  -8   4       1007.03       1068.52        93.43 o                         
  -5  -8   4       2138.30       1856.94       103.85 o                         
  -4  -8   4       1491.28       1454.26       152.04 o                         
  -3  -8   4        195.22        294.41        91.85 o                         
  -2  -8   4        270.08        480.32       138.68 o                         
  -1  -8   4        927.88       1193.20       188.38 o                         
   0  -8   4       1108.24       1618.59       214.62 o                         
   1  -8   4        711.85       1034.11       194.52 o                         
   2  -8   4        103.37        129.48       115.98 o                         
   3  -8   4       1116.01       1007.94       153.79 o                         
   4  -8   4       1488.96       1633.55       141.30 o                         
   5  -8   4        640.86        549.45       104.84 o                         
   6  -8   4        843.00        858.45        71.69 o                         
   7  -8   4        234.05        259.26        57.46 o                         
   8  -8   4        197.32        304.14        67.39 o                         
   9  -8   4        570.68        591.37       121.96 o                         
 -11  -7   4        425.56        576.42       106.70 o                         
 -10  -7   4        576.09        635.23        90.87 o                         
  -9  -7   4       2798.04       2595.63       230.11 o                         
  -8  -7   4       1467.83       1488.61       132.05 o                         
  -7  -7   4         39.98         59.82        53.02 o                         
  -6  -7   4       1273.48       1316.58       167.19 o                         
  -5  -7   4        118.03        237.50        66.36 o                         
  -4  -7   4        790.76        725.79        77.92 o                         
  -3  -7   4       2396.08       2268.21       157.83 o                         
  -2  -7   4       1504.74       1603.85       115.14 o                         
  -1  -7   4       1135.09       1410.49       136.17 o                         
   0  -7   4        464.49        548.74       142.82 o                         
   1  -7   4       1710.47       1745.61       214.31 o                         
   2  -7   4       1018.41        842.62       120.96 o                         
   3  -7   4        701.35        834.41       103.69 o                         
   4  -7   4       2235.07       2133.66       181.17 o                         
   5  -7   4       2202.79       2208.90       131.58 o                         
   6  -7   4       1752.64       1638.45        99.39 o                         
   7  -7   4        196.69        158.14        54.08 o                         
   8  -7   4       1536.15       1558.15       146.33 o                         
   9  -7   4        149.60        248.11        70.21 o                         
  10  -7   4       1104.80       1004.26       121.90 o                         
  11  -7   4        146.75        194.76        78.74 o                         
 -13  -6   4        217.21        290.40       107.15 o                         
 -12  -6   4         65.66        102.41       150.18 o                         
 -11  -6   4        718.91        606.21        95.46 o                         
 -10  -6   4        613.81        780.78        98.74 o                         
  -9  -6   4        422.65        367.30        78.54 o                         
  -8  -6   4        961.09       1078.38       151.72 o                         
  -7  -6   4       4151.46       3488.18       135.01 o                         
  -6  -6   4        788.26        834.43        71.79 o                         
  -5  -6   4        966.52       1000.66        82.64 o                         
  -4  -6   4       1100.70       1288.68        84.92 o                         
  -3  -6   4       5528.27       5279.52       173.38 o                         
  -2  -6   4       1346.20       1372.77        96.37 o                         
  -1  -6   4         77.96        329.72        59.01 o                         
   0  -6   4       7393.76       7579.25       495.12 o                         
   1  -6   4       1648.59       2234.88       222.98 o                         
   2  -6   4       8148.31       7852.17       455.08 o                         
   3  -6   4        754.93        596.26        59.65 o                         
   4  -6   4        340.85        355.50        79.79 o                         
   5  -6   4       2101.25       2067.01       102.50 o                         
   6  -6   4        830.83       1061.59        86.07 o                         
   7  -6   4       1348.79       1401.37       102.10 o                         
   8  -6   4        192.23        319.13        69.13 o                         
   9  -6   4       2405.96       2309.03       132.76 o                         
  10  -6   4       1200.68       1104.40       180.25 o                         
  11  -6   4       1607.94       1528.24       135.02 o                         
  12  -6   4        244.65        240.06       122.96 o                         
 -14  -5   4        207.96        375.23       103.24 o                         
 -13  -5   4        587.07        558.12        96.64 o                         
 -12  -5   4        228.41        202.22        77.66 o                         
 -11  -5   4        247.46        204.23        76.43 o                         
 -10  -5   4        810.67        744.17       107.30 o                         
  -9  -5   4        156.27        172.52        66.60 o                         
  -8  -5   4        422.27        611.11       101.33 o                         
  -7  -5   4       1341.52       1327.22       114.10 o                         
  -6  -5   4       1557.56       1479.17        83.31 o                         
  -5  -5   4        249.87        407.01        49.86 o                         
  -4  -5   4        235.46        274.79        36.97 o                         
  -3  -5   4       2168.19       2006.98        77.46 o                         
  -2  -5   4        460.18        395.01        35.95 o                         
  -1  -5   4       3896.43       4193.95       116.81 o                         
   0  -5   4       8538.62       8821.02       236.08 o                         
   1  -5   4       4445.07       4481.42       180.76 o                         
   2  -5   4       6087.88       6222.26       175.87 o                         
   3  -5   4       1808.00       1907.39       120.83 o                         
   4  -5   4        630.26        685.19        93.89 o                         
   5  -5   4          6.15         60.18        43.93 o                         
   6  -5   4       2419.60       2281.67        99.04 o                         
   7  -5   4       1487.61       1582.19        95.18 o                         
   8  -5   4        940.78       1076.84        88.10 o                         
   9  -5   4        848.32        657.20        66.94 o                         
  10  -5   4        705.77        878.59        77.14 o                         
  11  -5   4        398.75        451.74        67.61 o                         
  12  -5   4       2019.99       1987.76       148.05 o                         
  13  -5   4        245.28        284.67        91.83 o                         
 -14  -4   4         79.34        165.97        89.45 o                         
 -13  -4   4       1137.16       1109.52       126.10 o                         
 -12  -4   4        114.44         92.77        72.49 o                         
 -11  -4   4       2580.77       2334.99       181.84 o                         
 -10  -4   4        529.25        601.07        83.13 o                         
  -9  -4   4       1543.35       1444.61        98.88 o                         
  -8  -4   4       3507.19       3374.81       128.24 o                         
  -7  -4   4       7677.27       6916.41       170.69 o                         
  -6  -4   4       1006.55       1068.99        73.41 o                         
  -5  -4   4       2862.36       2939.43        89.45 o                         
  -4  -4   4       3466.62       3344.54        94.47 o                         
  -3  -4   4       6397.63       6333.13       142.55 o                         
  -2  -4   4      18231.81      16566.00       315.52 o                         
  -1  -4   4       2825.77       3178.98        87.59 o                         
   0  -4   4        268.50        295.25        38.03 o                         
   1  -4   4       6785.26       6474.88       221.35 o                         
   2  -4   4       1553.13       1721.67       102.94 o                         
   3  -4   4       1393.78       1409.02        96.32 o                         
   4  -4   4       1176.73       1288.31        73.87 o                         
   5  -4   4        630.59        693.44        50.69 o                         
   6  -4   4       2744.44       2653.20        88.03 o                         
   7  -4   4       2041.51       1890.33        79.74 o                         
   8  -4   4        118.17        368.79        58.47 o                         
   9  -4   4       2748.68       2463.41       122.79 o                         
  10  -4   4        740.98        644.10        76.66 o                         
  11  -4   4       1564.96       1542.48       111.11 o                         
  12  -4   4        357.56        481.59        65.92 o                         
  13  -4   4        219.96        211.76        79.67 o                         
  14  -4   4         98.60        201.63        85.93 o                         
 -15  -3   4        633.09        667.00       116.60 o                         
 -14  -3   4       1162.28       1322.84       134.40 o                         
 -13  -3   4        736.88        638.47       181.51 o                         
 -12  -3   4        562.31        632.44        63.44 o                         
 -11  -3   4        171.35        231.58        45.92 o                         
 -10  -3   4       1067.57       1130.34        88.38 o                         
  -9  -3   4        403.74        473.47        76.55 o                         
  -8  -3   4       1008.12       1161.70        73.93 o                         
  -7  -3   4      13231.71      12143.08       263.90 o                         
  -6  -3   4       8933.63       8695.72       194.55 o                         
  -5  -3   4        823.74        995.64        74.34 o                         
  -4  -3   4      11183.05      11387.10       379.53 o                         
  -3  -3   4      17025.51      16648.65       320.97 o                         
  -2  -3   4        917.74       1159.84        41.99 o                         
  -1  -3   4       3347.43       4070.32        92.94 o                         
   0  -3   4        825.67        792.85        46.34 o                         
   1  -3   4       1895.26       2308.06        92.77 o                         
   2  -3   4       7131.62       6802.15       188.68 o                         
   3  -3   4        405.07        495.18        50.55 o                         
   4  -3   4       1411.86       1254.08        75.45 o                         
   5  -3   4       2132.28       1929.63        69.72 o                         
   6  -3   4       1777.70       1774.87        67.85 o                         
   7  -3   4       1135.43       1267.34        66.58 o                         
   8  -3   4       1345.67       1533.80        83.96 o                         
   9  -3   4       1281.17       1292.42        96.06 o                         
  10  -3   4        305.55        364.80        62.60 o                         
  11  -3   4         30.41         67.36        72.10 o                         
  12  -3   4        265.84        375.98        72.87 o                         
  13  -3   4        171.73        169.74        74.04 o                         
  14  -3   4        217.72        298.49        84.24 o                         
  15  -3   4        419.72        581.18       167.35 o                         
 -15  -2   4         44.34         32.70        52.77 o                         
 -14  -2   4        119.76        134.15        59.47 o                         
 -13  -2   4        563.90        671.25        81.78 o                         
 -12  -2   4        322.83        406.25        89.02 o                         
 -11  -2   4        929.11        971.83        68.47 o                         
 -10  -2   4         49.16        151.48        36.69 o                         
  -9  -2   4        353.68        418.67        42.45 o                         
  -8  -2   4        968.77       1027.45        57.17 o                         
  -7  -2   4        106.18        131.67        25.00 o                         
  -6  -2   4       1205.88       1307.60        47.19 o                         
  -5  -2   4        162.85        302.74        39.64 o                         
  -4  -2   4       1370.66       1397.60        75.18 o                         
  -3  -2   4       1907.61       1588.09        63.99 o                         
  -2  -2   4       5404.30       5639.23       132.21 o                         
  -1  -2   4       1433.08       1441.92        66.99 o                         
   0  -2   4      13733.86      15056.37       308.01 o                         
   1  -2   4       2088.06       1728.32        62.37 o                         
   2  -2   4       6433.78       6670.07       148.25 o                         
   3  -2   4       1983.88       2151.34       112.04 o                         
   4  -2   4       1225.24       1720.30       116.65 o                         
   5  -2   4       4647.46       4651.87       127.35 o                         
   6  -2   4        215.17        349.03        40.00 o                         
   7  -2   4        561.01        771.60        52.53 o                         
   8  -2   4        524.81        450.07        48.83 o                         
   9  -2   4       2940.45       3030.25       113.97 o                         
  10  -2   4        957.99       1069.48        73.86 o                         
  11  -2   4        227.40        260.07        60.18 o                         
  12  -2   4        587.00        597.05        73.10 o                         
  13  -2   4         15.66        113.55        53.94 o                         
  14  -2   4         91.69         66.93        57.87 o                         
  15  -2   4        122.39        146.44        68.27 o                         
 -16  -1   4        216.75        372.03        92.40 o                         
 -15  -1   4        111.46        169.36        61.58 o                         
 -14  -1   4        603.80        693.13        80.71 o                         
 -13  -1   4         38.86        109.46        49.05 o                         
 -12  -1   4        297.69        287.97        55.39 o                         
 -11  -1   4       1782.88       1751.90        85.51 o                         
 -10  -1   4        391.76        473.72        51.66 o                         
  -9  -1   4       2402.66       2090.99       100.17 o                         
  -8  -1   4       2093.13       2129.46        70.00 o                         
  -7  -1   4       2984.77       3079.00        81.73 o                         
  -6  -1   4        553.22        461.83        36.00 o                         
  -5  -1   4        709.84        952.94        41.06 o                         
  -4  -1   4       5479.72       5248.92       104.23 o                         
  -3  -1   4       4671.97       5074.34       108.01 o                         
  -2  -1   4       5324.98       4675.63       111.53 o                         
  -1  -1   4      23252.28      23478.47       468.40 o                         
   0  -1   4       7935.99       7786.56       147.09 o                         
   1  -1   4      11248.61      11355.80       231.24 o                         
   2  -1   4      21223.09      20165.14       413.09 o                         
   3  -1   4        835.22       1019.05        47.18 o                         
   4  -1   4      15798.89      13280.63       287.10 o                         
   5  -1   4       1764.15       1877.15        81.54 o                         
   6  -1   4       3758.69       4261.97       110.28 o                         
   7  -1   4        514.39        769.66        53.80 o                         
   8  -1   4       4642.04       4332.38       126.17 o                         
   9  -1   4       1665.57       1555.43        78.76 o                         
  10  -1   4       1400.19       1300.16        80.69 o                         
  11  -1   4       1409.95       1560.81       110.81 o                         
  12  -1   4        646.25        608.06        74.95 o                         
  13  -1   4       1707.69       1698.02       107.81 o                         
  14  -1   4         18.71        112.64        60.84 o                         
  15  -1   4         38.51         12.41        89.06 o                         
 -16   0   4       1043.10        816.66       243.53 o                         
 -15   0   4       1144.50       1438.57       108.50 o                         
 -14   0   4        457.09        617.25       145.65 o                         
 -13   0   4        984.43       1134.15       100.75 o                         
 -12   0   4       1036.71       1319.67        90.91 o                         
 -11   0   4       2933.22       2950.09       105.29 o                         
 -10   0   4       2571.08       2110.96        85.74 o                         
  -9   0   4        826.95        862.33        60.55 o                         
  -8   0   4       1560.24       1713.22        64.35 o                         
  -7   0   4        594.27        538.55        41.69 o                         
  -6   0   4       1423.43       1428.37        55.00 o                         
  -5   0   4        309.30        335.79        32.60 o                         
  -4   0   4         31.10        212.21        42.42 o                         
  -3   0   4      22320.58      22260.17       373.06 o                         
  -2   0   4       7462.64       7435.93       130.86 o                         
   2   0   4       8248.81       7780.60       168.82 o                         
   3   0   4       4171.61       4207.22       104.32 o                         
   4   0   4        137.17        311.02       180.77 o                         
   5   0   4       5401.66       5310.86       135.54 o                         
   6   0   4       2913.16       3433.57        96.59 o                         
   7   0   4          7.13        143.68        43.98 o                         
   8   0   4      12976.12      11682.53       281.96 o                         
   9   0   4       2448.70       2325.15        91.21 o                         
  10   0   4        138.26        198.09        47.05 o                         
  11   0   4       1306.56       1652.90        91.99 o                         
  12   0   4       3262.01       3433.50       138.62 o                         
  13   0   4         50.56        237.37        80.59 o                         
  14   0   4         80.91        228.41        68.41 o                         
  15   0   4        385.23        511.22        99.12 o                         
 -16   1   4        221.02        236.39       175.19 o                         
 -15   1   4        102.95        158.43        84.37 o                         
 -14   1   4        569.68        595.87        73.20 o                         
 -13   1   4         36.23        140.08        57.88 o                         
 -12   1   4        251.71        286.97        72.52 o                         
 -11   1   4       1680.20       1800.53        86.59 o                         
 -10   1   4        408.46        637.88        81.55 o                         
  -9   1   4       2425.81       2108.25        78.97 o                         
  -8   1   4       2069.03       2088.51        69.86 o                         
  -7   1   4       2890.85       2930.82        80.89 o                         
  -6   1   4        550.31        489.29        37.16 o                         
  -5   1   4        678.33        913.37        67.55 o                         
  -4   1   4       5512.08       5187.87       103.92 o                         
  -3   1   4       4310.28       4564.02       116.36 o                         
  -2   1   4       5474.20       4832.63       100.50 o                         
  -1   1   4      22736.48      23097.15       354.96 o                         
   0   1   4       7812.99       7644.86       146.77 o                         
   1   1   4      11002.30      10831.47       207.20 o                         
   2   1   4      20600.16      20094.17       412.86 o                         
   3   1   4        837.67       1045.93        47.59 o                         
   4   1   4      15778.01      13214.36       286.49 o                         
   5   1   4       1659.21       1857.08        66.65 o                         
   6   1   4       3717.02       4246.44       110.78 o                         
   7   1   4        405.54        728.52        68.60 o                         
   8   1   4       4783.94       4923.36       128.63 o                         
   9   1   4       1515.98       1574.78        95.09 o                         
  10   1   4       1381.08       1427.28        84.37 o                         
  11   1   4       1333.38       1534.29        89.99 o                         
  12   1   4        698.03        699.30        79.31 o                         
  13   1   4       1775.70       1882.15       115.53 o                         
  14   1   4         35.83        215.17       119.01 o                         
  15   1   4         52.39         97.90        85.64 o                         
 -15   2   4         45.12        178.96       126.75 o                         
 -14   2   4        143.97        258.19        92.09 o                         
 -13   2   4        578.72        737.98       147.26 o                         
 -12   2   4        296.77        242.98        83.92 o                         
 -11   2   4        876.39        860.58        64.56 o                         
 -10   2   4         48.65        186.80        39.91 o                         
  -9   2   4        377.16        424.05        45.23 o                         
  -8   2   4       1011.47       1001.95        53.38 o                         
  -7   2   4        112.60        145.31        27.81 o                         
  -6   2   4       1179.38       1170.04        46.50 o                         
  -5   2   4        170.59        353.78        26.55 o                         
  -4   2   4       1295.64       1197.95        32.32 o                         
  -3   2   4       1912.17       1630.94        54.41 o                         
  -2   2   4       5309.18       5484.06       104.93 o                         
  -1   2   4       1359.57       1373.75        38.12 o                         
   0   2   4      13533.52      14626.34       252.15 o                         
   1   2   4       2032.32       1689.14        50.22 o                         
   2   2   4       6148.11       5969.98       145.83 o                         
   3   2   4       1933.10       2171.90        70.14 o                         
   4   2   4       1230.68       1600.20        90.65 o                         
   5   2   4       4578.31       4708.74       139.18 o                         
   6   2   4        212.01        353.22        40.99 o                         
   7   2   4        617.06        860.12        54.57 o                         
   8   2   4        473.73        568.37        52.05 o                         
   9   2   4       3053.82       3151.57       105.06 o                         
  10   2   4        814.50        936.18        85.10 o                         
  11   2   4        253.10        458.61        59.79 o                         
  12   2   4        663.28        683.84        77.43 o                         
  13   2   4         17.20        129.73        70.34 o                         
  14   2   4         91.72        138.56       104.69 o                         
  15   2   4         87.04        283.27        97.03 o                         
 -15   3   4        629.91        709.17       366.72 o                         
 -14   3   4       1147.78       1286.17       301.21 o                         
 -13   3   4        791.00        713.30       138.03 o                         
 -12   3   4        595.02        729.58        80.09 o                         
 -11   3   4        197.85        291.63        35.56 o                         
 -10   3   4        983.22       1057.34        68.80 o                         
  -9   3   4        346.23        439.72        35.82 o                         
  -8   3   4        980.58       1014.45        37.80 o                         
  -7   3   4      13307.01      12426.46       226.35 o                         
  -6   3   4       8944.17       8606.15       163.81 o                         
  -5   3   4        890.08       1012.26        58.52 o                         
  -4   3   4      11218.51      11054.62       188.00 o                         
  -3   3   4      16919.29      16614.40       288.85 o                         
  -2   3   4       1021.96       1253.34        39.94 o                         
  -1   3   4       3513.64       4081.66        75.88 o                         
   0   3   4        977.19       1049.65        37.56 o                         
   1   3   4       2009.70       2423.40        56.58 o                         
   2   3   4       7415.46       6988.57       135.61 o                         
   3   3   4        346.67        472.58        40.58 o                         
   4   3   4       1225.87       1233.03        72.80 o                         
   5   3   4       2129.89       2047.54        71.27 o                         
   6   3   4       1703.98       1717.65        69.37 o                         
   7   3   4       1327.37       1507.07        85.65 o                         
   8   3   4       1464.03       1865.23        95.58 o                         
   9   3   4       1155.87       1346.16        81.43 o                         
  10   3   4        305.96        586.74        90.43 o                         
  11   3   4         16.54         25.75        53.85 o                         
  12   3   4        252.11        221.89        88.13 o                         
  13   3   4        154.99        111.05        64.38 o                         
  14   3   4        219.18        328.79       122.63 o                         
  15   3   4        454.00        306.02       142.90 o                         
 -14   4   4         73.83         55.89       118.66 o                         
 -13   4   4       1176.80       1064.49       160.97 o                         
 -12   4   4        111.15         20.88       141.75 o                         
 -11   4   4       2752.84       2570.02       191.14 o                         
 -10   4   4        562.59        729.34        80.67 o                         
  -9   4   4       1562.49       1523.06       101.48 o                         
  -8   4   4       3591.85       3625.41       100.76 o                         
  -7   4   4       7401.15       6713.50       139.24 o                         
  -6   4   4       1025.40       1051.72        64.40 o                         
  -5   4   4       2706.56       2628.78        71.11 o                         
  -4   4   4       3481.43       3366.94        89.20 o                         
  -3   4   4       6335.31       6205.56       126.80 o                         
  -2   4   4      17765.61      16180.83       287.82 o                         
  -1   4   4       2940.07       3474.55        99.21 o                         
   0   4   4        214.79        224.29        19.27 o                         
   1   4   4       6734.40       6495.29       118.96 o                         
   2   4   4       1661.93       1892.28        54.65 o                         
   3   4   4       1099.58       1065.69        46.72 o                         
   4   4   4       1217.49       1156.41        48.48 o                         
   5   4   4        727.35        880.85        55.67 o                         
   6   4   4       2980.12       2734.92        89.24 o                         
   7   4   4       2012.24       1984.95        87.52 o                         
   8   4   4        171.98        379.37        48.94 o                         
   9   4   4       2826.67       2633.12        98.82 o                         
  10   4   4        762.43        844.93        76.08 o                         
  11   4   4       1631.46       1333.10       167.31 o                         
  12   4   4        338.45        439.65       100.64 o                         
  13   4   4        187.94        224.50        74.10 o                         
  14   4   4        134.37        260.38        89.55 o                         
 -14   5   4        237.16        297.28       131.54 o                         
 -13   5   4        566.45        435.90       167.21 o                         
 -12   5   4        187.83        127.06       100.38 o                         
 -11   5   4        218.54        145.13       106.00 o                         
 -10   5   4        751.74        799.87       129.25 o                         
  -9   5   4        216.62        165.25        69.96 o                         
  -8   5   4        387.51        429.67        31.90 o                         
  -7   5   4       1359.91       1214.80        64.32 o                         
  -6   5   4       1411.16       1288.15        57.28 o                         
  -5   5   4        245.96        409.93        36.81 o                         
  -4   5   4        283.29        383.68        33.40 o                         
  -3   5   4       2123.76       2020.03        57.55 o                         
  -2   5   4        521.60        619.90        64.82 o                         
  -1   5   4       3736.75       3813.29       104.96 o                         
   0   5   4       8627.96       8735.96       173.76 o                         
   1   5   4       4646.86       4507.78        85.67 o                         
   2   5   4       6194.80       6384.14       114.72 o                         
   3   5   4       1885.08       2018.74        61.03 o                         
   4   5   4        700.47        698.86        48.67 o                         
   5   5   4          0.29         43.50        27.89 o                         
   6   5   4       2531.05       2278.78        76.31 o                         
   7   5   4       1597.83       1593.78        69.78 o                         
   8   5   4        822.96        905.87        64.15 o                         
   9   5   4        843.24       1012.36        94.88 o                         
  10   5   4        808.88       1000.54        91.22 o                         
  11   5   4        387.44        414.22       116.86 o                         
  12   5   4       2031.08       1701.98       190.35 o                         
  13   5   4        220.09       -111.83       158.16 o                         
 -13   6   4        232.04        304.36       147.42 o                         
 -12   6   4         76.88        178.38       111.39 o                         
 -11   6   4        730.31        949.15       141.19 o                         
 -10   6   4        621.27        557.86       142.97 o                         
  -9   6   4        399.00        404.46        32.87 o                         
  -8   6   4        975.09        931.00        74.07 o                         
  -7   6   4       4214.18       3627.82       102.93 o                         
  -6   6   4        823.30        864.20        49.05 o                         
  -5   6   4       1014.89       1072.52        59.74 o                         
  -4   6   4       1157.33       1339.07        53.87 o                         
  -3   6   4       5442.70       5429.54       111.58 o                         
  -2   6   4       1407.19       1397.39        70.54 o                         
  -1   6   4         82.53        281.25        38.40 o                         
   0   6   4       7460.19       7614.26       262.14 o                         
   1   6   4       1766.67       1858.44        73.80 o                         
   2   6   4       8067.92       7795.36       150.09 o                         
   3   6   4        817.28        842.93        56.10 o                         
   4   6   4        299.07        351.16        43.30 o                         
   5   6   4       2201.53       2309.44        76.48 o                         
   6   6   4        784.07        890.41        59.10 o                         
   7   6   4       1309.97       1434.64        76.92 o                         
   8   6   4        229.79        343.04        48.64 o                         
   9   6   4       2322.73       2174.04       108.96 o                         
  10   6   4       1171.62       1290.08        79.98 o                         
  11   6   4       1561.56       1525.59       145.51 o                         
  12   6   4        229.89        270.52        81.82 o                         
 -11   7   4        409.49        530.38       113.01 o                         
 -10   7   4        559.64        651.39       120.90 o                         
  -9   7   4       2857.05       2698.09       100.37 o                         
  -8   7   4       1563.36       1466.86        78.44 o                         
  -7   7   4         49.01         79.87        36.66 o                         
  -6   7   4       1338.83       1448.63        79.14 o                         
  -5   7   4        113.49        219.52        36.43 o                         
  -4   7   4        827.34       1006.67        66.44 o                         
  -3   7   4       2632.44       2579.52        86.94 o                         
  -2   7   4       1460.93       1464.22        71.64 o                         
  -1   7   4       1462.11       1601.03        75.39 o                         
   0   7   4        400.11        531.37        46.79 o                         
   1   7   4       1507.11       1755.75        71.09 o                         
   2   7   4       1211.78       1340.17        85.54 o                         
   3   7   4        739.77        796.12        38.46 o                         
   4   7   4       2342.25       2398.08        79.46 o                         
   5   7   4       2206.29       2225.61        90.31 o                         
   6   7   4       1654.99       1652.19        84.13 o                         
   7   7   4        264.89        300.98        55.06 o                         
   8   7   4       1581.08       1511.72       102.83 o                         
   9   7   4        135.92        171.62        45.08 o                         
  10   7   4        953.17        952.06        81.68 o                         
  11   7   4        143.75        170.04        60.54 o                         
 -10   8   4        958.44       1078.59       135.10 o                         
  -9   8   4         77.53        144.62        93.41 o                         
  -8   8   4       1388.62       1306.37       124.94 o                         
  -7   8   4       1566.23       1460.58       103.93 o                         
  -6   8   4       1044.01       1123.73       118.93 o                         
  -5   8   4       2139.92       2032.05        86.51 o                         
  -4   8   4       1448.22       1414.69       174.35 o                         
  -3   8   4        207.17        314.57        45.98 o                         
  -2   8   4        265.23        384.03        54.40 o                         
  -1   8   4        876.48       1049.72        63.08 o                         
   0   8   4       1108.90       1283.16        72.68 o                         
   1   8   4        618.85        752.92        59.39 o                         
   2   8   4        104.47         79.01        48.04 o                         
   3   8   4       1246.11       1259.54        81.19 o                         
   4   8   4       1509.51       1703.09       140.25 o                         
   5   8   4        624.11        632.45        54.35 o                         
   6   8   4        802.15        920.40        68.76 o                         
   7   8   4        260.56        322.39        75.31 o                         
   8   8   4        258.22        236.51        58.78 o                         
   9   8   4        617.55        643.33        75.62 o                         
  -7   9   4        169.66        294.40       101.02 o                         
  -6   9   4         98.03        154.33        55.79 o                         
  -5   9   4        296.82        424.93        71.96 o                         
  -4   9   4       1201.06       1267.56        88.39 o                         
  -3   9   4        164.96        303.73        75.35 o                         
  -2   9   4        206.20        386.02        74.76 o                         
  -1   9   4        540.27        616.11        94.77 o                         
   0   9   4       1056.79       1090.52        88.00 o                         
   1   9   4         37.61         53.52        48.04 o                         
   2   9   4         37.12         98.42        51.82 o                         
   3   9   4        519.24        545.35        67.71 o                         
   4   9   4       2443.87       2503.56       143.89 o                         
   5   9   4        711.14        873.99       114.83 o                         
   6   9   4        509.80        469.81        68.94 o                         
   7   9   4        142.27        177.26        59.76 o                         
  -3  10   4         43.80        156.80        66.88 o                         
  -2  10   4        439.99        513.49       140.99 o                         
  -1  10   4        229.00        321.36        58.77 o                         
   0  10   4        101.34        162.05        61.87 o                         
   1  10   4        445.42        412.29        59.81 o                         
   2  10   4        358.05        310.09        63.17 o                         
   3  10   4        622.44        532.86        72.66 o                         
   1 -10   5         34.82          7.82       133.00 o                         
   2 -10   5        447.37        493.82       169.67 o                         
   3 -10   5       1860.40       2058.87       285.18 o                         
  -7  -9   5       1437.14       1298.51        98.83 o                         
  -6  -9   5        395.78        436.85        60.76 o                         
  -5  -9   5       1807.18       2004.34       192.54 o                         
  -4  -9   5         32.09         57.22       111.83 o                         
  -3  -9   5        581.12        679.59       171.51 o                         
  -2  -9   5        943.04       1107.90       193.60 o                         
   0  -9   5        645.60        830.24       166.75 o                         
   1  -9   5        859.05        568.37       154.94 o                         
   2  -9   5       1471.06       1626.57       243.61 o                         
   3  -9   5        734.64        856.01       197.13 o                         
   4  -9   5       1585.03       1652.50       155.07 o                         
   5  -9   5        219.63        357.89        98.50 o                         
   6  -9   5       1203.55       1349.56       170.82 o                         
   7  -9   5       1061.27       1026.51        88.10 o                         
 -10  -8   5        441.68        436.08        86.68 o                         
  -9  -8   5        315.40        503.77       107.56 o                         
  -8  -8   5         54.75        188.68        62.34 o                         
  -7  -8   5        486.40        416.74        73.38 o                         
  -6  -8   5       1164.06       1038.47        94.87 o                         
  -5  -8   5        349.34        388.61        58.28 o                         
  -4  -8   5        795.87        702.17       140.37 o                         
  -3  -8   5        321.29        311.05       102.86 o                         
  -2  -8   5       1585.63       1506.76       208.63 o                         
  -1  -8   5        183.54        258.22        85.12 o                         
   0  -8   5        587.91        512.68       136.23 o                         
   1  -8   5       1905.28       1858.37       237.01 o                         
   2  -8   5         92.29         74.25       126.41 o                         
   3  -8   5       2972.95       3042.69       171.65 o                         
   4  -8   5        901.50       1219.12       132.53 o                         
   5  -8   5        407.30        437.76       129.11 o                         
   6  -8   5        563.32        520.28        72.70 o                         
   7  -8   5       1355.83       1298.86       167.60 o                         
   8  -8   5        198.92        345.75        90.79 o                         
   9  -8   5        361.53        427.29       103.63 o                         
 -11  -7   5         58.05          0.94        92.97 o                         
 -10  -7   5        207.11        367.01        83.47 o                         
  -9  -7   5        626.50        670.70        89.90 o                         
  -8  -7   5       1024.87       1115.45       159.70 o                         
  -7  -7   5        698.67        641.52        81.72 o                         
  -6  -7   5        418.28        493.98        85.26 o                         
  -5  -7   5       1994.54       2112.68       113.20 o                         
  -4  -7   5       2512.20       2261.35       121.24 o                         
  -3  -7   5        270.21        286.79        86.98 o                         
  -2  -7   5        256.81        269.63        69.11 o                         
  -1  -7   5       2059.76       2092.69       144.73 o                         
   0  -7   5       1748.29       1858.83       203.72 o                         
   1  -7   5       2240.32       2207.83       222.44 o                         
   2  -7   5        127.62        149.22        90.59 o                         
   3  -7   5        134.88        285.68        75.52 o                         
   4  -7   5       2315.58       2309.70       125.41 o                         
   5  -7   5       1361.38       1619.03       143.21 o                         
   6  -7   5       1168.63       1125.60        90.38 o                         
   7  -7   5         40.20        105.82        49.93 o                         
   8  -7   5       1149.38       1052.44        97.74 o                         
   9  -7   5        172.18        269.66        71.17 o                         
  10  -7   5        802.71        758.39       110.91 o                         
  11  -7   5        676.25        518.86       128.26 o                         
 -13  -6   5         62.28        198.46       105.88 o                         
 -12  -6   5        489.49        534.88       126.87 o                         
 -11  -6   5        461.01        503.16        89.71 o                         
 -10  -6   5        514.26        583.82       209.49 o                         
  -9  -6   5       1631.93       1505.01       212.54 o                         
  -8  -6   5       1695.42       1760.65       107.61 o                         
  -7  -6   5        306.72        356.58        68.15 o                         
  -6  -6   5        282.37        342.65        53.25 o                         
  -5  -6   5       2311.15       2310.69       113.87 o                         
  -4  -6   5       3431.53       3266.59       130.77 o                         
  -3  -6   5       3361.49       3241.47       126.06 o                         
  -2  -6   5        116.95         56.19        49.68 o                         
  -1  -6   5       3535.49       3367.98       168.18 o                         
   0  -6   5      22619.28      23558.76       720.00 o                         
   1  -6   5       1466.98       1877.64       235.94 o                         
   2  -6   5       1882.40       1834.49       119.35 o                         
   3  -6   5       1213.53       1086.65       250.96 o                         
   4  -6   5       1246.88       1201.45       107.23 o                         
   5  -6   5       1639.72       1662.53       169.45 o                         
   6  -6   5         51.40         79.25        48.93 o                         
   7  -6   5        931.57        978.02       107.00 o                         
   8  -6   5       1026.52        838.50        92.21 o                         
   9  -6   5       1224.66       1337.04       134.48 o                         
  10  -6   5       1076.91        994.58       121.65 o                         
  11  -6   5        235.70        255.88        82.57 o                         
  12  -6   5        302.83        245.54        88.21 o                         
 -14  -5   5        469.20        423.34        96.51 o                         
 -13  -5   5        917.76        980.64       120.07 o                         
 -12  -5   5        632.97        665.42       129.42 o                         
 -11  -5   5        361.21        353.21        82.95 o                         
 -10  -5   5        178.36        292.32        81.96 o                         
  -9  -5   5        666.42        600.93        79.36 o                         
  -8  -5   5       2176.53       2009.61       111.77 o                         
  -7  -5   5        475.26        534.14        62.81 o                         
  -6  -5   5         97.20        136.94        40.07 o                         
  -5  -5   5       3615.05       3355.55       101.13 o                         
  -4  -5   5       5339.03       4498.07       120.35 o                         
  -3  -5   5        500.13        538.17        42.33 o                         
  -2  -5   5       3496.26       3259.28        90.10 o                         
  -1  -5   5       4567.53       4437.25       229.06 o                         
   0  -5   5       1007.38       1115.08       117.99 o                         
   1  -5   5      17776.88      17556.17       559.09 o                         
   2  -5   5       4028.08       4515.20       246.75 o                         
   3  -5   5        481.09        650.11        78.90 o                         
   4  -5   5       2798.33       2779.03       179.73 o                         
   5  -5   5       2000.73       1956.94        95.80 o                         
   6  -5   5       2088.96       1904.43        92.69 o                         
   7  -5   5        551.82        753.34        67.71 o                         
   8  -5   5        653.29        597.11        63.92 o                         
   9  -5   5       1049.37        910.30        91.93 o                         
  10  -5   5       1681.50       1642.86       152.56 o                         
  11  -5   5        391.66        403.32       144.81 o                         
  12  -5   5        137.86        176.89        55.21 o                         
  13  -5   5        191.63        271.55        82.24 o                         
 -14  -4   5          4.66         48.42        73.50 o                         
 -13  -4   5        234.97        362.07        87.72 o                         
 -12  -4   5       1737.62       1713.26       222.41 o                         
 -11  -4   5        623.83        723.83       122.60 o                         
 -10  -4   5        177.00        201.45        66.60 o                         
  -9  -4   5       1942.25       1831.11       104.22 o                         
  -8  -4   5         56.76        318.97        49.18 o                         
  -7  -4   5        413.32        543.64        55.23 o                         
  -6  -4   5        669.80        761.32        63.48 o                         
  -5  -4   5       2990.81       3053.24        93.53 o                         
  -4  -4   5       2564.16       3015.06        89.56 o                         
  -3  -4   5       1038.68       1367.76        54.47 o                         
  -2  -4   5       1588.56       1619.31        78.39 o                         
  -1  -4   5       2889.16       3794.36       122.34 o                         
   0  -4   5       1172.62       1222.01       113.15 o                         
   1  -4   5        315.08        300.08        31.66 o                         
   2  -4   5       1859.29       2315.74       112.16 o                         
   3  -4   5        400.00        646.35        69.92 o                         
   4  -4   5       1136.75       1356.42        68.88 o                         
   5  -4   5        423.90        383.71        40.72 o                         
   6  -4   5       3428.23       3246.08       174.06 o                         
   7  -4   5        370.29        326.85        46.20 o                         
   8  -4   5       1167.91       1184.93        71.67 o                         
   9  -4   5       1611.91       1664.92        87.88 o                         
  10  -4   5         54.59        122.38        48.83 o                         
  11  -4   5       2592.50       2226.06       111.84 o                         
  12  -4   5       1619.68       1657.59       103.57 o                         
  13  -4   5        506.74        498.72        71.85 o                         
  14  -4   5        277.29        258.96        69.41 o                         
 -15  -3   5        224.29        455.37       113.95 o                         
 -14  -3   5         35.74        108.33        80.25 o                         
 -13  -3   5        180.85        153.41        77.98 o                         
 -12  -3   5        930.22       1005.32       109.82 o                         
 -11  -3   5       3313.49       3058.65       186.79 o                         
 -10  -3   5        235.34        393.54        65.47 o                         
  -9  -3   5        816.23       1081.76        75.86 o                         
  -8  -3   5       1071.94       1166.94        80.63 o                         
  -7  -3   5       1624.48       1755.44       119.15 o                         
  -6  -3   5       1064.52       1390.95        69.23 o                         
  -5  -3   5       2517.11       2561.26       103.03 o                         
  -4  -3   5       1254.26       1730.36        96.49 o                         
  -3  -3   5       2979.85       3068.96        74.67 o                         
  -2  -3   5        337.61        491.71        31.87 o                         
  -1  -3   5        687.47        866.68        40.47 o                         
   0  -3   5       4749.60       4579.17       208.56 o                         
   1  -3   5       1450.71       1521.93        67.42 o                         
   2  -3   5        107.88        217.13        38.43 o                         
   3  -3   5       1052.02       1046.44        59.88 o                         
   4  -3   5       7932.21       8442.91       201.13 o                         
   5  -3   5       1466.58       1550.57        72.51 o                         
   6  -3   5       1504.45       1534.14        65.83 o                         
   7  -3   5       3294.70       3012.36       123.65 o                         
   8  -3   5        750.78       1002.86        78.96 o                         
   9  -3   5       1491.50       1548.69       114.65 o                         
  10  -3   5       2550.92       2338.07       109.12 o                         
  11  -3   5         84.63         72.92        51.45 o                         
  12  -3   5         62.48        122.10        90.92 o                         
  13  -3   5        556.23        511.25        72.95 o                         
  14  -3   5       1138.00       1070.11        94.33 o                         
 -15  -2   5        156.29        164.35        71.22 o                         
 -14  -2   5         92.15         58.95        41.58 o                         
 -13  -2   5        416.38        485.74        86.04 o                         
 -12  -2   5       1337.95       1262.62        91.36 o                         
 -11  -2   5       1584.68       1499.78        77.09 o                         
 -10  -2   5       2556.94       2382.60        85.11 o                         
  -9  -2   5         61.12         74.73        28.03 o                         
  -8  -2   5       3019.35       2890.81        79.03 o                         
  -7  -2   5        170.22        166.04        23.03 o                         
  -6  -2   5       6607.01       5758.14       140.91 o                         
  -5  -2   5       3550.94       3784.99       100.16 o                         
  -4  -2   5       2620.08       2533.46        76.31 o                         
  -3  -2   5       1062.80       1091.47        50.75 o                         
  -2  -2   5        443.85        431.12        36.34 o                         
  -1  -2   5      18791.62      18407.77       343.82 o                         
   0  -2   5       1047.98       1107.79        42.48 o                         
   1  -2   5       2191.81       2422.96        69.21 o                         
   2  -2   5       3843.68       4114.36       148.60 o                         
   3  -2   5       5103.70       4782.96       124.10 o                         
   4  -2   5        405.94        735.15        56.03 o                         
   5  -2   5       2119.84       2250.60        84.44 o                         
   6  -2   5       3395.64       3129.18       101.38 o                         
   7  -2   5       1185.96       1305.71        64.07 o                         
   8  -2   5       7946.91       7240.43       198.52 o                         
   9  -2   5       1239.69       1181.26        72.79 o                         
  10  -2   5         81.15        107.68        44.68 o                         
  11  -2   5        750.86        704.00        74.77 o                         
  12  -2   5        438.82        423.90        70.44 o                         
  13  -2   5        999.26        915.15       128.03 o                         
  14  -2   5        188.35        205.87        64.09 o                         
  15  -2   5         88.86        180.02        81.73 o                         
 -16  -1   5        682.70        804.45       124.64 o                         
 -15  -1   5         31.46         82.05        54.23 o                         
 -14  -1   5        310.35        297.32        73.37 o                         
 -13  -1   5        469.97        335.56        59.35 o                         
 -12  -1   5       1030.39       1118.33       109.70 o                         
 -11  -1   5         21.96         89.45        41.16 o                         
 -10  -1   5        458.85        551.43        52.29 o                         
  -9  -1   5       1560.40       1519.21        73.39 o                         
  -8  -1   5        336.39        545.25        42.22 o                         
  -7  -1   5       3586.00       3105.71        81.38 o                         
  -6  -1   5       2641.47       2845.34        77.06 o                         
  -5  -1   5       4376.15       4153.53        92.14 o                         
  -4  -1   5       9879.33       9191.92       167.28 o                         
  -3  -1   5        238.53        389.53        33.17 o                         
  -2  -1   5        914.62       1149.54        60.46 o                         
  -1  -1   5       2094.50       2236.40        53.02 o                         
   0  -1   5       3241.15       3913.97        93.40 o                         
   1  -1   5      25278.69      25716.71       591.60 o                         
   2  -1   5       4163.85       4358.34       103.08 o                         
   3  -1   5       2136.00       2677.17       101.83 o                         
   4  -1   5       6452.03       5723.86       142.84 o                         
   5  -1   5       2204.68       2425.02        84.88 o                         
   6  -1   5       6818.71       6543.39       171.15 o                         
   7  -1   5        938.85       1000.35        60.03 o                         
   8  -1   5        108.27        297.10        44.60 o                         
   9  -1   5       2682.96       2704.23        96.09 o                         
  10  -1   5        665.13        634.10        62.03 o                         
  11  -1   5        175.59        221.75        55.63 o                         
  12  -1   5        727.94        722.00        79.73 o                         
  13  -1   5        557.72        643.97        78.44 o                         
  14  -1   5        606.95        617.92       137.15 o                         
  15  -1   5        319.52        363.77       113.01 o                         
 -16   0   5        686.64        609.80       126.75 o                         
 -15   0   5        372.74        352.11        91.13 o                         
 -14   0   5        310.88        320.20        60.34 o                         
 -13   0   5       1098.57       1159.51       105.17 o                         
 -12   0   5        317.61        405.65        58.43 o                         
 -11   0   5        530.95        556.96        84.94 o                         
 -10   0   5       2471.29       2174.24        85.50 o                         
  -9   0   5         85.26         89.97        33.40 o                         
  -8   0   5        130.56        375.06        44.75 o                         
  -7   0   5       2916.58       3307.59        86.75 o                         
  -6   0   5       1135.21       1142.98        50.10 o                         
  -5   0   5       1760.76       1842.05        74.49 o                         
  -4   0   5      46312.32      43410.26       718.20 o                         
  -3   0   5      20960.50      20729.16       349.07 o                         
  -2   0   5       1009.18       1451.45        48.28 o                         
  -1   0   5        311.41        251.62        29.08 o                         
   0   0   5        165.69          5.81        11.03 o                         
   1   0   5      21520.48      20785.74       421.48 o                         
   2   0   5      43963.34      40861.99      1161.39 o                         
   3   0   5      24950.93      25374.34       580.37 o                         
   4   0   5       5112.14       5509.93       135.19 o                         
   5   0   5        160.70        166.43        37.63 o                         
   6   0   5       5132.89       5408.13       144.39 o                         
   7   0   5       1446.26       1692.41        68.93 o                         
   8   0   5       1048.18       1585.97        72.06 o                         
   9   0   5       5933.67       5584.21       158.16 o                         
  10   0   5       1117.12       1393.92        78.99 o                         
  11   0   5        140.93        399.05        62.75 o                         
  12   0   5        790.37        985.03        87.39 o                         
  13   0   5        419.45        504.80        74.71 o                         
  14   0   5        928.98        986.83       101.12 o                         
  15   0   5          3.35        -26.47       119.02 o                         
 -16   1   5        669.77        587.57       120.98 o                         
 -15   1   5         51.89        104.47        57.73 o                         
 -14   1   5        268.78        320.93        70.68 o                         
 -13   1   5        423.84        452.07        65.24 o                         
 -12   1   5        998.07       1021.40        79.86 o                         
 -11   1   5         22.45         23.14        38.45 o                         
 -10   1   5        415.09        549.16        63.12 o                         
  -9   1   5       1395.91       1465.67        65.66 o                         
  -8   1   5        321.11        567.97        54.64 o                         
  -7   1   5       3317.37       2839.16        79.73 o                         
  -6   1   5       2429.10       2553.33       102.95 o                         
  -5   1   5       4467.08       4099.22        90.82 o                         
  -4   1   5       9969.15       9081.47       187.10 o                         
  -3   1   5        252.60        422.80        34.63 o                         
  -2   1   5        950.58       1232.18        36.50 o                         
  -1   1   5       2220.29       2256.11        48.51 o                         
   0   1   5       3306.50       3879.99        82.38 o                         
   1   1   5      25271.60      25162.92       460.28 o                         
   2   1   5       3898.23       4016.75       101.33 o                         
   3   1   5       2187.08       2755.25       115.36 o                         
   4   1   5       6648.49       6001.45       143.55 o                         
   5   1   5       2416.25       2649.16        85.76 o                         
   6   1   5       7163.29       7002.15       156.48 o                         
   7   1   5        793.11        824.48        56.17 o                         
   8   1   5         90.78        288.46        43.72 o                         
   9   1   5       2793.46       2595.83        96.52 o                         
  10   1   5        689.96        744.18        65.11 o                         
  11   1   5        135.91        133.75        50.26 o                         
  12   1   5        852.78       1068.06        91.76 o                         
  13   1   5        581.34        756.98        85.48 o                         
  14   1   5        588.16        563.36       105.61 o                         
  15   1   5        316.19        388.23       120.75 o                         
 -15   2   5        161.85         10.53       116.72 o                         
 -14   2   5        121.70        305.80        70.81 o                         
 -13   2   5        306.03        426.68        77.90 o                         
 -12   2   5       1288.10       1281.48        89.65 o                         
 -11   2   5       1406.11       1423.20        78.30 o                         
 -10   2   5       2368.28       2395.47       122.48 o                         
  -9   2   5        101.64         92.15        30.34 o                         
  -8   2   5       2890.74       2694.02       103.40 o                         
  -7   2   5        191.46        288.27        25.72 o                         
  -6   2   5       6445.46       5722.17       184.94 o                         
  -5   2   5       3170.73       3194.33        94.73 o                         
  -4   2   5       2707.89       2670.11        76.15 o                         
  -3   2   5        813.35        792.42        32.93 o                         
  -2   2   5        490.94        460.18        32.05 o                         
  -1   2   5      19425.53      18908.85       291.90 o                         
   0   2   5       1471.51       1530.42        35.27 o                         
   1   2   5       2278.61       2464.96        62.66 o                         
   2   2   5       3344.44       3735.71        90.38 o                         
   3   2   5       5355.63       5146.95       125.30 o                         
   4   2   5        436.82        785.74        52.53 o                         
   5   2   5       2361.76       2583.18        80.14 o                         
   6   2   5       3395.40       3065.94        91.34 o                         
   7   2   5       1133.96       1342.04        67.20 o                         
   8   2   5       7850.37       6987.94       171.20 o                         
   9   2   5       1207.47       1167.55        75.14 o                         
  10   2   5         66.19        108.76        60.38 o                         
  11   2   5        712.18        808.63        72.97 o                         
  12   2   5        407.74        249.93        64.22 o                         
  13   2   5       1119.90        862.30       113.32 o                         
  14   2   5        172.85        287.93        82.05 o                         
  15   2   5        101.66        158.43       129.27 o                         
 -15   3   5        256.30        452.01       147.88 o                         
 -14   3   5         50.20        193.61       114.73 o                         
 -13   3   5        190.10        195.41       103.79 o                         
 -12   3   5        937.77       1072.14       196.63 o                         
 -11   3   5       3311.53       3062.83       222.11 o                         
 -10   3   5        176.06        330.48        65.22 o                         
  -9   3   5        730.79        867.84        80.70 o                         
  -8   3   5       1044.47       1082.89        80.85 o                         
  -7   3   5       1573.65       1729.62       121.31 o                         
  -6   3   5       1003.40       1302.31        64.29 o                         
  -5   3   5       2629.52       2500.47        58.95 o                         
  -4   3   5       1359.70       1516.44        84.65 o                         
  -3   3   5       3103.30       3090.52        73.16 o                         
  -2   3   5        452.57        627.04        32.03 o                         
  -1   3   5        729.21        916.47        46.13 o                         
   0   3   5       4503.59       4472.74        85.14 o                         
   1   3   5       1377.43       1511.93        44.12 o                         
   2   3   5        173.52        251.79        31.04 o                         
   3   3   5        978.80        940.30        56.71 o                         
   4   3   5       8180.18       8252.08       179.00 o                         
   5   3   5       1389.35       1527.48        64.02 o                         
   6   3   5       1346.46       1404.01        72.58 o                         
   7   3   5       3284.43       3094.33        97.05 o                         
   8   3   5        660.50        951.92        64.77 o                         
   9   3   5       1359.11       1440.31       100.97 o                         
  10   3   5       2532.37       2487.15       100.39 o                         
  11   3   5        116.22        220.91        59.85 o                         
  12   3   5         58.40        102.52        67.03 o                         
  13   3   5        571.64        693.60       107.49 o                         
  14   3   5       1163.57       1009.37       119.28 o                         
 -14   4   5          2.50       -100.56       100.56 o                         
 -13   4   5        206.38        351.65       117.64 o                         
 -12   4   5       1763.21       1320.41       165.83 o                         
 -11   4   5        611.11        567.82       119.63 o                         
 -10   4   5        193.63        247.67        60.62 o                         
  -9   4   5       1966.13       1958.81       105.94 o                         
  -8   4   5         40.17        331.10        61.96 o                         
  -7   4   5        432.53        524.01        63.94 o                         
  -6   4   5        630.47        721.45        58.55 o                         
  -5   4   5       2928.52       2995.89        76.07 o                         
  -4   4   5       2633.85       3069.39        75.91 o                         
  -3   4   5       1142.55       1447.62        59.84 o                         
  -2   4   5       1664.18       1775.64        52.60 o                         
  -1   4   5       3031.35       3969.99        85.54 o                         
   0   4   5       1110.71       1234.11        41.85 o                         
   1   4   5        345.07        321.18        29.31 o                         
   2   4   5       1836.26       2182.30       132.26 o                         
   3   4   5        409.89        542.29        36.86 o                         
   4   4   5       1027.86       1219.26        55.53 o                         
   5   4   5        473.65        480.61        51.10 o                         
   6   4   5       3381.03       3106.36        97.82 o                         
   7   4   5        350.75        336.09        46.18 o                         
   8   4   5       1164.35       1124.75        71.86 o                         
   9   4   5       1566.77       1588.29        85.43 o                         
  10   4   5         57.97         76.07        53.35 o                         
  11   4   5       2655.40       2569.22       137.73 o                         
  12   4   5       1784.95       1798.37       151.43 o                         
  13   4   5        513.24        601.38        90.63 o                         
  14   4   5        257.53        271.67        92.60 o                         
 -14   5   5        533.37        493.91       143.67 o                         
 -13   5   5        905.56        794.15       149.41 o                         
 -12   5   5        549.43        341.24       118.44 o                         
 -11   5   5        328.25        362.83       105.34 o                         
 -10   5   5        169.89        200.15        93.22 o                         
  -9   5   5        688.45        663.34        89.49 o                         
  -8   5   5       2209.56       2069.48        73.27 o                         
  -7   5   5        372.02        508.48        36.58 o                         
  -6   5   5         95.51        149.94        30.20 o                         
  -5   5   5       3351.51       3076.75        82.84 o                         
  -4   5   5       5483.75       4773.13        99.42 o                         
  -3   5   5        491.04        602.83        39.03 o                         
  -2   5   5       3568.42       3408.10        97.81 o                         
  -1   5   5       4570.59       4886.19       109.52 o                         
   0   5   5       1059.05       1246.13        55.50 o                         
   1   5   5      17762.54      16906.88       283.32 o                         
   2   5   5       3769.54       3980.74       124.12 o                         
   3   5   5        550.30        628.06        40.89 o                         
   4   5   5       2729.54       2765.86        76.22 o                         
   5   5   5       1872.79       1892.31        63.94 o                         
   6   5   5       2268.09       2279.97       100.51 o                         
   7   5   5        593.55        716.46        53.77 o                         
   8   5   5        574.21        614.44        66.21 o                         
   9   5   5        988.51        866.83        80.55 o                         
  10   5   5       1596.41       1507.62       132.52 o                         
  11   5   5        444.46        448.04        76.38 o                         
  12   5   5        126.21        136.61        73.85 o                         
  13   5   5        169.92        189.08        82.64 o                         
 -13   6   5         80.05         62.80       100.16 o                         
 -12   6   5        518.81        543.58       131.52 o                         
 -11   6   5        493.98        498.57       118.31 o                         
 -10   6   5        468.36        488.63       107.81 o                         
  -9   6   5       1555.41       1509.70       224.13 o                         
  -8   6   5       1711.60       1659.44        69.76 o                         
  -7   6   5        304.86        484.80        42.80 o                         
  -6   6   5        282.60        330.61        38.75 o                         
  -5   6   5       2463.76       2388.03        70.79 o                         
  -4   6   5       3364.40       3287.76        82.81 o                         
  -3   6   5       3319.15       3211.27        79.74 o                         
  -2   6   5         95.63         47.47        36.07 o                         
  -1   6   5       3300.83       3327.39       116.56 o                         
   0   6   5      22350.46      22712.96       450.39 o                         
   1   6   5       1333.38       1666.14       119.97 o                         
   2   6   5       2094.32       1995.45        89.75 o                         
   3   6   5       1429.23       1359.41        58.07 o                         
   4   6   5       1279.18       1479.19        62.00 o                         
   5   6   5       1609.56       1705.66        66.26 o                         
   6   6   5         18.71         80.26        37.27 o                         
   7   6   5        856.68        904.63        66.43 o                         
   8   6   5        977.61        920.16        67.58 o                         
   9   6   5       1143.99       1212.13        75.00 o                         
  10   6   5       1109.09       1247.29        95.29 o                         
  11   6   5        260.83        325.52        56.21 o                         
  12   6   5        277.47        296.25        61.71 o                         
 -11   7   5         45.38         41.16        89.52 o                         
 -10   7   5        178.60        221.48       136.46 o                         
  -9   7   5        702.79        595.86        40.27 o                         
  -8   7   5       1019.10       1107.19        64.49 o                         
  -7   7   5        720.28        733.68        53.96 o                         
  -6   7   5        438.00        539.66        50.79 o                         
  -5   7   5       1909.62       2063.10        72.98 o                         
  -4   7   5       2485.88       2194.53        92.57 o                         
  -3   7   5        288.61        411.35        47.28 o                         
  -2   7   5        218.53        306.51        45.15 o                         
  -1   7   5       2027.93       2040.76        77.23 o                         
   0   7   5       1670.80       1725.14        70.62 o                         
   1   7   5       2098.29       2083.92        75.56 o                         
   2   7   5         93.71        155.52        42.44 o                         
   3   7   5        149.56        210.99        25.37 o                         
   4   7   5       2217.55       2323.52        79.89 o                         
   5   7   5       1390.64       1583.02        73.27 o                         
   6   7   5       1264.68       1460.87        79.35 o                         
   7   7   5         44.99         76.77        50.86 o                         
   8   7   5       1083.09       1178.76        78.13 o                         
   9   7   5        136.86        126.59        53.47 o                         
  10   7   5        894.21       1019.87        84.52 o                         
  11   7   5        585.33        599.62        80.48 o                         
 -10   8   5        446.55        441.22       102.61 o                         
  -9   8   5        338.65        319.39        39.35 o                         
  -8   8   5         42.03         51.59        45.34 o                         
  -7   8   5        476.34        621.47        78.03 o                         
  -6   8   5       1196.46       1193.04       100.30 o                         
  -5   8   5        324.88        504.97        58.84 o                         
  -4   8   5        807.46        876.60        99.40 o                         
  -3   8   5        361.86        497.31        50.09 o                         
  -2   8   5       1572.86       1466.98        74.32 o                         
  -1   8   5        217.00        324.58        52.62 o                         
   0   8   5        640.50        676.46        59.28 o                         
   1   8   5       1911.85       2014.62        83.38 o                         
   2   8   5         81.85         71.53        35.70 o                         
   3   8   5       2992.34       3084.81       121.39 o                         
   4   8   5        974.67       1324.67        92.18 o                         
   5   8   5        438.31        703.02       118.89 o                         
   6   8   5        560.52        580.42        57.45 o                         
   7   8   5       1335.40       1309.64       122.56 o                         
   8   8   5        183.57        222.01        58.44 o                         
   9   8   5        420.22        388.08        63.07 o                         
  -7   9   5       1362.08       1294.83       132.94 o                         
  -6   9   5        332.14        396.50        83.24 o                         
  -5   9   5       1938.26       2077.42       135.41 o                         
  -4   9   5          7.57         37.67        46.59 o                         
  -3   9   5        586.98        633.51        88.20 o                         
  -2   9   5        982.20       1028.12        96.26 o                         
  -1   9   5       1308.21       1392.32        87.81 o                         
   0   9   5        679.87        828.85        76.84 o                         
   1   9   5        739.93        876.24        78.83 o                         
   2   9   5       1521.59       1445.24       100.60 o                         
   3   9   5        775.14        769.85        74.28 o                         
   4   9   5       1638.93       1704.52       125.89 o                         
   5   9   5        256.90        229.77       101.49 o                         
   6   9   5       1093.14       1071.80       115.53 o                         
   7   9   5       1036.92       1003.81       109.12 o                         
  -3  10   5        280.76        231.65        99.73 o                         
  -2  10   5       1155.22       1255.31       113.09 o                         
  -1  10   5        210.32        315.59        69.09 o                         
   0  10   5        538.81        555.52        66.17 o                         
   1  10   5         32.34        -14.41        44.29 o                         
   2  10   5        388.60        387.10        68.79 o                         
   3  10   5       1939.42       1831.78       133.88 o                         
  -3 -10   6        204.40        389.81       136.07 o                         
   0 -10   6        117.10        389.35       148.80 o                         
   1 -10   6        292.32        573.89       175.80 o                         
   2 -10   6        386.29        782.22       184.09 o                         
  -7  -9   6        228.15        331.01       108.39 o                         
  -6  -9   6        854.92        891.46        83.77 o                         
  -5  -9   6        965.92        719.94       183.32 o                         
  -4  -9   6        643.91        726.84       176.42 o                         
  -3  -9   6        133.33        264.93       137.76 o                         
  -2  -9   6        510.88        602.58       151.41 o                         
  -1  -9   6       1033.52       1329.42       204.03 o                         
   0  -9   6        586.45        820.42       163.84 o                         
   1  -9   6        293.88        324.46       144.97 o                         
   2  -9   6        133.97        217.38       140.06 o                         
   3  -9   6       1496.74       1492.49       257.88 o                         
   4  -9   6       1015.11       1076.85       123.57 o                         
   5  -9   6        137.27        152.33        85.27 o                         
   6  -9   6         53.86        341.02       118.12 o                         
   7  -9   6         44.30        102.32        44.73 o                         
 -10  -8   6        173.15        218.99        71.63 o                         
  -9  -8   6       1423.01       1309.17       158.99 o                         
  -8  -8   6       1192.30        876.35        96.87 o                         
  -7  -8   6         23.90         29.90        85.33 o                         
  -6  -8   6       1195.36       1231.58        92.30 o                         
  -5  -8   6        221.03        333.31        81.38 o                         
  -4  -8   6       3416.13       3136.60       202.33 o                         
  -3  -8   6       2172.98       1776.60       230.26 o                         
  -2  -8   6        963.74       1085.08       189.23 o                         
  -1  -8   6       1484.59       1547.76       171.28 o                         
   0  -8   6       1152.49       1538.52       217.22 o                         
   1  -8   6        375.97        450.86       146.35 o                         
   2  -8   6        111.67        282.27       130.70 o                         
   3  -8   6        553.87        548.04        91.65 o                         
   4  -8   6       2448.55       2789.56       277.74 o                         
   5  -8   6       2059.52       1780.23        78.14 o                         
   6  -8   6        372.57        446.13        64.72 o                         
   7  -8   6         11.09         89.14        75.28 o                         
   8  -8   6        909.64        827.65        89.43 o                         
   9  -8   6        188.50        176.29        67.08 o                         
 -11  -7   6        109.51        150.75        78.81 o                         
 -10  -7   6        941.80        993.55       108.79 o                         
  -9  -7   6         98.06        107.05       142.28 o                         
  -8  -7   6       1012.61       1105.12       105.95 o                         
  -7  -7   6       2288.06       2282.02       135.08 o                         
  -6  -7   6        375.18        370.41        71.40 o                         
  -5  -7   6       2820.57       2717.44       151.07 o                         
  -4  -7   6       1236.67       1198.02       150.29 o                         
  -3  -7   6        762.57        820.36       117.28 o                         
  -2  -7   6        459.35        539.97        93.23 o                         
  -1  -7   6       3236.44       3172.35       266.08 o                         
   0  -7   6       2910.17       2524.77       227.66 o                         
   1  -7   6       3363.07       3347.49       265.85 o                         
   2  -7   6       5821.11       4831.85       336.73 o                         
   3  -7   6          2.13         11.59        61.89 o                         
   4  -7   6        870.11        876.89       137.38 o                         
   5  -7   6        286.84        384.38        54.86 o                         
   6  -7   6        280.30        406.76        74.79 o                         
   7  -7   6        193.65        260.54        59.96 o                         
   8  -7   6       1216.68       1074.75       109.92 o                         
   9  -7   6        700.61        701.10        94.26 o                         
  10  -7   6        790.43        904.91       120.74 o                         
  11  -7   6        636.58        680.72       100.09 o                         
 -13  -6   6        398.16        270.06       201.12 o                         
 -12  -6   6        689.67        540.80        96.09 o                         
 -11  -6   6        191.04        204.50        72.72 o                         
 -10  -6   6        317.78        341.47        77.74 o                         
  -9  -6   6        591.86        560.11        83.97 o                         
  -8  -6   6        485.76        493.97        66.62 o                         
  -7  -6   6        369.16        386.86        60.22 o                         
  -6  -6   6        344.78        355.77        55.14 o                         
  -5  -6   6         23.00        132.71        48.28 o                         
  -4  -6   6       1520.80       1595.47        80.30 o                         
  -3  -6   6       2648.44       2367.28        81.47 o                         
  -2  -6   6        390.11        353.08        47.06 o                         
  -1  -6   6        345.38        499.08        53.08 o                         
   0  -6   6        342.88        594.49        50.05 o                         
   1  -6   6       6645.05       6518.71       379.53 o                         
   2  -6   6        583.23        573.98        97.57 o                         
   3  -6   6        787.71        733.12        92.35 o                         
   4  -6   6       2381.36       2284.68       191.10 o                         
   5  -6   6        642.38        597.67        66.07 o                         
   6  -6   6       1353.15       1448.45       101.60 o                         
   7  -6   6        560.98        524.60        89.97 o                         
   8  -6   6        784.88        798.94        91.37 o                         
   9  -6   6        783.34        872.50        98.33 o                         
  10  -6   6       1480.87       1551.90       129.57 o                         
  11  -6   6       1058.19       1000.68       140.83 o                         
  12  -6   6         59.80        103.25        91.64 o                         
 -14  -5   6        100.40        319.01       110.08 o                         
 -13  -5   6          3.35        110.95        78.27 o                         
 -12  -5   6        382.74        337.93        87.01 o                         
 -11  -5   6        542.93        457.58        88.95 o                         
 -10  -5   6        610.77        675.04        96.19 o                         
  -9  -5   6        678.07        575.41        81.20 o                         
  -8  -5   6        677.81        639.42        85.37 o                         
  -7  -5   6       1307.22       1203.97        85.26 o                         
  -6  -5   6         19.34        100.88        42.94 o                         
  -5  -5   6          2.58         73.53        34.68 o                         
  -4  -5   6        189.89        255.93        37.59 o                         
  -3  -5   6       2190.02       2255.05        73.89 o                         
  -2  -5   6       4894.95       4961.99       120.92 o                         
  -1  -5   6       4747.93       4925.51       154.85 o                         
   0  -5   6       1037.53       1381.70       276.36 o                         
   1  -5   6       2510.42       2458.30        85.12 o                         
   2  -5   6       6075.51       6226.36       258.34 o                         
   3  -5   6        953.40        961.69        90.87 o                         
   4  -5   6       1678.86       1739.76       119.63 o                         
   5  -5   6       1264.95       1219.87       112.27 o                         
   6  -5   6        402.17        470.61        69.26 o                         
   7  -5   6       1247.25       1301.78        77.26 o                         
   8  -5   6        255.99        109.64        75.09 o                         
   9  -5   6        596.19        663.29        68.65 o                         
  10  -5   6       1943.36       1843.67       105.02 o                         
  11  -5   6       1392.72       1395.80       109.24 o                         
  12  -5   6        498.40        538.05        79.25 o                         
  13  -5   6        418.35        404.46        80.76 o                         
 -14  -4   6       1159.98       1013.13       123.84 o                         
 -13  -4   6          0.60        -65.44        65.44 o                         
 -12  -4   6        258.10        172.52        77.52 o                         
 -11  -4   6        690.34        905.99       115.53 o                         
 -10  -4   6       1883.29       1576.02       114.90 o                         
  -9  -4   6        603.81        564.83        72.97 o                         
  -8  -4   6       2334.09       2279.56        96.49 o                         
  -7  -4   6        904.68       1016.91        69.94 o                         
  -6  -4   6        381.26        446.36        53.57 o                         
  -5  -4   6       2378.73       2317.37        81.87 o                         
  -4  -4   6       4374.01       4388.59       115.30 o                         
  -3  -4   6       9803.47       9467.18       174.60 o                         
  -2  -4   6        217.20        330.40        51.50 o                         
  -1  -4   6       1328.86       1500.30        65.59 o                         
   0  -4   6       9110.15       9799.11       257.55 o                         
   1  -4   6       2719.83       2624.98        81.48 o                         
   2  -4   6      13706.02      13364.00       410.68 o                         
   3  -4   6       2596.60       2757.95       135.49 o                         
   4  -4   6       3043.36       3285.11       118.64 o                         
   5  -4   6       1459.37       1516.13        95.35 o                         
   6  -4   6       3393.14       3113.04       111.46 o                         
   7  -4   6        361.05        403.19        48.77 o                         
   8  -4   6        168.48        255.96        47.05 o                         
   9  -4   6        268.19        279.75        54.56 o                         
  10  -4   6       1425.29       1316.73        91.60 o                         
  11  -4   6       1242.69       1196.65        87.78 o                         
  12  -4   6        328.00        358.46        62.41 o                         
  13  -4   6        107.97        206.52        61.59 o                         
  14  -4   6         21.02        184.19        73.04 o                         
 -15  -3   6        765.28        839.51       169.59 o                         
 -14  -3   6        449.72        402.92       172.38 o                         
 -13  -3   6        746.65        802.22       136.75 o                         
 -12  -3   6        218.85        238.86        76.48 o                         
 -11  -3   6        752.73        855.42       122.12 o                         
 -10  -3   6       4042.95       3534.17       139.32 o                         
  -9  -3   6      10165.36       8513.50       210.04 o                         
  -8  -3   6       1422.25       1566.79        82.11 o                         
  -7  -3   6        379.51        552.37        54.06 o                         
  -6  -3   6       5398.36       4961.04       132.01 o                         
  -5  -3   6       1598.63       1706.54        75.21 o                         
  -4  -3   6       4029.28       3494.47       129.49 o                         
  -3  -3   6      20320.72      20495.30       356.21 o                         
  -2  -3   6       5069.56       4897.03       101.09 o                         
  -1  -3   6       4681.18       4945.18       122.69 o                         
   0  -3   6        785.57       1485.28        64.90 o                         
   1  -3   6       1043.49       1032.12        58.12 o                         
   2  -3   6       3006.93       3332.43       108.32 o                         
   3  -3   6       6927.28       7446.92       179.48 o                         
   4  -3   6       7400.15       7743.10       187.77 o                         
   5  -3   6       3053.23       2985.50        98.37 o                         
   6  -3   6       1613.25       1755.47       106.68 o                         
   7  -3   6       2432.24       2393.88        99.37 o                         
   8  -3   6        901.18        937.68        71.16 o                         
   9  -3   6       1181.17       1196.48        77.25 o                         
  10  -3   6        189.41        233.20        56.32 o                         
  11  -3   6        279.97        209.14        58.30 o                         
  12  -3   6        620.92        505.20        71.73 o                         
  13  -3   6         44.30         14.74        53.31 o                         
  14  -3   6         71.51        182.64        73.20 o                         
 -15  -2   6        171.01        226.82        81.24 o                         
 -14  -2   6        851.54        718.52        66.34 o                         
 -13  -2   6         96.00        162.06        50.33 o                         
 -12  -2   6        109.22        161.70        41.18 o                         
 -11  -2   6        470.67        570.20        54.91 o                         
 -10  -2   6       1263.35       1125.42        58.28 o                         
  -9  -2   6         28.83         72.30        32.96 o                         
  -8  -2   6        504.21        711.35        41.54 o                         
  -7  -2   6       1745.21       1774.06        82.03 o                         
  -6  -2   6        656.65        825.45        57.11 o                         
  -5  -2   6       2947.07       3098.62        90.41 o                         
  -4  -2   6        392.76        423.57        43.38 o                         
  -3  -2   6       2581.36       2196.66        59.77 o                         
  -2  -2   6        488.52        568.71        38.93 o                         
  -1  -2   6       1334.34       1651.51        46.81 o                         
   0  -2   6       1999.23       1851.51        60.82 o                         
   1  -2   6       1366.56       1415.04        48.00 o                         
   2  -2   6       5422.17       5023.89       138.08 o                         
   3  -2   6       5434.35       5243.35       129.80 o                         
   4  -2   6       6750.02       6333.80       156.19 o                         
   5  -2   6        382.92        401.66        46.07 o                         
   6  -2   6        535.74        683.71        55.31 o                         
   7  -2   6        270.73        287.71        41.44 o                         
   8  -2   6        107.31        284.62        44.50 o                         
   9  -2   6       2190.98       2067.45        88.72 o                         
  10  -2   6        405.88        397.26        56.65 o                         
  11  -2   6        230.06        274.31        60.31 o                         
  12  -2   6        167.30        145.11        61.05 o                         
  13  -2   6        117.44        207.82        87.15 o                         
  14  -2   6        188.58         88.30        60.59 o                         
  15  -2   6         37.91        -60.81        60.81 o                         
 -16  -1   6        217.97        312.59       110.17 o                         
 -15  -1   6        216.69        276.53        60.03 o                         
 -14  -1   6          3.38         73.76        51.08 o                         
 -13  -1   6       1498.92       1526.09        94.11 o                         
 -12  -1   6        903.67        902.78        74.60 o                         
 -11  -1   6        907.75       1029.30        69.23 o                         
 -10  -1   6       2461.48       2230.96        79.31 o                         
  -9  -1   6        769.02        752.88        51.44 o                         
  -8  -1   6       1287.77       1512.90        59.76 o                         
  -7  -1   6       2538.01       2457.15        70.74 o                         
  -6  -1   6        634.29        657.13        51.51 o                         
  -5  -1   6        244.04        537.52        32.93 o                         
  -4  -1   6       8140.95       7658.98       142.75 o                         
  -3  -1   6       2526.93       2620.71        59.71 o                         
  -2  -1   6       5067.29       4921.16       103.54 o                         
  -1  -1   6      23398.77      24912.68       446.95 o                         
   0  -1   6      12546.57      13868.87       289.81 o                         
   1  -1   6        234.86        286.13        26.79 o                         
   2  -1   6       6806.61       6610.39       154.40 o                         
   3  -1   6      16011.17      15701.08       336.04 o                         
   4  -1   6       3238.68       2722.54        84.00 o                         
   5  -1   6       3837.65       3891.19       112.99 o                         
   6  -1   6       2662.87       2703.84        93.77 o                         
   7  -1   6       1463.30       1641.85        72.00 o                         
   8  -1   6       7887.98       7323.71       172.49 o                         
   9  -1   6        230.16        320.25        48.95 o                         
  10  -1   6       2674.99       2356.39        95.75 o                         
  11  -1   6       1527.64       1414.42        95.76 o                         
  12  -1   6        458.49        430.12        70.40 o                         
  13  -1   6        103.38         44.47        55.00 o                         
  14  -1   6        316.98        339.35        72.94 o                         
  15  -1   6        700.29        597.23        90.73 o                         
 -16   0   6        372.98        471.70        75.08 o                         
 -15   0   6          0.65         65.17        65.24 o                         
 -14   0   6        258.67        307.02        61.02 o                         
 -13   0   6        403.27        393.25        66.63 o                         
 -12   0   6       3798.94       3258.58       124.50 o                         
 -11   0   6       4813.50       4647.07       156.55 o                         
 -10   0   6        200.42        126.04        51.87 o                         
  -9   0   6       1071.21        919.14        58.14 o                         
  -8   0   6       6657.71       5749.19       129.83 o                         
  -7   0   6        178.22        225.98        32.36 o                         
  -6   0   6       1387.51       1697.33        58.41 o                         
  -5   0   6        155.21        386.00        31.93 o                         
  -4   0   6       1485.88       1908.96       132.59 o                         
  -3   0   6      10893.57      10817.13       190.78 o                         
  -2   0   6      11544.45      10921.64       189.02 o                         
  -1   0   6        830.06        901.76        29.37 o                         
   0   0   6       3883.57       3564.66        68.85 o                         
   1   0   6        402.09        539.31        30.63 o                         
   2   0   6      10012.65      11277.08       240.17 o                         
   3   0   6      10292.26      12004.33       258.85 o                         
   4   0   6       6099.43       5435.77       135.87 o                         
   5   0   6        434.97        251.67        39.82 o                         
   6   0   6       7912.50       8800.07       221.83 o                         
   7   0   6       1642.37       1656.73        69.10 o                         
   8   0   6         13.58        178.48        41.60 o                         
   9   0   6       1907.09       2081.25        86.53 o                         
  10   0   6       1444.56       1500.12        88.32 o                         
  11   0   6         42.59        228.70        62.95 o                         
  12   0   6       4396.71       4261.69       155.52 o                         
  13   0   6       1823.81       2154.43       131.53 o                         
  14   0   6         38.38        188.07        87.37 o                         
  15   0   6        115.46        237.29       150.06 o                         
 -16   1   6        211.21        267.38        95.99 o                         
 -15   1   6        235.76        337.35        86.53 o                         
 -14   1   6          5.06         63.50        65.85 o                         
 -13   1   6       1427.17       1307.50        92.79 o                         
 -12   1   6        839.12       1040.06        77.65 o                         
 -11   1   6        924.59        985.47        68.97 o                         
 -10   1   6       2315.76       2185.79        78.96 o                         
  -9   1   6        777.05        777.65        51.42 o                         
  -8   1   6       1167.64       1268.73        57.35 o                         
  -7   1   6       2378.17       2313.99        69.71 o                         
  -6   1   6        677.52        656.52        62.11 o                         
  -5   1   6        326.58        550.79        32.56 o                         
  -4   1   6       8086.41       7463.37       160.11 o                         
  -3   1   6       2456.80       2551.37        69.50 o                         
  -2   1   6       5318.20       5028.18        88.05 o                         
  -1   1   6      22742.18      24436.20       408.15 o                         
   0   1   6      12841.65      13852.46       258.56 o                         
   1   1   6        320.09        351.11        24.43 o                         
   2   1   6       6990.89       7084.16       216.15 o                         
   3   1   6      16139.42      16038.33       336.21 o                         
   4   1   6       3118.60       2712.16        84.69 o                         
   5   1   6       3880.76       3916.22       112.87 o                         
   6   1   6       2515.24       2666.57        93.35 o                         
   7   1   6       1435.13       1622.85        69.32 o                         
   8   1   6       7798.67       6852.83       194.20 o                         
   9   1   6        298.24        412.19        51.64 o                         
  10   1   6       2541.17       2216.81        95.44 o                         
  11   1   6       1438.89       1529.71        90.89 o                         
  12   1   6        541.88        640.65        79.27 o                         
  13   1   6         88.64         80.80        58.82 o                         
  14   1   6        323.00        444.38        93.86 o                         
  15   1   6        662.81        625.57       121.05 o                         
 -15   2   6        174.77        230.75       317.32 o                         
 -14   2   6        874.98        939.98        80.49 o                         
 -13   2   6         99.15        141.72        49.07 o                         
 -12   2   6        108.92        157.78        46.09 o                         
 -11   2   6        484.30        620.66        58.93 o                         
 -10   2   6       1273.28       1229.82        62.80 o                         
  -9   2   6         27.01         43.92        25.36 o                         
  -8   2   6        500.96        682.82        50.62 o                         
  -7   2   6       1735.00       1819.62        76.14 o                         
  -6   2   6        678.58        794.84        62.20 o                         
  -5   2   6       2951.86       2937.92        99.21 o                         
  -4   2   6        367.27        407.49        44.44 o                         
  -3   2   6       2548.51       2262.77        55.02 o                         
  -2   2   6        501.77        554.11        26.83 o                         
  -1   2   6       1283.17       1526.05        39.27 o                         
   0   2   6       1832.09       1710.25        41.31 o                         
   1   2   6       1183.76       1192.22        56.85 o                         
   2   2   6       5312.45       4901.31       109.55 o                         
   3   2   6       5130.64       5057.28       128.79 o                         
   4   2   6       6650.28       6088.97       154.77 o                         
   5   2   6        358.91        456.13        47.81 o                         
   6   2   6        434.48        567.08        47.91 o                         
   7   2   6        298.84        419.08        46.13 o                         
   8   2   6        135.54        248.67        43.23 o                         
   9   2   6       2202.28       2221.21        90.39 o                         
  10   2   6        376.69        465.92        63.96 o                         
  11   2   6        177.76        179.44        55.48 o                         
  12   2   6        116.58        126.16        69.68 o                         
  13   2   6        122.72        269.77        79.19 o                         
  14   2   6        263.53        148.58        77.11 o                         
  15   2   6         47.10        127.53        92.29 o                         
 -15   3   6        799.28        921.52       172.59 o                         
 -14   3   6        467.93        349.49       127.05 o                         
 -13   3   6        785.47        557.06       131.62 o                         
 -12   3   6        272.33        399.11        84.65 o                         
 -11   3   6        714.36        679.25       115.53 o                         
 -10   3   6       4176.92       3680.92       142.39 o                         
  -9   3   6      10209.27       8799.44       272.97 o                         
  -8   3   6       1588.28       1742.57        80.42 o                         
  -7   3   6        334.86        544.26        51.55 o                         
  -6   3   6       5390.50       5247.36       131.76 o                         
  -5   3   6       1425.57       1441.90        53.31 o                         
  -4   3   6       4201.04       3946.03       115.21 o                         
  -3   3   6      20707.85      20876.50       355.30 o                         
  -2   3   6       4916.29       4889.08        99.17 o                         
  -1   3   6       4650.83       4963.00        85.26 o                         
   0   3   6        719.90       1397.16        40.67 o                         
   1   3   6       1037.12        970.61        38.95 o                         
   2   3   6       2848.33       3261.60        88.00 o                         
   3   3   6       6806.52       7367.25       177.81 o                         
   4   3   6       7090.94       7509.39       186.13 o                         
   5   3   6       2895.75       2843.95        87.43 o                         
   6   3   6       1743.15       1893.01       116.85 o                         
   7   3   6       2327.39       2325.47        85.40 o                         
   8   3   6        785.43        891.44        64.60 o                         
   9   3   6       1187.31       1243.33        82.71 o                         
  10   3   6        235.08        277.52        57.25 o                         
  11   3   6        275.39        231.40        62.96 o                         
  12   3   6        559.52        518.47        83.58 o                         
  13   3   6         25.48        165.27        71.97 o                         
  14   3   6         92.70        132.72        89.17 o                         
 -14   4   6       1163.01       1076.71       179.41 o                         
 -13   4   6          4.69        101.23       111.18 o                         
 -12   4   6        183.59        353.07       110.04 o                         
 -11   4   6        728.74        756.40       129.29 o                         
 -10   4   6       1846.84       1706.32       115.79 o                         
  -9   4   6        777.02        799.92        80.53 o                         
  -8   4   6       2250.87       2443.65       125.27 o                         
  -7   4   6        983.33       1093.91        81.07 o                         
  -6   4   6        225.44        302.37        24.16 o                         
  -5   4   6       2573.23       2438.60        59.63 o                         
  -4   4   6       4282.96       4303.44        88.30 o                         
  -3   4   6       9367.99       8660.86       169.61 o                         
  -2   4   6        219.13        349.26        25.32 o                         
  -1   4   6       1153.84       1138.65        42.58 o                         
   0   4   6       8805.31       9757.46       168.49 o                         
   1   4   6       2737.72       2655.61        66.05 o                         
   2   4   6      13707.72      12962.65       240.73 o                         
   3   4   6       2594.29       2830.69        71.48 o                         
   4   4   6       3112.70       3173.08        85.80 o                         
   5   4   6       1539.53       1577.54        67.31 o                         
   6   4   6       3454.09       3469.14       102.30 o                         
   7   4   6        351.67        508.37        54.32 o                         
   8   4   6        228.29        289.58        61.75 o                         
   9   4   6        269.60        288.09        49.92 o                         
  10   4   6       1537.94       1632.34        97.31 o                         
  11   4   6       1243.67       1138.37       106.11 o                         
  12   4   6        307.33        351.45        78.45 o                         
  13   4   6        107.35        171.52        69.79 o                         
  14   4   6         18.31        406.76       253.05 o                         
 -14   5   6         87.54        -91.08       112.51 o                         
 -13   5   6          8.31        101.53       130.86 o                         
 -12   5   6        342.88        319.96       146.50 o                         
 -11   5   6        524.81        707.63       177.34 o                         
 -10   5   6        693.23        767.77       124.79 o                         
  -9   5   6        702.39        663.36        89.81 o                         
  -8   5   6        624.43        655.42        74.55 o                         
  -7   5   6       1167.92       1062.70       106.22 o                         
  -6   5   6         17.89         75.69        25.90 o                         
  -5   5   6          1.76        126.87        27.47 o                         
  -4   5   6        157.05        199.52        29.49 o                         
  -3   5   6       2127.79       2124.19        71.40 o                         
  -2   5   6       4720.59       4987.90       116.57 o                         
  -1   5   6       4815.34       5013.67       113.53 o                         
   0   5   6       1157.93       1657.87       112.88 o                         
   1   5   6       2416.41       2441.42        59.81 o                         
   2   5   6       6313.79       6075.58       112.88 o                         
   3   5   6        920.63        878.96        47.31 o                         
   4   5   6       1806.66       1877.05        63.82 o                         
   5   5   6       1297.35       1312.42        63.74 o                         
   6   5   6        500.84        576.95        46.06 o                         
   7   5   6       1114.75       1267.89        76.13 o                         
   8   5   6        266.13        352.12        57.21 o                         
   9   5   6        571.86        656.80        93.49 o                         
  10   5   6       1884.46       1875.76       107.52 o                         
  11   5   6       1446.73       1658.39       119.66 o                         
  12   5   6        476.07        460.25        81.28 o                         
  13   5   6        344.73        387.97        86.07 o                         
 -13   6   6        380.96        240.70       200.27 o                         
 -12   6   6        716.90        659.93       131.50 o                         
 -11   6   6        194.79         88.20        94.85 o                         
 -10   6   6        298.37        189.79        95.97 o                         
  -9   6   6        582.82        671.77       116.33 o                         
  -8   6   6        517.00        566.69        38.15 o                         
  -7   6   6        365.15        454.13        51.22 o                         
  -6   6   6        393.02        454.75        43.96 o                         
  -5   6   6         25.64        190.30        31.26 o                         
  -4   6   6       1420.15       1567.13        56.96 o                         
  -3   6   6       2637.91       2493.70        71.44 o                         
  -2   6   6        330.75        314.71        40.86 o                         
  -1   6   6        387.67        445.13        52.64 o                         
   0   6   6        389.04        552.96        46.05 o                         
   1   6   6       6426.98       6900.37       139.87 o                         
   2   6   6        599.03        658.05        36.99 o                         
   3   6   6        938.86        894.72        48.94 o                         
   4   6   6       2516.30       2615.37        77.02 o                         
   5   6   6        593.52        725.80        50.98 o                         
   6   6   6       1281.79       1519.20        76.08 o                         
   7   6   6        602.32        633.78        61.62 o                         
   8   6   6        744.64        713.77        63.23 o                         
   9   6   6        824.48        908.44        70.37 o                         
  10   6   6       1434.54       1424.31        86.44 o                         
  11   6   6       1081.57       1005.13        81.03 o                         
  12   6   6         52.19        115.27        55.34 o                         
 -11   7   6        128.52        138.94        88.50 o                         
 -10   7   6        891.46        784.32       118.45 o                         
  -9   7   6         87.42        183.44        83.58 o                         
  -8   7   6       1134.16       1042.74        64.34 o                         
  -7   7   6       2412.34       2364.55        81.88 o                         
  -6   7   6        389.17        422.58        49.28 o                         
  -5   7   6       2819.75       2824.42        82.23 o                         
  -4   7   6       1291.10       1390.81        74.98 o                         
  -3   7   6        692.65        982.34        60.53 o                         
  -2   7   6        624.56        850.76        59.23 o                         
  -1   7   6       3012.32       2676.57        88.89 o                         
   0   7   6       3204.99       2930.76        91.14 o                         
   1   7   6       3740.51       3243.10       120.58 o                         
   2   7   6       5837.60       5263.17       132.82 o                         
   3   7   6          5.21         44.63        22.17 o                         
   4   7   6        765.41        907.07        89.02 o                         
   5   7   6        238.58        336.00        57.95 o                         
   6   7   6        209.28        283.04        48.48 o                         
   7   7   6        255.19        297.56        53.29 o                         
   8   7   6       1312.79       1330.95       101.90 o                         
   9   7   6        727.28        790.44        67.33 o                         
  10   7   6        774.55        876.40       119.54 o                         
  11   7   6        590.03        675.47        75.04 o                         
 -10   8   6        165.75        301.56        93.60 o                         
  -9   8   6       1364.26       1190.63        91.25 o                         
  -8   8   6       1305.81       1064.46       107.36 o                         
  -7   8   6         26.87        155.08        51.34 o                         
  -6   8   6       1292.09       1205.33        78.39 o                         
  -5   8   6        180.71        334.12        47.67 o                         
  -4   8   6       3370.57       3234.69       102.21 o                         
  -3   8   6       2223.02       2179.38        85.88 o                         
  -2   8   6        958.45       1066.34        67.00 o                         
  -1   8   6       1668.66       1750.63        79.20 o                         
   0   8   6       1265.83       1294.37        74.61 o                         
   1   8   6        360.25        475.11        57.83 o                         
   2   8   6        192.66        200.26        45.70 o                         
   3   8   6        635.26        668.61       141.68 o                         
   4   8   6       2496.82       2303.27       102.63 o                         
   5   8   6       1914.88       1928.07       111.33 o                         
   6   8   6        398.91        375.42        80.34 o                         
   7   8   6         28.02         91.41        52.30 o                         
   8   8   6       1030.04        804.59        93.26 o                         
   9   8   6        158.41        204.42        54.42 o                         
  -7   9   6        259.76        237.93        60.07 o                         
  -6   9   6        859.10        817.61        86.46 o                         
  -5   9   6        961.81        993.89        87.35 o                         
  -4   9   6        624.69        694.22        90.39 o                         
  -3   9   6        146.06        325.71        74.48 o                         
  -2   9   6        572.13        620.31        79.64 o                         
  -1   9   6       1047.85       1330.40       110.68 o                         
   0   9   6        534.49        567.78        69.50 o                         
   1   9   6        275.97        387.36        83.19 o                         
   2   9   6        140.74         78.65        68.04 o                         
   3   9   6       1553.39       1621.08       100.52 o                         
   4   9   6       1105.23       1126.94       105.34 o                         
   5   9   6        110.85        171.17        68.37 o                         
   6   9   6         45.46        145.54        92.01 o                         
   7   9   6         50.93         12.27        64.48 o                         
  -3  10   6        174.90        284.78        92.68 o                         
  -2  10   6        141.87        192.40        77.43 o                         
  -1  10   6         34.88         82.86        47.05 o                         
   0  10   6        146.89        168.99        51.24 o                         
   1  10   6        328.11        317.80        73.34 o                         
   2  10   6        390.07        383.20        71.24 o                         
  -3 -10   7        116.05        299.91       141.59 o                         
   0 -10   7        272.26        434.60       149.11 o                         
   1 -10   7         89.30        123.34       134.84 o                         
   2 -10   7       1638.02       1948.11       274.44 o                         
  -7  -9   7        613.74        550.47        89.24 o                         
  -6  -9   7       1097.00       1098.86       107.46 o                         
  -5  -9   7        830.97        505.47       156.78 o                         
  -4  -9   7        863.38        697.39       174.12 o                         
  -3  -9   7       1178.61       1217.13       211.09 o                         
  -2  -9   7       2769.21       2562.04       253.73 o                         
  -1  -9   7       1060.43       1064.34       187.46 o                         
   0  -9   7        728.72        871.50       186.08 o                         
   1  -9   7        470.76        629.27       171.05 o                         
   2  -9   7        376.21        307.43       140.37 o                         
   3  -9   7       3616.41       3184.88       308.19 o                         
   4  -9   7        300.03        648.60       170.74 o                         
   5  -9   7        147.32        238.67        89.93 o                         
   6  -9   7        626.03        482.92       122.27 o                         
   7  -9   7        644.48        704.73        82.41 o                         
 -10  -8   7         69.67        151.87       105.36 o                         
  -9  -8   7        302.65        345.78       161.08 o                         
  -8  -8   7         40.08        166.85        66.61 o                         
  -7  -8   7        701.18        739.59        88.20 o                         
  -6  -8   7        622.69        599.83        77.74 o                         
  -5  -8   7       1421.97       1351.90       213.17 o                         
  -4  -8   7         47.30        402.23       134.69 o                         
  -3  -8   7        888.02        809.37       167.21 o                         
  -2  -8   7        110.42        234.70        82.36 o                         
  -1  -8   7        204.06        185.31       125.49 o                         
   0  -8   7         43.04        -49.09        83.76 o                         
   1  -8   7       1336.77       1405.67       216.61 o                         
   2  -8   7       2549.48       2394.06       284.26 o                         
   3  -8   7         11.95         29.73        65.59 o                         
   4  -8   7       1426.05       1691.33       137.20 o                         
   5  -8   7       1023.58       1070.08       119.33 o                         
   6  -8   7       2467.27       2501.77       183.54 o                         
   7  -8   7        537.93        501.70        83.76 o                         
   8  -8   7        849.49        833.04        87.21 o                         
   9  -8   7        174.70        258.00        89.56 o                         
 -11  -7   7         30.51         41.00        79.13 o                         
 -10  -7   7         41.04         59.88       101.07 o                         
  -9  -7   7        563.77        850.32       141.67 o                         
  -8  -7   7        597.81        602.02        85.80 o                         
  -7  -7   7       1008.85        878.85       104.86 o                         
  -6  -7   7        657.09        686.06        82.89 o                         
  -5  -7   7       1008.62        971.44        86.44 o                         
  -4  -7   7         22.54         90.83        49.92 o                         
  -3  -7   7       3794.06       3632.38       197.89 o                         
  -2  -7   7       2164.85       1954.78       217.15 o                         
  -1  -7   7        375.23        442.20       206.64 o                         
   0  -7   7       2374.82       2422.90       213.08 o                         
   1  -7   7        319.37        298.22       118.58 o                         
   2  -7   7        600.87        626.97       158.62 o                         
   3  -7   7       3047.94       2820.99       262.94 o                         
   4  -7   7         58.70         64.73        36.73 o                         
   5  -7   7       1279.82       1037.84        77.29 o                         
   6  -7   7        952.70       1108.94        88.06 o                         
   7  -7   7       3207.75       2940.50       136.48 o                         
   8  -7   7        368.58        523.57        77.81 o                         
   9  -7   7       2450.12       2270.38       159.16 o                         
  10  -7   7        764.03        630.59       101.12 o                         
  11  -7   7        435.02        474.16        92.83 o                         
 -13  -6   7        339.83        259.24       101.49 o                         
 -12  -6   7        314.13        293.22        90.88 o                         
 -11  -6   7        707.48        513.93        91.31 o                         
 -10  -6   7        519.39        606.64        96.96 o                         
  -9  -6   7       1139.24        975.66       103.49 o                         
  -8  -6   7        546.45        733.56        77.56 o                         
  -7  -6   7       1714.40       1743.50       148.18 o                         
  -6  -6   7        924.76       1024.40        73.00 o                         
  -5  -6   7       2843.50       2436.75       101.47 o                         
  -4  -6   7       6311.08       5705.00       167.49 o                         
  -3  -6   7         86.01         96.89        33.54 o                         
  -2  -6   7        597.17        640.10        63.82 o                         
  -1  -6   7       2574.55       2757.90       110.02 o                         
   0  -6   7       6380.95       6091.81       426.71 o                         
   1  -6   7       8407.35       8031.44       321.16 o                         
   2  -6   7       1769.36       1467.93       115.96 o                         
   3  -6   7         90.38         70.84        54.84 o                         
   4  -6   7       7587.05       6782.50       200.38 o                         
   5  -6   7       1514.29       1459.68       102.47 o                         
   6  -6   7       1364.29       1311.51       124.80 o                         
   7  -6   7        837.50        841.01       105.52 o                         
   8  -6   7       1273.67       1305.23       118.97 o                         
   9  -6   7        316.22        318.07        73.42 o                         
  10  -6   7        908.43        852.83       102.37 o                         
  11  -6   7        535.04        380.65        87.76 o                         
  12  -6   7         35.62        265.72        85.82 o                         
 -14  -5   7        130.82         19.67        93.29 o                         
 -13  -5   7        287.84        341.17        96.36 o                         
 -12  -5   7       1520.21       1663.40       141.81 o                         
 -11  -5   7        224.71        316.39        81.88 o                         
 -10  -5   7        231.73        242.81        76.01 o                         
  -9  -5   7       1589.53       1537.67       122.20 o                         
  -8  -5   7        862.98        968.57        80.57 o                         
  -7  -5   7       1467.93       1393.47       110.51 o                         
  -6  -5   7         74.14        121.30        39.70 o                         
  -5  -5   7       2016.00       1961.59        78.82 o                         
  -4  -5   7       1592.03       1530.17        67.80 o                         
  -3  -5   7       8016.79       7328.31       231.38 o                         
  -2  -5   7       1429.96       1526.12        61.80 o                         
  -1  -5   7       7079.54       7152.22       206.67 o                         
   0  -5   7      18591.43      18525.44       454.74 o                         
   1  -5   7       1375.69       1517.44        66.62 o                         
   2  -5   7       3290.92       3254.18       219.53 o                         
   3  -5   7        804.42        838.69        82.62 o                         
   4  -5   7       1282.95       1421.62       106.30 o                         
   5  -5   7       1949.80       1744.74        78.79 o                         
   6  -5   7       1819.55       1788.23        83.73 o                         
   7  -5   7         32.39        109.52        44.31 o                         
   8  -5   7        770.82        817.10       115.10 o                         
   9  -5   7       2383.39       2230.26       107.60 o                         
  10  -5   7        202.04        249.83        62.55 o                         
  11  -5   7        246.68        419.49        69.09 o                         
  12  -5   7        246.98        199.16        68.75 o                         
  13  -5   7       1405.90       1076.63        98.51 o                         
 -14  -4   7        248.61        476.28        99.58 o                         
 -13  -4   7        239.25        316.78        85.43 o                         
 -12  -4   7         76.69        172.09       143.56 o                         
 -11  -4   7       3004.46       2644.79       156.20 o                         
 -10  -4   7         39.86        117.39        61.22 o                         
  -9  -4   7       1052.38        976.98        76.88 o                         
  -8  -4   7       3346.65       3209.20       127.67 o                         
  -7  -4   7       1445.23       1580.32        83.15 o                         
  -6  -4   7       1022.03       1171.77       109.18 o                         
  -5  -4   7       1620.31       1493.13        67.33 o                         
  -4  -4   7       1412.81       1341.12        61.83 o                         
  -3  -4   7       2714.54       2627.60        71.21 o                         
  -2  -4   7        693.18        735.44        46.69 o                         
  -1  -4   7        299.02        342.52        56.04 o                         
   0  -4   7       1763.15       1744.93       174.12 o                         
   1  -4   7       2587.84       2229.38       129.62 o                         
   2  -4   7        694.96        787.74       100.94 o                         
   3  -4   7       1678.86       1701.60        79.24 o                         
   4  -4   7        619.90        791.50        63.88 o                         
   5  -4   7       3299.43       3142.72       106.00 o                         
   6  -4   7        175.33        334.59        75.06 o                         
   7  -4   7        232.47        278.05        50.23 o                         
   8  -4   7       1204.66       1291.23       107.22 o                         
   9  -4   7        454.63        543.25        65.61 o                         
  10  -4   7       1669.80       1675.28       101.39 o                         
  11  -4   7        501.19        525.26        70.19 o                         
  12  -4   7        409.26        442.12        67.60 o                         
  13  -4   7        277.47        376.47        71.36 o                         
  14  -4   7       1075.40       1057.46       144.57 o                         
 -15  -3   7        355.08        354.41       112.14 o                         
 -14  -3   7        374.80        394.66        99.45 o                         
 -13  -3   7        968.04       1020.71       151.04 o                         
 -12  -3   7       2471.98       2166.18       144.20 o                         
 -11  -3   7       2142.63       2195.90       137.97 o                         
 -10  -3   7       1674.13       1793.92       119.59 o                         
  -9  -3   7        102.26        214.67        51.27 o                         
  -8  -3   7       1985.67       1928.12        85.49 o                         
  -7  -3   7       5396.38       5089.89       139.12 o                         
  -6  -3   7       1498.85       1803.00        73.77 o                         
  -5  -3   7        491.52        672.85        56.95 o                         
  -4  -3   7         95.13         52.14        33.77 o                         
  -3  -3   7        576.77        766.28        40.46 o                         
  -2  -3   7       2596.28       2854.93        69.28 o                         
  -1  -3   7       4562.09       4657.42       117.29 o                         
   0  -3   7       2666.98       2781.03       130.44 o                         
   1  -3   7       3729.87       3616.18        97.16 o                         
   2  -3   7       1033.69       1076.62        63.01 o                         
   3  -3   7       4202.36       4619.16       144.81 o                         
   4  -3   7       4820.38       4615.48       128.18 o                         
   5  -3   7        171.48        314.06        42.30 o                         
   6  -3   7       5883.57       5791.04       162.55 o                         
   7  -3   7        444.34        566.10        52.07 o                         
   8  -3   7        857.55        779.73        64.44 o                         
   9  -3   7       1826.95       1914.20        91.28 o                         
  10  -3   7       1833.95       1809.29       104.39 o                         
  11  -3   7       1838.40       1646.66       113.48 o                         
  12  -3   7        897.67        921.14        86.25 o                         
  13  -3   7       1046.82       1176.03        99.06 o                         
  14  -3   7         54.26        158.86        69.79 o                         
 -15  -2   7        787.54        680.84        74.15 o                         
 -14  -2   7        133.62         90.59        37.51 o                         
 -13  -2   7         63.95         84.30        36.93 o                         
 -12  -2   7       1387.43       1211.55        79.97 o                         
 -11  -2   7       1418.72       1373.55        65.47 o                         
 -10  -2   7        543.64        585.78        41.48 o                         
  -9  -2   7        707.96        662.12        50.99 o                         
  -8  -2   7       1341.39       1565.27        76.70 o                         
  -7  -2   7      12239.08      11316.19       243.18 o                         
  -6  -2   7       3357.50       3185.63        95.40 o                         
  -5  -2   7       2252.57       2673.57       122.51 o                         
  -4  -2   7       6046.89       5900.69       136.19 o                         
  -3  -2   7        204.44        199.21        30.46 o                         
  -2  -2   7       2023.75       1567.48        49.23 o                         
  -1  -2   7       4233.22       4197.87       129.63 o                         
   0  -2   7       2446.47       2261.18        79.28 o                         
   1  -2   7         25.06         36.48        18.62 o                         
   2  -2   7       2837.27       2584.98        86.25 o                         
   3  -2   7        234.25        406.71        38.84 o                         
   4  -2   7       6019.96       6071.68       154.66 o                         
   5  -2   7        726.45        920.25        60.92 o                         
   6  -2   7       5426.53       5289.23       194.96 o                         
   7  -2   7       5482.14       4816.27       138.18 o                         
   8  -2   7        591.62        791.43        59.93 o                         
   9  -2   7       2153.82       1926.64        87.17 o                         
  10  -2   7        145.91        144.05        46.92 o                         
  11  -2   7        254.06        275.78        58.93 o                         
  12  -2   7       1415.89       1449.44       114.50 o                         
  13  -2   7        137.66        137.89        63.33 o                         
  14  -2   7        114.03        142.60        80.94 o                         
  15  -2   7        248.00        151.32       102.79 o                         
 -16  -1   7        482.48        430.91        82.88 o                         
 -15  -1   7         26.01        119.57        52.46 o                         
 -14  -1   7        442.30        446.80        64.56 o                         
 -13  -1   7       1247.08       1112.98       165.46 o                         
 -12  -1   7        257.83        230.82        52.25 o                         
 -11  -1   7       1056.77       1049.63        64.34 o                         
 -10  -1   7        794.81        858.94        56.34 o                         
  -9  -1   7       2152.98       2082.59        81.69 o                         
  -8  -1   7       4589.56       4567.78       107.69 o                         
  -7  -1   7        719.04        921.50        47.42 o                         
  -6  -1   7       3002.69       2722.95        72.96 o                         
  -5  -1   7       3022.92       2825.81        64.64 o                         
  -4  -1   7       4163.86       4016.61        76.65 o                         
  -3  -1   7      17972.58      16218.75       303.42 o                         
  -2  -1   7       3133.53       3120.29        65.05 o                         
  -1  -1   7      30370.30      31942.57       575.34 o                         
   0  -1   7      24907.86      25534.72       467.78 o                         
   1  -1   7      13388.80      13836.68       330.10 o                         
   2  -1   7      17832.01      17931.00       367.20 o                         
   3  -1   7      16456.73      16499.40       354.76 o                         
   4  -1   7        822.45       1124.05        57.28 o                         
   5  -1   7       2565.92       2313.70        83.62 o                         
   6  -1   7       3062.52       3043.22       102.28 o                         
   7  -1   7       1547.94       1404.93        73.14 o                         
   8  -1   7       3135.32       3291.23       105.56 o                         
   9  -1   7       1278.69       1365.66        78.95 o                         
  10  -1   7        720.26        775.97        67.54 o                         
  11  -1   7        475.01        544.92        92.41 o                         
  12  -1   7        842.55        973.84       155.11 o                         
  13  -1   7        190.05        111.34        80.76 o                         
  14  -1   7        535.41        567.01        80.26 o                         
  15  -1   7         16.17         24.51        79.43 o                         
 -16   0   7        146.35        212.91        63.68 o                         
 -15   0   7        175.26        183.69        67.99 o                         
 -14   0   7        723.25        704.65        74.50 o                         
 -13   0   7         17.65         35.87        46.65 o                         
 -12   0   7        354.39        334.90        80.07 o                         
 -11   0   7        295.89        538.90        77.57 o                         
 -10   0   7        149.50        178.76        39.31 o                         
  -9   0   7        799.64        973.57        64.52 o                         
  -8   0   7         12.21        189.83        32.63 o                         
  -7   0   7       2788.97       2818.96        78.59 o                         
  -6   0   7       2097.99       2300.74        89.35 o                         
  -5   0   7       2503.48       2698.63        70.25 o                         
  -4   0   7       1876.51       2125.37       129.97 o                         
  -3   0   7       2222.28       2658.83       157.33 o                         
  -2   0   7      29620.92      30963.14       511.86 o                         
  -1   0   7       3939.35       4230.67        92.21 o                         
   0   0   7      26700.91      27962.33       461.94 o                         
   1   0   7         28.16        202.13        24.73 o                         
   2   0   7      41160.16      40480.94       816.64 o                         
   3   0   7        122.17        226.43        62.44 o                         
   4   0   7       8728.53       7865.44       183.60 o                         
   5   0   7       4019.53       3827.38       110.66 o                         
   6   0   7       8531.67       8354.49       235.56 o                         
   7   0   7       2699.78       2933.30       101.27 o                         
   8   0   7        126.91        309.27        44.84 o                         
   9   0   7        686.39        849.50        66.15 o                         
  10   0   7         65.84        163.25        48.52 o                         
  11   0   7       1317.69       1413.19       101.77 o                         
  12   0   7         11.14        197.14        83.98 o                         
  13   0   7       2157.36       2234.64       170.95 o                         
  14   0   7        334.04        550.72       101.19 o                         
  15   0   7       1656.41       1606.70       152.61 o                         
 -16   1   7        562.10        754.70       112.52 o                         
 -15   1   7         22.47        116.11        74.96 o                         
 -14   1   7        448.20        573.93        90.08 o                         
 -13   1   7       1172.44       1043.63        82.43 o                         
 -12   1   7        243.52        278.37        52.33 o                         
 -11   1   7       1024.12       1073.36        69.36 o                         
 -10   1   7        703.26        722.10        58.52 o                         
  -9   1   7       2203.77       2245.03        75.06 o                         
  -8   1   7       4335.63       4269.55       106.32 o                         
  -7   1   7        842.60       1059.87        73.00 o                         
  -6   1   7       3017.58       2726.61        82.91 o                         
  -5   1   7       2812.72       2715.84        93.09 o                         
  -4   1   7       4077.11       4027.82        99.72 o                         
  -3   1   7      17637.00      16056.79       256.30 o                         
  -2   1   7       2758.94       2831.20        63.54 o                         
  -1   1   7      30723.80      31828.31       525.43 o                         
   0   1   7      25644.18      25948.46       427.23 o                         
   1   1   7      13071.06      13660.76       257.66 o                         
   2   1   7      17122.38      17247.49       366.36 o                         
   3   1   7      16963.70      17024.13       355.08 o                         
   4   1   7        962.46       1222.88        58.09 o                         
   5   1   7       2648.82       2425.15        83.29 o                         
   6   1   7       2791.16       2889.05       103.83 o                         
   7   1   7       1497.33       1334.94        67.57 o                         
   8   1   7       3271.40       3458.21       106.30 o                         
   9   1   7       1435.67       1458.06        80.04 o                         
  10   1   7        796.20        787.62        68.93 o                         
  11   1   7        413.89        649.15        86.70 o                         
  12   1   7        785.42        764.92        86.98 o                         
  13   1   7        211.56        298.72        84.81 o                         
  14   1   7        529.22        510.21        97.19 o                         
  15   1   7          9.99        -23.29       132.42 o                         
 -15   2   7        828.91        991.66       166.99 o                         
 -14   2   7         82.26        200.64        81.76 o                         
 -13   2   7         69.47        272.61        74.99 o                         
 -12   2   7       1328.87       1183.53        87.24 o                         
 -11   2   7       1454.87       1343.60        76.11 o                         
 -10   2   7        594.99        609.06        57.98 o                         
  -9   2   7        634.51        589.88        60.37 o                         
  -8   2   7       1358.39       1524.64        76.61 o                         
  -7   2   7      12097.97      11157.46       241.67 o                         
  -6   2   7       3212.35       2887.91       104.23 o                         
  -5   2   7       2373.91       2652.40        83.57 o                         
  -4   2   7       6164.39       6000.80       151.53 o                         
  -3   2   7        239.52        285.08        37.16 o                         
  -2   2   7       1828.61       1504.90        45.64 o                         
  -1   2   7       5042.84       4876.52       117.32 o                         
   0   2   7       2473.12       2314.29        87.24 o                         
   1   2   7         13.93         24.50        16.24 o                         
   2   2   7       2846.16       2626.86        69.87 o                         
   3   2   7        213.56        356.21        37.25 o                         
   4   2   7       6270.02       6248.18       154.47 o                         
   5   2   7        638.70        826.95        57.40 o                         
   6   2   7       5066.42       4901.57       140.36 o                         
   7   2   7       5296.83       4594.27       124.99 o                         
   8   2   7        587.16        620.57        66.36 o                         
   9   2   7       2293.46       2122.10        90.19 o                         
  10   2   7         88.99        207.53        63.75 o                         
  11   2   7        263.43        278.65        58.42 o                         
  12   2   7       1454.85       1624.78       123.69 o                         
  13   2   7        162.46        249.60        82.26 o                         
  14   2   7        136.41         31.30       126.59 o                         
  15   2   7        233.08        187.78        82.83 o                         
 -15   3   7        379.36        322.31       177.41 o                         
 -14   3   7        417.98        398.87       233.25 o                         
 -13   3   7       1014.54       1092.66       157.54 o                         
 -12   3   7       2489.10       2296.91       145.90 o                         
 -11   3   7       2127.47       2350.00       165.86 o                         
 -10   3   7       1829.07       2108.99       111.94 o                         
  -9   3   7        120.29        232.27        56.49 o                         
  -8   3   7       1801.44       1791.84        84.78 o                         
  -7   3   7       5469.01       5363.52       138.60 o                         
  -6   3   7       1396.11       1645.90        76.84 o                         
  -5   3   7        417.21        572.77        46.81 o                         
  -4   3   7        103.61        107.33        19.46 o                         
  -3   3   7        590.70        866.40        39.84 o                         
  -2   3   7       2419.40       2657.63        73.06 o                         
  -1   3   7       4384.31       4564.51        80.63 o                         
   0   3   7       2989.64       3156.73        64.62 o                         
   1   3   7       3378.32       3302.71        85.39 o                         
   2   3   7       1029.52       1068.59        59.53 o                         
   3   3   7       4204.21       4478.43       111.57 o                         
   4   3   7       4754.91       4436.13       125.93 o                         
   5   3   7        138.95        215.96        39.25 o                         
   6   3   7       5695.27       5787.83       143.34 o                         
   7   3   7        514.26        779.05        58.50 o                         
   8   3   7        826.76        836.22        75.59 o                         
   9   3   7       1671.24       1869.08        89.86 o                         
  10   3   7       2034.66       2102.27       146.18 o                         
  11   3   7       1716.19       1696.09       168.06 o                         
  12   3   7        985.41        957.32       105.33 o                         
  13   3   7       1034.93       1035.90       123.65 o                         
  14   3   7         47.53        143.22       159.01 o                         
 -14   4   7        236.31        110.51       115.87 o                         
 -13   4   7        222.50        225.11       115.84 o                         
 -12   4   7         80.81        228.04       110.46 o                         
 -11   4   7       2997.74       2856.85       195.61 o                         
 -10   4   7         46.14        167.04        67.28 o                         
  -9   4   7       1092.38       1210.29        93.32 o                         
  -8   4   7       3346.73       3170.12       143.47 o                         
  -7   4   7       1466.42       1594.90        78.14 o                         
  -6   4   7       1000.17       1064.65        49.44 o                         
  -5   4   7       1720.72       1547.88        48.41 o                         
  -4   4   7       1429.57       1389.82        63.76 o                         
  -3   4   7       2687.95       2545.35        66.69 o                         
  -2   4   7        746.70        856.51        33.24 o                         
  -1   4   7        306.73        309.05        26.68 o                         
   0   4   7       1801.91       1625.23        52.80 o                         
   1   4   7       2691.54       2452.00        95.81 o                         
   2   4   7        741.67        861.19        42.20 o                         
   3   4   7       1476.73       1512.33        62.96 o                         
   4   4   7        613.99        633.67        47.99 o                         
   5   4   7       3202.65       2912.44        93.38 o                         
   6   4   7        171.90        344.62        45.25 o                         
   7   4   7        241.35        339.25        69.42 o                         
   8   4   7       1076.84       1162.28        73.21 o                         
   9   4   7        552.19        648.58        68.99 o                         
  10   4   7       1645.60       1664.54       101.62 o                         
  11   4   7        407.29        546.80        74.86 o                         
  12   4   7        412.62        518.65       100.88 o                         
  13   4   7        260.55        282.17        84.25 o                         
  14   4   7       1052.96        828.68       128.05 o                         
 -14   5   7        115.06        -18.28       139.81 o                         
 -13   5   7        267.64        200.52       188.15 o                         
 -12   5   7       1488.00       1429.38       172.51 o                         
 -11   5   7        268.54        331.79       102.13 o                         
 -10   5   7        252.69        353.91       140.06 o                         
  -9   5   7       1591.27       1581.56       122.66 o                         
  -8   5   7        925.14        913.71        83.01 o                         
  -7   5   7       1359.21       1228.40        63.83 o                         
  -6   5   7         60.48         60.66        26.58 o                         
  -5   5   7       2181.23       2090.42        64.80 o                         
  -4   5   7       1661.02       1523.28        56.77 o                         
  -3   5   7       8224.92       7537.70       150.91 o                         
  -2   5   7       1592.17       1651.93        69.30 o                         
  -1   5   7       7031.32       6919.45       130.35 o                         
   0   5   7      18368.61      17897.68       296.64 o                         
   1   5   7       1339.77       1514.09        54.72 o                         
   2   5   7       3440.61       3352.84        74.65 o                         
   3   5   7        676.72        713.46        52.24 o                         
   4   5   7       1197.42       1404.20        59.22 o                         
   5   5   7       1905.54       1789.72        64.42 o                         
   6   5   7       1735.85       1747.22        73.52 o                         
   7   5   7         44.37         78.44        41.55 o                         
   8   5   7        652.44        662.40        72.08 o                         
   9   5   7       2266.50       1924.10       108.41 o                         
  10   5   7        240.01        232.20        57.69 o                         
  11   5   7        298.64        419.09        82.01 o                         
  12   5   7        239.65        227.60       104.88 o                         
  13   5   7       1334.01       1397.51       117.51 o                         
 -13   6   7        356.70        257.15       120.30 o                         
 -12   6   7        218.84         45.06        94.91 o                         
 -11   6   7        636.56        459.13       117.43 o                         
 -10   6   7        494.37        365.26       156.40 o                         
  -9   6   7       1211.42       1190.47       162.99 o                         
  -8   6   7        544.46        651.53       108.87 o                         
  -7   6   7       1766.37       1697.69        64.31 o                         
  -6   6   7        865.32        933.40        58.55 o                         
  -5   6   7       2707.25       2455.38        70.57 o                         
  -4   6   7       6507.73       6170.35       123.24 o                         
  -3   6   7         61.68        148.44        27.43 o                         
  -2   6   7        670.33        831.67        62.24 o                         
  -1   6   7       2481.81       2738.02        86.91 o                         
   0   6   7       6569.16       6387.01       230.88 o                         
   1   6   7       8147.11       7919.03       130.74 o                         
   2   6   7       1506.64       1460.27        68.11 o                         
   3   6   7        104.89        106.20        29.38 o                         
   4   6   7       7152.47       6622.55       158.26 o                         
   5   6   7       1390.94       1585.26        77.35 o                         
   6   6   7       1418.75       1422.17        71.22 o                         
   7   6   7        904.12       1047.45        71.02 o                         
   8   6   7       1214.96       1249.18        76.66 o                         
   9   6   7        278.84        319.06        54.09 o                         
  10   6   7        919.39        925.15        71.90 o                         
  11   6   7        509.82        523.32        64.00 o                         
  12   6   7         56.28         87.39        53.16 o                         
 -11   7   7         35.60         38.08        85.05 o                         
 -10   7   7         48.00        204.23        93.84 o                         
  -9   7   7        554.30        507.03       131.78 o                         
  -8   7   7        588.23        624.50        82.40 o                         
  -7   7   7        961.65        993.89        58.56 o                         
  -6   7   7        630.42        745.07        56.65 o                         
  -5   7   7       1119.43       1157.22        80.78 o                         
  -4   7   7         22.82        126.35        39.20 o                         
  -3   7   7       3868.42       3736.50       120.67 o                         
  -2   7   7       2012.73       1910.14        84.62 o                         
  -1   7   7        345.71        497.36        55.43 o                         
   0   7   7       2313.23       2377.16        82.66 o                         
   1   7   7        263.61        293.95        57.36 o                         
   2   7   7        571.84        610.35        93.68 o                         
   3   7   7       2858.64       2676.46        70.52 o                         
   4   7   7         46.70         90.10        55.47 o                         
   5   7   7       1182.55       1187.00       103.67 o                         
   6   7   7        940.85       1165.00        81.11 o                         
   7   7   7       3194.77       3001.21       127.61 o                         
   8   7   7        327.45        334.68        51.54 o                         
   9   7   7       2559.74       2490.67       164.51 o                         
  10   7   7        854.69        943.82        80.26 o                         
  11   7   7        473.94        520.26       121.03 o                         
 -10   8   7         76.14        277.31        94.75 o                         
  -9   8   7        266.61        188.64        76.08 o                         
  -8   8   7         36.16         67.49        38.59 o                         
  -7   8   7        724.40        690.85       179.10 o                         
  -6   8   7        583.60        630.00        52.85 o                         
  -5   8   7       1439.56       1515.19        88.32 o                         
  -4   8   7         35.14        176.92        65.35 o                         
  -3   8   7        850.67        933.15        64.15 o                         
  -2   8   7        132.28        223.57        47.80 o                         
  -1   8   7        236.35        246.74        55.97 o                         
   0   8   7         34.33         75.94        37.68 o                         
   1   8   7       1264.75       1151.10        84.81 o                         
   2   8   7       2490.98       2163.42       105.98 o                         
   3   8   7         14.04         57.06        44.55 o                         
   4   8   7       1483.19       1563.43        96.34 o                         
   5   8   7       1100.44       1243.32        87.54 o                         
   6   8   7       2413.99       2339.49       147.17 o                         
   7   8   7        541.84        450.51        57.60 o                         
   8   8   7        918.41       1009.07       106.68 o                         
   9   8   7        213.81        327.46        81.88 o                         
  -7   9   7        547.97        573.89        86.39 o                         
  -6   9   7       1167.72       1224.46       100.94 o                         
  -5   9   7        695.21        681.55        80.79 o                         
  -4   9   7        824.87        917.78        71.89 o                         
  -3   9   7       1233.75       1311.11        82.17 o                         
  -2   9   7       2766.78       2410.46       106.97 o                         
  -1   9   7       1125.11       1364.85        90.80 o                         
   0   9   7        832.73        915.39        79.06 o                         
   1   9   7        484.43        453.73        62.08 o                         
   2   9   7        409.29        471.84        64.67 o                         
   3   9   7       3717.73       3335.09       131.36 o                         
   4   9   7        316.83        370.64        75.19 o                         
   5   9   7        134.97        133.40        71.59 o                         
   6   9   7        632.63        548.55       122.93 o                         
   7   9   7        595.74        568.78        89.50 o                         
  -3  10   7        116.59         -7.66        62.23 o                         
  -2  10   7        640.97        702.04        79.44 o                         
  -1  10   7       1312.00       1299.23       117.04 o                         
   0  10   7        239.37        208.93        50.93 o                         
   1  10   7         90.44         47.35        53.72 o                         
   2  10   7       1691.70       1417.61        99.88 o                         
   0 -10   8        213.58         12.58       124.57 o                         
   1 -10   8        155.25        229.65       154.33 o                         
   2 -10   8        167.94         35.28       143.59 o                         
  -7  -9   8         46.50         28.84       136.53 o                         
  -6  -9   8        131.35        329.74        82.00 o                         
  -5  -9   8       1059.74       1264.68       212.78 o                         
  -4  -9   8        705.36        514.07       161.23 o                         
  -3  -9   8        484.94        403.61       160.62 o                         
  -2  -9   8        466.00        430.61       155.09 o                         
  -1  -9   8        539.06        689.10       173.20 o                         
   0  -9   8        545.31        757.22       158.47 o                         
   1  -9   8        228.91        206.03       140.06 o                         
   2  -9   8        252.35        521.28       157.55 o                         
   3  -9   8        183.83        219.37       151.41 o                         
   4  -9   8       1095.10       1158.37       231.80 o                         
   5  -9   8        391.22        369.47        94.75 o                         
   6  -9   8         23.41        120.12        83.41 o                         
 -10  -8   8        212.96        729.91       202.34 o                         
  -9  -8   8         69.71         15.04       106.72 o                         
  -8  -8   8        135.30        150.33        83.20 o                         
  -7  -8   8       1328.99       1243.97       108.07 o                         
  -6  -8   8        345.47        461.44        74.43 o                         
  -5  -8   8       2610.29       2316.01       141.23 o                         
  -3  -8   8        189.70        197.74       124.11 o                         
  -2  -8   8       1447.37       1392.51       145.85 o                         
  -1  -8   8        123.43        250.44        83.87 o                         
   0  -8   8       1123.70       1301.66       197.89 o                         
   1  -8   8        903.56       1145.64       233.02 o                         
   2  -8   8         73.73        234.41       122.73 o                         
   3  -8   8        854.16        957.10       186.85 o                         
   4  -8   8       1641.74       1647.64       136.13 o                         
   5  -8   8          2.22         -5.73        27.46 o                         
   6  -8   8         54.71        163.24        89.60 o                         
   7  -8   8        286.01        328.60        61.90 o                         
   8  -8   8        595.62        634.37        82.67 o                         
   9  -8   8        652.54        745.32        92.99 o                         
 -11  -7   8        418.48        417.62       105.79 o                         
 -10  -7   8         45.43        118.01        68.32 o                         
  -9  -7   8        770.97        821.85       168.58 o                         
  -8  -7   8       1646.20       1619.40       105.48 o                         
  -7  -7   8        511.49        442.44        92.81 o                         
  -6  -7   8        833.50        784.54        86.29 o                         
  -5  -7   8        481.20        636.18        78.07 o                         
  -4  -7   8        461.14        588.07       108.44 o                         
  -3  -7   8       3124.62       2586.55        96.34 o                         
  -2  -7   8       1063.87       1150.77        81.03 o                         
  -1  -7   8        865.06        836.15        67.19 o                         
   0  -7   8       1188.63       1244.52       186.39 o                         
   1  -7   8        922.32       1007.73       167.67 o                         
   2  -7   8        732.13        666.25       156.17 o                         
   3  -7   8        265.68        255.54        25.39 o                         
   4  -7   8        593.44        645.23        50.09 o                         
   5  -7   8       1197.90       1026.34       140.25 o                         
   6  -7   8       1866.89       1895.34       104.55 o                         
   7  -7   8        399.31        502.63        68.73 o                         
   8  -7   8        132.62        217.38        65.99 o                         
   9  -7   8        476.20        582.63        84.61 o                         
  10  -7   8        920.27        918.39       144.20 o                         
  11  -7   8        219.28        338.45       133.54 o                         
 -13  -6   8         29.45         48.68        96.90 o                         
 -12  -6   8         96.27        177.18        81.25 o                         
 -11  -6   8        132.23        261.69        77.03 o                         
 -10  -6   8        402.61        367.14        82.61 o                         
  -9  -6   8        549.38        560.66        88.89 o                         
  -8  -6   8        425.80        392.83        64.30 o                         
  -7  -6   8        376.98        476.44        78.01 o                         
  -6  -6   8        976.77       1045.86        76.65 o                         
  -5  -6   8        600.97        614.22        63.52 o                         
  -4  -6   8        759.40        860.49        67.24 o                         
  -3  -6   8        230.53        351.81        43.89 o                         
  -2  -6   8        206.61        254.28        50.28 o                         
  -1  -6   8       2099.58       2053.86        91.87 o                         
   0  -6   8       1916.14       2214.92        94.35 o                         
   1  -6   8         72.15        151.86        33.77 o                         
   2  -6   8        825.14        976.40        55.55 o                         
   3  -6   8         49.65        100.62        44.04 o                         
   4  -6   8        407.83        453.53        75.46 o                         
   5  -6   8        915.60       1075.04        84.76 o                         
   6  -6   8        175.42        177.44        78.63 o                         
   7  -6   8       1312.78       1460.72       103.90 o                         
   8  -6   8       2440.50       2300.90       130.34 o                         
   9  -6   8        425.86        400.22        76.33 o                         
  10  -6   8       1399.34       1268.94       118.68 o                         
  11  -6   8         84.95        255.41        77.93 o                         
  12  -6   8        367.47        448.85       113.10 o                         
 -14  -5   8        473.26        193.62       103.32 o                         
 -13  -5   8        163.38        154.07        81.99 o                         
 -12  -5   8        331.65        427.98       115.23 o                         
 -11  -5   8       1607.42       1381.01       125.20 o                         
 -10  -5   8        722.08        683.34        94.12 o                         
  -9  -5   8        228.66        236.97        63.50 o                         
  -8  -5   8        415.70        577.55        70.79 o                         
  -7  -5   8        330.76        333.80        69.90 o                         
  -6  -5   8        457.85        579.69        84.43 o                         
  -5  -5   8         79.50         79.77        35.97 o                         
  -4  -5   8        363.32        483.40        39.36 o                         
  -3  -5   8        527.85        488.64        43.27 o                         
  -2  -5   8       1144.38       1204.49        61.48 o                         
  -1  -5   8        426.95        485.12        56.62 o                         
   0  -5   8        609.16        646.08        53.56 o                         
   1  -5   8       2505.94       2547.39       188.15 o                         
   2  -5   8       1540.53       1468.89        66.46 o                         
   3  -5   8       3508.06       3239.25       146.86 o                         
   4  -5   8        925.20       1029.36        97.08 o                         
   5  -5   8        124.96        203.26        51.67 o                         
   6  -5   8        342.21        394.84        53.20 o                         
   7  -5   8        227.52        210.91        45.89 o                         
   8  -5   8        396.06        414.92        60.22 o                         
   9  -5   8       1120.74       1285.22        93.12 o                         
  10  -5   8        664.72        749.38        77.46 o                         
  11  -5   8       1493.36       1329.74        99.03 o                         
  12  -5   8        117.40         96.66        57.84 o                         
  13  -5   8        308.47        332.57        72.45 o                         
 -14  -4   8         30.08         43.61        74.40 o                         
 -13  -4   8         88.31        121.34        78.01 o                         
 -12  -4   8       1302.96       1005.80       178.93 o                         
 -11  -4   8        254.09        223.69        82.33 o                         
 -10  -4   8       2787.64       2632.29       122.23 o                         
  -9  -4   8        524.78        446.77        60.67 o                         
  -8  -4   8        528.19        507.26        60.14 o                         
  -7  -4   8          1.53         35.13        35.99 o                         
  -6  -4   8        718.81        672.28        64.10 o                         
  -5  -4   8       1335.94       1564.65        67.61 o                         
  -4  -4   8       1360.23       1478.30        55.28 o                         
  -3  -4   8       1878.44       1979.25        69.85 o                         
  -2  -4   8       1004.44       1092.10        56.29 o                         
  -1  -4   8       6899.06       6792.77       166.80 o                         
   0  -4   8       1883.21       2023.09        84.70 o                         
   1  -4   8       7380.28       8151.60       190.13 o                         
   2  -4   8        459.16        659.90        55.31 o                         
   3  -4   8       5762.11       5719.45       168.83 o                         
   4  -4   8      10142.77      10124.72       276.76 o                         
   5  -4   8         43.55        178.55        43.21 o                         
   6  -4   8       1025.60       1125.05        77.25 o                         
   7  -4   8        932.68       1129.08        71.22 o                         
   8  -4   8        404.59        523.14        57.37 o                         
   9  -4   8        148.34        192.49        54.23 o                         
  10  -4   8        532.90        705.16        74.07 o                         
  11  -4   8        246.84        285.55        66.49 o                         
  12  -4   8        231.45        228.19        59.09 o                         
  13  -4   8         54.98         79.88        60.67 o                         
  14  -4   8         89.21         61.61        67.54 o                         
 -15  -3   8        204.85        239.73       122.35 o                         
 -14  -3   8       1213.22       1098.65       126.30 o                         
 -13  -3   8        318.32        207.63       106.90 o                         
 -12  -3   8        642.67        737.99        98.11 o                         
 -11  -3   8       1799.61       1841.70       123.95 o                         
 -10  -3   8       3487.27       3121.67       119.33 o                         
  -9  -3   8        313.76        301.60        54.53 o                         
  -8  -3   8        214.77        360.33        51.38 o                         
  -7  -3   8       1595.59       1770.63        78.83 o                         
  -6  -3   8       2797.33       2853.38        94.11 o                         
  -5  -3   8       3623.19       3615.25       172.64 o                         
  -4  -3   8        147.47        269.94        51.30 o                         
  -3  -3   8       2111.05       2363.60        74.21 o                         
  -2  -3   8       2850.10       3102.48        79.25 o                         
  -1  -3   8       1604.86       2388.48        75.22 o                         
   0  -3   8       1953.73       1915.22        72.07 o                         
   1  -3   8       6705.09       7326.53       155.11 o                         
   2  -3   8       9852.79       8848.85       233.39 o                         
   3  -3   8       2049.09       1907.61        86.41 o                         
   4  -3   8       4043.12       3853.95       116.29 o                         
   5  -3   8      10599.29      10610.15       251.05 o                         
   6  -3   8       1589.81       1887.63        81.36 o                         
   7  -3   8       1204.57       1326.58        77.99 o                         
   8  -3   8        562.31        751.79        62.23 o                         
   9  -3   8       2803.30       2527.69       129.41 o                         
  10  -3   8       1171.88       1243.89        92.79 o                         
  11  -3   8        139.46        203.99        88.74 o                         
  12  -3   8         15.10         49.36        53.70 o                         
  13  -3   8         42.68         37.72        56.79 o                         
  14  -3   8        259.82        171.89        76.01 o                         
 -15  -2   8        617.93        751.23       150.80 o                         
 -14  -2   8        411.05        432.70        90.26 o                         
 -13  -2   8         49.83         52.42        48.79 o                         
 -12  -2   8        168.57        161.54        30.13 o                         
 -11  -2   8        601.74        584.47        54.23 o                         
 -10  -2   8        523.92        599.79        67.49 o                         
  -9  -2   8        183.91        231.27        49.38 o                         
  -8  -2   8        224.23        397.86        48.28 o                         
  -7  -2   8        137.64        375.75        45.67 o                         
  -6  -2   8       9200.26       8177.96       183.67 o                         
  -5  -2   8       5099.04       5102.53       132.81 o                         
  -4  -2   8       7057.18       6941.71       154.01 o                         
  -3  -2   8       5621.80       5283.05       114.91 o                         
  -2  -2   8       3291.51       3924.36        98.28 o                         
  -1  -2   8       4322.27       4962.34        93.75 o                         
   0  -2   8       5544.57       5851.36       124.74 o                         
   1  -2   8        739.38        843.50        59.08 o                         
   2  -2   8       2977.79       2894.66        92.67 o                         
   3  -2   8       3329.73       2763.50        88.02 o                         
   4  -2   8       1386.06       1557.60        69.93 o                         
   5  -2   8        260.60        270.00        41.70 o                         
   6  -2   8       1101.27       1134.86        68.86 o                         
   7  -2   8       2088.15       2064.23        86.48 o                         
   8  -2   8       1531.39       1544.60        81.94 o                         
   9  -2   8        552.43        530.15        59.08 o                         
  10  -2   8        563.25        554.63        60.77 o                         
  11  -2   8         24.94         71.96        53.21 o                         
  12  -2   8        369.29        315.48        67.43 o                         
  13  -2   8        390.77        388.09       146.29 o                         
  14  -2   8         34.85        -71.75        77.48 o                         
  15  -2   8        264.57        239.49        79.14 o                         
 -16  -1   8        449.19        376.95       163.65 o                         
 -15  -1   8        273.86        313.21        60.52 o                         
 -14  -1   8        320.43        404.91        97.04 o                         
 -13  -1   8        615.84        770.26        70.01 o                         
 -12  -1   8        554.96        582.70        62.25 o                         
 -11  -1   8       1254.81       1114.59        64.65 o                         
 -10  -1   8         10.55         65.41        32.96 o                         
  -9  -1   8        427.57        482.16        47.27 o                         
  -8  -1   8       4435.98       3877.02        97.51 o                         
  -7  -1   8         69.08        127.67        27.70 o                         
  -6  -1   8        267.57        243.89        24.07 o                         
  -5  -1   8       2071.73       1724.27        46.67 o                         
  -4  -1   8        530.31        630.41        26.96 o                         
  -3  -1   8       9840.76       9080.09       185.79 o                         
  -2  -1   8      18375.54      18520.91       316.94 o                         
  -1  -1   8      23882.48      25139.82       463.57 o                         
   0  -1   8       3648.25       4125.50       180.95 o                         
   1  -1   8       1393.93       1632.17       136.18 o                         
   2  -1   8      28536.46      27490.59       571.05 o                         
   3  -1   8       1395.08       1757.08        63.77 o                         
   4  -1   8       1044.20       1096.16        58.11 o                         
   5  -1   8        917.87       1067.31        63.73 o                         
   6  -1   8       2085.22       2130.25        85.03 o                         
   7  -1   8       1478.63       1303.68        99.56 o                         
   8  -1   8        130.25        227.63        43.75 o                         
   9  -1   8       3514.45       2854.26       105.23 o                         
  10  -1   8        685.46        783.90        68.74 o                         
  11  -1   8          3.97         83.24        73.73 o                         
  12  -1   8       1260.84       1265.41        98.62 o                         
  13  -1   8        133.90        296.52        85.00 o                         
  14  -1   8        451.12        504.68        84.67 o                         
  15  -1   8        110.64        261.20        93.37 o                         
 -16   0   8         72.62         -0.74        76.86 o                         
 -15   0   8        196.48        221.91        59.91 o                         
 -14   0   8        464.99        426.27        67.84 o                         
 -13   0   8        229.23        494.81        64.43 o                         
 -12   0   8        751.44        809.83       104.89 o                         
 -11   0   8       1473.17       1476.02        74.00 o                         
 -10   0   8        339.03        474.61        56.22 o                         
  -9   0   8        267.25        170.74        37.47 o                         
  -8   0   8       1365.75       1375.96        66.80 o                         
  -7   0   8       1221.84       1016.49        50.57 o                         
  -6   0   8          1.43         61.47        29.01 o                         
  -5   0   8        312.36        230.32        25.85 o                         
  -4   0   8       7063.50       6202.49       122.16 o                         
  -3   0   8       1343.55       1543.54        48.70 o                         
  -2   0   8        887.01       1500.35        43.61 o                         
  -1   0   8      74856.12      82638.91      3015.90 o                         
   0   0   8        530.53        742.37        31.72 o                         
   1   0   8       1187.35       1278.81        70.03 o                         
   2   0   8        591.96       1513.11        97.76 o                         
   3   0   8        278.70        459.60        47.29 o                         
   4   0   8        385.70        390.46        40.62 o                         
   5   0   8        292.75        459.95        48.44 o                         
   6   0   8         25.43        226.50        41.97 o                         
   7   0   8       1889.00       2155.80        87.71 o                         
   8   0   8      12517.62      11259.85       245.82 o                         
   9   0   8       3674.34       3447.47       116.60 o                         
  10   0   8        361.38        446.29        61.31 o                         
  11   0   8       1526.85       1512.70       104.79 o                         
  12   0   8        305.25        486.49        75.31 o                         
  13   0   8        156.61        379.19        78.49 o                         
  14   0   8        133.20         84.99       157.09 o                         
  15   0   8          0.48        141.24        90.97 o                         
 -16   1   8        444.48        495.65       184.85 o                         
 -15   1   8        261.79        333.22        84.28 o                         
 -14   1   8        258.38        394.50        59.49 o                         
 -13   1   8        539.29        532.64        64.69 o                         
 -12   1   8        530.23        386.51        55.27 o                         
 -11   1   8       1225.08       1149.81        66.83 o                         
 -10   1   8          7.69         55.57        33.21 o                         
  -9   1   8        429.50        562.90        45.05 o                         
  -8   1   8       4294.81       3764.12        96.91 o                         
  -7   1   8         84.84         99.03        36.38 o                         
  -6   1   8        374.75        454.12        48.20 o                         
  -5   1   8       2128.28       1962.87        68.78 o                         
  -4   1   8        554.47        681.99        39.35 o                         
  -3   1   8      10412.51       9605.21       157.49 o                         
  -2   1   8      19029.56      18880.30       317.08 o                         
  -1   1   8      24626.43      25717.56       463.62 o                         
   0   1   8       3769.01       4241.26       120.95 o                         
   1   1   8       1232.43       1296.88        45.00 o                         
   2   1   8      29468.39      28305.57       571.70 o                         
   3   1   8       1274.76       1548.12        61.17 o                         
   4   1   8       1191.07       1108.68        58.34 o                         
   5   1   8       1053.64       1223.65        64.41 o                         
   6   1   8       2304.57       2344.57        87.32 o                         
   7   1   8       1478.47       1332.14        89.28 o                         
   8   1   8        102.49        281.11        45.42 o                         
   9   1   8       3292.81       2922.49       126.80 o                         
  10   1   8        656.19        655.67        78.78 o                         
  11   1   8         12.65        106.08        50.95 o                         
  12   1   8       1167.13       1147.52        97.99 o                         
  13   1   8        116.12        147.26        74.41 o                         
  14   1   8        413.53        629.24       105.44 o                         
  15   1   8         78.06         46.82        92.39 o                         
 -15   2   8        626.40        565.53       174.27 o                         
 -14   2   8        413.50        589.99        98.79 o                         
 -13   2   8         49.67        245.12       120.45 o                         
 -12   2   8        170.79        178.15        70.66 o                         
 -11   2   8        594.13        618.53        87.59 o                         
 -10   2   8        546.86        633.23        73.39 o                         
  -9   2   8        190.60        194.46        47.12 o                         
  -8   2   8        224.06        431.89        50.57 o                         
  -7   2   8        132.86        267.72        42.57 o                         
  -6   2   8       9224.03       7956.40       204.24 o                         
  -5   2   8       5052.10       5030.66       140.41 o                         
  -4   2   8       7156.07       6931.59       183.18 o                         
  -3   2   8       5579.74       5205.28        97.57 o                         
  -2   2   8       3120.57       3785.91        75.42 o                         
  -1   2   8       4027.75       4393.44        91.53 o                         
   0   2   8       5237.25       5715.86       140.06 o                         
   1   2   8        726.34        820.39        33.64 o                         
   2   2   8       3006.61       2903.80        75.49 o                         
   3   2   8       3412.95       2851.51        85.91 o                         
   4   2   8       1309.13       1588.39        66.49 o                         
   5   2   8        256.55        320.08        43.41 o                         
   6   2   8       1169.77       1333.33        70.09 o                         
   7   2   8       1925.26       1957.20        88.23 o                         
   8   2   8       1413.02       1493.19        78.31 o                         
   9   2   8        527.88        569.87        60.87 o                         
  10   2   8        445.68        367.68        57.20 o                         
  11   2   8         41.11        144.54        51.05 o                         
  12   2   8        371.31        394.65        81.04 o                         
  13   2   8        290.85        466.35        90.14 o                         
  14   2   8         34.64        173.87        88.79 o                         
  15   2   8        254.69        143.74        88.54 o                         
 -15   3   8        206.94         73.52       129.79 o                         
 -14   3   8       1344.31       1660.83       192.52 o                         
 -13   3   8        372.06        466.24       122.49 o                         
 -12   3   8        594.33        605.46       158.98 o                         
 -11   3   8       1883.22       2044.49       162.80 o                         
 -10   3   8       3564.73       3221.85       132.43 o                         
  -9   3   8        302.92        334.52        52.60 o                         
  -8   3   8        291.06        382.93        50.82 o                         
  -7   3   8       1513.70       1652.40        90.56 o                         
  -6   3   8       2857.08       2853.56        91.89 o                         
  -5   3   8       3694.99       3499.86        99.16 o                         
  -4   3   8        192.70        328.71        42.23 o                         
  -3   3   8       1785.11       2085.12        56.31 o                         
  -2   3   8       2795.57       2949.34        70.75 o                         
  -1   3   8       1376.59       2111.78        52.06 o                         
   0   3   8       2149.18       1918.50        83.94 o                         
   1   3   8       7056.46       7675.36       173.82 o                         
   2   3   8       9659.06       8830.05       184.99 o                         
   3   3   8       2153.22       2076.21        69.51 o                         
   4   3   8       3994.18       4068.28       116.24 o                         
   5   3   8      10706.44      10604.89       250.13 o                         
   6   3   8       1468.29       1728.82        80.73 o                         
   7   3   8       1165.00       1179.63        82.25 o                         
   8   3   8        473.80        579.78        56.99 o                         
   9   3   8       2713.79       2504.95        99.39 o                         
  10   3   8       1180.52       1243.88        84.10 o                         
  11   3   8        119.94        219.88        60.11 o                         
  12   3   8          5.56        -17.26        64.90 o                         
  13   3   8         41.00        222.62        77.64 o                         
  14   3   8        307.24        339.15       101.48 o                         
 -14   4   8         37.67         76.80       106.96 o                         
 -13   4   8         49.21         32.53       192.91 o                         
 -12   4   8       1530.53       1593.58       173.89 o                         
 -11   4   8        239.65        514.22       169.51 o                         
 -10   4   8       2583.94       2209.83       132.61 o                         
  -9   4   8        640.62        783.13        77.68 o                         
  -8   4   8        577.80        778.42        78.24 o                         
  -7   4   8         28.31        135.14        40.44 o                         
  -6   4   8        769.13        764.23        55.64 o                         
  -5   4   8       1327.10       1368.05        44.43 o                         
  -4   4   8       1414.42       1574.79        56.40 o                         
  -3   4   8       1912.06       2032.47        55.49 o                         
  -2   4   8        924.62        986.31        41.66 o                         
  -1   4   8       7038.70       6855.19       125.45 o                         
   0   4   8       1810.48       2022.45        55.22 o                         
   1   4   8       7460.50       7836.11       146.52 o                         
   2   4   8        411.51        581.73        40.91 o                         
   3   4   8       5550.76       5359.23       148.97 o                         
   4   4   8       9863.37      10175.21       245.53 o                         
   5   4   8         33.63        215.58        36.38 o                         
   6   4   8       1036.75       1179.75        76.50 o                         
   7   4   8       1021.21       1194.84        71.61 o                         
   8   4   8        372.72        398.67        63.92 o                         
   9   4   8        129.78        364.09        67.05 o                         
  10   4   8        551.67        655.08        72.96 o                         
  11   4   8        208.89        280.34        62.70 o                         
  12   4   8        186.63        140.30        70.84 o                         
  13   4   8         55.23        125.26        75.50 o                         
  14   4   8        100.59        319.09       119.22 o                         
 -14   5   8        435.74        361.27       196.67 o                         
 -13   5   8        150.04        204.61       119.70 o                         
 -12   5   8        333.90        325.41       108.36 o                         
 -11   5   8       1578.96       1483.80       163.04 o                         
 -10   5   8        722.84        566.38       156.78 o                         
  -9   5   8        262.82        354.76        93.14 o                         
  -8   5   8        378.73        610.03        70.94 o                         
  -7   5   8        308.41        440.75        68.88 o                         
  -6   5   8        397.61        557.96        36.77 o                         
  -5   5   8         95.41        156.42        45.24 o                         
  -4   5   8        368.46        427.67        30.96 o                         
  -3   5   8        488.66        530.41        31.11 o                         
  -2   5   8       1189.46       1315.82        62.53 o                         
  -1   5   8        417.29        471.02        44.98 o                         
   0   5   8        627.05        741.10        53.30 o                         
   1   5   8       2506.56       2444.76        60.46 o                         
   2   5   8       1475.19       1366.54        65.65 o                         
   3   5   8       3527.24       3221.51        75.05 o                         
   4   5   8       1017.93       1155.52        54.74 o                         
   5   5   8        149.98        208.48        47.52 o                         
   6   5   8        390.54        444.76        48.16 o                         
   7   5   8        220.76        236.98        44.50 o                         
   8   5   8        334.50        266.69        58.58 o                         
   9   5   8       1064.48       1385.21        95.18 o                         
  10   5   8        719.25        842.42        79.63 o                         
  11   5   8       1543.55       1413.62       121.80 o                         
  12   5   8        126.30        242.44        76.13 o                         
  13   5   8        293.15        421.24        85.64 o                         
 -13   6   8         22.05        -23.16       102.54 o                         
 -12   6   8        113.06        187.42       106.13 o                         
 -11   6   8        138.09         55.00       109.76 o                         
 -10   6   8        373.85        331.21       101.22 o                         
  -9   6   8        536.41        456.81       145.35 o                         
  -8   6   8        468.71        551.54       111.22 o                         
  -7   6   8        411.01        423.30        45.96 o                         
  -6   6   8       1008.86       1014.10        63.96 o                         
  -5   6   8        576.89        667.23        43.69 o                         
  -4   6   8        679.48        810.08        43.46 o                         
  -3   6   8        291.11        407.06        56.87 o                         
  -2   6   8        176.39        244.30        39.04 o                         
  -1   6   8       2075.96       1782.98        69.63 o                         
   0   6   8       1923.55       2097.73        52.81 o                         
   1   6   8         87.92        111.77        22.32 o                         
   2   6   8        815.49       1097.90        50.64 o                         
   3   6   8         68.25         79.83        30.20 o                         
   4   6   8        415.75        534.85        55.16 o                         
   5   6   8        896.07       1149.11        61.63 o                         
   6   6   8        150.82         86.04        40.32 o                         
   7   6   8       1485.09       1421.62        80.59 o                         
   8   6   8       2643.28       2550.00        98.16 o                         
   9   6   8        436.64        500.87        79.71 o                         
  10   6   8       1346.62       1368.09        84.23 o                         
  11   6   8         73.54        265.43        88.56 o                         
  12   6   8        346.74        419.23        66.48 o                         
 -11   7   8        447.06        295.45        96.55 o                         
 -10   7   8         39.79         95.88       113.67 o                         
  -9   7   8        726.99        725.76       109.79 o                         
  -8   7   8       1656.92       1525.38        79.59 o                         
  -7   7   8        489.76        430.30        42.59 o                         
  -6   7   8        912.81        970.30        67.77 o                         
  -5   7   8        517.51        632.79        43.61 o                         
  -4   7   8        500.18        625.20        64.97 o                         
  -3   7   8       2841.82       2561.59        94.48 o                         
  -2   7   8       1009.95       1115.57        66.55 o                         
  -1   7   8       1047.45       1120.63        64.23 o                         
   0   7   8        989.96       1166.55        61.16 o                         
   1   7   8        886.11        945.51        74.30 o                         
   2   7   8        904.19        860.13        64.67 o                         
   3   7   8        239.92        350.18        42.39 o                         
   4   7   8        682.49        795.84        86.60 o                         
   5   7   8       1265.21       1275.72        75.18 o                         
   6   7   8       1957.90       1820.91       113.95 o                         
   7   7   8        376.67        348.00        56.26 o                         
   8   7   8        155.21        193.87        48.41 o                         
   9   7   8        524.26        445.73        61.10 o                         
  10   7   8        876.93        792.56       107.87 o                         
  11   7   8        262.18        267.37        61.92 o                         
  -9   8   8         42.97       -117.36       117.36 o                         
  -8   8   8         96.22         87.78        55.25 o                         
  -7   8   8       1417.08       1239.31       122.03 o                         
  -6   8   8        319.72        478.06        68.55 o                         
  -5   8   8       2585.32       2438.13        93.52 o                         
  -4   8   8       2460.72       2172.27        91.15 o                         
  -3   8   8        195.46        314.60        49.72 o                         
  -2   8   8       1659.57       1606.38       100.12 o                         
  -1   8   8        161.65        142.31        63.39 o                         
   0   8   8       1084.55       1196.63        74.95 o                         
   1   8   8       1002.25       1081.58        81.63 o                         
   2   8   8         89.88         56.14        41.83 o                         
   3   8   8        915.59       1004.04        71.51 o                         
   4   8   8       1630.00       1612.95        77.90 o                         
   5   8   8          0.61         40.98        51.93 o                         
   6   8   8         57.79        113.64        45.03 o                         
   7   8   8        337.04        359.49        81.07 o                         
   8   8   8        592.04        638.17        74.29 o                         
   9   8   8        632.29        731.01       113.13 o                         
  -7   9   8         43.34         94.77        63.93 o                         
  -6   9   8        118.00        276.26        62.95 o                         
  -5   9   8        992.17        909.16        76.64 o                         
  -4   9   8        688.16        728.27        64.60 o                         
  -3   9   8        503.94        646.94        60.31 o                         
  -2   9   8        512.28        648.65        90.91 o                         
  -1   9   8        522.24        742.80       135.38 o                         
   0   9   8        528.99        564.67        84.32 o                         
   1   9   8        214.86        133.64        82.72 o                         
   2   9   8        299.79        237.04        57.66 o                         
   3   9   8        218.98        251.39        70.85 o                         
   4   9   8        997.55        860.80        80.18 o                         
   5   9   8        382.22        296.71        98.86 o                         
   6   9   8         25.16        -22.66        63.61 o                         
  -2  10   8        190.57        358.72        99.86 o                         
  -1  10   8        201.06        243.97        67.90 o                         
   0  10   8        210.54        335.05        74.15 o                         
   1  10   8        143.54        175.78        55.58 o                         
   2  10   8        215.93        158.45        60.24 o                         
  -1 -10   9        474.78        498.11       155.71 o                         
   0 -10   9        105.30        465.59       168.13 o                         
   1 -10   9       1023.65       1128.77       223.36 o                         
  -7  -9   9       1093.78       1014.83       120.99 o                         
  -6  -9   9       1479.96       1370.79       148.65 o                         
  -5  -9   9        426.26        340.56       141.44 o                         
  -4  -9   9        651.74        670.69       167.83 o                         
  -3  -9   9       1556.97       1381.43       222.59 o                         
  -2  -9   9        386.10        409.75        97.10 o                         
  -1  -9   9       2080.28       2501.45       250.82 o                         
   0  -9   9       1084.80       1168.19       203.57 o                         
   1  -9   9         92.89        165.07       113.06 o                         
   2  -9   9       1130.60       1036.88       210.78 o                         
   3  -9   9        888.99       1287.39       213.85 o                         
   4  -9   9        621.26        725.15       209.71 o                         
   5  -9   9        189.86        362.42       109.92 o                         
   6  -9   9        393.42        422.80       122.27 o                         
  -9  -8   9         18.90         14.63        70.43 o                         
  -8  -8   9        185.59        148.07        61.84 o                         
  -7  -8   9        618.67        707.66       144.05 o                         
  -6  -8   9        869.04        982.71       107.74 o                         
  -5  -8   9        336.95        494.81        81.44 o                         
  -4  -8   9         30.54        116.90       131.16 o                         
  -2  -8   9        746.14        883.47       165.22 o                         
  -1  -8   9        291.98        271.58       100.01 o                         
   0  -8   9        175.33        388.58       128.09 o                         
   1  -8   9       1509.99       1483.75       347.16 o                         
   2  -8   9        293.10        479.09       152.95 o                         
   3  -8   9        495.09        660.11       170.59 o                         
   4  -8   9        497.15        502.68        83.81 o                         
   5  -8   9        806.53        764.90        79.64 o                         
   6  -8   9        264.24        291.94        80.23 o                         
   7  -8   9        168.92        307.74        60.43 o                         
   8  -8   9        366.28        398.71       226.97 o                         
   9  -8   9        490.00        441.54        76.28 o                         
 -11  -7   9        904.04        724.22       122.01 o                         
 -10  -7   9         64.15        187.59        73.49 o                         
  -9  -7   9        246.98        379.30        86.26 o                         
  -8  -7   9        271.09        285.46        63.39 o                         
  -7  -7   9        427.82        412.20        95.78 o                         
  -6  -7   9         90.31         93.42        50.53 o                         
  -5  -7   9        829.04        898.98       119.73 o                         
  -4  -7   9        728.01        860.34        92.16 o                         
  -3  -7   9       1013.83       1134.46        69.83 o                         
  -2  -7   9       1091.60       1170.20       116.28 o                         
  -1  -7   9       1030.12        999.88        90.73 o                         
   0  -7   9        228.55        237.79        41.06 o                         
   1  -7   9        509.96        390.58        88.75 o                         
   2  -7   9        909.44        987.17       170.13 o                         
   3  -7   9        540.06        583.09        38.38 o                         
   4  -7   9       1137.39        959.12        66.21 o                         
   5  -7   9        626.49        655.02        68.38 o                         
   6  -7   9       1454.41       1547.47        97.64 o                         
   7  -7   9         49.62        122.37        53.71 o                         
   8  -7   9        666.56        777.24        93.03 o                         
   9  -7   9         65.54        128.13        64.97 o                         
  10  -7   9        340.22        627.43       156.17 o                         
 -12  -6   9        454.18        636.95       104.37 o                         
 -11  -6   9        314.38        342.52       129.58 o                         
 -10  -6   9         69.22        112.04        73.45 o                         
  -9  -6   9        312.26        330.90        65.56 o                         
  -8  -6   9       1064.48       1080.46        88.63 o                         
  -7  -6   9       1118.06       1132.24        79.81 o                         
  -6  -6   9         34.88        128.88        40.25 o                         
  -5  -6   9        297.09        382.76        70.35 o                         
  -4  -6   9       1321.06       1299.99        67.76 o                         
  -3  -6   9       5534.39       5461.08       152.91 o                         
  -2  -6   9       1051.82        913.57        72.41 o                         
  -1  -6   9       1877.71       1646.50       142.35 o                         
   0  -6   9       3607.16       3880.28       133.39 o                         
   1  -6   9       1310.84       1270.89       308.96 o                         
   2  -6   9       1117.03       1104.56        85.20 o                         
   3  -6   9        933.04        852.79        80.89 o                         
   4  -6   9        990.74       1141.38       105.15 o                         
   5  -6   9       3415.13       3374.98       258.49 o                         
   6  -6   9       1206.28       1210.62        97.60 o                         
   7  -6   9       2703.33       2482.87       128.70 o                         
   8  -6   9       1279.36       1440.89       113.21 o                         
   9  -6   9       1666.16       1809.48       130.13 o                         
  10  -6   9        725.67        842.29        81.88 o                         
  11  -6   9       1137.81       1117.89       123.38 o                         
  12  -6   9        341.55        591.37       167.31 o                         
 -14  -5   9         29.68        223.87       107.19 o                         
 -13  -5   9        265.46        286.63        91.14 o                         
 -12  -5   9        451.44        437.54       100.08 o                         
 -11  -5   9        617.23        536.24        93.59 o                         
 -10  -5   9        635.59        658.03        79.49 o                         
  -9  -5   9        909.91       1008.26       115.89 o                         
  -8  -5   9        628.26        651.32        71.17 o                         
  -7  -5   9       1257.37       1284.73        91.56 o                         
  -6  -5   9        916.76        844.35        64.27 o                         
  -5  -5   9        796.93        902.34        61.59 o                         
  -4  -5   9       3472.49       3107.68        88.12 o                         
  -3  -5   9        540.97        531.79        48.91 o                         
  -2  -5   9       1152.33       1254.08        62.72 o                         
  -1  -5   9       9625.30       9264.83       685.80 o                         
   0  -5   9       3252.81       3215.93       117.39 o                         
   1  -5   9       5472.21       5202.85       187.50 o                         
   2  -5   9        873.79       1050.31        86.51 o                         
   3  -5   9       1405.05       1465.40       118.81 o                         
   4  -5   9       5611.53       4992.69       167.54 o                         
   5  -5   9        930.30        996.14        82.63 o                         
   6  -5   9        185.39        295.32        76.72 o                         
   7  -5   9        468.32        574.19        61.91 o                         
   8  -5   9       1489.54       1650.98        96.55 o                         
   9  -5   9        797.70        789.22        77.18 o                         
  10  -5   9        656.18        803.26        80.57 o                         
  11  -5   9        165.40        224.50        63.98 o                         
  12  -5   9        127.79        269.06        64.47 o                         
  13  -5   9        533.06        456.53        84.75 o                         
 -14  -4   9        629.52        603.18        99.98 o                         
 -13  -4   9          2.25          3.70        71.06 o                         
 -12  -4   9       1885.40       1726.17       140.65 o                         
 -11  -4   9        128.69        319.89        71.65 o                         
 -10  -4   9         22.46        185.90        70.37 o                         
  -9  -4   9        826.46        786.62        71.21 o                         
  -8  -4   9        803.24        862.87        71.51 o                         
  -7  -4   9       5201.59       4549.49       131.94 o                         
  -6  -4   9         90.29        107.77        41.44 o                         
  -5  -4   9       1480.81       1285.53        65.91 o                         
  -4  -4   9       5139.90       4727.35       107.01 o                         
  -3  -4   9       1559.55       1578.14        58.83 o                         
  -2  -4   9        195.65        211.51        35.43 o                         
  -1  -4   9       6915.40       6559.91       166.11 o                         
   0  -4   9        596.44        987.98        75.42 o                         
   1  -4   9       9197.90       9059.77       250.52 o                         
   2  -4   9       1409.51       1350.78        72.18 o                         
   3  -4   9        261.74        309.32        44.88 o                         
   4  -4   9       2367.75       2322.97        97.17 o                         
   5  -4   9       6708.55       6456.71       171.93 o                         
   6  -4   9       2437.04       2462.19        97.89 o                         
   7  -4   9        150.26        208.03        48.69 o                         
   8  -4   9        495.15        529.54        58.49 o                         
   9  -4   9        458.58        569.84       166.22 o                         
  10  -4   9        875.97        939.16        84.62 o                         
  11  -4   9        422.70        400.39        65.96 o                         
  12  -4   9         13.77         94.73        59.79 o                         
  13  -4   9       1732.57       1485.91       128.89 o                         
  14  -4   9         26.48         46.48       150.95 o                         
 -15  -3   9        526.68        560.36       102.54 o                         
 -14  -3   9        868.27        926.84       126.49 o                         
 -13  -3   9          8.46         56.29        73.92 o                         
 -12  -3   9        353.60        285.27        80.71 o                         
 -11  -3   9       2633.34       2386.02       167.77 o                         
 -10  -3   9       3844.07       3493.79       125.97 o                         
  -9  -3   9       1412.76       1422.74        95.91 o                         
  -8  -3   9       4059.86       3669.77       119.01 o                         
  -7  -3   9      11176.69      10920.01       238.95 o                         
  -6  -3   9       1698.12       1614.74        71.80 o                         
  -5  -3   9       7928.38       8249.66       234.94 o                         
  -4  -3   9       4114.24       3875.30        96.62 o                         
  -3  -3   9       1816.41       1714.38        60.17 o                         
  -2  -3   9       1969.25       2323.86        66.05 o                         
  -1  -3   9       1897.03       1915.03        72.12 o                         
   0  -3   9       1487.88       1720.60        95.17 o                         
   1  -3   9       1015.79       1253.81        46.96 o                         
   2  -3   9       5987.17       6529.45       178.81 o                         
   3  -3   9       7049.41       6987.22       238.35 o                         
   4  -3   9      11243.94      10491.96       254.17 o                         
   5  -3   9       3481.95       3572.69       111.55 o                         
   6  -3   9        809.85       1015.04        69.16 o                         
   7  -3   9       1601.78       1547.88        84.16 o                         
   8  -3   9        797.13        859.61        65.96 o                         
   9  -3   9       2941.30       3021.56       111.50 o                         
  10  -3   9        460.38        576.98        77.76 o                         
  11  -3   9        204.43        143.56        57.42 o                         
  12  -3   9        545.57        733.25        81.62 o                         
  13  -3   9         62.47         83.49        68.36 o                         
  14  -3   9        799.15        787.94        93.62 o                         
 -15  -2   9        399.64        475.37       104.56 o                         
 -14  -2   9        485.40        551.19        96.92 o                         
 -13  -2   9       1217.09       1249.13       133.58 o                         
 -12  -2   9       1067.38       1485.82       174.13 o                         
 -11  -2   9       1959.16       1829.80       152.09 o                         
 -10  -2   9        786.96        976.49        79.00 o                         
  -9  -2   9        835.49        985.50        73.92 o                         
  -8  -2   9      10256.07       9345.48       214.97 o                         
  -7  -2   9      10298.04       9187.99       209.56 o                         
  -6  -2   9        124.57        341.07        43.15 o                         
  -5  -2   9       7931.34       6829.91       158.56 o                         
  -4  -2   9        486.24        711.38        49.12 o                         
  -3  -2   9      16879.66      16587.80       353.31 o                         
  -2  -2   9       5461.46       4771.31       156.24 o                         
  -1  -2   9       3505.15       3612.27        77.03 o                         
   0  -2   9       1437.39       1243.43        86.84 o                         
   1  -2   9       3659.64       3370.48       116.40 o                         
   2  -2   9         98.85        161.30        31.14 o                         
   3  -2   9        357.74        289.17        43.20 o                         
   4  -2   9       1729.11       1636.34       118.68 o                         
   5  -2   9       3884.01       3741.57       133.88 o                         
   6  -2   9      11092.37      10439.22       243.64 o                         
   7  -2   9        658.45        757.33        65.05 o                         
   8  -2   9       1524.38       1616.35        90.39 o                         
   9  -2   9         64.59        187.03        54.94 o                         
  10  -2   9        452.83        494.54        68.35 o                         
  11  -2   9        920.89        943.47        83.65 o                         
  12  -2   9        294.31        231.43        65.05 o                         
  13  -2   9        410.97        343.74        75.27 o                         
  14  -2   9         23.39         19.19        71.45 o                         
 -15  -1   9       1139.07       1051.95        89.79 o                         
 -14  -1   9       1108.59       1081.26       111.95 o                         
 -13  -1   9        759.62        924.94       101.79 o                         
 -12  -1   9        771.01        827.40        87.05 o                         
 -11  -1   9        295.02        462.40        46.81 o                         
 -10  -1   9       2025.02       1881.61        74.45 o                         
  -9  -1   9       1856.03       1764.40        68.63 o                         
  -8  -1   9       1388.23       1343.51        55.03 o                         
  -7  -1   9       2654.03       2441.43        62.04 o                         
  -6  -1   9       7551.40       7210.64       132.47 o                         
  -5  -1   9       3296.03       3479.57       112.35 o                         
  -4  -1   9       1528.71       1614.40        45.37 o                         
  -3  -1   9       2532.71       2651.34        70.45 o                         
  -2  -1   9      11439.37      11667.32       200.09 o                         
  -1  -1   9       4288.59       4204.49        88.13 o                         
   0  -1   9      24252.48      25869.61       474.61 o                         
   1  -1   9       2931.83       2759.39       108.10 o                         
   2  -1   9        295.50        513.83        37.89 o                         
   3  -1   9       9669.77       9379.09       215.65 o                         
   4  -1   9       4578.11       4754.69       129.41 o                         
   5  -1   9       1352.78       1062.82        64.11 o                         
   6  -1   9       9649.95       9217.79       220.29 o                         
   7  -1   9       2926.07       2338.40       101.99 o                         
   8  -1   9       2296.29       2127.27        91.89 o                         
   9  -1   9         81.46        170.28        51.09 o                         
  10  -1   9        796.57        888.82        71.32 o                         
  11  -1   9       2480.94       2318.55       114.39 o                         
  12  -1   9       1240.12       1315.20       125.96 o                         
  13  -1   9        675.18        656.05        82.31 o                         
  14  -1   9         91.19         71.08        64.27 o                         
  15  -1   9       1384.40       1366.72       142.00 o                         
 -16   0   9         47.38         21.66        68.19 o                         
 -15   0   9        330.83        363.60       115.61 o                         
 -14   0   9       2090.75       1870.65       105.31 o                         
 -13   0   9        625.76        610.79        65.30 o                         
 -12   0   9        496.45        489.85        57.75 o                         
 -11   0   9       1238.95       1184.44        72.07 o                         
 -10   0   9        810.80       1122.56        63.37 o                         
  -9   0   9        256.73        439.32        45.21 o                         
  -8   0   9        170.75        276.75        34.76 o                         
  -7   0   9        941.21        944.42        49.27 o                         
  -6   0   9        321.78        472.49        35.36 o                         
  -5   0   9        100.26        117.72        28.01 o                         
  -4   0   9       1048.11       1048.72        42.40 o                         
  -3   0   9      47446.02      45422.19       749.38 o                         
  -2   0   9      45695.36      47615.57       819.94 o                         
  -1   0   9        332.00        533.43        29.04 o                         
   0   0   9       1365.61       1761.54        59.25 o                         
   1   0   9        212.14        429.18        39.91 o                         
   2   0   9      19191.08      18640.23       389.70 o                         
   3   0   9      14851.97      14234.24       306.79 o                         
   4   0   9       3220.67       3046.99        92.94 o                         
   5   0   9         36.56        110.38        44.28 o                         
   6   0   9       1976.54       2273.65       117.30 o                         
   7   0   9       4694.28       4462.19       134.45 o                         
   8   0   9        229.13        491.27        56.60 o                         
   9   0   9       1537.70       1709.04        89.54 o                         
  10   0   9       3074.66       2934.55       111.29 o                         
  11   0   9       3143.96       3002.23       130.28 o                         
  12   0   9        507.40        662.80        81.28 o                         
  13   0   9        790.72        674.22        84.77 o                         
  14   0   9       1647.85       1385.49       148.81 o                         
  15   0   9        189.55        270.53       104.01 o                         
 -15   1   9       1228.31       1080.36       166.52 o                         
 -14   1   9        974.75       1077.38       114.58 o                         
 -13   1   9        758.07        938.75        87.40 o                         
 -12   1   9        923.61        979.63        76.58 o                         
 -11   1   9        374.70        453.22        49.65 o                         
 -10   1   9       2109.27       1952.51        76.37 o                         
  -9   1   9       1804.04       1746.93        76.82 o                         
  -8   1   9       1416.18       1369.24        73.65 o                         
  -7   1   9       2701.81       2388.83        85.20 o                         
  -6   1   9       7676.34       7326.38       170.17 o                         
  -5   1   9       3270.10       3451.11        96.52 o                         
  -4   1   9       1434.77       1540.88        58.47 o                         
  -3   1   9       2766.05       2680.08        65.38 o                         
  -2   1   9      10783.35      10927.88       199.01 o                         
  -1   1   9       4667.29       4625.92        89.05 o                         
   0   1   9      23964.82      26005.15       434.74 o                         
   1   1   9       2932.36       2843.92       128.47 o                         
   2   1   9        445.51        629.09        36.65 o                         
   3   1   9       9870.50       9731.35       216.30 o                         
   4   1   9       4804.52       5108.25       150.88 o                         
   5   1   9       1251.81       1098.25        65.04 o                         
   6   1   9       9544.87       8964.13       219.61 o                         
   7   1   9       2827.64       2551.54        94.83 o                         
   8   1   9       2279.73       2023.65        83.26 o                         
   9   1   9         69.94        141.13        46.45 o                         
  10   1   9        722.73        817.52        70.57 o                         
  11   1   9       2355.87       2138.31       116.27 o                         
  12   1   9       1258.70       1351.73       107.61 o                         
  13   1   9        745.70        725.51       106.72 o                         
  14   1   9         87.60        169.77        82.45 o                         
  15   1   9       1322.85       1297.95       149.95 o                         
 -15   2   9        400.67        388.01       127.80 o                         
 -14   2   9        528.16        582.16        93.21 o                         
 -13   2   9       1101.79       1144.80       144.43 o                         
 -12   2   9       1110.02       1206.42       117.22 o                         
 -11   2   9       2057.22       1995.72       111.88 o                         
 -10   2   9        825.40        908.35       119.13 o                         
  -9   2   9        825.25       1035.79        73.52 o                         
  -8   2   9       9956.61       9220.92       213.07 o                         
  -7   2   9      10429.62       9392.73       209.24 o                         
  -6   2   9        118.72        256.64        58.79 o                         
  -5   2   9       8148.55       6925.27       176.27 o                         
  -4   2   9        478.11        651.07        30.31 o                         
  -3   2   9      16803.91      16797.84       269.24 o                         
  -2   2   9       5295.70       4656.46        88.85 o                         
  -1   2   9       3533.02       3580.33        76.05 o                         
   0   2   9       1529.24       1350.95        59.14 o                         
   1   2   9       3400.84       3159.11        77.10 o                         
   2   2   9         76.96        188.69        26.41 o                         
   3   2   9        460.80        420.59        41.41 o                         
   4   2   9       1633.00       1597.24        78.28 o                         
   5   2   9       3783.00       3708.05       112.94 o                         
   6   2   9      10584.27       9775.38       240.32 o                         
   7   2   9        692.50        747.80        72.25 o                         
   8   2   9       1684.71       1719.95        81.14 o                         
   9   2   9         68.61         91.98        45.51 o                         
  10   2   9        456.51        502.26        62.78 o                         
  11   2   9        844.19        872.16        77.76 o                         
  12   2   9        321.31        353.69        82.20 o                         
  13   2   9        446.73        586.22        98.17 o                         
  14   2   9         20.34         29.89        75.52 o                         
 -15   3   9        546.58        491.03       264.70 o                         
 -14   3   9        802.14        691.07       146.69 o                         
 -13   3   9          9.61        -20.82        93.00 o                         
 -12   3   9        283.49        289.75        76.42 o                         
 -11   3   9       2822.39       2839.21       178.06 o                         
 -10   3   9       4003.73       3580.72       126.05 o                         
  -9   3   9       1472.01       1438.86        86.55 o                         
  -8   3   9       4223.52       4017.13       121.30 o                         
  -7   3   9      11006.43      10472.49       234.35 o                         
  -6   3   9       1873.32       1737.03        90.20 o                         
  -5   3   9       7859.34       7788.65       177.13 o                         
  -4   3   9       3925.89       3802.00        82.45 o                         
  -3   3   9       1840.28       1689.25        49.97 o                         
  -2   3   9       1877.24       2100.76        55.31 o                         
  -1   3   9       2175.59       2172.08        50.33 o                         
   0   3   9       1457.09       1574.71        64.72 o                         
   1   3   9        986.04       1282.53        65.34 o                         
   2   3   9       5558.35       6013.28       138.49 o                         
   3   3   9       6871.06       7023.24       156.18 o                         
   4   3   9      11552.77      11486.29       274.75 o                         
   5   3   9       3200.80       3309.97       115.82 o                         
   6   3   9        925.58       1111.24        84.44 o                         
   7   3   9       1724.41       1706.36        78.04 o                         
   8   3   9        930.85       1108.01        79.72 o                         
   9   3   9       3286.30       3359.74       137.19 o                         
  10   3   9        409.27        502.70        72.04 o                         
  11   3   9        231.28        212.55        61.60 o                         
  12   3   9        565.28        800.58       111.56 o                         
  13   3   9         70.70        171.07        76.95 o                         
  14   3   9        832.08        754.93       114.19 o                         
 -14   4   9        628.16        666.01       145.75 o                         
 -13   4   9          2.40         32.88       122.65 o                         
 -12   4   9       1877.83       1766.66       240.54 o                         
 -11   4   9        119.57        545.27       138.99 o                         
 -10   4   9         27.68        183.52        71.88 o                         
  -9   4   9        883.15       1053.74        90.71 o                         
  -8   4   9        832.51        936.91        80.48 o                         
  -7   4   9       5167.18       4652.00       129.40 o                         
  -6   4   9         91.40        126.70        36.73 o                         
  -5   4   9       1568.24       1467.95        44.09 o                         
  -4   4   9       5288.47       4726.95        98.00 o                         
  -3   4   9       1620.95       1649.58        69.30 o                         
  -2   4   9        214.89        279.84        24.09 o                         
  -1   4   9       7104.08       6825.00       124.01 o                         
   0   4   9        640.31       1017.46       114.14 o                         
   1   4   9       9042.96       8871.18       160.13 o                         
   2   4   9       1564.03       1593.80        54.26 o                         
   3   4   9        289.39        405.17        40.91 o                         
   4   4   9       2216.19       2063.69        86.15 o                         
   5   4   9       6413.56       6224.10       171.47 o                         
   6   4   9       2490.15       2391.18        87.41 o                         
   7   4   9        101.53        199.23        44.08 o                         
   8   4   9        423.49        592.13        59.88 o                         
   9   4   9        500.57        550.29        84.87 o                         
  10   4   9        903.82       1050.32        88.93 o                         
  11   4   9        423.69        494.49        72.44 o                         
  12   4   9         13.41        104.07        69.54 o                         
  13   4   9       1702.71       1688.81       132.57 o                         
 -14   5   9         33.40       -141.44       141.44 o                         
 -13   5   9        275.22        395.61       133.59 o                         
 -12   5   9        409.62        433.79       127.25 o                         
 -11   5   9        515.17        454.68       200.04 o                         
 -10   5   9        655.92        705.33       163.07 o                         
  -9   5   9        974.16       1016.09       167.37 o                         
  -8   5   9        581.49        661.82        73.83 o                         
  -7   5   9       1456.27       1512.18        94.27 o                         
  -6   5   9        979.71        927.71        39.29 o                         
  -5   5   9        802.91        930.14        41.43 o                         
  -4   5   9       3792.63       3590.07        80.79 o                         
  -3   5   9        609.16        625.92        33.42 o                         
  -2   5   9       1094.83       1248.61        45.61 o                         
  -1   5   9       9370.63       9257.36       165.73 o                         
   0   5   9       3360.49       3279.38        75.04 o                         
   1   5   9       5550.04       5148.68        98.88 o                         
   2   5   9        890.18       1154.34        75.84 o                         
   3   5   9       1452.70       1539.55        55.54 o                         
   4   5   9       5403.13       5231.86       114.39 o                         
   5   5   9        884.02       1015.22        65.95 o                         
   6   5   9        217.74        259.99        43.31 o                         
   7   5   9        487.27        573.27        59.10 o                         
   8   5   9       1354.40       1500.41        95.31 o                         
   9   5   9        778.55        896.71       103.32 o                         
  10   5   9        666.97        635.41        76.12 o                         
  11   5   9        161.07        184.84        71.01 o                         
  12   5   9        122.70        136.64        74.79 o                         
  13   5   9        474.91        496.11        93.26 o                         
 -12   6   9        415.10        330.47       139.60 o                         
 -11   6   9        317.17        225.35       104.93 o                         
 -10   6   9         50.76        123.82        89.68 o                         
  -9   6   9        317.28        366.68       234.48 o                         
  -8   6   9       1196.62       1096.58       128.63 o                         
  -7   6   9       1006.67       1054.04        49.04 o                         
  -6   6   9         21.28        113.27        30.78 o                         
  -5   6   9        435.54        570.29        38.88 o                         
  -4   6   9       1417.82       1363.76        50.48 o                         
  -3   6   9       5735.43       5552.29       113.85 o                         
  -2   6   9        951.89        791.51        55.69 o                         
  -1   6   9       1899.37       1637.95        65.82 o                         
   0   6   9       3684.87       3709.06        77.26 o                         
   1   6   9       1078.57       1099.67        42.26 o                         
   2   6   9       1232.49       1255.27        59.40 o                         
   3   6   9        741.80        699.01        48.95 o                         
   4   6   9       1120.40       1099.43        82.77 o                         
   5   6   9       3276.09       2981.52        88.70 o                         
   6   6   9       1082.06       1204.06        74.12 o                         
   7   6   9       2655.60       2570.43        99.88 o                         
   8   6   9       1228.82       1227.93        79.86 o                         
   9   6   9       1539.44       1535.57        86.52 o                         
  10   6   9        743.30        793.87        73.05 o                         
  11   6   9       1195.80       1109.69        91.47 o                         
  12   6   9        316.46        504.03        69.26 o                         
 -11   7   9        842.37        826.41       120.50 o                         
 -10   7   9         72.46         -8.74       130.09 o                         
  -9   7   9        260.46        430.21        94.18 o                         
  -8   7   9        254.23        279.87        35.52 o                         
  -7   7   9        462.15        538.60        45.35 o                         
  -6   7   9        119.90        178.32        49.79 o                         
  -5   7   9        804.56        909.23        57.97 o                         
  -4   7   9        709.98        755.95        55.44 o                         
  -3   7   9        901.11       1004.20        99.06 o                         
  -2   7   9       1003.07       1056.44        77.08 o                         
  -1   7   9       1084.73       1222.70        68.49 o                         
   0   7   9        242.30        293.11        38.27 o                         
   1   7   9        412.00        430.07        42.53 o                         
   2   7   9        801.12        839.17        60.02 o                         
   3   7   9        450.84        565.92        56.14 o                         
   4   7   9       1021.38       1111.00        71.42 o                         
   5   7   9        646.79        758.05        71.13 o                         
   6   7   9       1582.77       1545.24        90.48 o                         
   7   7   9         31.87        115.87        53.72 o                         
   8   7   9        696.93        724.80        80.38 o                         
   9   7   9         89.89        119.63        81.59 o                         
  10   7   9        356.51        389.32        67.59 o                         
  -9   8   9         19.55         63.62        65.78 o                         
  -8   8   9        211.05        307.99        81.53 o                         
  -7   8   9        571.21        622.46        54.46 o                         
  -6   8   9        924.04       1012.52        69.14 o                         
  -5   8   9        320.58        420.63        57.29 o                         
  -4   8   9         15.49         36.49        40.46 o                         
  -3   8   9        611.01        754.94        61.95 o                         
  -2   8   9        703.90        874.10        73.26 o                         
  -1   8   9        252.50        180.82        46.47 o                         
   0   8   9        182.38        348.27        69.02 o                         
   1   8   9       1423.29       1436.46       140.16 o                         
   2   8   9        216.91        202.39        76.07 o                         
   3   8   9        540.99        524.52        61.31 o                         
   4   8   9        478.47        571.46        61.58 o                         
   5   8   9        757.43        833.37        66.53 o                         
   6   8   9        238.16        146.93        47.00 o                         
   7   8   9        157.66        200.27        54.26 o                         
   8   8   9        394.57        328.01        65.32 o                         
   9   8   9        506.92        568.94        78.28 o                         
  -7   9   9       1091.90       1126.95        87.61 o                         
  -6   9   9       1388.99       1401.90        98.09 o                         
  -5   9   9        421.12        630.56        61.94 o                         
  -4   9   9        656.98        733.72        70.65 o                         
  -3   9   9       1616.28       1483.46        88.22 o                         
  -2   9   9        352.74        399.23        62.32 o                         
  -1   9   9       2000.33       2040.57       108.45 o                         
   0   9   9        996.76        966.45        82.72 o                         
   1   9   9         82.82         85.56        45.62 o                         
   2   9   9       1144.46        973.71        78.30 o                         
   3   9   9        854.22        843.56       121.83 o                         
   4   9   9        687.57        736.43        74.51 o                         
   5   9   9        188.08        137.68        67.45 o                         
   6   9   9        349.56        355.03        97.59 o                         
  -2  10   9       1580.45       1578.36       108.50 o                         
  -1  10   9        502.28        490.52        65.58 o                         
   0  10   9        136.58        236.57       133.02 o                         
   1  10   9        986.25       1010.51       102.49 o                         
  -1 -10  10        316.71        449.79       161.69 o                         
   0 -10  10        250.64        471.88       174.42 o                         
  -7  -9  10         55.53         -1.95        69.34 o                         
  -6  -9  10        513.95        614.48       112.22 o                         
  -5  -9  10        466.63        200.50       138.99 o                         
  -4  -9  10        155.10        240.54       126.56 o                         
  -3  -9  10        118.82        456.54       146.66 o                         
  -2  -9  10        272.47        445.03       222.59 o                         
  -1  -9  10        447.00        484.46       152.03 o                         
   0  -9  10        981.73        909.39       193.60 o                         
   1  -9  10        250.82        573.59       160.92 o                         
   2  -9  10       1136.69       1690.85       254.50 o                         
   3  -9  10        666.39        817.35       201.88 o                         
   4  -9  10        873.84       1153.16       237.78 o                         
   5  -9  10        474.15        321.39       153.56 o                         
   6  -9  10        118.50        282.40        86.07 o                         
  -9  -8  10         88.99         47.85        71.60 o                         
  -8  -8  10        278.31        328.71        77.64 o                         
  -7  -8  10        237.74        212.07        75.25 o                         
  -6  -8  10       1042.51       1180.59       256.73 o                         
  -5  -8  10        173.94        132.84        63.32 o                         
  -4  -8  10        140.23        160.00       131.16 o                         
  -3  -8  10       1494.20       1723.83       151.09 o                         
  -2  -8  10        267.81        304.29        90.00 o                         
  -1  -8  10       1607.65       1818.71       166.24 o                         
   0  -8  10       1234.19       1459.20       210.78 o                         
   2  -8  10         39.92        139.45       133.46 o                         
   3  -8  10        772.92        682.05       181.33 o                         
   4  -8  10        998.74        998.68       191.91 o                         
   5  -8  10        609.44        539.28        44.51 o                         
   6  -8  10         20.21         84.13        45.73 o                         
   7  -8  10        132.12         77.39        52.98 o                         
   8  -8  10        785.94        712.11        96.29 o                         
 -11  -7  10        213.32        232.26       100.01 o                         
 -10  -7  10        328.05        244.83        78.66 o                         
  -9  -7  10         90.05        233.19       115.12 o                         
  -8  -7  10         84.07        -23.02        53.12 o                         
  -7  -7  10        802.66        912.93        95.65 o                         
  -6  -7  10         37.57         97.53        48.03 o                         
  -5  -7  10       1142.24       1135.67        94.68 o                         
  -4  -7  10       2175.61       1943.32       102.46 o                         
  -3  -7  10        703.74        781.36        78.60 o                         
  -2  -7  10        163.71        298.04        55.79 o                         
  -1  -7  10        493.98        542.38       133.84 o                         
   0  -7  10        116.56         76.07        39.77 o                         
   1  -7  10          3.88          4.90        39.89 o                         
   2  -7  10         30.51         52.34        30.47 o                         
   3  -7  10        395.48        411.52        45.68 o                         
   4  -7  10        386.55        444.69        44.84 o                         
   5  -7  10        584.48        588.38       152.56 o                         
   6  -7  10        404.39        428.45        65.13 o                         
   7  -7  10        364.66        400.17        76.68 o                         
   8  -7  10        799.03        862.46       106.95 o                         
   9  -7  10        878.66        779.50       120.31 o                         
  10  -7  10        591.95        641.69       110.46 o                         
 -12  -6  10         80.85        174.77        81.53 o                         
 -11  -6  10        585.47        603.93        95.10 o                         
 -10  -6  10        580.41        671.72        97.72 o                         
  -9  -6  10        305.16        329.54        65.86 o                         
  -8  -6  10          8.60        114.79        47.07 o                         
  -7  -6  10        313.19        323.82        53.95 o                         
  -6  -6  10       1668.79       1616.47        90.83 o                         
  -5  -6  10       1807.72       1826.86        94.83 o                         
  -4  -6  10        613.84        640.59        57.38 o                         
  -3  -6  10        755.06        843.32        63.21 o                         
  -2  -6  10        341.85        459.45        59.73 o                         
  -1  -6  10        806.93        940.60        78.50 o                         
   0  -6  10       1472.69       1504.09       123.35 o                         
   1  -6  10        795.21        895.04        70.93 o                         
   2  -6  10        741.30        751.26        69.77 o                         
   3  -6  10       2077.12       1780.98       101.88 o                         
   4  -6  10        203.04        259.22        69.72 o                         
   5  -6  10        277.31        435.53        79.60 o                         
   6  -6  10        728.22        708.90        75.79 o                         
   7  -6  10        640.38        754.71        82.91 o                         
   8  -6  10          7.31        142.37        49.33 o                         
   9  -6  10       1321.58       1246.95        92.75 o                         
  10  -6  10         98.63         80.36        53.39 o                         
  11  -6  10        429.13        581.90        85.99 o                         
  12  -6  10        732.09        752.68       110.61 o                         
 -13  -5  10         40.82        240.42        82.58 o                         
 -12  -5  10        639.79        692.58       101.66 o                         
 -11  -5  10        522.47        388.25        84.61 o                         
 -10  -5  10       1990.52       1804.48       118.11 o                         
  -9  -5  10       1123.28       1058.39       114.49 o                         
  -8  -5  10        193.54        228.37        59.45 o                         
  -7  -5  10       2293.63       2119.07       102.29 o                         
  -6  -5  10       1187.28       1139.96       103.47 o                         
  -5  -5  10        842.16        924.20        63.46 o                         
  -4  -5  10         72.08        175.68        34.17 o                         
  -3  -5  10         89.83        120.41        34.96 o                         
  -2  -5  10        246.94        264.25        47.81 o                         
  -1  -5  10        591.46        666.82        61.32 o                         
   0  -5  10        903.75        786.62        73.06 o                         
   1  -5  10        180.15        227.13        42.13 o                         
   2  -5  10          3.46         28.28        46.20 o                         
   3  -5  10        350.71        406.90        60.90 o                         
   4  -5  10        548.53        581.31        63.79 o                         
   5  -5  10       1109.55       1127.40        84.93 o                         
   6  -5  10        840.01        958.21        81.89 o                         
   7  -5  10        658.68        625.21        64.16 o                         
   8  -5  10        469.86        530.40        65.08 o                         
   9  -5  10       1586.70       1455.92        94.95 o                         
  10  -5  10        472.78        619.50        74.65 o                         
  11  -5  10         15.49         13.77        67.27 o                         
  12  -5  10        528.87        594.30        87.62 o                         
  13  -5  10        285.27        368.54        95.71 o                         
 -14  -4  10        949.80        958.44       122.64 o                         
 -13  -4  10        549.36        438.63        93.82 o                         
 -12  -4  10          0.82         90.05        73.09 o                         
 -11  -4  10       5203.84       5094.58       189.73 o                         
 -10  -4  10       1562.54       1452.97       111.42 o                         
  -9  -4  10        129.70        176.04        53.41 o                         
  -8  -4  10        169.38        294.20        65.42 o                         
  -7  -4  10        206.07        346.12        51.84 o                         
  -6  -4  10       1767.02       1654.47        84.89 o                         
  -5  -4  10       3168.93       2798.71        92.46 o                         
  -4  -4  10        626.04        757.55        43.65 o                         
  -3  -4  10       1309.51       1193.58        61.39 o                         
  -2  -4  10       4091.04       4431.24       123.32 o
[truncated: 868,809 more chars]
