# Supplementary material for: Mol­ecular and crystal structures of six poly(arylsulfin­yl)- and poly(aryl­sulfan­yl)fer­ro­cenes
Source: Acta Crystallogr C Struct Chem. 2024 Oct 4;80(Pt 11):716–27. doi: 10.1107/S2053229624009318 (PMC11535883; doi:10.1107/S2053229624009318)
Supplement: Supplementary file 6 [file c-80-00716-comp_5sup6.hkl]

data_comp_5                                                                     
_shelx_title ' shelxt_a.res in Pmn2(1)'                                         
_shelx_refln_list_code          4                                               
_shelx_F_calc_maximum       92.45                                               
_exptl_crystal_F_000       416.00                                               
_reflns_d_resolution_high  0.7200                                               
                                                                                
loop_                                                                           
 _space_group_symop_operation_xyz                                               
 'x, y, z'                                                                      
 '-x+1/2, -y, z+1/2'                                                            
 'x+1/2, -y, z+1/2'                                                             
 '-x, y, z'                                                                     
                                                                                
_cell_length_a    14.0977                                                       
_cell_length_b     7.1607                                                       
_cell_length_c     8.8504                                                       
_cell_angle_alpha  90.000                                                       
_cell_angle_beta   90.000                                                       
_cell_angle_gamma  90.000                                                       
                                                                                
_shelx_F_squared_multiplier     1.000                                           
                                                                                
loop_                                                                           
 _refln_index_h                                                                 
 _refln_index_k                                                                 
 _refln_index_l                                                                 
 _refln_F_squared_calc                                                          
 _refln_F_squared_meas                                                          
 _refln_F_squared_sigma                                                         
 _refln_observed_status                                                         
   3   0 -11        577.54        597.86        37.38 o                         
   7   0 -11        203.23        208.87        23.38 o                         
   2   1 -11         72.95         59.50        10.06 o                         
   3   1 -11        404.91        412.56        30.57 o                         
   4   1 -11         64.30         69.54         8.00 o                         
   5   1 -11        527.54        517.00        26.59 o                         
   6   1 -11         70.30         65.98         9.61 o                         
   7   1 -11          0.99          1.36         7.25 o                         
   8   1 -11         11.51          6.68         7.84 o                         
   0   2 -11        246.08        242.47        19.15 o                         
   1   2 -11         11.00          1.40         4.08 o                         
   2   2 -11        202.18        198.44        20.46 o                         
   4   2 -11        474.77        450.34        37.52 o                         
   5   2 -11         72.95         75.66         9.63 o                         
   6   2 -11         28.81         28.45        11.37 o                         
   7   2 -11          0.50         -5.23         5.23 o                         
   0   3 -11          9.65          1.23         6.69 o                         
   1   3 -11         44.94         26.31         6.63 o                         
   2   3 -11        170.88        167.67        19.84 o                         
   3   3 -11         45.53         61.34        14.60 o                         
   4   3 -11        550.82        537.94        42.88 o                         
   5   3 -11         35.76         32.05        11.65 o                         
   6   3 -11         31.53          7.54         9.51 o                         
   1   4 -11         10.17         -2.51         5.08 o                         
   2   4 -11         90.85         57.27         9.20 o                         
   3   4 -11        108.47         93.49        11.37 o                         
   2   0 -10        129.00        119.76         8.38 o                         
   4   0 -10        702.23        682.86        46.57 o                         
   8   0 -10        332.17        300.89        29.16 o                         
  10   0 -10        143.64        137.90        20.53 o                         
   0   1 -10        804.32        735.57        43.25 o                         
   1   1 -10         42.91         42.05         2.62 o                         
   2   1 -10        358.33        341.47        11.68 o                         
   3   1 -10         23.04         27.72         5.01 o                         
   4   1 -10        137.18        138.72        11.45 o                         
   5   1 -10        215.73        207.90        15.05 o                         
   6   1 -10        167.86        142.56        18.95 o                         
   7   1 -10         41.94         38.28         8.54 o                         
   8   1 -10        710.99        735.41        37.20 o                         
   9   1 -10        166.00        183.30        15.71 o                         
  10   1 -10         38.80         35.99        12.94 o                         
  11   1 -10          7.40          2.74        10.76 o                         
   0   2 -10        193.10        201.10        29.87 o                         
   1   2 -10        573.15        558.43        27.59 o                         
   2   2 -10         43.78         40.60         3.33 o                         
   3   2 -10         26.98         21.87         3.62 o                         
   4   2 -10         31.27         26.41         3.46 o                         
   5   2 -10         83.31         65.21         9.18 o                         
   6   2 -10        188.37        159.06        21.94 o                         
   7   2 -10        273.32        277.74        20.62 o                         
   8   2 -10        107.49        119.20        13.63 o                         
   9   2 -10        227.91        236.85        18.70 o                         
  10   2 -10         44.83         49.62         9.53 o                         
   0   3 -10         76.85         61.37        12.50 o                         
   1   3 -10        823.65        846.23        51.33 o                         
   2   3 -10         19.23         23.08         3.03 o                         
   3   3 -10        181.81        178.39        10.27 o                         
   4   3 -10         21.20         20.77         4.06 o                         
   5   3 -10        128.97        114.25         9.48 o                         
   6   3 -10          3.57         -1.06         5.01 o                         
   7   3 -10        428.49        416.89        22.74 o                         
   8   3 -10        161.55        194.76        17.00 o                         
   9   3 -10        125.28        165.00        24.29 o                         
   0   4 -10        174.36        139.94        18.79 o                         
   1   4 -10        330.83        331.30        20.71 o                         
   2   4 -10         24.73         13.23         5.85 o                         
   3   4 -10         50.49         46.50         5.11 o                         
   4   4 -10         65.23         47.28         5.25 o                         
   5   4 -10         68.98         61.67         9.89 o                         
   6   4 -10         30.93         26.16        14.63 o                         
   7   4 -10        162.81        169.10        16.33 o                         
   8   4 -10        178.27        198.38        18.06 o                         
   0   5 -10        282.85        282.86        18.90 o                         
   1   5 -10        101.02        120.93        14.78 o                         
   2   5 -10          1.72         -3.28         3.28 o                         
   3   5 -10        116.61         79.75        10.98 o                         
   4   5 -10         29.01         21.22         5.59 o                         
   5   5 -10         18.57         27.34         5.12 o                         
   1   0  -9       1332.52       1258.26        72.11 o                         
   3   0  -9         83.19         82.45        11.69 o                         
   5   0  -9        615.10        621.22        40.85 o                         
   7   0  -9       1212.59       1252.98        77.66 o                         
   9   0  -9        500.88        451.80        39.46 o                         
  11   0  -9         78.55         73.33        17.25 o                         
  13   0  -9         22.40         16.28        11.26 o                         
   0   1  -9         22.56         16.78         3.65 o                         
   1   1  -9        650.71        637.18        18.73 o                         
   2   1  -9        127.56        126.62         5.76 o                         
   3   1  -9        639.64        617.48        27.39 o                         
   4   1  -9         39.07         27.60         5.93 o                         
   5   1  -9        293.40        292.04        17.46 o                         
   6   1  -9        220.11        206.18        15.31 o                         
   7   1  -9        150.37        156.40         9.99 o                         
   8   1  -9        465.81        458.59        26.71 o                         
   9   1  -9        253.10        259.10        19.51 o                         
  10   1  -9         65.75         66.89        11.40 o                         
  11   1  -9        230.22        219.83        18.94 o                         
  12   1  -9         22.85         25.61         8.45 o                         
  13   1  -9        126.16        133.44        22.67 o                         
   0   2  -9        515.14        528.22        24.91 o                         
   1   2  -9        376.15        387.39        18.80 o                         
   2   2  -9        108.00        106.19         6.79 o                         
   3   2  -9        157.03        150.66         6.98 o                         
   4   2  -9        152.98        163.81         7.75 o                         
   5   2  -9         25.71         27.29         3.42 o                         
   6   2  -9        147.23        132.28         8.52 o                         
   7   2  -9         77.68         79.34         5.03 o                         
   8   2  -9        437.90        452.83        27.13 o                         
   9   2  -9        332.19        326.42        16.62 o                         
  10   2  -9        190.91        193.60        11.78 o                         
  11   2  -9        106.92        116.87        14.80 o                         
  12   2  -9        229.19        254.40        21.21 o                         
   0   3  -9        946.27        973.44        62.49 o                         
   1   3  -9         21.32         15.80         2.64 o                         
   2   3  -9        472.64        477.78        19.20 o                         
   3   3  -9         49.21         52.27         6.12 o                         
   4   3  -9        277.54        285.87        13.82 o                         
   5   3  -9         62.66         62.45         5.45 o                         
   6   3  -9        130.39        133.38         9.99 o                         
   7   3  -9         64.22         58.64         7.49 o                         
   8   3  -9        556.45        569.38        25.15 o                         
   9   3  -9          6.62          8.91         3.98 o                         
  10   3  -9        255.34        240.47        15.17 o                         
  11   3  -9         95.59         96.46        20.94 o                         
   0   4  -9        449.13        501.93        36.45 o                         
   1   4  -9        219.81        196.09        16.11 o                         
   2   4  -9        207.87        216.67        11.99 o                         
   3   4  -9        135.39        124.52         7.74 o                         
   4   4  -9        167.61        154.66        10.87 o                         
   5   4  -9          0.78          0.36         4.22 o                         
   6   4  -9        287.94        297.51        22.78 o                         
   7   4  -9         84.49         84.21         9.19 o                         
   8   4  -9        288.30        319.37        21.09 o                         
   9   4  -9         59.98         74.25        18.24 o                         
  10   4  -9         17.43         13.74         6.38 o                         
   0   5  -9        301.40        287.37        19.29 o                         
   1   5  -9        126.08        131.01         7.11 o                         
   2   5  -9         79.46         98.99         8.00 o                         
   3   5  -9        125.56        132.18         7.57 o                         
   4   5  -9         13.73         12.12         3.41 o                         
   5   5  -9        191.33        221.07        14.08 o                         
   6   5  -9         28.50         29.23         6.98 o                         
   7   5  -9        279.54        296.35        15.19 o                         
   8   5  -9        127.94        129.42        15.92 o                         
   9   5  -9        201.76        213.65        20.79 o                         
   0   6  -9          1.91          8.67         5.01 o                         
   1   6  -9        482.31        516.19        20.42 o                         
   2   6  -9         28.23         23.97         4.55 o                         
   3   6  -9        150.53        150.51        10.76 o                         
   4   6  -9         23.68         26.56         5.00 o                         
   5   6  -9         24.56         21.60         5.12 o                         
   6   6  -9         10.07          7.24         5.31 o                         
   0   0  -8       1151.77       1129.46        41.79 o                         
   2   0  -8       1013.70        988.81        55.05 o                         
   4   0  -8       2482.80       2371.64       121.82 o                         
   6   0  -8        180.57        141.08        17.94 o                         
   8   0  -8          4.96          6.48         3.39 o                         
  10   0  -8        204.65        211.94        24.53 o                         
  12   0  -8       1215.73       1269.27        81.26 o                         
  14   0  -8         52.60         47.30        15.95 o                         
   0   1  -8        337.65        328.05        15.92 o                         
   1   1  -8        270.61        279.17         9.89 o                         
   2   1  -8        225.07        223.90         9.58 o                         
   3   1  -8        436.26        432.88        12.26 o                         
   4   1  -8        615.89        599.60        20.28 o                         
   5   1  -8        396.22        389.11        16.65 o                         
   6   1  -8        224.13        233.72        18.11 o                         
   7   1  -8        241.58        226.17         8.70 o                         
   8   1  -8         33.14         25.30         2.61 o                         
   9   1  -8         75.84         65.46         4.46 o                         
  10   1  -8        241.85        228.65        12.34 o                         
  11   1  -8        296.83        297.43        21.87 o                         
  12   1  -8        430.07        473.26        30.31 o                         
  13   1  -8         80.42         57.69        12.21 o                         
  14   1  -8        108.05        122.91        17.54 o                         
   0   2  -8         48.29         35.40         5.54 o                         
   1   2  -8         19.98         18.11         2.41 o                         
   2   2  -8        169.30        169.59         7.65 o                         
   3   2  -8        661.17        665.54        20.41 o                         
   4   2  -8        535.96        520.05        14.97 o                         
   5   2  -8        756.38        714.19        22.98 o                         
   6   2  -8         95.19         91.87         4.88 o                         
   7   2  -8          7.29          8.44         1.94 o                         
   8   2  -8         14.37          9.14         5.34 o                         
   9   2  -8        125.03        115.88         9.16 o                         
  10   2  -8         46.66         50.13        10.27 o                         
  11   2  -8        480.85        483.38        30.46 o                         
  12   2  -8        267.13        289.56        22.65 o                         
  13   2  -8        328.54        351.77        26.25 o                         
  14   2  -8        186.71        198.39        20.29 o                         
   0   3  -8         43.45         35.15         3.66 o                         
   1   3  -8        124.04        115.00        17.02 o                         
   2   3  -8          4.23          1.41         2.39 o                         
   3   3  -8        921.24        960.44        29.56 o                         
   4   3  -8          4.53          0.62         2.04 o                         
   5   3  -8       1234.82       1235.03        35.90 o                         
   6   3  -8        126.38        112.72         7.52 o                         
   7   3  -8         28.20         31.19         5.65 o                         
   8   3  -8         16.57         21.13         7.16 o                         
   9   3  -8         39.72         24.21        11.72 o                         
  10   3  -8          9.20          5.95         5.54 o                         
  11   3  -8        240.70        239.34        20.45 o                         
  12   3  -8         10.30          7.71         8.37 o                         
  13   3  -8        437.21        431.66        29.95 o                         
   0   4  -8         76.58         57.64        12.68 o                         
   1   4  -8         57.72         76.59         6.81 o                         
   2   4  -8        108.95         98.83         7.53 o                         
   3   4  -8       1108.24       1143.53        38.80 o                         
   4   4  -8        231.02        221.43        11.61 o                         
   5   4  -8        738.73        746.82        23.35 o                         
   6   4  -8         43.45         48.23         7.17 o                         
   7   4  -8         45.52         48.33         9.33 o                         
   8   4  -8         64.40         58.29        10.58 o                         
   9   4  -8          8.60          7.33         6.13 o                         
  10   4  -8         82.62         62.87        11.64 o                         
  11   4  -8        207.42        204.00        27.81 o                         
  12   4  -8        183.37        185.51        38.15 o                         
   0   5  -8         37.91         29.33         5.11 o                         
   1   5  -8         25.45         24.12         4.24 o                         
   2   5  -8        246.50        227.47        10.03 o                         
   3   5  -8        233.31        242.64        10.14 o                         
   4   5  -8        566.74        589.28        18.92 o                         
   5   5  -8        336.84        345.46        15.89 o                         
   6   5  -8         84.85        100.92         9.17 o                         
   7   5  -8         19.52         16.15         4.48 o                         
   8   5  -8          9.53          7.47         4.99 o                         
   9   5  -8          7.13          5.47         4.37 o                         
  10   5  -8         55.93         66.98        10.46 o                         
  11   5  -8         82.63         66.67        10.57 o                         
   0   6  -8         14.95         13.51         8.82 o                         
   1   6  -8         17.21         12.51         3.36 o                         
   2   6  -8        112.91        126.44         9.45 o                         
   3   6  -8          1.91         -0.98         2.97 o                         
   4   6  -8       1078.63       1115.06        46.09 o                         
   5   6  -8         20.63         26.07         6.42 o                         
   6   6  -8         65.39         86.05         9.43 o                         
   7   6  -8         28.63         35.84         6.48 o                         
   8   6  -8        106.21        112.81        12.42 o                         
   9   6  -8        121.27        118.98        16.75 o                         
   0   7  -8         77.27         68.57        10.86 o                         
   1   7  -8          4.23          1.55         3.37 o                         
   2   7  -8        218.20        233.87        11.23 o                         
   3   7  -8        140.88        155.93        13.07 o                         
   4   7  -8        178.13        194.89        12.40 o                         
   5   7  -8        110.00        118.47        11.25 o                         
   1   0  -7       2787.23       2814.54       109.10 o                         
   3   0  -7        351.22        333.38        24.26 o                         
   5   0  -7       1386.83       1490.66        60.28 o                         
   7   0  -7        681.31        646.68        47.96 o                         
   9   0  -7        548.32        535.83        19.33 o                         
  11   0  -7        225.59        236.81        27.89 o                         
  13   0  -7        107.73        103.29        22.35 o                         
  15   0  -7        532.23        536.73        47.86 o                         
   0   1  -7       1015.34        978.14        30.65 o                         
   1   1  -7        784.57        757.36        21.07 o                         
   2   1  -7         34.64         36.86         2.65 o                         
   3   1  -7        717.33        708.42        19.14 o                         
   4   1  -7        620.86        594.34        16.26 o                         
   5   1  -7        110.32        109.83         4.75 o                         
   6   1  -7        458.20        444.00        12.70 o                         
   7   1  -7        159.42        153.61         6.88 o                         
   8   1  -7        314.38        300.67        11.20 o                         
   9   1  -7        193.50        175.66        10.35 o                         
  10   1  -7        327.56        322.43        22.23 o                         
  11   1  -7        210.60        201.16         9.82 o                         
  12   1  -7        107.98        106.23         8.65 o                         
  13   1  -7        225.20        248.95        29.58 o                         
  14   1  -7         80.37         69.78        22.22 o                         
  15   1  -7        168.40        179.63        18.84 o                         
   0   2  -7        859.90        834.48        26.54 o                         
   1   2  -7        283.23        295.58        10.85 o                         
   2   2  -7        182.58        172.94         6.37 o                         
   3   2  -7         33.01         30.68         3.09 o                         
   4   2  -7        126.72        126.63         5.76 o                         
   5   2  -7        104.15        103.33         5.22 o                         
   6   2  -7        593.82        573.07        18.15 o                         
   7   2  -7        235.94        227.81        12.09 o                         
   8   2  -7        700.82        658.74        30.32 o                         
   9   2  -7        405.17        379.74        18.91 o                         
  10   2  -7        157.71        199.91        17.04 o                         
  11   2  -7        104.47        104.53        14.75 o                         
  12   2  -7        330.05        309.92        24.09 o                         
  13   2  -7         64.90         27.65        13.05 o                         
  14   2  -7        139.47        175.01        18.26 o                         
  15   2  -7         39.41         30.69         9.52 o                         
   0   3  -7        798.04        865.46        63.65 o                         
   1   3  -7         99.52         85.32         6.45 o                         
   2   3  -7        757.24        783.07        23.79 o                         
   3   3  -7         31.71         33.78         4.14 o                         
   4   3  -7        817.24        855.94        30.47 o                         
   5   3  -7         17.19         16.99         3.03 o                         
   6   3  -7        355.15        355.90        11.95 o                         
   7   3  -7          4.33          4.22         3.92 o                         
   8   3  -7       1088.48       1095.09        49.07 o                         
   9   3  -7         41.42         40.96         9.04 o                         
  10   3  -7        225.93        222.96        18.49 o                         
  11   3  -7         59.18         50.64        10.59 o                         
  12   3  -7        341.55        366.03        26.60 o                         
  13   3  -7         29.33         21.73         8.24 o                         
  14   3  -7         70.92         60.24        12.86 o                         
   0   4  -7        600.46        605.36        38.30 o                         
   1   4  -7        228.98        228.51        10.38 o                         
   2   4  -7        400.03        437.76        15.62 o                         
   3   4  -7        224.06        218.20         8.61 o                         
   4   4  -7        705.26        723.48        20.68 o                         
   5   4  -7         59.23         57.58         5.21 o                         
   6   4  -7        545.20        544.89        29.71 o                         
   7   4  -7         68.08         69.95        10.92 o                         
   8   4  -7        698.15        715.57        36.44 o                         
   9   4  -7        132.38        135.03        14.17 o                         
  10   4  -7          2.57          4.42         5.06 o                         
  11   4  -7         25.92         23.02        16.72 o                         
  12   4  -7          5.40         12.11         6.97 o                         
  13   4  -7        162.21        163.51        14.80 o                         
  14   4  -7        210.45        201.36        16.25 o                         
   0   5  -7        578.29        576.51        23.17 o                         
   1   5  -7        356.39        355.76        12.78 o                         
   2   5  -7        212.96        231.21         9.81 o                         
   3   5  -7        148.63        170.19         7.33 o                         
   4   5  -7        192.90        182.42         8.84 o                         
   5   5  -7        552.48        545.46        19.87 o                         
   6   5  -7        140.55        149.36        11.34 o                         
   7   5  -7        467.05        476.58        22.65 o                         
   8   5  -7        290.46        294.77        17.32 o                         
   9   5  -7        329.66        327.80        18.96 o                         
  10   5  -7         57.10         62.85         9.59 o                         
  11   5  -7         82.66         92.74        12.16 o                         
  12   5  -7         63.56         72.76        10.68 o                         
   0   6  -7         14.16          7.67         3.81 o                         
   1   6  -7        774.27        800.31        23.70 o                         
   2   6  -7          7.92          2.03         3.14 o                         
   3   6  -7        407.82        419.70        15.57 o                         
   4   6  -7         76.75         70.14         6.16 o                         
   5   6  -7         59.14         52.35         4.96 o                         
   6   6  -7         25.57         20.38         9.20 o                         
   7   6  -7        613.67        676.42        30.07 o                         
   8   6  -7         54.26         56.34         9.13 o                         
   9   6  -7        311.00        325.02        24.38 o                         
  10   6  -7         90.31         89.04        11.65 o                         
   0   7  -7         47.62         62.24         8.42 o                         
   1   7  -7        379.53        378.74        16.31 o                         
   2   7  -7        117.84        131.68         9.22 o                         
   3   7  -7        212.93        229.43        11.96 o                         
   4   7  -7         91.77         76.84         9.01 o                         
   5   7  -7        279.61        300.89        15.91 o                         
   6   7  -7         26.40         17.36         8.26 o                         
   7   7  -7         38.32         40.71         8.43 o                         
   8   7  -7        149.65        154.67        21.89 o                         
   0   8  -7        233.55        243.96        19.11 o                         
   1   8  -7        214.62        220.17        11.19 o                         
   2   8  -7         18.19         15.54         4.74 o                         
   3   8  -7         23.32         26.28         5.26 o                         
   0   0  -6       2787.17       2956.86        85.55 o                         
   2   0  -6       1666.64       1770.23        66.55 o                         
   4   0  -6        618.89        650.56        37.95 o                         
   6   0  -6        731.87        800.72        35.42 o                         
   8   0  -6       2000.72       1982.26       144.08 o                         
  10   0  -6        134.83        131.57        11.11 o                         
  12   0  -6        159.81        151.39        20.90 o                         
  16   0  -6        516.76        559.61        51.56 o                         
   0   1  -6       2748.31       2703.12        72.64 o                         
   1   1  -6        338.77        333.53         9.07 o                         
   2   1  -6       1125.25       1122.52        29.89 o                         
   3   1  -6        314.87        323.25         8.55 o                         
   4   1  -6        118.86        108.79         4.13 o                         
   5   1  -6        141.83        151.54         5.80 o                         
   6   1  -6        275.23        268.49         9.40 o                         
   7   1  -6       1208.12       1197.09        30.23 o                         
   8   1  -6       1461.76       1418.19        34.78 o                         
   9   1  -6        325.74        313.40        11.62 o                         
  10   1  -6         69.94         62.11         4.56 o                         
  11   1  -6         20.54         15.93         5.91 o                         
  12   1  -6         94.45         91.71         8.62 o                         
  13   1  -6         36.43         38.47         9.11 o                         
  14   1  -6        178.31        188.07        26.78 o                         
  15   1  -6         76.03         71.76        16.94 o                         
  16   1  -6        321.43        333.58        27.15 o                         
   0   2  -6        561.49        561.34        17.58 o                         
   1   2  -6        878.95        846.46        20.04 o                         
   2   2  -6         74.41         78.73         3.96 o                         
   3   2  -6        392.68        367.40        11.11 o                         
   4   2  -6          6.25          2.10         1.47 o                         
   5   2  -6        134.63        120.87         5.71 o                         
   6   2  -6        315.92        295.24        20.49 o                         
   7   2  -6        919.15        907.11        32.87 o                         
   8   2  -6        200.93        212.37        12.22 o                         
   9   2  -6        644.29        613.78        33.31 o                         
  10   2  -6        537.51        565.41        31.03 o                         
  11   2  -6         68.88         70.28        11.79 o                         
  12   2  -6        159.23        133.68        10.51 o                         
  13   2  -6         13.63         18.22         7.96 o                         
  14   2  -6         27.71         38.81         9.45 o                         
  15   2  -6        141.63        123.65        18.10 o                         
  16   2  -6         99.16         70.22        15.13 o                         
   0   3  -6          7.46         14.34         3.48 o                         
   1   3  -6       2076.09       2038.90        45.49 o                         
   2   3  -6        100.27         99.24         6.24 o                         
   3   3  -6        200.37        207.04         7.64 o                         
   4   3  -6         34.29         30.23         3.40 o                         
   5   3  -6        573.17        571.41        17.93 o                         
   6   3  -6        154.90        158.82        13.07 o                         
   7   3  -6       1147.13       1168.50        72.63 o                         
   8   3  -6        108.63        100.20        13.29 o                         
   9   3  -6        964.63       1033.36        68.52 o                         
  10   3  -6         98.95         92.07        13.25 o                         
  11   3  -6         99.80         96.12        13.54 o                         
  12   3  -6         17.07         35.89         9.15 o                         
  13   3  -6         94.91         91.42        15.49 o                         
  14   3  -6         32.74         18.90         8.07 o                         
  15   3  -6        455.14        465.46        32.38 o                         
  16   3  -6         26.53         37.30         9.46 o                         
   0   4  -6        414.75        375.73        16.07 o                         
   1   4  -6        954.63       1031.01        24.76 o                         
   2   4  -6        114.35        124.08         6.40 o                         
   3   4  -6         56.90         56.82         3.97 o                         
   4   4  -6          4.61          2.02         1.72 o                         
   5   4  -6        405.71        404.77        12.90 o                         
   6   4  -6         55.50         54.12        10.89 o                         
   7   4  -6        496.73        479.13        28.21 o                         
   8   4  -6        380.81        380.24        24.20 o                         
   9   4  -6        765.28        728.11        38.43 o                         
  10   4  -6         89.39         83.88        13.33 o                         
  11   4  -6         94.65         79.53        14.06 o                         
  12   4  -6         47.36         47.28         8.62 o                         
  13   4  -6         40.57         37.94         8.20 o                         
  14   4  -6         95.62         83.89        11.73 o                         
  15   4  -6        220.96        227.42        17.77 o                         
   0   5  -6        931.91        939.93        47.13 o                         
   1   5  -6        374.28        390.41        12.46 o                         
   2   5  -6          1.55          4.02         2.22 o                         
   3   5  -6        400.96        408.50        12.09 o                         
   4   5  -6        161.44        157.04         7.23 o                         
   5   5  -6        161.25        163.59         8.00 o                         
   6   5  -6        460.68        469.88        22.34 o                         
   7   5  -6        233.00        220.24        14.31 o                         
   8   5  -6        858.13        880.93        35.83 o                         
   9   5  -6        100.31        112.10        11.68 o                         
  10   5  -6        641.69        677.95        31.52 o                         
  11   5  -6        136.43        125.55        14.15 o                         
  12   5  -6        217.29        255.54        18.27 o                         
  13   5  -6         16.27          6.63         5.67 o                         
   0   6  -6        985.05       1099.51        39.95 o                         
   1   6  -6         96.11         98.98         6.54 o                         
   2   6  -6        373.34        388.14        14.15 o                         
   3   6  -6         83.76         80.29         6.46 o                         
   4   6  -6        202.15        203.09         8.33 o                         
   5   6  -6          9.22          1.43         1.97 o                         
   6   6  -6        169.37        174.46        11.09 o                         
   7   6  -6         78.34         74.11         9.53 o                         
   8   6  -6        650.72        611.15        34.16 o                         
   9   6  -6          8.38          9.66         4.82 o                         
  10   6  -6        287.14        295.67        19.12 o                         
  11   6  -6         71.24         75.09        11.10 o                         
  12   6  -6        173.38        186.10        16.67 o                         
   0   7  -6       1468.85       1407.87        65.42 o                         
   1   7  -6        450.50        498.11        17.65 o                         
   2   7  -6        485.19        488.15        17.66 o                         
   3   7  -6         22.67         24.70         4.56 o                         
   4   7  -6         36.03         27.25         4.63 o                         
   5   7  -6          7.87         10.84         3.28 o                         
   6   7  -6        122.57        128.74        11.69 o                         
   7   7  -6         28.04         36.46         7.53 o                         
   8   7  -6        492.79        507.85        26.80 o                         
   9   7  -6         33.71         42.87         8.39 o                         
  10   7  -6         62.65         64.27        10.30 o                         
   0   8  -6        187.03        203.36        13.52 o                         
   1   8  -6        414.82        388.74        16.01 o                         
   2   8  -6        262.69        266.60        14.76 o                         
   3   8  -6         35.97         27.95         5.78 o                         
   4   8  -6         83.42         88.86         9.95 o                         
   5   8  -6         50.82         47.02         7.66 o                         
   6   8  -6         10.04          3.13         8.03 o                         
   1   0  -5        893.06        936.17        22.31 o                         
   3   0  -5       4787.56       4882.15       142.76 o                         
   5   0  -5       2441.10       2426.00        81.87 o                         
   7   0  -5        346.15        365.12        14.43 o                         
   9   0  -5         64.20         77.96        13.25 o                         
  11   0  -5        678.99        617.99        47.09 o                         
  13   0  -5        570.59        614.15        46.28 o                         
  15   0  -5        149.72        144.58        23.61 o                         
  17   0  -5        176.31        162.04        26.47 o                         
   0   1  -5         13.78         21.21         2.12 o                         
   1   1  -5        346.80        360.10         7.90 o                         
   2   1  -5        334.62        331.20         7.90 o                         
   3   1  -5       1732.72       1699.25        33.59 o                         
   4   1  -5        913.41        896.98        23.19 o                         
   5   1  -5       3281.95       3267.03        88.03 o                         
   6   1  -5        188.22        171.90         6.42 o                         
   7   1  -5         21.37         23.04         2.07 o                         
   8   1  -5         28.35         24.59         2.90 o                         
   9   1  -5        112.80        107.28         5.80 o                         
  10   1  -5        257.47        238.08        11.28 o                         
  11   1  -5        890.40        865.74        41.33 o                         
  12   1  -5        386.73        370.86        24.78 o                         
  13   1  -5        466.57        445.59        27.70 o                         
  14   1  -5         36.58         32.67         8.92 o                         
  15   1  -5         20.93         20.33        15.68 o                         
  16   1  -5         68.54         61.36        13.02 o                         
  17   1  -5        129.09        129.71        19.08 o                         
   0   2  -5       1539.17       1686.37        45.30 o                         
   1   2  -5         57.00         58.69         2.59 o                         
   2   2  -5        152.21        126.62         4.54 o                         
   3   2  -5        647.33        636.68        18.09 o                         
   4   2  -5       2810.17       2664.10        67.92 o                         
   5   2  -5        372.35        358.09        11.71 o                         
   6   2  -5        305.14        272.46        16.49 o                         
   7   2  -5        427.84        408.71        19.33 o                         
   8   2  -5         91.68         87.27         6.11 o                         
   9   2  -5        380.44        358.70        16.59 o                         
  10   2  -5        439.78        430.64        21.55 o                         
  11   2  -5        206.91        195.42        13.99 o                         
  12   2  -5        621.16        714.80        36.97 o                         
  13   2  -5        685.89        719.05        64.30 o                         
  14   2  -5        188.71        223.75        27.83 o                         
  15   2  -5          6.56          8.21         6.62 o                         
  16   2  -5         33.55         27.46         9.17 o                         
  17   2  -5         36.53         26.73        11.26 o                         
   0   3  -5        216.27        208.10         8.94 o                         
   1   3  -5         38.03         44.27         2.75 o                         
   2   3  -5        810.42        810.28        24.41 o                         
   3   3  -5          9.16         10.60         1.79 o                         
   4   3  -5       2417.56       2289.87        53.34 o                         
   5   3  -5         19.22         17.26         1.99 o                         
   6   3  -5        342.19        325.80        20.70 o                         
   7   3  -5        413.94        404.82        23.52 o                         
   9   3  -5         73.61         71.67        11.13 o                         
  10   3  -5        407.93        411.65        25.23 o                         
  11   3  -5        240.25        216.31        18.44 o                         
  12   3  -5       1164.10       1152.06        80.76 o                         
  13   3  -5         31.97         35.32         9.47 o                         
  14   3  -5        171.52        176.71        18.42 o                         
  15   3  -5          5.30         -3.54         3.95 o                         
  16   3  -5         11.09          2.65         4.74 o                         
   0   4  -5        162.44        158.62         7.67 o                         
   1   4  -5         61.28         55.05         3.34 o                         
   2   4  -5        936.85        915.90        24.00 o                         
   3   4  -5        277.85        283.08         9.18 o                         
   4   4  -5       1387.67       1387.51        38.51 o                         
   5   4  -5        469.69        439.68        20.19 o                         
   6   4  -5        318.42        317.53        20.78 o                         
   7   4  -5        157.63        152.21        13.91 o                         
   8   4  -5        398.42        395.89        20.30 o                         
   9   4  -5         11.16         12.93         4.59 o                         
  10   4  -5         63.81         57.74         8.28 o                         
  11   4  -5        330.39        335.19        19.11 o                         
  12   4  -5        940.07        906.55        55.23 o                         
  13   4  -5         60.42         56.00        10.12 o                         
  14   4  -5         86.80         82.68        11.52 o                         
  15   4  -5          8.55          5.14         5.45 o                         
  16   4  -5         36.83         26.98         8.28 o                         
   0   5  -5         83.77        100.78         7.57 o                         
   1   5  -5        348.49        361.68        11.47 o                         
   2   5  -5         73.74         74.12         4.79 o                         
   3   5  -5       1107.13       1126.35        29.10 o                         
   4   5  -5        458.20        446.06        14.20 o                         
   5   5  -5        311.06        325.13        12.65 o                         
   6   5  -5        138.61        140.67         7.36 o                         
   7   5  -5        374.23        353.49        18.58 o                         
   8   5  -5         92.52         94.39        10.52 o                         
   9   5  -5        125.32        120.02        17.15 o                         
  10   5  -5         65.94         67.49         9.38 o                         
  11   5  -5        546.95        515.28        44.79 o                         
  12   5  -5         79.47         94.11        11.86 o                         
  13   5  -5        518.80        580.55        27.98 o                         
  14   5  -5         58.50         46.92         9.47 o                         
   0   6  -5        375.10        367.32        17.88 o                         
   1   6  -5          0.58          0.05         2.08 o                         
   2   6  -5          3.69          1.89         2.35 o                         
   3   6  -5        521.74        537.67        19.27 o                         
   4   6  -5         70.89         84.18         5.52 o                         
   5   6  -5       1123.41       1123.87        34.39 o                         
   6   6  -5         30.95         31.37         3.91 o                         
   7   6  -5         22.18         20.30         5.43 o                         
   8   6  -5         11.47         11.75         4.77 o                         
   9   6  -5         92.35         82.01        13.87 o                         
  10   6  -5          7.64          3.08         9.48 o                         
  11   6  -5        482.51        535.52        27.24 o                         
  12   6  -5         22.45         24.43         6.97 o                         
  13   6  -5        313.49        370.64        27.57 o                         
   0   7  -5         81.02         83.87         9.02 o                         
   1   7  -5        216.59        223.91         9.91 o                         
   2   7  -5        145.27        134.99         9.89 o                         
   3   7  -5        934.45        977.82        31.90 o                         
   4   7  -5        345.29        371.34        15.88 o                         
   5   7  -5        598.27        594.32        24.62 o                         
   6   7  -5         53.18         54.54         5.60 o                         
   7   7  -5          5.87         14.15         5.14 o                         
   8   7  -5         30.04         29.84         7.86 o                         
   9   7  -5         39.50         43.54         8.52 o                         
  10   7  -5         52.15         48.84         8.96 o                         
  11   7  -5        173.71        187.60        16.63 o                         
   0   8  -5        301.12        311.83        34.37 o                         
   1   8  -5        233.03        231.65        11.59 o                         
   2   8  -5        241.66        247.70        12.23 o                         
   3   8  -5        178.36        170.56        12.10 o                         
   4   8  -5        574.90        664.03        44.45 o                         
   5   8  -5        168.67        172.71        10.80 o                         
   6   8  -5         78.99         85.63         7.90 o                         
   7   8  -5         34.83         24.65         7.26 o                         
   8   8  -5         19.13         12.19         6.55 o                         
   0   9  -5         45.15         52.24        10.28 o                         
   1   9  -5         18.32         21.70         4.59 o                         
   2   9  -5        127.52        141.69         9.98 o                         
   0   0  -4       3371.17       3506.07       118.45 o                         
   2   0  -4       2034.35       2051.53        46.51 o                         
   4   0  -4       3699.75       3619.89        93.35 o                         
   6   0  -4       1851.67       1973.09       111.04 o                         
   8   0  -4       1826.26       1885.79        55.84 o                         
  10   0  -4        229.02        220.12        14.27 o                         
  12   0  -4        291.37        310.85        31.40 o                         
  14   0  -4        386.53        434.11        38.29 o                         
  16   0  -4        365.50        336.51        36.19 o                         
  18   0  -4        416.77        429.51        46.04 o                         
   0   1  -4       3158.88       3312.47        72.03 o                         
   1   1  -4        387.76        411.80         8.69 o                         
   2   1  -4       1433.74       1339.16        28.65 o                         
   3   1  -4        177.02        169.91         5.08 o                         
   4   1  -4       1812.39       1764.92        35.95 o                         
   5   1  -4        244.61        240.11         6.99 o                         
   6   1  -4       1135.47       1174.26        25.41 o                         
   7   1  -4        395.38        394.90        12.24 o                         
   8   1  -4       1046.22       1022.11        25.58 o                         
   9   1  -4        317.90        292.92        11.40 o                         
  10   1  -4        411.07        378.10        22.18 o                         
  11   1  -4        283.76        322.51        20.44 o                         
  12   1  -4        484.83        472.61        29.50 o                         
  13   1  -4        430.94        412.56        26.62 o                         
  14   1  -4        170.27        157.57        16.23 o                         
  15   1  -4         74.92         60.18        11.73 o                         
  16   1  -4        421.37        461.39        30.35 o                         
  17   1  -4          3.54         -2.55         5.53 o                         
  18   1  -4        138.00        155.64        19.18 o                         
   0   2  -4        384.45        400.68        11.01 o                         
   1   2  -4       1008.77        967.96        16.53 o                         
   2   2  -4        262.64        267.83         6.58 o                         
   3   2  -4       2232.17       2378.54        48.74 o                         
   4   2  -4        635.74        613.18        15.31 o                         
   5   2  -4        285.06        255.27        10.52 o                         
   6   2  -4        554.37        528.65        22.75 o                         
   7   2  -4        987.18        963.55        26.03 o                         
   8   2  -4        725.79        730.07        22.68 o                         
   9   2  -4       1063.63        977.62        34.61 o                         
  10   2  -4        737.38        686.29        28.97 o                         
  11   2  -4        803.20        764.83        40.58 o                         
  12   2  -4        242.05        246.80        19.99 o                         
  13   2  -4        541.54        550.33        32.62 o                         
  14   2  -4        185.11        196.63        25.13 o                         
  15   2  -4        276.74        333.22        24.84 o                         
  16   2  -4         95.17         93.82        11.64 o                         
  17   2  -4         66.85         62.13        10.10 o                         
  18   2  -4         58.22         61.79        11.89 o                         
   0   3  -4        210.51        223.63        12.63 o                         
   1   3  -4       1673.85       1678.50        31.44 o                         
   2   3  -4        292.56        316.03         8.36 o                         
   3   3  -4       1420.89       1351.70        33.34 o                         
   4   3  -4         75.47         73.03         3.42 o                         
   5   3  -4        705.03        704.90        21.91 o                         
   6   3  -4         76.99         78.40        11.50 o                         
   7   3  -4        481.04        437.27        33.09 o                         
   8   3  -4        106.20        134.35        17.21 o                         
   9   3  -4        368.84        332.60        16.74 o                         
  10   3  -4        137.77        133.14        13.03 o                         
  11   3  -4        842.51        840.15        79.42 o                         
  12   3  -4         94.80         86.70        13.47 o                         
  13   3  -4        309.89        311.57        18.69 o                         
  14   3  -4        112.78        105.77        12.79 o                         
  15   3  -4        224.38        241.81        16.76 o                         
  16   3  -4         32.74         22.07         6.94 o                         
  17   3  -4        146.21        144.51        19.07 o                         
   0   4  -4        632.08        620.04        19.10 o                         
   1   4  -4       2247.57       2239.05        47.09 o                         
   2   4  -4        144.92        154.30         5.87 o                         
   3   4  -4        834.87        877.73        23.28 o                         
   4   4  -4        846.93        831.90        22.18 o                         
   5   4  -4       1984.68       1951.44        53.65 o                         
   6   4  -4        180.77        170.90        10.75 o                         
   7   4  -4        474.30        452.69        19.90 o                         
   8   4  -4        134.39        144.85        10.54 o                         
   9   4  -4        180.22        179.22        12.07 o                         
  10   4  -4        151.30        149.84        11.58 o                         
  11   4  -4        468.61        456.28        23.41 o                         
  12   4  -4        169.31        167.67        13.31 o                         
  13   4  -4        336.65        357.79        21.57 o                         
  14   4  -4         17.54          9.67         5.39 o                         
  15   4  -4        246.28        234.84        16.97 o                         
  16   4  -4         96.95         85.29        12.13 o                         
   0   5  -4        516.74        520.15        20.86 o                         
   1   5  -4        241.91        242.00         8.71 o                         
   2   5  -4        460.55        455.41        12.83 o                         
   3   5  -4         98.76         91.74         6.15 o                         
   4   5  -4        949.34        947.93        25.83 o                         
   5   5  -4        102.68        106.29         5.08 o                         
   6   5  -4        669.93        652.42        18.98 o                         
   7   5  -4        139.26        144.83        10.95 o                         
   8   5  -4        533.94        528.36        24.01 o                         
   9   5  -4         83.30         95.25        11.86 o                         
  10   5  -4        292.63        294.84        17.87 o                         
  11   5  -4         50.51         51.62         8.26 o                         
  12   5  -4        147.16        136.64        13.68 o                         
  13   5  -4         74.21         67.62        12.39 o                         
  14   5  -4         93.70         76.47        11.12 o                         
  15   5  -4         36.54         20.98         8.10 o                         
   0   6  -4        830.55        864.53        36.38 o                         
   1   6  -4         61.49         66.01         5.71 o                         
   2   6  -4        151.98        165.64         8.31 o                         
   3   6  -4        199.62        191.31         9.97 o                         
   4   6  -4        502.81        531.38        16.79 o                         
   5   6  -4         31.69         33.69         4.56 o                         
   6   6  -4        572.20        596.49        23.26 o                         
   7   6  -4         79.57         75.54         4.85 o                         
   8   6  -4        545.09        567.01        25.78 o                         
   9   6  -4         76.74         70.06         9.93 o                         
  10   6  -4        140.23        132.09        13.15 o                         
  11   6  -4         37.00         28.76         6.69 o                         
  12   6  -4        346.20        363.75        22.39 o                         
  13   6  -4         43.60         56.70        10.12 o                         
  14   6  -4         96.33        101.00        13.54 o                         
   0   7  -4        210.73        230.59        18.13 o                         
   1   7  -4        238.12        240.46        10.20 o                         
   2   7  -4        378.01        397.50        32.68 o                         
   3   7  -4         80.32         82.38         7.53 o                         
   4   7  -4        669.21        689.41        24.59 o                         
   5   7  -4         64.73         64.97         6.55 o                         
   6   7  -4        354.27        372.17        15.73 o                         
   7   7  -4         78.44         71.81         6.31 o                         
   8   7  -4        462.49        405.85        15.81 o                         
   9   7  -4        129.38        138.53        13.27 o                         
  10   7  -4        108.58        120.55        13.70 o                         
  11   7  -4        164.87        171.53        15.36 o                         
  12   7  -4        223.23        212.99        17.46 o                         
   0   8  -4        334.07        341.16        18.72 o                         
   1   8  -4        274.82        282.54        12.98 o                         
   2   8  -4        189.42        191.90        10.62 o                         
   3   8  -4        353.43        375.37        24.61 o                         
   4   8  -4        229.28        220.73        12.44 o                         
   5   8  -4        115.38        116.21        10.45 o                         
   6   8  -4         62.52         69.51         7.10 o                         
   7   8  -4        303.46        298.86        14.02 o                         
   8   8  -4         27.83         35.67         8.12 o                         
   9   8  -4        177.27        188.63        15.63 o                         
   0   9  -4         27.21         29.71         6.84 o                         
   1   9  -4        231.84        237.77        14.55 o                         
   2   9  -4         41.79         37.58         5.75 o                         
   3   9  -4        255.04        246.91        15.51 o                         
   4   9  -4         46.16         40.64         6.61 o                         
   5   9  -4        104.82        109.32        10.01 o                         
   1   0  -3       4150.17       4060.30       199.06 o                         
   3   0  -3        221.73        250.99         7.81 o                         
   5   0  -3       1432.53       1499.68        57.59 o                         
   7   0  -3       1163.35       1048.56        35.78 o                         
   9   0  -3       2154.66       2105.35       172.99 o                         
  11   0  -3        278.77        263.19        25.79 o                         
  13   0  -3         91.33         83.53        17.55 o                         
  15   0  -3        639.32        673.93        55.27 o                         
  17   0  -3        520.19        480.09        46.46 o                         
   0   1  -3       1512.77       1476.21        33.88 o                         
   1   1  -3       2216.22       2212.59        40.70 o                         
   2   1  -3         16.22         12.68         1.25 o                         
   3   1  -3        871.03        930.15        19.25 o                         
   4   1  -3        289.72        323.28         7.53 o                         
   5   1  -3        166.34        161.44         5.20 o                         
   6   1  -3        274.18        291.31         8.01 o                         
   7   1  -3       3337.28       3400.38        69.88 o                         
   8   1  -3       1238.59       1173.03        29.73 o                         
   9   1  -3       1521.77       1465.31        65.04 o                         
  10   1  -3       1017.21        978.20        36.25 o                         
  11   1  -3         44.43         34.38         7.59 o                         
  12   1  -3        153.43        135.56        13.18 o                         
  13   1  -3        109.66        108.08        12.15 o                         
  14   1  -3        285.58        237.45        19.87 o                         
  15   1  -3        394.47        359.68        25.87 o                         
  16   1  -3        159.11        194.61        28.10 o                         
  17   1  -3        347.35        341.24        20.60 o                         
  18   1  -3          3.75          1.11         4.46 o                         
   0   2  -3       3976.20       3972.76        89.85 o                         
   1   2  -3        640.08        643.09        12.48 o                         
   2   2  -3        807.51        837.90        16.13 o                         
   3   2  -3        131.72        142.62         3.86 o                         
   4   2  -3        667.56        718.99        13.80 o                         
   5   2  -3        675.83        669.08        15.03 o                         
   6   2  -3        600.28        557.39        14.65 o                         
   7   2  -3        894.75        865.31        23.41 o                         
   8   2  -3       2575.29       2411.92        67.23 o                         
   9   2  -3        100.06         93.19         7.93 o                         
  10   2  -3        599.33        559.73        30.75 o                         
  11   2  -3        140.87        154.92        13.67 o                         
  12   2  -3        289.92        260.29        19.24 o                         
  13   2  -3        165.74        164.22        16.33 o                         
  14   2  -3        114.29        115.00        14.65 o                         
  15   2  -3        135.69        137.04        12.10 o                         
  16   2  -3        496.99        526.34        32.64 o                         
  17   2  -3        195.67        214.69        15.62 o                         
  18   2  -3         19.85         23.66         7.16 o                         
   0   3  -3       8547.14       8693.89       305.85 o                         
   1   3  -3        278.81        306.17         6.45 o                         
   2   3  -3       2121.89       2148.48        33.59 o                         
   3   3  -3         66.54         91.08         3.19 o                         
   4   3  -3          0.71          3.91         3.31 o                         
   5   3  -3         28.46         23.56         2.17 o                         
   6   3  -3        914.69        893.06        40.99 o                         
   7   3  -3         86.13         99.38         7.37 o                         
   8   3  -3       2081.58       1937.19        78.14 o                         
   9   3  -3        121.21        133.76         9.71 o                         
  10   3  -3        141.60        135.75        10.08 o                         
  11   3  -3          3.73          1.94         3.10 o                         
  12   3  -3          6.49         18.79         5.33 o                         
  13   3  -3         90.54         85.77        10.27 o                         
  14   3  -3        461.77        466.77        29.70 o                         
  15   3  -3         31.08         34.15         8.86 o                         
  16   3  -3        578.03        634.43        30.71 o                         
  17   3  -3         30.50         25.41         6.56 o                         
  18   3  -3         70.08         69.02        11.34 o                         
   0   4  -3       7786.38       7699.45       371.78 o                         
   1   4  -3       1027.91       1046.77        22.86 o                         
   2   4  -3       1758.60       1873.76        37.23 o                         
   3   4  -3         96.95         96.97         4.56 o                         
   4   4  -3        363.91        359.64        10.61 o                         
   5   4  -3         38.76         48.11         3.04 o                         
   6   4  -3        202.02        211.21         7.81 o                         
   7   4  -3        998.07        922.55       105.59 o                         
   8   4  -3       1402.57       1381.80        52.09 o                         
   9   4  -3        346.13        338.66        17.38 o                         
  10   4  -3        370.79        366.50        18.51 o                         
  11   4  -3         75.60         69.32         9.11 o                         
  12   4  -3        100.03        100.70        11.11 o                         
  13   4  -3         44.68         43.13         7.74 o                         
  14   4  -3        208.59        193.67        16.98 o                         
  15   4  -3        168.57        187.17        15.11 o                         
  16   4  -3        505.76        486.41        26.65 o                         
  17   4  -3         61.31         69.62        11.30 o                         
   0   5  -3        439.24        447.51        21.79 o                         
   1   5  -3       1483.97       1507.30        33.92 o                         
   2   5  -3        433.64        424.53        13.42 o                         
   3   5  -3         36.62         39.03         5.27 o                         
   4   5  -3        167.34        163.63         7.88 o                         
   5   5  -3        271.57        277.46         9.56 o                         
   6   5  -3        119.64        121.00         6.63 o                         
   7   5  -3        860.03        850.32        23.09 o                         
   8   5  -3        335.47        344.34        12.37 o                         
   9   5  -3        788.12        778.92        32.59 o                         
  10   5  -3        129.82        133.38        11.42 o                         
  11   5  -3         19.71         20.86         5.96 o                         
  12   5  -3         20.59         17.36         5.89 o                         
  13   5  -3          1.13         -0.94         3.60 o                         
  14   5  -3         32.53         30.84         7.62 o                         
  15   5  -3        327.23        339.28        23.22 o                         
  16   5  -3        139.85        121.44        14.63 o                         
   0   6  -3        559.40        573.90        29.42 o                         
   1   6  -3        501.43        491.74        17.08 o                         
   2   6  -3          0.52          0.31         1.98 o                         
   3   6  -3        268.09        264.94        11.96 o                         
   4   6  -3         50.24         54.09         4.80 o                         
   5   6  -3         58.33         58.56         5.26 o                         
   6   6  -3        173.38        180.30         9.36 o                         
   7   6  -3       1229.52       1215.09        32.25 o                         
   8   6  -3        182.05        176.95         9.02 o                         
   9   6  -3        844.75        868.88        28.18 o                         
  10   6  -3        198.17        202.13        14.84 o                         
  11   6  -3         23.13         18.14         6.70 o                         
  12   6  -3         87.31         91.03        11.81 o                         
  13   6  -3          1.20          1.87         3.78 o                         
  14   6  -3         16.57         15.09         7.45 o                         
   0   7  -3        386.02        394.63        19.71 o                         
   1   7  -3        988.00        978.84        28.85 o                         
   2   7  -3        170.23        161.99        17.68 o                         
   3   7  -3         11.43          9.24         3.21 o                         
   4   7  -3         71.36         65.53         6.88 o                         
   5   7  -3        186.15        188.27        10.38 o                         
   6   7  -3         24.24         25.06         4.25 o                         
   7   7  -3       1031.66       1053.71        33.44 o                         
   8   7  -3        104.92        111.47         8.69 o                         
   9   7  -3        684.47        712.55        32.39 o                         
  10   7  -3          0.04         -0.59         3.79 o                         
  11   7  -3         40.93         28.87         6.82 o                         
  12   7  -3         60.80         79.05        11.41 o                         
  13   7  -3          6.16         -1.81         4.23 o                         
   0   8  -3        694.50        710.98        31.06 o                         
   1   8  -3        210.16        225.88        11.05 o                         
   2   8  -3         84.89         79.75         9.99 o                         
   3   8  -3        132.65        127.92         9.56 o                         
   4   8  -3         63.46         57.81         7.13 o                         
   5   8  -3         37.32         38.22         5.96 o                         
   6   8  -3         79.40         80.54         7.96 o                         
   7   8  -3         78.68         81.69         7.68 o                         
   8   8  -3        546.39        553.65        28.17 o                         
   9   8  -3        140.55        141.44        14.37 o                         
  10   8  -3        116.87        122.04        14.62 o                         
   0   9  -3        680.79        730.49        32.76 o                         
   1   9  -3         75.39         76.60         7.92 o                         
   2   9  -3         62.49         54.86         6.53 o                         
   3   9  -3         35.16         32.89         5.66 o                         
   4   9  -3         92.75        104.13         9.32 o                         
   5   9  -3          8.09          0.08         3.92 o                         
   6   9  -3        104.28        100.23         9.84 o                         
   0   0  -2       2786.99       2924.50       151.30 o                         
   2   0  -2       5747.47       6078.43       176.96 o                         
   4   0  -2       2847.74       2849.40        79.94 o                         
   6   0  -2       1172.24       1151.04        35.82 o                         
   8   0  -2       2289.52       2358.55       113.81 o                         
  10   0  -2        303.84        274.75        24.59 o                         
  12   0  -2       1158.27       1157.55        73.89 o                         
  14   0  -2        444.07        442.19        39.07 o                         
  16   0  -2         79.44         55.29        15.88 o                         
  18   0  -2         48.58         32.78         8.74 o                         
   0   1  -2       3218.89       3395.13       125.84 o                         
   1   1  -2        164.39        183.91         4.00 o                         
   2   1  -2         56.83         53.55         2.86 o                         
   3   1  -2        356.75        354.93         7.90 o                         
   4   1  -2       7305.83       7386.48       185.12 o                         
   5   1  -2        979.06        998.63        20.22 o                         
   6   1  -2        765.97        760.24        16.21 o                         
   7   1  -2       2316.38       2438.76        53.29 o                         
   8   1  -2        397.46        403.34        13.64 o                         
   9   1  -2        260.16        249.37        10.87 o                         
  10   1  -2        554.48        599.02        39.59 o                         
  11   1  -2       1207.09       1151.41        51.04 o                         
  12   1  -2        835.50        846.16        43.07 o                         
  13   1  -2        483.17        469.96        27.71 o                         
  14   1  -2         84.52        101.57        13.26 o                         
  15   1  -2         42.12         34.60         6.92 o                         
  16   1  -2         47.49         47.03         9.26 o                         
  17   1  -2         33.46         41.33         7.95 o                         
  18   1  -2        133.97        124.77        12.89 o                         
  19   1  -2         18.32         21.55         5.82 o                         
   0   2  -2       2172.93       2296.99        53.49 o                         
   1   2  -2        193.40        225.08         4.72 o                         
   2   2  -2        439.15        471.54         9.78 o                         
   3   2  -2       1106.43       1082.82        20.12 o                         
   4   2  -2       1225.91       1207.42        21.64 o                         
   5   2  -2       3059.74       3087.17        72.57 o                         
   6   2  -2        483.59        500.83        12.88 o                         
   7   2  -2        245.71        231.67         7.99 o                         
   8   2  -2        354.77        356.85        15.85 o                         
   9   2  -2        473.71        456.15        20.40 o                         
  10   2  -2        182.73        172.23        14.74 o                         
  11   2  -2        887.49        806.74        39.85 o                         
  12   2  -2        133.14        139.21        10.40 o                         
  13   2  -2        640.76        601.37        33.10 o                         
  14   2  -2         41.69         39.15         7.41 o                         
  15   2  -2         30.56         38.65         7.30 o                         
  16   2  -2         19.23         21.05         8.96 o                         
  17   2  -2         20.81         13.05         5.84 o                         
  18   2  -2        151.89        164.55        14.82 o                         
   0   3  -2         38.05         42.65         3.15 o                         
   1   3  -2       1265.41       1277.63        25.21 o                         
   2   3  -2        109.82        118.14         3.61 o                         
   3   3  -2       5480.85       5596.45       104.70 o                         
   4   3  -2         92.81         95.35         3.39 o                         
   5   3  -2       2727.35       2575.47        64.10 o                         
   6   3  -2        275.03        291.67         8.76 o                         
   7   3  -2        256.41        257.73         8.41 o                         
   8   3  -2         79.11         75.01         4.27 o                         
   9   3  -2        513.12        531.83        23.24 o                         
  10   3  -2          4.59          4.03         2.55 o                         
  11   3  -2       1373.23       1326.45        45.14 o                         
  12   3  -2        142.03        145.22        11.17 o                         
  13   3  -2        693.34        698.19        28.23 o                         
  14   3  -2         19.41         11.72         4.88 o                         
  15   3  -2        121.78        123.55        12.30 o                         
  16   3  -2         53.91         40.99         8.15 o                         
  17   3  -2        371.90        403.14        23.13 o                         
  18   3  -2         19.52         20.37         7.15 o                         
   0   4  -2        578.45        653.69        34.51 o                         
   1   4  -2       1421.25       1485.89        28.21 o                         
   2   4  -2        369.10        384.72        10.11 o                         
   3   4  -2       3223.52       3339.26        74.79 o                         
   4   4  -2       1442.82       1407.98        39.91 o                         
   5   4  -2        773.37        761.55        23.64 o                         
   6   4  -2        239.04        251.76         9.91 o                         
   7   4  -2        250.87        240.68        12.94 o                         
   8   4  -2          5.18          6.80         1.70 o                         
   9   4  -2         21.94         19.87         2.34 o                         
  10   4  -2        288.55        284.79        10.94 o                         
  11   4  -2        536.01        481.30        24.29 o                         
  12   4  -2        303.41        288.23        16.94 o                         
  13   4  -2       1067.99       1008.47        39.38 o                         
  14   4  -2          4.76         -3.26         4.36 o                         
  15   4  -2        103.43         91.74        12.17 o                         
  16   4  -2        107.30        106.59        12.97 o                         
  17   4  -2         76.59         84.98        11.93 o                         
   0   5  -2        655.41        630.15        34.17 o                         
   1   5  -2        417.30        431.74        12.66 o                         
   2   5  -2       1019.32        973.88        26.59 o                         
   3   5  -2        613.60        576.96        18.80 o                         
   4   5  -2       1494.37       1432.81        40.69 o                         
   5   5  -2        481.12        463.20        16.79 o                         
   6   5  -2        142.99        137.24         7.55 o                         
   7   5  -2        153.49        150.72         8.17 o                         
   8   5  -2        121.19        125.68        10.20 o                         
   9   5  -2        118.30        119.31         6.87 o                         
  10   5  -2        184.13        180.00         8.31 o                         
  11   5  -2        209.73        205.75         8.38 o                         
  12   5  -2       1112.09       1090.10        42.53 o                         
  13   5  -2        170.97        179.88        18.10 o                         
  14   5  -2        119.94        134.99        13.89 o                         
  15   5  -2         32.21         31.11         7.91 o                         
  16   5  -2         62.05         67.81        11.28 o                         
   0   6  -2       1363.38       1375.24        56.69 o                         
   1   6  -2         74.99         76.05         5.93 o                         
   2   6  -2        178.52        177.00         8.62 o                         
   3   6  -2         48.01         42.20         5.13 o                         
   4   6  -2       1339.95       1291.66        38.24 o                         
   5   6  -2        256.90        259.47        11.89 o                         
   6   6  -2        735.91        746.54        24.91 o                         
   7   6  -2        221.27        208.21        10.64 o                         
   8   6  -2        147.78        155.90         8.82 o                         
   9   6  -2        197.25        189.44         9.92 o                         
  10   6  -2        262.15        259.57        19.32 o                         
  11   6  -2         92.18         90.87         6.15 o                         
  12   6  -2        490.49        526.07        46.07 o                         
  13   6  -2         93.25         93.09        12.09 o                         
  14   6  -2        185.09        213.30        16.35 o                         
  15   6  -2         85.50         75.27        11.62 o                         
   0   7  -2         73.00         76.61         9.20 o                         
   1   7  -2         91.87         92.03         6.92 o                         
   2   7  -2        410.28        407.16        16.96 o                         
   3   7  -2        193.44        193.46        12.71 o                         
   4   7  -2       1873.19       1794.72        52.38 o                         
   5   7  -2        181.05        193.96        10.78 o                         
   6   7  -2        421.52        421.67        17.24 o                         
   7   7  -2         20.58         24.08         4.40 o                         
   8   7  -2        237.88        235.96        12.47 o                         
   9   7  -2         45.23         34.00         6.57 o                         
  10   7  -2        259.64        251.54        12.56 o                         
  11   7  -2         57.00         50.53         9.15 o                         
  12   7  -2        405.80        392.58        23.27 o                         
  13   7  -2         58.97         70.28        11.12 o                         
   0   8  -2        285.11        294.60        17.17 o                         
   1   8  -2         19.00         19.84         6.93 o                         
   2   8  -2        149.40        158.88        10.40 o                         
   3   8  -2        357.62        325.86        15.68 o                         
   4   8  -2        104.83        107.09         9.48 o                         
   5   8  -2        373.70        383.30        17.38 o                         
   6   8  -2         61.63         60.09         7.46 o                         
   7   8  -2        170.22        181.39        14.64 o                         
   8   8  -2         26.82         31.78         5.24 o                         
   9   8  -2         99.97        105.16         8.82 o                         
  10   8  -2         94.44         88.06        13.63 o                         
  11   8  -2        286.32        273.59        23.34 o                         
   0   9  -2         23.87         30.19         8.54 o                         
   1   9  -2         10.72          2.57         3.32 o                         
   2   9  -2         31.20         36.97         5.72 o                         
   3   9  -2        291.55        338.06        16.57 o                         
   4   9  -2         42.99         57.15         7.50 o                         
   5   9  -2        248.73        254.19        14.02 o                         
   6   9  -2          5.57          6.70         3.97 o                         
   7   9  -2        198.01        183.54        15.95 o                         
   5   0  -1       6293.83       6563.81       246.47 o                         
   7   0  -1       1081.31       1112.36        33.01 o                         
   9   0  -1         46.66         39.67         4.82 o                         
  13   0  -1       1513.09       1555.65        95.84 o                         
  15   0  -1         69.30         53.52        14.95 o                         
  17   0  -1        310.25        331.99        22.25 o                         
  19   0  -1        252.38        243.15        20.09 o                         
   0   1  -1       2568.50       2682.52       134.56 o                         
   1   1  -1       4552.36       4811.76       169.79 o                         
   2   1  -1       3864.74       3911.24        88.76 o                         
   4   1  -1       3112.92       3044.95        71.20 o                         
   5   1  -1        484.10        486.96        10.02 o                         
   6   1  -1        130.60        123.84         4.20 o                         
   7   1  -1        977.59        950.70        19.98 o                         
   8   1  -1        405.36        388.35         9.92 o                         
   9   1  -1        418.73        414.47        11.70 o                         
  10   1  -1        417.66        445.60        15.33 o                         
  11   1  -1        641.69        611.30        55.29 o                         
  12   1  -1        668.60        721.84        35.51 o                         
  13   1  -1        585.33        575.92        25.96 o                         
  14   1  -1         61.60         64.64         8.31 o                         
  15   1  -1        250.60        251.65        24.08 o                         
  16   1  -1        128.65        138.83        11.32 o                         
  17   1  -1        182.27        194.04        11.40 o                         
  18   1  -1         29.85         33.07         5.73 o                         
  19   1  -1        119.93        138.07        11.51 o                         
   0   2  -1       4202.61       4174.99       152.69 o                         
   1   2  -1        473.32        504.54         9.91 o                         
   2   2  -1        448.58        422.21         8.76 o                         
   3   2  -1        542.70        535.13        10.61 o                         
   4   2  -1       2546.35       2503.54        43.31 o                         
   5   2  -1       2321.95       2356.96        40.51 o                         
   6   2  -1        850.03        820.27        17.96 o                         
   7   2  -1        444.86        467.79        10.56 o                         
   8   2  -1        890.90        879.62        20.73 o                         
   9   2  -1        619.57        633.66        17.09 o                         
  10   2  -1        350.28        357.83        11.85 o                         
  11   2  -1        451.23        461.13        14.76 o                         
  12   2  -1        535.82        502.56        18.36 o                         
  13   2  -1        426.03        409.67        20.33 o                         
  14   2  -1         72.38         66.90         8.61 o                         
  15   2  -1         46.95         47.06         7.86 o                         
  16   2  -1        102.37         99.10        11.42 o                         
  17   2  -1         15.61         13.25         5.77 o                         
  18   2  -1        258.69        257.78        23.38 o                         
  19   2  -1         76.10         57.11         8.09 o                         
   0   3  -1       4016.71       3971.48       118.79 o                         
   1   3  -1        281.95        310.14         7.57 o                         
   2   3  -1        734.56        713.69        14.06 o                         
   3   3  -1        419.54        459.39        10.46 o                         
   4   3  -1       3924.40       3807.64        65.63 o                         
   5   3  -1         26.45         28.03         1.96 o                         
   6   3  -1       3014.25       3143.74        65.83 o                         
   7   3  -1         78.38         88.49         4.11 o                         
   8   3  -1       1243.23       1236.96        29.75 o                         
   9   3  -1        223.23        225.92         8.66 o                         
  10   3  -1        219.19        206.77         9.56 o                         
  11   3  -1        419.97        402.40        15.75 o                         
  12   3  -1        728.92        736.65        24.47 o                         
  13   3  -1         27.74         26.05         3.99 o                         
  14   3  -1        540.77        549.31        19.75 o                         
  15   3  -1         62.61         57.31         8.77 o                         
  16   3  -1        245.81        242.07        16.12 o                         
  17   3  -1          7.76          7.69         5.02 o                         
  18   3  -1         61.06         68.00        11.95 o                         
   0   4  -1       1441.75       1410.61        38.09 o                         
   1   4  -1        419.79        446.50        10.54 o                         
   2   4  -1       1400.26       1406.10        28.93 o                         
   3   4  -1        299.38        322.96        11.54 o                         
   4   4  -1       2093.29       2070.86        50.29 o                         
   5   4  -1        400.02        400.76        12.52 o                         
   6   4  -1        334.77        347.44        11.15 o                         
   7   4  -1        405.60        426.90        13.03 o                         
   8   4  -1        384.96        350.14        13.74 o                         
   9   4  -1        111.13        114.86         5.64 o                         
  10   4  -1        768.73        773.16        24.07 o                         
  11   4  -1        173.90        185.59         9.20 o                         
  12   4  -1        378.78        374.05        14.78 o                         
  13   4  -1        270.85        273.86        12.15 o                         
  14   4  -1         62.97         57.35         8.48 o                         
  15   4  -1        101.28        102.69        14.85 o                         
  16   4  -1        242.64        231.08        16.56 o                         
  17   4  -1         47.30         47.33         9.10 o                         
   0   5  -1        786.81        785.96        32.37 o                         
   1   5  -1        329.31        307.80        12.16 o                         
   2   5  -1        163.54        156.91         7.43 o                         
   3   5  -1        461.41        435.50        16.36 o                         
   4   5  -1        837.13        802.96        25.37 o                         
   5   5  -1        506.84        530.73        34.83 o                         
   6   5  -1        176.30        167.31         8.66 o                         
   7   5  -1        772.64        811.45        24.43 o                         
   8   5  -1        160.42        171.93         8.88 o                         
   9   5  -1        572.13        581.43        19.63 o                         
  10   5  -1         72.10         70.00         5.97 o                         
  11   5  -1        854.49        867.81        28.11 o                         
  12   5  -1        125.06        121.68         7.87 o                         
  13   5  -1        401.65        409.12        16.80 o                         
  14   5  -1         67.93         73.25         7.06 o                         
  15   5  -1        193.09        197.36        14.64 o                         
  16   5  -1         52.65         49.69         9.06 o                         
   0   6  -1          9.58         17.38         4.95 o                         
   1   6  -1        300.87        284.39        11.17 o                         
   2   6  -1         78.74         85.24         6.01 o                         
   3   6  -1       1438.61       1450.06        43.25 o                         
   4   6  -1        172.55        193.46         9.88 o                         
   5   6  -1       1119.19       1079.90        33.36 o                         
   6   6  -1         47.36         47.23         5.60 o                         
   7   6  -1        225.43        220.29        10.59 o                         
   8   6  -1        203.78        210.17        10.78 o                         
   9   6  -1        479.79        474.55        17.86 o                         
  10   6  -1         16.23         17.15         3.65 o                         
  11   6  -1        970.76        876.68        38.11 o                         
  12   6  -1          6.38          1.40         2.52 o                         
  13   6  -1        333.00        322.10        16.15 o                         
  14   6  -1          4.20          3.67         6.20 o                         
  15   6  -1        109.18        109.42        13.19 o                         
   0   7  -1        183.97        169.06        14.05 o                         
   1   7  -1        721.59        699.91        22.17 o                         
   2   7  -1        100.94        114.24         9.05 o                         
   3   7  -1        608.38        636.51        23.11 o                         
   4   7  -1        517.54        523.75        29.58 o                         
   5   7  -1        391.44        389.88        17.16 o                         
   6   7  -1         44.70         43.00         6.01 o                         
   7   7  -1        647.86        626.51        22.81 o                         
   8   7  -1         60.86         65.90         6.80 o                         
   9   7  -1        174.05        171.59        12.11 o                         
  10   7  -1         71.85         61.18         6.94 o                         
  11   7  -1        250.16        260.83        13.51 o                         
  12   7  -1         76.33         71.63         6.90 o                         
  13   7  -1        249.59        257.32        18.72 o                         
   0   8  -1        344.86        350.54        18.92 o                         
   1   8  -1        237.64        233.86        11.58 o                         
   2   8  -1        176.02        162.41        10.74 o                         
   3   8  -1        353.28        338.79        16.04 o                         
   4   8  -1        752.34        743.54        27.85 o                         
   5   8  -1        105.61        105.86         9.50 o                         
   6   8  -1        294.80        278.35        19.97 o                         
   7   8  -1         10.35         13.01         4.48 o                         
   8   8  -1        120.60        106.51         9.42 o                         
   9   8  -1         28.05         26.76         5.57 o                         
  10   8  -1         46.52         43.19         9.14 o                         
  11   8  -1         65.23         55.95         7.75 o                         
   0   9  -1        298.04        274.93        21.66 o                         
   1   9  -1         60.25         55.24         7.88 o                         
   2   9  -1        217.73        212.44        15.31 o                         
   3   9  -1          6.10          5.74         4.90 o                         
   4   9  -1        344.08        354.00        17.95 o                         
   5   9  -1          0.53         -1.69         3.49 o                         
   6   9  -1        166.55        190.85        12.38 o                         
   7   9  -1         56.10         59.00         8.03 o                         
   8   9  -1        190.64        217.50        13.37 o                         
   4   0   0        964.86        949.30        26.91 o                         
   6   0   0       1418.99       1431.20        43.85 o                         
   8   0   0       2802.46       2672.31        90.44 o                         
  10   0   0        942.56        881.69        29.82 o                         
  12   0   0         70.31         76.20         6.10 o                         
  14   0   0       1132.23       1297.12        55.00 o                         
  16   0   0       1329.04       1493.99        79.11 o                         
  18   0   0         59.07         62.93        10.50 o                         
   3   1   0        817.18        837.00        15.70 o                         
   4   1   0        727.22        779.59        15.03 o                         
   5   1   0        695.22        719.64        14.20 o                         
   6   1   0        386.05        349.83         8.02 o                         
   7   1   0        467.27        441.29         9.98 o                         
   8   1   0       1728.70       1622.17        30.76 o                         
   9   1   0        960.63        934.78        21.96 o                         
  10   1   0        321.50        310.28        10.34 o                         
  11   1   0          0.35          1.17         1.51 o                         
  12   1   0         63.36         75.62         4.96 o                         
  13   1   0         37.07         34.10         4.64 o                         
  14   1   0        305.21        304.18        13.25 o                         
  15   1   0        368.60        380.44        15.87 o                         
  16   1   0        416.00        438.40        21.95 o                         
  17   1   0         30.26         28.25         5.34 o                         
  18   1   0        125.73        135.94         9.84 o                         
  19   1   0         21.25         14.79         5.35 o                         
   0   2   0        490.13        487.97        14.05 o                         
   1   2   0        933.76        954.49        18.23 o                         
   2   2   0        416.73        456.84         9.56 o                         
   3   2   0        131.04        143.61         3.97 o                         
   4   2   0         97.93        113.79         3.33 o                         
   5   2   0        405.39        398.69         8.95 o                         
   6   2   0       1228.28       1243.65        25.56 o                         
   7   2   0       3294.80       3275.78        59.29 o                         
   8   2   0       2413.06       2424.93        51.50 o                         
   9   2   0        878.24        866.67        28.13 o                         
  10   2   0        870.86        883.69        23.51 o                         
  11   2   0         13.67         11.10         2.35 o                         
  12   2   0         50.30         47.10         4.84 o                         
  13   2   0         53.04         58.35         4.77 o                         
  14   2   0          3.58          3.41         2.50 o                         
  15   2   0        615.78        628.25        22.63 o                         
  16   2   0        552.10        572.13        26.12 o                         
  17   2   0        276.79        319.98        19.00 o                         
  18   2   0         23.60         18.34         4.87 o                         
  19   2   0          0.67         -4.49         5.81 o                         
   0   3   0        278.68        332.26        11.19 o                         
   1   3   0       1642.87       1537.44        28.86 o                         
   2   3   0         29.86         26.90         2.07 o                         
   3   3   0       1026.66       1137.36        25.52 o                         
   4   3   0        304.63        335.61         8.26 o                         
   5   3   0        112.84        102.15         3.55 o                         
   6   3   0          2.56         32.56         3.21 o                         
   7   3   0       3013.29       3043.71        70.29 o                         
   8   3   0        522.17        540.83        22.40 o                         
   9   3   0       2796.53       2916.70        68.24 o                         
  10   3   0        156.17        143.96         6.76 o                         
  11   3   0         46.65         51.11         4.37 o                         
  12   3   0        332.38        326.06        12.74 o                         
  13   3   0         60.95         54.08         4.70 o                         
  14   3   0        196.72        195.34        10.45 o                         
  15   3   0        352.70        355.01        15.47 o                         
  16   3   0        113.79        116.81        10.00 o                         
  17   3   0       1059.29       1048.65        44.10 o                         
  18   3   0         12.35          8.37         5.20 o                         
   0   4   0        150.97        116.69         6.14 o                         
   1   4   0       2560.72       2508.20        46.43 o                         
   2   4   0        374.37        403.88         9.40 o                         
   3   4   0         42.02         45.04         3.27 o                         
   4   4   0          0.65          4.90         1.59 o                         
   5   4   0        138.59        135.66         6.02 o                         
   6   4   0          4.41          2.34         1.44 o                         
   7   4   0       1492.46       1435.69        44.03 o                         
   8   4   0        813.75        797.64        22.34 o                         
   9   4   0       1020.16       1000.03        30.56 o                         
  10   4   0        120.10        123.21         6.26 o                         
  11   4   0         12.51          7.89         2.42 o                         
  12   4   0          1.02          0.82         1.64 o                         
  13   4   0        239.79        229.50         9.74 o                         
  14   4   0         90.63         91.14         7.49 o                         
  15   4   0        383.51        370.74        16.01 o                         
  16   4   0         93.37         89.20         8.82 o                         
  17   4   0        134.45        152.07        11.07 o                         
   0   5   0       2387.26       2327.25       161.73 o                         
   1   5   0        555.52        525.95        18.16 o                         
   2   5   0         73.44         73.92         5.24 o                         
   3   5   0         28.29         27.02         3.23 o                         
   4   5   0        231.79        241.29         9.28 o                         
   5   5   0          8.68          9.57         2.40 o                         
   6   5   0         68.04         54.82         4.90 o                         
   7   5   0        517.71        500.33        15.76 o                         
   8   5   0       1272.15       1221.81        33.25 o                         
   9   5   0        196.23        187.67         8.40 o                         
  10   5   0        575.64        565.50        17.76 o                         
  11   5   0          0.52          0.57         2.08 o                         
  12   5   0        140.62        123.10         8.28 o                         
  13   5   0          5.06          2.32         2.54 o                         
  14   5   0        239.41        218.99        13.13 o                         
  15   5   0         43.28         35.58         5.80 o                         
  16   5   0        124.09        125.89         9.19 o                         
   0   6   0       2047.70       2109.62        83.29 o                         
   1   6   0          0.12         -0.12         2.09 o                         
   2   6   0        607.65        591.19        21.00 o                         
   3   6   0         33.48         30.52         4.61 o                         
   4   6   0        442.97        437.42        17.00 o                         
   5   6   0        223.75        236.02        11.46 o                         
   6   6   0        356.25        363.19        15.20 o                         
   7   6   0          1.68          3.38         2.80 o                         
   8   6   0       2722.39       2494.88        81.76 o                         
   9   6   0          3.11          8.00         2.97 o                         
  10   6   0         64.12         67.15         6.59 o                         
  11   6   0         33.32         31.67         5.13 o                         
  12   6   0          3.40          6.81         3.23 o                         
  13   6   0          0.88         -1.03         2.89 o                         
  14   6   0        264.73        261.11        17.87 o                         
  15   6   0         16.07         16.70         6.66 o                         
   0   7   0       1816.91       1792.81        74.22 o                         
   1   7   0        178.86        178.05         9.47 o                         
   2   7   0        496.56        510.62        19.99 o                         
   3   7   0          0.27          0.16         2.56 o                         
   4   7   0        248.43        210.21        11.51 o                         
   5   7   0          1.30          5.56         3.22 o                         
   6   7   0        331.11        339.48        15.70 o                         
   7   7   0        952.18        931.19        31.54 o                         
   8   7   0        162.49        177.70        11.22 o                         
   9   7   0         21.54         20.64         6.69 o                         
  10   7   0        283.28        266.21        17.48 o                         
  11   7   0         70.30         59.87         9.58 o                         
  12   7   0          2.62         -0.31         3.79 o                         
  13   7   0          0.44          3.56         3.91 o                         
   0   8   0       1329.99       1309.93        59.09 o                         
   1   8   0        644.95        637.85        24.34 o                         
   2   8   0        252.09        263.76        13.80 o                         
   3   8   0          9.53          8.74         3.45 o                         
   4   8   0          4.39          5.22         3.93 o                         
   5   8   0         81.07         69.77         8.28 o                         
   6   8   0          6.69          4.40         3.65 o                         
   7   8   0        586.66        654.32        26.04 o                         
   8   8   0         89.84         94.06         8.90 o                         
   9   8   0        456.74        469.93        25.56 o                         
  10   8   0         63.55         65.18         7.95 o                         
  11   8   0         21.74         31.13         7.97 o                         
   0   9   0         22.39         34.84         9.84 o                         
   1   9   0        518.85        520.44        22.41 o                         
   2   9   0          9.71          9.66         4.10 o                         
   3   9   0          4.63          4.89         4.55 o                         
   4   9   0        109.61        107.86        10.21 o                         
   5   9   0         61.44         60.22         7.76 o                         
   6   9   0         45.37         56.76         7.58 o                         
   7   9   0        134.56        123.20        10.71 o                         
   8   9   0         12.59         16.96         5.29 o                         
   5   0   1       6743.76       6907.96       247.13 o                         
   7   0   1        899.70        922.65        27.51 o                         
   9   0   1         36.07         25.58         2.92 o                         
  11   0   1       2723.59       2709.16        70.51 o                         
  13   0   1       1569.31       1605.65        51.71 o                         
  15   0   1         50.88         48.88         6.54 o                         
  17   0   1        272.70        309.12        20.52 o                         
  19   0   1        255.96        269.34        19.43 o                         
   0   1   1       2425.79       2420.00        90.88 o                         
   1   1   1       4516.38       4521.73       169.18 o                         
   2   1   1       3732.23       3704.77       113.29 o                         
   3   1   1       3485.86       3844.61       192.43 o                         
   4   1   1       3241.87       3331.59        75.64 o                         
   5   1   1        482.02        470.56         9.50 o                         
   6   1   1        144.13        139.64         3.79 o                         
   7   1   1        923.87        910.18        19.75 o                         
   8   1   1        390.54        384.74         9.55 o                         
   9   1   1        392.01        397.23        10.15 o                         
  10   1   1        450.82        449.92        11.33 o                         
  11   1   1        727.54        688.47        15.80 o                         
  12   1   1        670.60        689.32        18.11 o                         
  13   1   1        660.03        668.26        15.99 o                         
  14   1   1         62.82         64.85         4.55 o                         
  15   1   1        222.37        238.09        14.94 o                         
  16   1   1        112.78        102.01         7.08 o                         
  17   1   1        158.85        177.71         9.27 o                         
  18   1   1         32.73         35.65         7.01 o                         
  19   1   1        138.76        150.75        10.57 o                         
   0   2   1       3887.82       4142.10       152.65 o                         
   1   2   1        531.69        556.55        14.89 o                         
   2   2   1        394.21        379.82         9.05 o                         
   3   2   1        600.64        576.22        12.28 o                         
   4   2   1       2597.63       2633.69        53.93 o                         
   5   2   1       2349.54       2367.93        45.96 o                         
   6   2   1        894.29        902.26        18.55 o                         
   7   2   1        439.23        456.67        11.90 o                         
   8   2   1        829.78        854.03        20.33 o                         
   9   2   1        565.55        573.58        16.55 o                         
  10   2   1        359.14        379.68        11.81 o                         
  11   2   1        481.50        471.19        19.32 o                         
  12   2   1        592.16        564.55        16.47 o                         
  13   2   1        442.37        434.62        14.16 o                         
  14   2   1         52.31         51.70         3.99 o                         
  15   2   1         45.06         46.75         5.36 o                         
  16   2   1         78.41         78.77         6.21 o                         
  17   2   1         10.69          8.38         3.23 o                         
  18   2   1        247.35        262.61        12.37 o                         
  19   2   1         75.52         63.03         9.61 o                         
   0   3   1       3751.33       3705.90        96.32 o                         
   1   3   1        287.75        314.52         7.59 o                         
   2   3   1        787.45        746.40        14.99 o                         
   3   3   1        426.80        458.03        11.80 o                         
   4   3   1       4111.35       3968.84        69.72 o                         
   5   3   1         26.95         31.23         2.26 o                         
   6   3   1       3025.28       3129.53        71.81 o                         
   7   3   1         78.53         89.46         4.38 o                         
   8   3   1       1123.57       1088.56        29.05 o                         
   9   3   1        227.66        241.27         8.51 o                         
  10   3   1        176.39        166.80         7.20 o                         
  11   3   1        415.99        397.08        12.90 o                         
  12   3   1        796.48        766.00        23.25 o                         
  13   3   1         30.02         29.40         3.58 o                         
  14   3   1        525.61        519.64        16.94 o                         
  15   3   1         61.99         49.88         4.96 o                         
  16   3   1        200.34        205.50        10.15 o                         
  17   3   1          8.75          8.85         3.19 o                         
  18   3   1         74.85         60.85         7.82 o                         
   0   4   1       1400.09       1325.14        37.80 o                         
   1   4   1        415.62        432.51        10.48 o                         
   2   4   1       1362.54       1408.71        29.35 o                         
   3   4   1        335.86        348.64        10.10 o                         
   4   4   1       2216.03       2151.71        46.09 o                         
   5   4   1        382.68        400.22        12.42 o                         
   6   4   1        328.59        318.44        10.83 o                         
   7   4   1        383.47        388.34        12.65 o                         
   8   4   1        308.24        280.28        11.41 o                         
   9   4   1         96.72         93.26         5.25 o                         
  10   4   1        727.70        704.27        20.71 o                         
  11   4   1        171.33        181.25         7.86 o                         
  12   4   1        370.24        361.02        12.90 o                         
  13   4   1        287.16        275.28        13.38 o                         
  14   4   1         60.90         63.21         5.51 o                         
  15   4   1         92.63         88.45        12.68 o                         
  16   4   1        216.62        192.84        13.39 o                         
  17   4   1         38.18         33.99         5.85 o                         
   0   5   1        692.01        611.33        31.37 o                         
   1   5   1        302.46        283.59        11.86 o                         
   2   5   1        166.14        170.12         7.40 o                         
   3   5   1        515.68        494.97        14.93 o                         
   4   5   1        870.96        803.63        22.42 o                         
   5   5   1        571.77        532.21        16.37 o                         
   6   5   1        166.87        168.96         8.89 o                         
   7   5   1        676.02        650.05        22.61 o                         
   8   5   1        123.40        127.56         6.77 o                         
   9   5   1        520.03        499.11        16.47 o                         
  10   5   1         63.18         67.19         4.91 o                         
  11   5   1        867.93        846.63        24.42 o                         
  12   5   1        146.44        156.08         7.47 o                         
  13   5   1        412.85        432.57        14.78 o                         
  14   5   1         58.30         57.52        10.03 o                         
  15   5   1        168.47        157.80        14.76 o                         
  16   5   1         43.09         40.79         6.33 o                         
   0   6   1         13.40         11.88         5.04 o                         
   1   6   1        226.42        217.73        13.77 o                         
   2   6   1         73.01         65.76         6.80 o                         
   3   6   1       1546.35       1511.15        43.78 o                         
   4   6   1        160.85        168.19         9.67 o                         
   5   6   1       1097.74       1060.87        33.64 o                         
   6   6   1         48.62         44.73         5.75 o                         
   7   6   1        159.51        156.57         8.34 o                         
   8   6   1        205.79        204.82         9.26 o                         
   9   6   1        418.78        406.05        14.93 o                         
  10   6   1         19.39         23.05         4.28 o                         
  11   6   1        999.13       1041.08        53.17 o                         
  12   6   1          7.09          3.54         3.94 o                         
  13   6   1        383.11        382.46        16.75 o                         
  14   6   1          5.15          2.74         3.83 o                         
  15   6   1         80.75         76.16        18.53 o                         
   0   7   1        166.62        151.65        13.83 o                         
   1   7   1        688.93        661.97        24.53 o                         
   2   7   1        114.84        118.24         8.52 o                         
   3   7   1        608.61        628.54        23.45 o                         
   4   7   1        523.44        500.88        20.19 o                         
   5   7   1        442.21        454.63        18.36 o                         
   6   7   1         47.12         46.15         6.56 o                         
   7   7   1        606.02        573.35        22.65 o                         
   8   7   1         51.67         48.26         6.56 o                         
   9   7   1        154.12        152.67        12.31 o                         
  10   7   1         69.28         66.34         7.65 o                         
  11   7   1        317.19        312.28        17.15 o                         
  12   7   1         91.29         96.26         8.81 o                         
  13   7   1        267.76        264.36        16.29 o                         
   0   8   1        289.27        281.73        34.16 o                         
   1   8   1        216.75        205.03        12.36 o                         
   2   8   1        165.64        170.13        10.96 o                         
   3   8   1        345.98        331.49        16.25 o                         
   4   8   1        802.49        814.62        28.84 o                         
   5   8   1        124.70        104.98        11.61 o                         
   6   8   1        309.23        316.65        15.68 o                         
   7   8   1          4.95          9.60         3.99 o                         
   8   8   1        104.04         97.42         9.84 o                         
   9   8   1         27.97         29.96         5.72 o                         
  10   8   1         60.19         62.07         7.54 o                         
  11   8   1         59.43         58.42         7.69 o                         
   0   9   1        238.38        226.68        19.85 o                         
   1   9   1         63.76         75.68        10.69 o                         
   2   9   1        185.56        201.96        13.56 o                         
   3   9   1          3.73          0.57         3.47 o                         
   4   9   1        415.28        421.50        19.32 o                         
   5   9   1          0.75          1.43         3.47 o                         
   6   9   1        195.81        207.98        13.14 o                         
   7   9   1         58.26         66.19         8.37 o                         
   8   9   1        169.41        178.68        13.05 o                         
   0   0   2       2757.05       2867.68       151.21 o                         
   2   0   2       5954.82       5900.81       307.26 o                         
   4   0   2       2529.67       2708.23        74.51 o                         
   6   0   2       1144.47       1106.21        27.09 o                         
   8   0   2       2472.91       2620.10        64.48 o                         
  10   0   2        292.67        263.32         9.84 o                         
  12   0   2       1166.49       1161.85        33.18 o                         
  14   0   2        446.08        443.07        18.99 o                         
  16   0   2        105.93        103.65         8.72 o                         
  18   0   2         57.60         58.77        19.54 o                         
   0   1   2       3500.00       3461.38       125.35 o                         
   1   1   2        139.86        149.11         4.04 o                         
   2   1   2         39.64         42.64         1.50 o                         
   3   1   2        310.28        320.72         7.76 o                         
   4   1   2       7146.18       6925.83       212.55 o                         
   5   1   2        923.15        937.89        21.65 o                         
   6   1   2        765.50        715.61        13.69 o                         
   7   1   2       2407.11       2548.10        43.13 o                         
   8   1   2        470.24        471.26         9.85 o                         
   9   1   2        277.05        271.77         7.23 o                         
  10   1   2        556.68        591.60        12.83 o                         
  11   1   2       1187.50       1159.74        23.00 o                         
  12   1   2        824.70        859.29        19.41 o                         
  13   1   2        478.43        454.95        13.84 o                         
  14   1   2        107.35        107.01         5.55 o                         
  15   1   2         44.92         46.75         3.82 o                         
  16   1   2         72.04         63.83         5.57 o                         
  17   1   2         43.80         39.21         4.69 o                         
  18   1   2        112.23         95.71         8.28 o                         
  19   1   2         12.43          6.70         4.21 o                         
   0   2   2       2314.74       2439.45        60.10 o                         
   1   2   2        157.14        187.36         6.55 o                         
   2   2   2        498.53        551.64        10.78 o                         
   3   2   2       1059.69       1043.44        20.43 o                         
   4   2   2       1208.88       1260.65        36.05 o                         
   5   2   2       3035.23       2909.18        57.91 o                         
   6   2   2        413.88        443.67        11.42 o                         
   7   2   2        285.66        278.94         9.02 o                         
   8   2   2        351.48        360.36         8.12 o                         
   9   2   2        513.72        525.05        13.27 o                         
  10   2   2        213.25        221.03         6.29 o                         
  11   2   2        846.23        837.40        19.77 o                         
  12   2   2        108.21        106.77         4.59 o                         
  13   2   2        624.98        614.25        24.62 o                         
  14   2   2         43.62         44.25         3.66 o                         
  15   2   2         33.33         31.30         3.17 o                         
  16   2   2         27.81         25.27         4.82 o                         
  17   2   2         37.45         30.62         4.18 o                         
  18   2   2        159.05        170.52        11.05 o                         
   0   3   2         42.56         49.88         4.37 o                         
   1   3   2       1376.22       1417.32        32.59 o                         
   2   3   2        107.73        111.74         5.10 o                         
   3   3   2       5376.62       5345.90       159.87 o                         
   4   3   2         96.35         99.32         3.63 o                         
   5   3   2       2683.15       2585.56        50.52 o                         
   6   3   2        285.21        322.02        10.70 o                         
   7   3   2        335.68        335.65         9.44 o                         
   8   3   2         73.48         72.82         3.43 o                         
   9   3   2        577.30        592.27        19.34 o                         
  10   3   2          4.57          3.56         1.39 o                         
  11   3   2       1294.56       1211.60        38.10 o                         
  12   3   2        140.90        133.42         5.71 o                         
  13   3   2        603.31        584.26        16.50 o                         
  14   3   2         17.25         12.11         4.14 o                         
  15   3   2        162.42        160.14         9.79 o                         
  16   3   2         57.21         55.65         7.09 o                         
  17   3   2        401.65        416.30        18.64 o                         
  18   3   2         19.13         13.32         4.68 o                         
   0   4   2        617.99        685.81        24.60 o                         
   1   4   2       1397.18       1410.04        33.05 o                         
   2   4   2        375.95        372.76        10.88 o                         
   3   4   2       3227.29       3137.52        68.01 o                         
   4   4   2       1432.53       1459.87        32.58 o                         
   5   4   2        802.09        781.99        19.21 o                         
   6   4   2        229.82        226.43         8.38 o                         
   7   4   2        282.11        263.16         9.11 o                         
   8   4   2          6.28          5.12         1.56 o                         
   9   4   2         26.74         26.00         3.92 o                         
  10   4   2        299.91        291.15        14.67 o                         
  11   4   2        496.40        495.41        18.49 o                         
  12   4   2        299.72        301.98        16.61 o                         
  13   4   2       1001.75        967.23        31.85 o                         
  14   4   2          2.13         -0.41         2.84 o                         
  15   4   2        118.65        112.91        10.25 o                         
  16   4   2        114.01        110.76         9.43 o                         
  17   4   2         98.61        109.47        12.36 o                         
   0   5   2        756.16        748.81        32.91 o                         
   1   5   2        452.88        436.79        14.22 o                         
   2   5   2       1037.90        988.78        29.37 o                         
   3   5   2        541.34        519.26        16.38 o                         
   4   5   2       1412.73       1405.15        40.29 o                         
   5   5   2        451.68        435.66        14.22 o                         
   6   5   2        132.20        138.47         6.61 o                         
   7   5   2        180.68        173.19         7.49 o                         
   8   5   2        149.42        149.15         7.07 o                         
   9   5   2        135.14        140.50         7.77 o                         
  10   5   2        164.04        163.97        10.10 o                         
  11   5   2        177.76        168.42        10.85 o                         
  12   5   2       1073.46       1072.82        34.72 o                         
  13   5   2        156.34        165.49        10.34 o                         
  14   5   2        126.95        124.00         9.67 o                         
  15   5   2         42.44         41.02         6.67 o                         
  16   5   2         84.36         80.85         8.77 o                         
   0   6   2       1504.84       1357.07        57.94 o                         
   1   6   2         64.84         74.17         8.04 o                         
   2   6   2        159.99        146.56         9.29 o                         
   3   6   2         54.74         56.85         6.29 o                         
   4   6   2       1245.07       1246.46        38.57 o                         
   5   6   2        253.94        253.00        10.45 o                         
   6   6   2        716.46        721.72        21.80 o                         
   7   6   2        216.97        222.75         9.73 o                         
   8   6   2        164.76        168.84         8.12 o                         
   9   6   2        199.92        196.24         8.90 o                         
  10   6   2        286.16        288.19        11.13 o                         
  11   6   2         97.53         94.09         8.47 o                         
  12   6   2        459.76        463.94        20.48 o                         
  13   6   2        100.02        115.80         9.49 o                         
  14   6   2        190.19        194.09        12.55 o                         
  15   6   2         81.73         70.75         8.26 o                         
   0   7   2        117.25        117.21        12.18 o                         
   1   7   2        101.39         96.69         9.41 o                         
   2   7   2        434.56        398.71        17.22 o                         
   3   7   2        182.89        186.89        10.99 o                         
   4   7   2       1812.84       1788.72        52.95 o                         
   5   7   2        189.34        192.07        11.36 o                         
   6   7   2        396.16        389.64        17.50 o                         
   7   7   2         26.29         32.37         5.53 o                         
   8   7   2        293.12        287.91        14.11 o                         
   9   7   2         52.39         55.38         9.69 o                         
  10   7   2        260.98        275.78        14.38 o                         
  11   7   2         44.58         45.38         6.58 o                         
  12   7   2        414.87        413.20        18.79 o                         
  13   7   2         57.40         59.10         7.79 o                         
   0   8   2        262.34        235.60        25.85 o                         
   1   8   2         34.73         34.74         5.82 o                         
   2   8   2        152.32        147.02        10.65 o                         
   3   8   2        337.15        332.79        16.27 o                         
   4   8   2         89.63         79.93        10.47 o                         
   5   8   2        358.46        342.02        16.86 o                         
   6   8   2         58.54         65.74         7.77 o                         
   7   8   2        204.10        189.94        12.37 o                         
   8   8   2         43.08         35.81         6.43 o                         
   9   8   2        122.61        119.20        10.07 o                         
  10   8   2        104.58        123.53        10.66 o                         
  11   8   2        279.91        300.36        19.64 o                         
   0   9   2         23.20         16.39         7.52 o                         
   1   9   2          7.09          1.60         4.07 o                         
   2   9   2         31.68         28.37         6.03 o                         
   3   9   2        276.75        293.06        16.20 o                         
   4   9   2         46.16         43.62         6.50 o                         
   5   9   2        221.28        212.34        13.59 o                         
   6   9   2          6.82          9.28         4.03 o                         
   7   9   2        255.12        254.68        14.76 o                         
   3   0   3        206.31        236.15         7.74 o                         
   5   0   3       1441.86       1557.81        40.07 o                         
   7   0   3       1189.87       1132.24        27.29 o                         
   9   0   3       2132.25       2148.82        55.53 o                         
  11   0   3        241.51        260.52        11.20 o                         
  13   0   3         57.37         54.83         4.73 o                         
  15   0   3        678.81        747.27        28.11 o                         
  17   0   3        518.14        537.06        24.95 o                         
   0   1   3       1440.28       1466.47        43.53 o                         
   1   1   3       2324.09       2364.27        40.81 o                         
   2   1   3         13.63          9.42         0.84 o                         
   3   1   3        755.24        789.73        15.02 o                         
   4   1   3        327.50        371.65        10.46 o                         
   5   1   3        114.21        120.18         4.35 o                         
   6   1   3        307.39        319.46        10.46 o                         
   7   1   3       3223.14       3279.16        63.49 o                         
   8   1   3       1211.05       1169.14        23.88 o                         
   9   1   3       1540.16       1556.12        31.16 o                         
  10   1   3       1034.17       1025.55        20.16 o                         
  11   1   3         41.06         44.76         2.57 o                         
  12   1   3        140.47        135.95         5.06 o                         
  13   1   3         74.60         75.34         4.60 o                         
  14   1   3        268.94        268.26         8.24 o                         
  15   1   3        397.64        397.27        11.02 o                         
  16   1   3        180.61        185.87         8.76 o                         
  17   1   3        354.18        365.48        12.33 o                         
  18   1   3          7.77         12.68         5.20 o                         
   0   2   3       4249.74       4169.72       199.50 o                         
   1   2   3        658.12        669.56        14.07 o                         
   2   2   3        741.24        774.33        14.82 o                         
   3   2   3        100.06        112.98         3.80 o                         
   4   2   3        584.43        649.90        14.98 o                         
   5   2   3        621.40        628.63        14.77 o                         
   6   2   3        605.28        567.84        14.50 o                         
   7   2   3        913.50        900.49        23.17 o                         
   8   2   3       2617.44       2608.35        66.44 o                         
   9   2   3         95.32         99.19         5.42 o                         
  10   2   3        598.84        617.23        18.02 o                         
  11   2   3        117.52        119.03         6.79 o                         
  12   2   3        243.48        237.71        10.04 o                         
  13   2   3        196.69        199.25        10.66 o                         
  14   2   3        130.65        126.34         7.41 o                         
  15   2   3        134.09        146.67         8.29 o                         
  16   2   3        516.01        515.38        20.21 o                         
  17   2   3        172.71        179.21        12.35 o                         
  18   2   3         12.91         15.72         4.87 o                         
   1   3   3        271.40        298.32         9.77 o                         
   2   3   3       2115.06       2105.24        45.61 o                         
   3   3   3         69.22         97.74         4.04 o                         
   4   3   3          9.64         14.39         1.91 o                         
   5   3   3         25.29         25.13         2.48 o                         
   6   3   3        946.16        960.66        22.71 o                         
   7   3   3         89.98        104.83         5.01 o                         
   8   3   3       2117.22       2047.48        60.58 o                         
   9   3   3        121.88        134.36         6.77 o                         
  10   3   3        125.99        126.91         6.84 o                         
  11   3   3          4.72          2.60         2.21 o                         
  12   3   3         14.30         26.40         4.56 o                         
  13   3   3         88.81         76.58         7.47 o                         
  14   3   3        478.33        473.84        18.73 o                         
  15   3   3         29.31         30.05         5.11 o                         
  16   3   3        566.31        627.79        23.69 o                         
  17   3   3         32.68         30.82         5.23 o                         
  18   3   3         72.65         70.82         7.82 o                         
   0   4   3       7725.12       7379.99       266.04 o                         
   1   4   3       1074.29       1109.83        28.08 o                         
   2   4   3       1785.34       1762.55        44.72 o                         
   3   4   3         85.15         77.17         4.77 o                         
   4   4   3        296.83        298.05        10.99 o                         
   5   4   3         30.79         41.08         4.09 o                         
   6   4   3        252.51        247.26         9.31 o                         
   7   4   3       1015.42       1014.71        34.59 o                         
   8   4   3       1551.01       1520.15        42.29 o                         
   9   4   3        349.95        341.47        16.62 o                         
  10   4   3        335.46        341.33        14.51 o                         
  11   4   3         76.20         73.32         7.12 o                         
  12   4   3         67.80         72.84         7.40 o                         
  13   4   3         50.81         51.26         6.33 o                         
  14   4   3        199.37        213.78        11.87 o                         
  15   4   3        175.35        192.51        12.57 o                         
  16   4   3        536.97        546.54        21.68 o                         
  17   4   3         59.39         79.88         8.03 o                         
   0   5   3        396.65        403.47        23.28 o                         
   1   5   3       1453.98       1351.07        70.75 o                         
   2   5   3        438.46        438.50        18.99 o                         
   3   5   3         51.78         58.74         6.27 o                         
   4   5   3        204.67        202.33         9.79 o                         
   5   5   3        232.09        230.57        13.39 o                         
   6   5   3        103.50        103.25         7.42 o                         
   7   5   3        917.28        889.37        32.38 o                         
   8   5   3        307.96        294.61        13.73 o                         
   9   5   3        810.34        812.34        27.15 o                         
  10   5   3        144.80        135.65         8.91 o                         
  11   5   3          9.64          5.16         2.95 o                         
  12   5   3         25.69         26.26         4.92 o                         
  13   5   3          1.57          0.14         3.12 o                         
  14   5   3         27.59         24.39         8.39 o                         
  15   5   3        317.47        327.48        16.18 o                         
  16   5   3        136.73        145.38        13.29 o                         
   0   6   3        578.79        616.02        31.45 o                         
   1   6   3        548.02        534.55        23.64 o                         
   2   6   3          1.47         -1.13         1.76 o                         
   3   6   3        250.96        255.87        12.49 o                         
   4   6   3         46.27         42.67         6.69 o                         
   5   6   3         38.14         42.67         6.07 o                         
   6   6   3        173.96        174.07        10.18 o                         
   7   6   3       1218.10       1242.72        42.12 o                         
   8   6   3        184.46        177.27        10.42 o                         
   9   6   3        865.52        892.38        30.12 o                         
  10   6   3        204.76        191.28        11.37 o                         
  11   6   3         19.34         21.14         4.59 o                         
  12   6   3         86.66         84.55         8.47 o                         
  13   6   3          7.86          7.97         3.80 o                         
  14   6   3         19.52         17.14         6.03 o                         
   0   7   3        386.22        397.26        32.99 o                         
   1   7   3       1044.72       1001.07        38.09 o                         
   2   7   3        168.81        169.19        10.44 o                         
   3   7   3          5.72          7.86         3.22 o                         
   4   7   3         65.84         61.83         7.28 o                         
   5   7   3        170.89        167.55        10.65 o                         
   6   7   3         17.21         18.96         4.71 o                         
   7   7   3       1010.27        985.65        33.96 o                         
   8   7   3        117.06        126.39        10.99 o                         
   9   7   3        707.83        706.81        26.45 o                         
  10   7   3          0.45         -1.35         2.97 o                         
  11   7   3         47.85         47.84         6.63 o                         
  12   7   3         57.07         67.84         7.83 o                         
  13   7   3          1.42          3.23         5.12 o                         
   0   8   3        715.70        720.64        52.10 o                         
   1   8   3        218.37        236.04        13.80 o                         
   2   8   3         79.32         80.22        10.05 o                         
   3   8   3        107.93         99.67        12.10 o                         
   4   8   3         48.28         50.04         7.22 o                         
   5   8   3         52.88         50.66         6.88 o                         
   6   8   3         85.07         92.83         9.66 o                         
   7   8   3         94.20         89.74         9.31 o                         
   8   8   3        546.92        549.21        22.95 o                         
   9   8   3        123.45        122.69        13.40 o                         
  10   8   3        108.94        105.80        12.72 o                         
   0   9   3        679.03        711.39        41.45 o                         
   1   9   3         72.52         71.38         9.95 o                         
   2   9   3         36.57         32.92         6.29 o                         
   3   9   3         40.86         39.66         6.86 o                         
   4   9   3         78.37         72.70         8.92 o                         
   5   9   3          9.34          2.07         3.76 o                         
   6   9   3        124.85        145.37        11.58 o                         
   0   0   4       3290.41       3196.50       118.27 o                         
   2   0   4       2004.94       2086.35        89.21 o                         
   4   0   4       3884.61       3798.54        93.01 o                         
   6   0   4       1901.16       1940.58        51.03 o                         
   8   0   4       1713.80       1693.34        68.49 o                         
  10   0   4        195.06        196.20         8.04 o                         
  12   0   4        313.83        345.06        12.31 o                         
  14   0   4        356.52        375.96        16.80 o                         
  16   0   4        328.30        337.84        16.24 o                         
  18   0   4        462.41        492.59        29.45 o                         
   0   1   4       2895.49       2933.25       114.07 o                         
   1   1   4        412.00        428.04        11.04 o                         
   2   1   4       1492.64       1461.64        27.95 o                         
   3   1   4        196.97        184.11         5.21 o                         
   4   1   4       1878.40       1872.50        31.53 o                         
   5   1   4        277.72        275.18         6.52 o                         
   6   1   4       1092.79       1101.43        23.31 o                         
   7   1   4        409.59        420.32         9.58 o                         
   8   1   4        971.50        940.44        20.11 o                         
   9   1   4        307.17        312.96        10.63 o                         
  10   1   4        340.14        339.11         8.02 o                         
  11   1   4        253.21        260.07         7.61 o                         
  12   1   4        547.21        560.45        13.52 o                         
  13   1   4        444.62        425.60        10.91 o                         
  14   1   4        186.70        183.25         6.77 o                         
  15   1   4         66.79         64.15         6.19 o                         
  16   1   4        370.53        391.13        15.08 o                         
  17   1   4          1.56          3.80         4.24 o                         
  18   1   4        127.43        141.06         9.20 o                         
   0   2   4        324.52        337.44        13.36 o                         
   1   2   4        905.92        884.88        20.83 o                         
   2   2   4        231.02        232.54         5.90 o                         
   3   2   4       2414.73       2608.94        42.88 o                         
   4   2   4        651.31        641.20        12.39 o                         
   5   2   4        318.57        299.12         7.79 o                         
   6   2   4        535.41        532.91        15.10 o                         
   7   2   4        889.82        879.15        23.89 o                         
   8   2   4        671.28        666.64        21.46 o                         
   9   2   4        953.04        955.53        26.07 o                         
  10   2   4        793.39        829.72        22.27 o                         
  11   2   4        871.57        872.46        23.99 o                         
  12   2   4        271.74        300.87        11.45 o                         
  13   2   4        586.48        560.25        18.55 o                         
  14   2   4        154.63        139.87         8.60 o                         
  15   2   4        232.97        232.79        11.07 o                         
  16   2   4        100.75        104.11         8.15 o                         
  17   2   4         48.92         45.54         5.93 o                         
  18   2   4         48.26         52.26         7.38 o                         
   0   3   4        205.18        213.99         9.66 o                         
   1   3   4       1642.98       1633.86        36.34 o                         
   2   3   4        282.59        298.95         9.09 o                         
   3   3   4       1484.94       1407.50        31.16 o                         
   4   3   4         80.43         76.61         3.67 o                         
   5   3   4        759.09        775.78        18.51 o                         
   6   3   4         80.57         86.41         4.39 o                         
   7   3   4        417.27        399.18        11.79 o                         
   8   3   4        110.38        111.85         6.11 o                         
   9   3   4        363.43        370.70        12.68 o                         
  10   3   4        140.47        131.66         8.13 o                         
  11   3   4        924.45        946.15        26.17 o                         
  12   3   4         92.73         91.05         6.94 o                         
  13   3   4        341.00        350.20        13.42 o                         
  14   3   4        116.31         99.34         8.40 o                         
  15   3   4        214.56        235.80        12.74 o                         
  16   3   4         30.66         28.55         5.24 o                         
  17   3   4        129.36        141.26        12.40 o                         
   0   4   4        580.16        544.18        26.70 o                         
   1   4   4       2126.71       2086.30        52.28 o                         
   2   4   4        160.66        161.79         7.19 o                         
   3   4   4        889.47        910.81        24.15 o                         
   4   4   4        888.65        864.00        23.24 o                         
   5   4   4       2168.42       2165.79        59.74 o                         
   6   4   4        165.43        146.68         7.26 o                         
   7   4   4        384.90        391.84        13.58 o                         
   8   4   4        126.55        123.15         6.97 o                         
   9   4   4        157.26        172.65         9.36 o                         
  10   4   4        167.23        165.50         9.31 o                         
  11   4   4        535.13        539.40        19.48 o                         
  12   4   4        190.49        212.30        11.15 o                         
  13   4   4        373.02        363.48        17.37 o                         
  14   4   4         19.04         15.50         4.23 o                         
  15   4   4        224.38        235.61        14.27 o                         
  16   4   4         87.75         88.82         9.13 o                         
   0   5   4        441.05        447.06        35.04 o                         
   1   5   4        269.57        264.80        13.85 o                         
   2   5   4        372.19        364.30        18.37 o                         
   3   5   4         84.47         79.25         6.67 o                         
   4   5   4       1035.22       1009.17        30.60 o                         
   5   5   4         86.39         88.59         6.82 o                         
   6   5   4        731.32        758.12        24.11 o                         
   7   5   4        164.22        160.42         9.24 o                         
   8   5   4        481.55        509.07        19.35 o                         
   9   5   4         64.05         59.32         6.73 o                         
  10   5   4        325.14        341.29        15.03 o                         
  11   5   4         42.74         41.08         5.74 o                         
  12   5   4        170.71        174.05        10.58 o                         
  13   5   4         86.06         92.55         9.04 o                         
  14   5   4         94.61         99.79         9.51 o                         
  15   5   4         42.81         46.95         7.29 o                         
   0   6   4        706.10        696.44        52.54 o                         
   1   6   4         67.81         58.42         7.65 o                         
   2   6   4        176.73        184.55        10.23 o                         
   3   6   4        216.05        196.02        10.74 o                         
   4   6   4        561.72        548.08        20.48 o                         
   5   6   4         29.67         34.94         5.41 o                         
   6   6   4        568.47        566.64        25.32 o                         
   7   6   4         76.77         70.37         7.63 o                         
   8   6   4        504.44        498.68        20.20 o                         
   9   6   4         71.41         67.85         7.50 o                         
  10   6   4        135.73        133.37         9.51 o                         
  11   6   4         41.88         33.21         6.23 o                         
  12   6   4        405.99        410.65        18.08 o                         
  13   6   4         48.51         51.36         7.29 o                         
  14   6   4         96.32        106.65         9.83 o                         
   0   7   4        192.75        180.76        22.18 o                         
   1   7   4        231.56        212.79        16.77 o                         
   2   7   4        403.01        404.78        17.71 o                         
   3   7   4         82.37         87.97         8.85 o                         
   4   7   4        725.66        699.72        25.60 o                         
   5   7   4         71.20         69.09         7.86 o                         
   6   7   4        361.40        358.78        16.71 o                         
   7   7   4         67.98         64.80         8.94 o                         
   8   7   4        403.73        383.80        22.95 o                         
   9   7   4        114.47        117.88        10.44 o                         
  10   7   4         92.08         75.94         8.75 o                         
  11   7   4        178.03        188.17        21.43 o                         
  12   7   4        261.38        261.65        16.73 o                         
   0   8   4        288.52        264.33        29.81 o                         
   1   8   4        260.07        252.95        19.92 o                         
   2   8   4        200.59        195.46        14.70 o                         
   3   8   4        393.05        402.87        21.72 o                         
   4   8   4        263.34        259.88        16.85 o                         
   5   8   4        126.40        137.78        10.58 o                         
   6   8   4         42.15         41.52         6.59 o                         
   7   8   4        261.15        252.20        14.57 o                         
   8   8   4         21.45         17.88         4.91 o                         
   9   8   4        156.57        149.76        14.10 o                         
   0   9   4         30.09         33.77         9.57 o                         
   1   9   4        188.00        225.12        19.00 o                         
   2   9   4         38.31         36.97         7.50 o                         
   3   9   4        290.05        273.02        15.56 o                         
   4   9   4         40.95         42.97         7.18 o                         
   5   9   4        131.65        149.54        11.78 o                         
   1   0   5        871.66        885.40        29.22 o                         
   3   0   5       4841.85       4943.85       142.27 o                         
   5   0   5       2552.87       2484.28        63.28 o                         
   7   0   5        396.80        406.01        15.02 o                         
   9   0   5        105.31        114.38         6.68 o                         
  11   0   5        624.05        625.48        19.24 o                         
  13   0   5        509.38        496.68        16.62 o                         
  15   0   5        173.86        184.40        10.31 o                         
  17   0   5        202.58        255.76        19.05 o                         
   0   1   5          7.02         14.13         2.09 o                         
   1   1   5        380.22        396.65        10.92 o                         
   2   1   5        338.55        337.91         9.23 o                         
   3   1   5       1693.27       1666.71        36.51 o                         
   4   1   5        963.28        946.08        19.81 o                         
   5   1   5       3270.63       3186.99        62.30 o                         
   6   1   5        184.78        171.93         5.44 o                         
   7   1   5         44.84         42.71         3.28 o                         
   8   1   5         25.68         23.10         1.90 o                         
   9   1   5        152.18        155.34         7.25 o                         
  10   1   5        275.22        268.28         9.80 o                         
  11   1   5        880.06        888.15        24.37 o                         
  12   1   5        375.74        393.21        12.03 o                         
  13   1   5        411.37        405.31        14.40 o                         
  14   1   5         26.04         22.51         3.80 o                         
  15   1   5         25.11         29.47         4.78 o                         
  16   1   5         76.91         80.77         6.82 o                         
  17   1   5        154.65        145.60         8.68 o                         
   0   2   5       1671.92       1763.39        52.20 o                         
   1   2   5         80.88         74.67         5.29 o                         
   2   2   5        156.49        127.17         4.35 o                         
   3   2   5        621.89        640.64        20.04 o                         
   4   2   5       2656.42       2594.97        55.51 o                         
   5   2   5        345.68        334.03         7.79 o                         
   6   2   5        258.03        251.15         7.64 o                         
   7   2   5        457.80        429.24        11.66 o                         
   8   2   5        123.85        134.66         6.03 o                         
   9   2   5        379.97        372.18        12.36 o                         
  10   2   5        441.74        449.34        14.46 o                         
  11   2   5        193.06        186.76         8.57 o                         
  12   2   5        590.72        630.66        19.85 o                         
  13   2   5        719.29        722.34        24.98 o                         
  14   2   5        197.58        188.86         9.54 o                         
  15   2   5         11.64          9.39         3.39 o                         
  16   2   5         48.83         35.84         5.18 o                         
  17   2   5         26.36         15.16         4.49 o                         
   0   3   5        286.01        260.52        10.66 o                         
   1   3   5         34.35         36.86         2.83 o                         
   2   3   5        834.05        832.96        16.97 o                         
   3   3   5         10.62         13.83         1.76 o                         
   4   3   5       2360.29       2271.70        45.40 o                         
   5   3   5         21.50         20.74         2.50 o                         
   6   3   5        321.09        317.65        10.96 o                         
   7   3   5        421.70        418.71        12.01 o                         
   8   3   5         22.90         26.37         3.02 o                         
   9   3   5         77.78         77.15         5.84 o                         
  10   3   5        407.76        387.06        13.31 o                         
  11   3   5        242.80        249.47        10.41 o                         
  12   3   5       1211.32       1218.87        32.98 o                         
  13   3   5         31.24         33.71         4.53 o                         
  14   3   5        192.86        207.38        12.15 o                         
  15   3   5          4.93         -0.59         3.00 o                         
  16   3   5          7.90         -4.06         4.06 o                         
   0   4   5        220.52        210.64        18.69 o                         
   1   4   5         75.40         73.59         6.06 o                         
   2   4   5        937.00        907.11        22.39 o                         
   3   4   5        250.19        235.34         8.46 o                         
   4   4   5       1290.37       1289.07        33.75 o                         
   5   4   5        467.20        445.07        12.91 o                         
   6   4   5        320.08        337.10        10.72 o                         
   7   4   5        175.56        181.19         8.32 o                         
   8   4   5        470.53        468.72        13.73 o                         
   9   4   5         17.14         16.19         2.89 o                         
  10   4   5         61.18         65.93         6.04 o                         
  11   4   5        320.20        335.81        14.76 o                         
  12   4   5        897.50        942.25        30.51 o                         
  13   4   5         60.63         67.73         7.62 o                         
  14   4   5         82.23         75.62         7.98 o                         
  15   4   5         12.36         10.47         5.06 o                         
  16   4   5         54.67         56.86         8.44 o                         
   0   5   5         60.47         54.99        12.30 o                         
   1   5   5        328.83        315.42        50.16 o                         
   2   5   5         75.32         78.19         5.68 o                         
   3   5   5       1097.49       1081.55        29.84 o                         
   4   5   5        480.87        466.62        15.35 o                         
   5   5   5        298.03        304.49        11.78 o                         
   6   5   5        106.64        105.56         7.64 o                         
   7   5   5        405.69        368.23        15.18 o                         
   8   5   5         68.27         71.18         6.88 o                         
   9   5   5        149.77        145.98         9.04 o                         
  10   5   5         74.97         74.65         7.56 o                         
  11   5   5        517.76        554.52        21.63 o                         
  12   5   5         83.57         96.24         8.53 o                         
  13   5   5        487.26        475.19        24.77 o                         
  14   5   5         45.96         58.82         8.64 o                         
   0   6   5        396.57        374.86        31.93 o                         
   1   6   5          2.51          3.74         5.09 o                         
   2   6   5          5.28          2.37         2.64 o                         
   3   6   5        498.66        499.02        19.83 o                         
   4   6   5         64.80         60.73         7.00 o                         
   5   6   5       1109.56       1100.94        35.36 o                         
   6   6   5         29.44         29.40         5.15 o                         
   7   6   5         36.66         33.78         5.40 o                         
   8   6   5         14.17          8.40         3.66 o                         
   9   6   5        107.46        112.81         9.08 o                         
  10   6   5          8.38          7.73         4.47 o                         
  11   6   5        464.41        495.63        42.65 o                         
  12   6   5         19.75         15.42         4.74 o                         
  13   6   5        289.79        305.70        16.00 o                         
   0   7   5         87.95        109.56        19.76 o                         
   1   7   5        251.43        262.14        18.68 o                         
   2   7   5        154.42        165.50        11.96 o                         
   3   7   5        928.00        966.41        32.97 o                         
   4   7   5        335.73        359.96        16.93 o                         
   5   7   5        579.05        610.62        27.15 o                         
   6   7   5         43.88         45.60         8.11 o                         
   7   7   5         13.58         11.79         4.49 o                         
   8   7   5         35.06         38.70         6.39 o                         
   9   7   5         61.12         62.40         7.96 o                         
  10   7   5         57.57         54.25         7.35 o                         
  11   7   5        168.35        171.33        13.92 o                         
   0   8   5        339.66        316.24        31.93 o                         
   1   8   5        234.37        203.47        14.48 o                         
   2   8   5        252.55        237.90        15.72 o                         
   3   8   5        148.55        168.69        13.10 o                         
   4   8   5        553.14        555.53        23.76 o                         
   5   8   5        179.34        187.75        14.00 o                         
   6   8   5         74.40        100.29         9.99 o                         
   7   8   5         50.61         58.33         7.75 o                         
   8   8   5         27.42         19.43         5.40 o                         
   0   9   5         69.48         64.67        12.77 o                         
   1   9   5         18.04         15.95         6.11 o                         
   2   9   5        120.74        131.04        13.00 o                         
   0   0   6       2752.84       2826.41       150.80 o                         
   2   0   6       1684.97       1796.35        54.79 o                         
   4   0   6        557.16        551.62        27.17 o                         
   6   0   6        833.22        897.00        27.87 o                         
   8   0   6       2206.43       2253.06       108.26 o                         
  10   0   6        110.81        110.65         5.70 o                         
  12   0   6        118.16        124.81         6.20 o                         
  14   0   6         83.27        107.24        17.36 o                         
  16   0   6        554.82        575.54        31.61 o                         
   0   1   6       2828.40       2770.34        80.80 o                         
   1   1   6        354.84        344.40        10.49 o                         
   2   1   6       1081.30       1088.78        25.15 o                         
   3   1   6        284.07        275.08         8.81 o                         
   4   1   6         81.34         75.72         4.01 o                         
   5   1   6        118.57        125.17         5.45 o                         
   6   1   6        325.08        322.10        13.64 o                         
   7   1   6       1271.20       1232.52        30.30 o                         
   8   1   6       1481.57       1486.89        32.25 o                         
   9   1   6        333.95        323.97        10.09 o                         
  10   1   6         68.14         64.50         4.70 o                         
  11   1   6         12.60         17.90         2.55 o                         
  12   1   6         64.05         67.21         5.52 o                         
  13   1   6         36.49         34.20         4.39 o                         
  14   1   6        192.19        200.63         9.70 o                         
  15   1   6         86.23         94.99         7.22 o                         
  16   1   6        340.57        370.88        18.02 o                         
   0   2   6        587.28        590.30        21.44 o                         
   1   2   6        905.59        844.29        19.55 o                         
   2   2   6        102.07        103.17         4.88 o                         
   3   2   6        341.31        344.93        11.20 o                         
   4   2   6          8.31          5.32         1.60 o                         
   5   2   6         92.92         87.22         5.06 o                         
   6   2   6        283.23        261.17         9.01 o                         
   7   2   6        866.30        927.24        28.09 o                         
   8   2   6        221.49        227.04         7.27 o                         
   9   2   6        666.91        662.87        17.02 o                         
  10   2   6        555.52        536.89        16.83 o                         
  11   2   6         62.05         57.08         5.22 o                         
  12   2   6        144.99        134.60         8.33 o                         
  13   2   6         21.15         21.27         4.09 o                         
  14   2   6         27.27         36.33         5.39 o                         
  15   2   6        150.02        162.03         8.98 o                         
  16   2   6        106.20        105.43         8.38 o                         
   0   3   6          6.22         10.71         3.05 o                         
   1   3   6       2197.18       2149.62        45.50 o                         
   2   3   6        101.90         97.05         3.75 o                         
   3   3   6        151.71        156.60         5.81 o                         
   4   3   6         37.59         33.11         1.90 o                         
   5   3   6        488.27        497.63        14.31 o                         
   6   3   6        161.44        166.23         6.89 o                         
   7   3   6       1130.64       1140.59        26.73 o                         
   8   3   6        109.75         99.50         4.98 o                         
   9   3   6       1014.85        998.13        24.57 o                         
  10   3   6         99.38        102.64         6.08 o                         
  11   3   6         75.82         68.71         4.99 o                         
  12   3   6         19.07         33.84         4.68 o                         
  13   3   6         69.50         62.89         6.36 o                         
  14   3   6         32.13         31.21         5.49 o                         
  15   3   6        479.05        488.27        17.76 o                         
  16   3   6         28.26         31.79         7.55 o                         
   0   4   6        417.21        388.07        20.03 o                         
   1   4   6        964.37       1021.01        27.03 o                         
   2   4   6        113.46        116.62         5.32 o                         
   3   4   6         63.66         58.56         3.95 o                         
   4   4   6          1.88          2.45         1.51 o                         
   5   4   6        384.33        366.94        16.11 o                         
   6   4   6         59.48         58.66         4.08 o                         
   7   4   6        514.45        510.75        14.67 o                         
   8   4   6        372.20        374.90        11.89 o                         
   9   4   6        725.91        728.12        19.92 o                         
  10   4   6         96.23         98.01         6.00 o                         
  11   4   6         78.53         76.66         8.14 o                         
  12   4   6         39.44         43.05         5.19 o                         
  13   4   6         22.78         18.57         4.31 o                         
  14   4   6         85.75         81.27         8.38 o                         
  15   4   6        224.15        226.58        26.34 o                         
   0   5   6        897.93        824.60        57.96 o                         
   1   5   6        406.25        405.66        18.10 o                         
   2   5   6          5.91          2.88         2.20 o                         
   3   5   6        348.46        347.17        13.03 o                         
   4   5   6        123.40        121.41         6.75 o                         
   5   5   6        130.88        137.89         7.23 o                         
   6   5   6        482.14        479.93        15.85 o                         
   7   5   6        243.44        238.25         9.99 o                         
   8   5   6        905.58        875.18        25.38 o                         
   9   5   6        105.29        100.47         8.17 o                         
  10   5   6        593.00        620.82        23.11 o                         
  11   5   6        108.44         93.14         8.83 o                         
  12   5   6        180.43        198.62        13.54 o                         
  13   5   6         11.97          8.19         4.87 o                         
   0   6   6       1082.34       1151.49        72.04 o                         
   1   6   6         90.36         97.59        20.10 o                         
   2   6   6        330.13        339.76        17.71 o                         
   3   6   6         87.86         75.52         8.38 o                         
   4   6   6        152.40        142.64         9.59 o                         
   5   6   6         12.25          7.99         3.35 o                         
   6   6   6        185.94        186.30        10.75 o                         
   7   6   6         73.03         61.43         6.93 o                         
   8   6   6        673.67        664.17        33.47 o                         
   9   6   6          9.77          8.25         4.10 o                         
  10   6   6        278.71        330.15        18.92 o                         
  11   6   6         77.34         73.21         8.29 o                         
  12   6   6        139.94        148.92        12.51 o                         
   0   7   6       1459.79       1436.73        88.79 o                         
   1   7   6        471.69        435.70        27.91 o                         
   2   7   6        490.31        496.25        23.28 o                         
   3   7   6         18.15         18.87         5.44 o                         
   4   7   6         17.13         17.88         4.65 o                         
   5   7   6          5.44          3.64         3.27 o                         
   6   7   6        126.36        117.73        11.36 o                         
   7   7   6         28.22         36.27         5.92 o                         
   8   7   6        532.69        550.79        25.42 o                         
   9   7   6         35.42         38.17         6.44 o                         
  10   7   6         63.81         51.12         7.06 o                         
   0   8   6        160.99        149.67        16.66 o                         
   1   8   6        443.37        419.21        21.62 o                         
   2   8   6        256.54        237.73        15.86 o                         
   3   8   6         30.61         36.14         7.10 o                         
   4   8   6         79.72         70.34         9.60 o                         
   5   8   6         33.71         37.15         6.65 o                         
   6   8   6          9.06         11.74         5.03 o                         
   1   0   7       2654.38       2624.54       100.70 o                         
   5   0   7       1522.03       1632.67        61.27 o                         
   7   0   7        630.74        626.60        28.59 o                         
   9   0   7        529.12        505.49        18.79 o                         
  11   0   7        292.74        295.98        10.54 o                         
  13   0   7        141.21        166.83        13.06 o                         
  15   0   7        506.65        489.47        42.08 o                         
   0   1   7        941.60        999.47        74.34 o                         
   1   1   7        710.01        701.53        19.56 o                         
   2   1   7         27.59         27.70         3.37 o                         
   3   1   7        774.71        798.09        19.03 o                         
   4   1   7        663.77        640.90        17.72 o                         
   5   1   7        118.73        113.21         6.30 o                         
   6   1   7        455.25        425.55        14.99 o                         
   7   1   7        126.96        124.06         6.81 o                         
   8   1   7        312.48        297.67         9.95 o                         
   9   1   7        160.88        154.82         6.34 o                         
  10   1   7        346.55        337.19        11.01 o                         
  11   1   7        225.29        232.74        10.52 o                         
  12   1   7        129.49        127.98         6.94 o                         
  13   1   7        246.43        235.88        10.03 o                         
  14   1   7         77.92         80.44         6.85 o                         
  15   1   7        141.81        168.48        10.70 o                         
   0   2   7        770.92        740.00        34.43 o                         
   1   2   7        297.00        291.14        10.03 o                         
   2   2   7        187.07        172.80         7.18 o                         
   3   2   7         30.70         29.20         3.58 o                         
   4   2   7        146.51        149.51         6.54 o                         
   5   2   7        135.64        136.11         6.78 o                         
   6   2   7        573.32        551.14        16.22 o                         
   7   2   7        220.81        203.35         9.87 o                         
   8   2   7        663.20        644.87        21.79 o                         
   9   2   7        360.33        360.20        14.70 o                         
  10   2   7        159.39        171.00        11.45 o                         
  11   2   7        113.11        117.62         5.43 o                         
  12   2   7        376.07        383.01        14.67 o                         
  13   2   7         75.38         67.16         5.77 o                         
  14   2   7        134.23        140.01         8.48 o                         
  15   2   7         41.29         38.74         6.26 o                         
   0   3   7        753.72        773.86        27.55 o                         
   1   3   7         99.61         88.94         4.09 o                         
   2   3   7        780.08        771.67        21.45 o                         
   3   3   7         34.30         36.77         3.76 o                         
   4   3   7        894.79        944.23        27.58 o                         
   5   3   7         19.10         21.95         3.99 o                         
   6   3   7        359.17        378.53        14.97 o                         
   7   3   7          4.17          3.37         2.64 o                         
   8   3   7        995.43       1019.38        32.60 o                         
   9   3   7         44.15         34.92         5.04 o                         
  10   3   7        205.40        208.94        11.30 o                         
  11   3   7         54.98         54.53         4.27 o                         
  12   3   7        403.08        398.19        14.28 o                         
  13   3   7         29.56         30.41         5.58 o                         
  14   3   7         91.17         87.00        10.25 o                         
   0   4   7        605.81        646.66        23.75 o                         
   1   4   7        229.66        234.92         9.06 o                         
   2   4   7        396.35        400.33        11.70 o                         
   3   4   7        234.03        216.39         7.73 o                         
   4   4   7        765.24        775.69        23.33 o                         
   5   4   7         72.34         67.36         6.89 o                         
   6   4   7        547.55        530.46        23.20 o                         
   7   4   7         71.44         73.42         7.43 o                         
   8   4   7        648.27        641.63        19.50 o                         
   9   4   7        125.62        130.05         5.73 o                         
  10   4   7          1.38          2.78         3.59 o                         
  11   4   7         22.68         15.98         3.77 o                         
  12   4   7         10.24         13.80         3.69 o                         
  13   4   7        171.60        181.53        11.69 o                         
  14   4   7        206.38        205.40        12.80 o                         
   0   5   7        518.57        491.55        26.59 o                         
   1   5   7        322.42        318.98        13.48 o                         
   2   5   7        216.25        208.93        12.04 o                         
   3   5   7        172.83        192.84         8.99 o                         
   4   5   7        223.41        195.09         8.85 o                         
   5   5   7        616.09        613.02        17.98 o                         
   6   5   7        127.35        126.60         6.75 o                         
   7   5   7        419.25        427.21        14.56 o                         
   8   5   7        258.51        256.09        15.45 o                         
   9   5   7        300.16        306.16        14.02 o                         
  10   5   7         57.39         51.91         6.36 o                         
  11   5   7         94.07        125.78        14.14 o                         
  12   5   7         76.45         81.58        10.32 o                         
   0   6   7         15.67         16.11         8.22 o                         
   1   6   7        712.78        704.93        29.89 o                         
   2   6   7          7.99          0.25         4.01 o                         
   3   6   7        477.19        470.18        21.41 o                         
   4   6   7         71.44         66.52         9.32 o                         
   5   6   7         96.99         94.53        14.14 o                         
   6   6   7         28.97         18.16         4.44 o                         
   7   6   7        574.39        619.44        28.85 o                         
   8   6   7         59.91         49.96         6.61 o                         
   9   6   7        277.26        321.16        24.69 o                         
  10   6   7         95.45         82.24        11.42 o                         
   0   7   7         45.26         49.13        14.42 o                         
   1   7   7        363.25        365.92        19.56 o                         
   2   7   7        123.16        130.22        11.30 o                         
   3   7   7        228.45        239.68        16.58 o                         
   4   7   7        104.76         96.41        13.61 o                         
   5   7   7        307.78        314.49        36.62 o                         
   6   7   7         20.12         17.85         6.16 o                         
   7   7   7         28.81         28.40         6.23 o                         
   8   7   7        133.82        122.93        13.74 o                         
   0   8   7        206.61        250.84        30.32 o                         
   1   8   7        195.17        220.57        22.43 o                         
   2   8   7         20.51         20.33         8.52 o                         
   3   8   7         24.91         22.89         7.15 o                         
   2   0   8        974.82        964.33        32.96 o                         
   4   0   8       2446.05       2228.67        70.83 o                         
   6   0   8        193.30        186.87        12.30 o                         
   8   0   8          8.98         12.28         4.07 o                         
  10   0   8        220.75        226.76        14.02 o                         
  12   0   8       1182.32       1167.63        45.18 o                         
  14   0   8         60.83         53.03        14.38 o                         
   0   1   8        328.48        333.49        18.52 o                         
   1   1   8        284.23        297.77        12.37 o                         
   2   1   8        214.92        204.59         9.18 o                         
   3   1   8        409.69        408.94        15.35 o                         
   4   1   8        591.66        566.78        21.54 o                         
   5   1   8        422.34        411.64        14.94 o                         
   6   1   8        196.43        193.55        10.81 o                         
   7   1   8        246.88        227.44        10.06 o                         
   8   1   8         17.37         15.85         2.95 o                         
   9   1   8         86.26         86.09         5.21 o                         
  10   1   8        233.79        247.92        13.60 o                         
  11   1   8        292.85        286.64        12.32 o                         
  12   1   8        426.18        456.96        17.26 o                         
  13   1   8         78.39         61.13         6.29 o                         
  14   1   8        101.19         89.66        11.06 o                         
   0   2   8         37.31         33.80         6.54 o                         
   1   2   8         15.70         12.06         2.38 o                         
   2   2   8        178.66        179.72         7.59 o                         
   3   2   8        649.47        651.63        21.64 o                         
   4   2   8        518.40        503.38        15.83 o                         
   5   2   8        751.25        758.69        27.76 o                         
   6   2   8         70.39         66.93         7.94 o                         
   7   2   8          6.57          4.87         1.91 o                         
   8   2   8         15.22         12.95         3.78 o                         
   9   2   8        121.39        127.13         8.02 o                         
  10   2   8         47.30         43.19         7.12 o                         
  11   2   8        485.59        503.38        19.06 o                         
  12   2   8        269.24        272.74        13.34 o                         
  13   2   8        315.42        331.72        15.17 o                         
  14   2   8        175.58        187.18        11.58 o                         
   0   3   8         40.88         29.53         6.11 o                         
   1   3   8        130.86        123.54         6.25 o                         
   2   3   8          3.26          0.51         1.82 o                         
   3   3   8        959.51        965.53        26.17 o                         
   4   3   8          4.13          0.98         2.21 o                         
   5   3   8       1224.96       1247.84        36.43 o                         
   6   3   8        128.01        130.54         9.88 o                         
   7   3   8         34.45         37.26         6.09 o                         
   8   3   8         18.78         19.08         4.23 o                         
   9   3   8         66.80         58.94         7.62 o                         
  10   3   8          8.62          6.95         3.48 o                         
  11   3   8        255.43        257.55        13.69 o                         
  12   3   8          9.36         14.66         5.33 o                         
  13   3   8        417.62        417.15        18.38 o                         
   0   4   8         74.29         62.58         8.36 o                         
   1   4   8         57.44         54.83         3.14 o                         
   2   4   8        121.62        125.35         7.83 o                         
   3   4   8       1129.42       1127.38        40.82 o                         
   4   4   8        249.35        234.74        13.74 o                         
   5   4   8        752.05        756.31        30.17 o                         
   6   4   8         40.31         42.31         6.63 o                         
   7   4   8         63.81         64.99         7.33 o                         
   8   4   8         69.65         68.02         8.31 o                         
   9   4   8         21.74         16.80         4.56 o                         
  10   4   8         91.03         90.34         8.74 o                         
  11   4   8        188.63        183.71        11.42 o                         
  12   4   8        186.52        212.10        12.70 o                         
   0   5   8         45.05         29.17         7.27 o                         
   1   5   8         34.55         27.79         3.93 o                         
   2   5   8        247.20        231.04        12.33 o                         
   3   5   8        219.36        207.50         8.63 o                         
   4   5   8        562.14        617.09        45.92 o                         
   5   5   8        327.26        330.23        22.34 o                         
   6   5   8         83.01         80.42         9.48 o                         
   7   5   8         32.13         28.53         5.60 o                         
   8   5   8         18.88         11.80         6.40 o                         
   9   5   8          6.18         10.05         5.03 o                         
  10   5   8         55.31         64.91         9.87 o                         
  11   5   8         76.34         77.62        10.33 o                         
   0   6   8         30.62         33.68        12.08 o                         
   1   6   8         21.15         18.88         5.02 o                         
   2   6   8        128.75        129.51        18.99 o                         
   3   6   8          1.69          0.00         3.30 o                         
   4   6   8       1035.69       1078.00        51.85 o                         
   5   6   8         21.30         26.15         7.11 o                         
   6   6   8         59.91         53.85        10.29 o                         
   7   6   8         31.36         43.57         9.33 o                         
   8   6   8        126.20        129.69        12.81 o                         
   0   7   8        100.19         99.42        18.65 o                         
   1   7   8          4.69          5.52         6.05 o                         
   2   7   8        224.16        232.16        15.19 o                         
   3   7   8        137.72        143.76        15.38 o                         
   4   7   8        186.98        188.48        17.35 o                         
   5   7   8         99.49        104.82        18.23 o                         
   1   0   9       1379.95       1438.68        78.39 o                         
   3   0   9        125.55        129.30        13.33 o                         
   5   0   9        521.69        554.53        28.13 o                         
   7   0   9       1233.34       1280.51        58.99 o                         
   9   0   9        501.57        497.49        24.81 o                         
  11   0   9         50.62         48.93         7.01 o                         
  13   0   9         14.57         16.40         9.72 o                         
   0   1   9         21.66         27.72        10.96 o                         
   1   1   9        712.85        717.99        22.80 o                         
   2   1   9        155.47        151.85        11.06 o                         
   3   1   9        581.90        584.34        20.46 o                         
   4   1   9         27.50         23.99         3.51 o                         
   5   1   9        255.60        263.22        11.86 o                         
   6   1   9        221.28        224.98        10.44 o                         
   7   1   9        156.92        158.96         8.52 o                         
   8   1   9        478.81        457.39        22.51 o                         
   9   1   9        260.87        276.83        15.55 o                         
  10   1   9         56.02         51.22         7.00 o                         
  11   1   9        208.51        223.13        13.62 o                         
  12   1   9         17.67         15.81         5.52 o                         
  13   1   9        112.33        107.58        15.39 o                         
   0   2   9        546.69        534.97        29.87 o                         
   1   2   9        375.67        365.89        15.04 o                         
   2   2   9         96.13         93.97         5.81 o                         
   3   2   9        132.75        136.85         8.23 o                         
   4   2   9        117.98        115.68         6.69 o                         
   5   2   9         16.94         17.41         3.63 o                         
   6   2   9        142.97        148.45         8.20 o                         
   7   2   9         82.71         88.40         6.88 o                         
   8   2   9        473.55        483.52        45.12 o                         
   9   2   9        349.15        381.02        18.69 o                         
  10   2   9        172.84        180.08        12.76 o                         
  11   2   9         99.26         85.34         9.91 o                         
  12   2   9        194.39        201.69        13.89 o                         
   0   3   9       1019.11       1070.38        45.77 o                         
   1   3   9         18.90         16.72         3.80 o                         
   2   3   9        442.11        444.00        14.72 o                         
   3   3   9         47.48         52.13         5.09 o                         
   4   3   9        228.87        241.08        11.49 o                         
   5   3   9         65.67         65.43         5.91 o                         
   6   3   9        178.70        176.42        14.14 o                         
   7   3   9         67.69         70.54         8.81 o                         
   8   3   9        625.93        641.04        26.82 o                         
   9   3   9          7.11          7.04         4.80 o                         
  10   3   9        252.43        262.08        15.68 o                         
  11   3   9         99.56         80.49         8.42 o                         
   0   4   9        456.19        406.70        23.95 o                         
   1   4   9        241.18        239.78         9.53 o                         
   2   4   9        202.18        218.06        10.98 o                         
   3   4   9        120.19        115.35        18.73 o                         
   4   4   9        139.16        118.87        10.59 o                         
   5   4   9          0.06         -2.06         3.48 o                         
   6   4   9        312.32        343.52        18.06 o                         
   7   4   9        101.13         98.99        10.77 o                         
   8   4   9        325.29        349.77        18.90 o                         
   9   4   9         64.13         67.96         9.08 o                         
  10   4   9         36.04         34.17         8.32 o                         
   0   5   9        312.89        321.39        30.82 o                         
   1   5   9        143.99        135.65        13.92 o                         
   2   5   9         71.31         61.15        11.16 o                         
   3   5   9         97.55         99.59        13.94 o                         
   4   5   9          5.74         10.44         4.19 o                         
   5   5   9        157.61        153.79        19.73 o                         
   6   5   9         23.99         39.65         7.25 o                         
   7   5   9        300.13        316.42        18.15 o                         
   8   5   9        130.16        155.90        12.32 o                         
   0   6   9          2.38          3.78         8.56 o                         
   1   6   9        509.73        548.30        52.78 o                         
   2   6   9         32.67         31.11         8.19 o                         
   3   6   9        105.75        101.20        14.41 o                         
   4   6   9         27.58         27.03         8.28 o                         
   5   6   9         12.01         11.26         7.52 o                         
   6   6   9          7.51          9.22         6.92 o                         
   0   0  10        820.86        886.59        57.30 o                         
   2   0  10        148.46        139.09        12.05 o                         
   4   0  10        732.38        797.96        54.88 o                         
   6   0  10        359.43        391.05        28.93 o                         
   8   0  10        268.12        253.26        28.20 o                         
  10   0  10        147.86        172.02        14.51 o                         
   0   1  10        773.86        816.56        37.16 o                         
   1   1  10         43.81         49.45         5.87 o                         
   2   1  10        371.05        367.49        14.97 o                         
   3   1  10         30.84         35.24         4.78 o                         
   4   1  10        181.34        186.79         9.86 o                         
   5   1  10        229.14        238.02        11.65 o                         
   6   1  10        153.84        157.81        10.30 o                         
   7   1  10         31.74         40.84         5.15 o                         
   8   1  10        678.36        725.47        29.69 o                         
   9   1  10        157.94        154.70        11.78 o                         
  10   1  10         41.24         32.13         6.32 o                         
  11   1  10         12.08          3.18         5.74 o                         
   0   2  10        169.44        181.74        14.46 o                         
   1   2  10        539.84        561.35        20.57 o                         
   2   2  10         42.68         42.05         5.42 o                         
   3   2  10         30.35         40.27         5.20 o                         
   4   2  10         44.48         55.59         6.66 o                         
   5   2  10        117.34        114.06         7.71 o                         
   6   2  10        195.56        207.37        10.76 o                         
   7   2  10        255.99        271.64        17.95 o                         
   8   2  10        107.74         97.87        10.40 o                         
   9   2  10        200.37        205.44        14.04 o                         
  10   2  10         50.18         68.76         9.04 o                         
   0   3  10         73.50        105.40        23.66 o                         
   1   3  10        752.36        799.80        27.26 o                         
   2   3  10         19.90         30.70         5.41 o                         
   3   3  10        234.08        229.23        13.67 o                         
   4   3  10         23.09         23.52         4.25 o                         
   5   3  10        172.05        189.22        13.12 o                         
   6   3  10          4.07          1.96         3.56 o                         
   7   3  10        413.23        436.56        21.46 o                         
   8   3  10        166.05        186.92        13.74 o                         
   9   3  10        108.89        128.68        12.31 o                         
   0   4  10        158.56        145.34        13.24 o                         
   1   4  10        301.86        301.29        14.25 o                         
   2   4  10         29.09         21.09         4.36 o                         
   3   4  10         64.06         72.99         9.14 o                         
   4   4  10         77.77         83.24        11.45 o                         
   5   4  10         79.49         77.17         9.81 o                         
   6   4  10         26.09         22.73         5.46 o                         
   7   4  10        167.51        170.94        13.35 o                         
   8   4  10        175.22        196.52        14.36 o                         
   0   5  10        241.70        269.63        29.72 o                         
   1   5  10         83.77        108.36        16.11 o                         
   2   5  10          0.30          5.97         8.20 o                         
   3   5  10        122.54        150.64        16.09 o                         
   4   5  10         40.86         36.79         7.25 o                         
   5   5  10         20.67         19.53         5.62 o                         
   1   0  11         53.75         36.76         7.80 o                         
   3   0  11        597.06        613.63        41.17 o                         
   5   0  11        264.53        243.51        27.08 o                         
   7   0  11        180.67        187.79        15.22 o                         
   0   1  11          6.71          1.57         3.93 o                         
   1   1  11          3.68          4.75         3.14 o                         
   2   1  11         70.23         73.01         7.67 o                         
   3   1  11        420.50        443.65        18.25 o                         
   4   1  11         69.27         69.24         7.40 o                         
   5   1  11        517.20        535.90        24.20 o                         
   6   1  11         65.61         58.89         6.66 o                         
   7   1  11          6.45          4.35         4.16 o                         
   8   1  11         14.54         14.27         5.37 o                         
   0   2  11        204.46        221.06        17.11 o                         
   1   2  11         10.25         15.31         4.57 o                         
   2   2  11        199.07        217.76        11.61 o                         
   3   2  11         88.08         89.71         9.69 o                         
   4   2  11        477.75        528.68        23.87 o                         
   5   2  11         82.07        109.29        13.88 o                         
   6   2  11         25.51         31.81         6.22 o                         
   7   2  11          2.87         -3.06         3.52 o                         
   0   3  11         13.97         15.66         6.35 o                         
   1   3  11         45.93         46.63         6.30 o                         
   2   3  11        169.72        185.64        10.82 o                         
   3   3  11         43.25         46.82         7.86 o                         
   4   3  11        542.85        568.73        26.10 o                         
   5   3  11         38.34         52.01         8.48 o                         
   6   3  11         42.01         24.93         6.59 o                         
   0   4  11          9.00          6.03         5.69 o                         
   1   4  11         10.78          6.53         3.74 o                         
   2   4  11         86.83         85.04         9.83 o                         
   3   4  11        112.88        129.78        11.79 o                         
   0   0  12         68.65         68.03        14.45 o                         
   2   0  12        140.95        147.51        17.86 o                         
   4   0  12        295.32        303.37        20.82 o                         
   0   1  12        321.17        338.84        32.37 o                         
   1   1  12         15.87         13.27         4.85 o                         
   2   1  12         72.01         68.27         7.48 o                         
   3   1  12         48.22         53.33         6.92 o                         
   0   2  12         42.29         51.49        10.15 o                         
   1   2  12        263.62        291.44        16.23 o                         
                                                                                
