# Supplementary material for: Mol­ecular and crystal structures of six poly(arylsulfin­yl)- and poly(aryl­sulfan­yl)fer­ro­cenes
Source: Acta Crystallogr C Struct Chem. 2024 Oct 4;80(Pt 11):716–27. doi: 10.1107/S2053229624009318 (PMC11535883; doi:10.1107/S2053229624009318)
Supplement: Supplementary file 7 [file c-80-00716-comp_6sup7.hkl]

data_comp_6                                                                     
_shelx_title ' shelxt_a.res in P-1'                                             
_shelx_refln_list_code          4                                               
_shelx_F_calc_maximum      191.64                                               
_exptl_crystal_F_000       640.00                                               
_reflns_d_resolution_high  0.7494                                               
                                                                                
loop_                                                                           
 _space_group_symop_operation_xyz                                               
 'x, y, z'                                                                      
 '-x, -y, -z'                                                                   
                                                                                
_cell_length_a     8.4836                                                       
_cell_length_b    10.3028                                                       
_cell_length_c    16.7210                                                       
_cell_angle_alpha  90.730                                                       
_cell_angle_beta  103.948                                                       
_cell_angle_gamma  94.999                                                       
                                                                                
_shelx_F_squared_multiplier     1.000                                           
                                                                                
loop_                                                                           
 _refln_index_h                                                                 
 _refln_index_k                                                                 
 _refln_index_l                                                                 
 _refln_F_squared_calc                                                          
 _refln_F_squared_meas                                                          
 _refln_F_squared_sigma                                                         
 _refln_observed_status                                                         
   2   0   0       1471.93       1520.78        34.94 o                         
   3   0   0         11.59         58.24         4.54 o                         
   4   0   0        870.63        795.07        19.45 o                         
   5   0   0       1643.30       1562.09        35.59 o                         
   6   0   0       1105.69       1063.14        31.84 o                         
   7   0   0         19.92         18.57         5.34 o                         
   8   0   0        135.57        157.01        10.35 o                         
   9   0   0        160.55        157.79        21.98 o                         
  10   0   0          0.96          5.40         6.59 o                         
 -10   1   0          0.89          4.73         7.83 o                         
  -9   1   0          7.85          3.72         4.92 o                         
  -8   1   0        657.45        673.06        28.43 o                         
  -7   1   0         72.02         82.55         7.94 o                         
  -6   1   0          1.10         -1.31         2.60 o                         
  -5   1   0       2433.83       2501.55        54.35 o                         
  -4   1   0        320.79        316.06         9.58 o                         
  -3   1   0       1682.39       1755.98        40.97 o                         
  -2   1   0       1334.90       1449.28        37.08 o                         
  -1   1   0        275.77        271.45        19.02 o                         
   1   1   0         73.52         73.51         2.68 o                         
   2   1   0      19877.62      20071.41       749.37 o                         
   3   1   0       2942.53       2902.35        60.54 o                         
   4   1   0        327.03        339.47        10.50 o                         
   5   1   0       2717.49       2692.82        58.69 o                         
   6   1   0        264.30        257.21        13.58 o                         
   7   1   0         60.80         51.35         6.71 o                         
   8   1   0        351.42        382.30        21.13 o                         
   9   1   0         98.07        115.74        30.10 o                         
  10   1   0        338.72        378.58        22.34 o                         
 -10   2   0         91.42         94.08        11.16 o                         
  -9   2   0        897.01        955.73        62.94 o                         
  -8   2   0        257.35        261.64        12.53 o                         
  -7   2   0          1.10         -1.19         2.95 o                         
  -6   2   0       2236.94       2161.31        58.29 o                         
  -5   2   0        210.47        182.65         7.03 o                         
  -4   2   0        419.96        530.00        17.89 o                         
  -3   2   0       3460.54       3531.57        96.05 o                         
  -2   2   0       7250.38       4331.33       218.44 o                         
  -1   2   0       3574.61       3641.23       100.85 o                         
   0   2   0      18964.40      20398.43      1039.64 o                         
   1   2   0       1371.07       1457.37        33.38 o                         
   2   2   0        405.34        400.14        10.21 o                         
   3   2   0       6122.54       5945.38       121.12 o                         
   4   2   0       2046.65       2384.76        59.60 o                         
   5   2   0        121.57        128.89         8.64 o                         
   6   2   0        464.15        436.34        15.14 o                         
   7   2   0         67.51         70.18        10.58 o                         
   8   2   0         26.40         18.56         6.60 o                         
   9   2   0        296.68        286.34        24.52 o                         
  10   2   0        184.43        134.02        15.69 o                         
 -10   3   0         25.61         15.76        12.31 o                         
  -9   3   0         47.20         47.17         6.21 o                         
  -8   3   0        348.81        335.46        13.99 o                         
  -7   3   0         33.52         30.87         4.31 o                         
  -6   3   0         14.46         15.09         3.27 o                         
  -5   3   0        454.39        485.49        17.25 o                         
  -4   3   0       2368.32       2465.60        90.10 o                         
  -3   3   0        328.69        351.07         9.83 o                         
  -2   3   0       1862.19       1906.95        40.42 o                         
  -1   3   0         74.55         89.55         4.14 o                         
   0   3   0       3102.12       3063.30        62.61 o                         
   1   3   0        400.81        432.01        14.49 o                         
   2   3   0       2590.22       2599.16        54.71 o                         
   3   3   0        374.94        400.17        11.27 o                         
   4   3   0        238.43        252.66        11.34 o                         
   5   3   0       2076.93       2149.28        55.07 o                         
   6   3   0         16.42         66.69         7.02 o                         
   7   3   0         11.57          5.45         5.57 o                         
   8   3   0        166.01        173.53        15.31 o                         
   9   3   0          0.85          8.75         7.12 o                         
  10   3   0          3.03          1.87        23.86 o                         
 -10   4   0        203.71        153.85        12.61 o                         
  -9   4   0        286.29        287.67        14.22 o                         
  -8   4   0         79.96         82.30         6.35 o                         
  -7   4   0          2.64          6.23         2.89 o                         
  -6   4   0        851.36        787.53        29.21 o                         
  -5   4   0       1184.47       1230.80        79.77 o                         
  -4   4   0       1565.53       1513.60        34.17 o                         
  -3   4   0        333.94        321.92        14.69 o                         
  -2   4   0         18.90         17.85         2.71 o                         
  -1   4   0       1208.39       1320.16        31.82 o                         
   0   4   0       2188.98       2054.11        60.92 o                         
   1   4   0       2837.67       2955.59        76.44 o                         
   2   4   0         22.19         28.91         2.34 o                         
   3   4   0       3008.04       3049.54        64.52 o                         
   4   4   0         23.46         27.69         3.48 o                         
   5   4   0        198.69        200.03        10.06 o                         
   6   4   0          7.08          5.03         4.34 o                         
   7   4   0          3.91          6.11         5.53 o                         
   8   4   0         94.88        109.04        18.29 o                         
   9   4   0        252.41        260.74        28.77 o                         
  10   4   0          7.85         17.67         9.23 o                         
 -10   5   0          1.78         -0.97        15.22 o                         
  -9   5   0          4.47          2.93         9.66 o                         
  -8   5   0        627.53        634.11        38.22 o                         
  -7   5   0          6.50          5.17         4.06 o                         
  -6   5   0        109.41         98.15         6.81 o                         
  -5   5   0       3090.07       3196.49        84.60 o                         
  -4   5   0        675.80        614.35        21.60 o                         
  -3   5   0          7.88         22.64         3.11 o                         
  -2   5   0        115.04        129.76         5.81 o                         
  -1   5   0        790.01        832.93        20.90 o                         
   0   5   0       1368.37       1418.70        41.94 o                         
   1   5   0       4245.44       4520.09       120.35 o                         
   2   5   0       1511.79       1608.06        45.18 o                         
   3   5   0        669.20        670.09        21.98 o                         
   4   5   0         39.75         40.48         4.76 o                         
   5   5   0         11.81          8.57         3.92 o                         
   6   5   0        379.40        376.27        19.16 o                         
   7   5   0         46.37         36.82         8.24 o                         
   8   5   0         32.67         42.58         8.69 o                         
   9   5   0         18.99         45.35        11.93 o                         
 -10   6   0         23.46         -4.72        11.34 o                         
  -9   6   0        273.14        330.68        28.85 o                         
  -8   6   0        138.00        145.86        20.30 o                         
  -7   6   0         35.13         30.82         5.74 o                         
  -6   6   0        411.92        422.57        15.16 o                         
  -5   6   0        204.88        241.25        10.36 o                         
  -4   6   0         17.63         10.98         3.06 o                         
  -3   6   0       2600.73       2534.64        65.29 o                         
  -2   6   0       5119.32       5156.27       106.55 o                         
  -1   6   0       1583.58       1504.25        48.93 o                         
   0   6   0        889.19        945.86        38.42 o                         
   1   6   0        917.67        911.90        28.45 o                         
   2   6   0       2149.77       2139.73        68.88 o                         
   3   6   0       3365.09       3437.73       186.97 o                         
   4   6   0         84.83         73.22         5.25 o                         
   5   6   0       1476.35       1518.98        69.62 o                         
   6   6   0       1441.58       1419.36        42.44 o                         
   7   6   0        202.94        164.01        14.21 o                         
   8   6   0         13.28         19.06         7.04 o                         
   9   6   0         85.74        113.65        29.04 o                         
  -9   7   0        103.26         91.58        18.72 o                         
  -7   7   0        411.67        380.78        39.82 o                         
  -6   7   0        281.56        249.36        27.55 o                         
  -5   7   0       1019.03        951.02        59.50 o                         
  -4   7   0        463.56        489.17        17.35 o                         
  -3   7   0          0.27         -0.91         2.59 o                         
  -2   7   0        828.54        797.97        22.04 o                         
  -1   7   0          8.86          7.56         2.40 o                         
   0   7   0        169.89        201.93         6.90 o                         
   1   7   0        352.13        378.92        22.49 o                         
   2   7   0        112.79        111.07        17.95 o                         
   3   7   0        175.36        184.85        17.29 o                         
   4   7   0         15.16         16.63         7.68 o                         
   5   7   0         86.75         81.32         8.08 o                         
   6   7   0        652.13        609.10        31.94 o                         
   7   7   0        485.96        528.88        32.92 o                         
   8   7   0       1336.10       1346.36        51.98 o                         
  -9   8   0        418.94        479.49        48.02 o                         
  -8   8   0        829.39        742.15        44.26 o                         
  -7   8   0         49.64         49.72         5.67 o                         
  -6   8   0        902.35        946.51        43.41 o                         
  -5   8   0        463.83        429.88        16.38 o                         
  -4   8   0       3663.79       3624.73        95.25 o                         
  -3   8   0       3870.93       3741.45        87.36 o                         
  -2   8   0         35.19         37.99         4.74 o                         
  -1   8   0         77.24         64.91         5.62 o                         
   0   8   0       1224.81       1170.09        46.51 o                         
   1   8   0       1378.25       1321.08        58.01 o                         
   2   8   0         89.69         98.97        17.87 o                         
   3   8   0        189.79        214.24        41.49 o                         
   4   8   0        704.89        738.79        40.29 o                         
   5   8   0       1309.32       1320.56        62.57 o                         
   6   8   0        704.10        647.39        26.10 o                         
   7   8   0        122.63        125.22        12.99 o                         
   8   8   0         16.06         32.82        13.64 o                         
  -8   9   0        260.70        299.13        42.65 o                         
  -7   9   0         33.26         25.88         7.96 o                         
  -6   9   0        552.54        555.70        20.39 o                         
  -5   9   0         58.20         53.99         6.48 o                         
  -4   9   0        181.27        158.43        10.03 o                         
  -3   9   0         56.38         47.53         6.28 o                         
  -2   9   0        991.14        887.01        41.46 o                         
  -1   9   0       1359.84       1390.14        39.57 o                         
   0   9   0         75.64        125.64        15.28 o                         
   1   9   0         24.15         25.78         8.93 o                         
   2   9   0        716.98        771.16        40.79 o                         
   3   9   0        971.33        782.13        42.32 o                         
   4   9   0         87.12        102.36        15.76 o                         
   5   9   0        234.85        203.57        35.65 o                         
   6   9   0        580.62        544.06        71.19 o                         
   7   9   0        329.33        327.93        29.16 o                         
  -8  10   0         61.34         44.46        14.81 o                         
  -7  10   0         96.80         90.95        10.67 o                         
  -6  10   0       3178.11       3137.75       100.32 o                         
  -5  10   0        226.84        233.47        29.91 o                         
  -4  10   0        116.75        118.11        12.25 o                         
  -3  10   0         96.45         85.75         9.17 o                         
  -2  10   0        676.17        646.50        39.17 o                         
  -1  10   0        855.53        879.16        41.09 o                         
   0  10   0        169.89        224.76        26.05 o                         
   1  10   0         31.40         37.77        10.41 o                         
   2  10   0         42.62         45.18        12.77 o                         
   3  10   0         52.13         51.96        12.05 o                         
   4  10   0         28.63         21.04        11.53 o                         
   5  10   0        103.17        150.88        21.23 o                         
   6  10   0        121.22        110.29        18.43 o                         
  -7  11   0         17.75         18.09        12.94 o                         
  -6  11   0          1.82         12.33         5.74 o                         
  -5  11   0        101.79         98.05        12.99 o                         
  -4  11   0        313.17        338.22        18.73 o                         
  -3  11   0        287.18        272.65        20.58 o                         
  -2  11   0         54.02         59.22         8.13 o                         
  -1  11   0         13.80         13.72         5.86 o                         
   0  11   0         25.95         27.96         8.33 o                         
   1  11   0        635.05        689.74        39.97 o                         
   2  11   0        421.66        442.68        30.75 o                         
   3  11   0         47.40         29.17        12.79 o                         
   4  11   0         19.88         31.12        13.53 o                         
   5  11   0          0.80          5.12         9.76 o                         
  -6  12   0          7.83          6.84         6.53 o                         
  -5  12   0          4.88         19.62         6.14 o                         
  -4  12   0         36.59         43.88         9.68 o                         
  -3  12   0        785.90        884.94        37.59 o                         
  -2  12   0         78.45         75.08        12.27 o                         
  -1  12   0          6.82         -1.64         9.78 o                         
   0  12   0        256.05        284.04        29.70 o                         
   1  12   0        256.99        257.12        26.43 o                         
   2  12   0         94.46         91.33        17.12 o                         
   3  12   0        132.04        165.60        30.05 o                         
   4  12   0         45.48         44.11        13.53 o                         
  -4  13   0          9.85         19.64         8.38 o                         
  -3  13   0        344.09        346.23        43.24 o                         
  -2  13   0         47.88         41.92        12.69 o                         
  -1  13   0         69.60         70.34        15.33 o                         
   0  13   0          6.47         11.48        10.57 o                         
   1  13   0          7.60         12.62        10.55 o                         
   2  13   0         30.89         22.52        13.15 o                         
  -2 -13   1         41.11         28.80        14.08 o                         
  -1 -13   1        336.80        350.35        25.25 o                         
   0 -13   1         44.51         40.25        17.87 o                         
   1 -13   1         32.14         40.04        13.74 o                         
   2 -13   1          0.43         -8.46        10.26 o                         
   3 -13   1         90.05         66.86        10.09 o                         
   4 -13   1          3.49          7.81         7.62 o                         
  -4 -12   1         44.99         47.51        22.52 o                         
  -3 -12   1        170.19        151.45        20.85 o                         
  -2 -12   1         90.16         71.54        15.22 o                         
  -1 -12   1         15.87          7.86        10.64 o                         
   0 -12   1       1106.02       1153.10        79.41 o                         
   1 -12   1         46.07         38.32        24.42 o                         
   2 -12   1         41.13         26.53        12.27 o                         
   3 -12   1        635.84        661.08        29.59 o                         
   4 -12   1        149.80        110.26        20.54 o                         
   5 -12   1         56.30         56.71        10.66 o                         
   6 -12   1         32.80         28.20         7.64 o                         
  -5 -11   1        199.76        155.11        21.69 o                         
  -4 -11   1        261.47        307.29        28.58 o                         
  -3 -11   1          0.92         -4.76        12.31 o                         
  -2 -11   1          8.51          6.56         8.41 o                         
  -1 -11   1         62.22         56.21        12.22 o                         
   0 -11   1          6.43          8.56         6.63 o                         
   1 -11   1         46.87         32.75        10.61 o                         
   2 -11   1        266.78        266.08        16.98 o                         
   3 -11   1        144.44        143.21        12.51 o                         
   4 -11   1          7.48         11.10         6.72 o                         
   5 -11   1       1241.32       1341.42        49.26 o                         
   6 -11   1        203.51        216.36        20.05 o                         
   7 -11   1          2.29         -3.72        22.97 o                         
  -6 -10   1        875.15        929.53        78.02 o                         
  -5 -10   1        148.69        118.53        18.83 o                         
  -4 -10   1        158.33        133.40        22.70 o                         
  -3 -10   1        732.20        619.62        81.32 o                         
  -2 -10   1        533.69        530.18        47.38 o                         
  -1 -10   1        875.19        843.96        44.42 o                         
   0 -10   1       2621.08       2653.69       107.21 o                         
   1 -10   1        583.47        607.03        20.33 o                         
   2 -10   1        173.06        148.63        11.84 o                         
   3 -10   1        540.26        500.77        20.10 o                         
   4 -10   1        324.71        341.66        18.44 o                         
   5 -10   1        104.61        102.63         8.85 o                         
   6 -10   1       1408.20       1404.42        42.01 o                         
   7 -10   1         88.70         72.71        15.87 o                         
   8 -10   1        204.65        130.66        34.91 o                         
  -7  -9   1         52.74         45.41        14.21 o                         
  -6  -9   1          0.13         -0.62         8.27 o                         
  -5  -9   1        179.35        182.79        21.79 o                         
  -4  -9   1        199.85        174.81        26.59 o                         
  -3  -9   1        200.04        179.40        20.12 o                         
  -2  -9   1        116.24        136.49        20.82 o                         
  -1  -9   1         61.83         73.55        12.95 o                         
   0  -9   1        303.69        302.84        21.76 o                         
   1  -9   1         91.90         83.01         6.75 o                         
   2  -9   1       1971.92       2028.81        56.22 o                         
   3  -9   1       2662.45       2705.77        65.53 o                         
   4  -9   1       2749.20       2819.20        76.27 o                         
   5  -9   1        758.15        757.74        25.32 o                         
   6  -9   1         74.63         62.15         6.10 o                         
   7  -9   1         46.14         32.39        11.57 o                         
   8  -9   1       1808.51       2112.28       137.42 o                         
  -8  -8   1        858.36        902.88        37.15 o                         
  -7  -8   1        133.20        140.06        15.35 o                         
  -6  -8   1        122.05        129.40         7.65 o                         
  -5  -8   1        382.33        343.32        26.37 o                         
  -4  -8   1        236.60        259.78        21.99 o                         
  -3  -8   1       1388.77       1283.85        58.33 o                         
  -2  -8   1        728.88        754.93        38.46 o                         
  -1  -8   1         96.13         84.62        12.69 o                         
   0  -8   1        703.54        687.27        20.46 o                         
   1  -8   1        116.72        133.70         6.95 o                         
   2  -8   1        101.64        108.28         7.12 o                         
   3  -8   1       1941.11       1940.30        79.06 o                         
   4  -8   1       2416.81       2395.39        74.90 o                         
   5  -8   1        765.73        762.61        25.64 o                         
   6  -8   1         72.47         70.63         5.66 o                         
   7  -8   1        229.23         95.04        25.13 o                         
   8  -8   1         45.17         26.91        12.32 o                         
   9  -8   1        112.26        125.49        28.54 o                         
  -9  -7   1          4.84         18.81        13.06 o                         
  -8  -7   1         74.96         73.44        10.08 o                         
  -7  -7   1        439.06        425.95        38.93 o                         
  -6  -7   1       1176.35       1147.84        52.29 o                         
  -5  -7   1         17.87         23.16         3.95 o                         
  -4  -7   1        290.48        314.35        22.38 o                         
  -3  -7   1        136.70        150.35        19.76 o                         
  -2  -7   1        109.67        105.48        13.23 o                         
  -1  -7   1         38.78         23.39         7.09 o                         
   0  -7   1       1030.36        993.25        29.73 o                         
   1  -7   1        518.15        491.99        22.26 o                         
   2  -7   1       4170.10       3925.55       110.26 o                         
   3  -7   1       1165.30       1110.62        29.30 o                         
   4  -7   1         94.93        104.50        13.54 o                         
   5  -7   1        510.38        486.61        17.49 o                         
   6  -7   1       2738.38       2746.37        86.32 o                         
   7  -7   1         12.02         12.26         9.87 o                         
   8  -7   1        526.57        521.62        35.41 o                         
   9  -7   1          0.75         -6.59        24.13 o                         
  -9  -6   1        397.75        395.52        23.03 o                         
  -8  -6   1          3.10          1.07         6.07 o                         
  -7  -6   1          1.01         -3.48         4.44 o                         
  -6  -6   1        207.32        210.85        19.95 o                         
  -5  -6   1        786.89        730.38        29.91 o                         
  -4  -6   1         82.61         80.57         6.69 o                         
  -3  -6   1        164.47        160.30        21.43 o                         
  -2  -6   1        936.76        890.46        28.41 o                         
  -1  -6   1         92.31        104.13         7.86 o                         
   0  -6   1        195.34        188.69         9.84 o                         
   1  -6   1       1909.32       2104.47        45.85 o                         
   2  -6   1        863.97        945.45        22.97 o                         
   3  -6   1        241.91        260.24         9.78 o                         
   4  -6   1        857.26        805.53        32.94 o                         
   5  -6   1       1361.79       1245.47        42.46 o                         
   6  -6   1        328.32        348.22        12.09 o                         
   7  -6   1         11.89          5.44         8.47 o                         
   8  -6   1        302.67        253.24        24.42 o                         
   9  -6   1          0.79         -8.71         8.71 o                         
  10  -6   1         17.63          6.50        18.24 o                         
  -9  -5   1         17.79         20.85         8.65 o                         
  -8  -5   1         72.84         54.77        12.76 o                         
  -7  -5   1        317.35        302.01        20.27 o                         
  -6  -5   1        344.06        355.95        15.56 o                         
  -5  -5   1        392.08        384.13        15.04 o                         
  -4  -5   1        198.23        178.31        10.11 o                         
  -3  -5   1        135.37        126.09         5.32 o                         
  -2  -5   1         19.46         31.62         5.43 o                         
  -1  -5   1        231.71        308.72        14.66 o                         
   0  -5   1       3724.36       3972.03        81.98 o                         
   1  -5   1       1321.90       1391.06        34.24 o                         
   2  -5   1        305.09        334.96        10.72 o                         
   3  -5   1       3386.59       3540.43        81.13 o                         
   4  -5   1        819.52        843.64        39.28 o                         
   5  -5   1       1263.83       1343.40        37.38 o                         
   6  -5   1        159.84        161.66         6.68 o                         
   7  -5   1        121.78        123.72        17.23 o                         
   8  -5   1        487.57        470.22        32.76 o                         
   9  -5   1        286.05        294.63        26.69 o                         
  10  -5   1          0.57         -1.43        10.10 o                         
 -10  -4   1         51.18         33.15        19.12 o                         
  -9  -4   1        136.27        142.90        21.04 o                         
  -8  -4   1        481.65        508.08        25.39 o                         
  -7  -4   1          6.23          1.52         7.81 o                         
  -6  -4   1         18.62         14.93         5.03 o                         
  -5  -4   1        406.73        422.94        15.91 o                         
  -4  -4   1        883.97        890.56        38.72 o                         
  -3  -4   1        668.77        631.01        16.13 o                         
  -2  -4   1       1170.64       1153.46        25.81 o                         
  -1  -4   1        404.88        444.99        16.85 o                         
   0  -4   1       4997.80       4815.37        98.08 o                         
   1  -4   1       1266.46       1293.46        31.33 o                         
   2  -4   1         13.49          7.54         2.19 o                         
   3  -4   1        787.36        780.25        20.32 o                         
   4  -4   1       1789.81       1668.88        37.08 o                         
   5  -4   1        488.57        499.53        24.32 o                         
   6  -4   1          0.96          1.80         2.97 o                         
   7  -4   1         15.18         12.30         5.16 o                         
   8  -4   1         40.60         39.65         3.55 o                         
   9  -4   1        996.50        953.61        52.19 o                         
  10  -4   1         93.63         60.56        17.05 o                         
 -10  -3   1          5.98          5.75         7.47 o                         
  -9  -3   1         10.82          6.58         6.76 o                         
  -8  -3   1        912.12        997.23        47.34 o                         
  -7  -3   1         10.66         12.15         8.51 o                         
  -6  -3   1        188.45        160.82        10.30 o                         
  -5  -3   1        113.97        124.88         7.42 o                         
  -4  -3   1        122.64        119.57         6.39 o                         
  -3  -3   1        329.11        330.52        10.91 o                         
  -2  -3   1         73.08         61.76         4.98 o                         
  -1  -3   1        806.40        843.85        18.66 o                         
   0  -3   1         30.10         38.53         2.42 o                         
   1  -3   1         24.83         27.75         2.34 o                         
   2  -3   1       5181.90       5147.66       114.50 o                         
   3  -3   1       4037.35       4230.07        87.18 o                         
   4  -3   1        147.64        146.28         5.38 o                         
   5  -3   1        284.55        260.37         9.58 o                         
   6  -3   1       3429.24       3350.65        86.99 o                         
   7  -3   1       1529.58       1510.39        43.00 o                         
   8  -3   1        671.32        671.23        22.22 o                         
   9  -3   1        403.03        398.93        18.03 o                         
  10  -3   1        138.40        153.85        24.63 o                         
 -10  -2   1        206.34        198.08        44.14 o                         
  -9  -2   1        601.31        549.71        31.06 o                         
  -8  -2   1          1.53          1.83         5.21 o                         
  -7  -2   1        183.16        196.20        19.09 o                         
  -6  -2   1       3104.01       3298.52       124.62 o                         
  -5  -2   1       4327.95       4163.82        87.97 o                         
  -4  -2   1       2950.24       3126.74        66.48 o                         
  -3  -2   1       3201.87       3217.98        67.09 o                         
  -2  -2   1       2635.52       2523.64        57.64 o                         
  -1  -2   1       1513.14       1540.58        39.10 o                         
   0  -2   1         41.09         54.29         5.03 o                         
   1  -2   1       6103.10       6454.19       227.35 o                         
   2  -2   1       1900.84       1831.35        38.30 o                         
   3  -2   1       1401.72       1403.11        33.25 o                         
   4  -2   1          8.43          8.02         1.99 o                         
   5  -2   1        375.00        377.38        11.96 o                         
   6  -2   1        424.34        433.55        16.76 o                         
   7  -2   1        239.89        248.42        11.05 o                         
   8  -2   1        303.40        304.14        13.27 o                         
   9  -2   1        102.31        103.41        10.87 o                         
  10  -2   1        207.67        169.39        13.79 o                         
 -10  -1   1        559.66        633.82        30.58 o                         
  -9  -1   1          0.97          7.17         6.22 o                         
  -8  -1   1        162.88        170.10        13.83 o                         
  -7  -1   1        571.23        539.00        20.09 o                         
  -6  -1   1        791.19        818.00        26.23 o                         
  -5  -1   1        147.97        166.70         8.05 o                         
  -4  -1   1        445.60        430.87        12.33 o                         
  -3  -1   1       1655.47       1643.22        35.60 o                         
  -2  -1   1      16768.41      16758.95      1398.21 o                         
  -1  -1   1      10023.81      10143.03       400.47 o                         
   1  -1   1       7521.70       7346.08       392.12 o                         
   2  -1   1         21.48         22.02         2.30 o                         
   3  -1   1       3834.66       3676.37       127.30 o                         
   4  -1   1        915.00        770.02        18.78 o                         
   5  -1   1       3260.61       3148.00        67.13 o                         
   6  -1   1        499.60        425.28        18.49 o                         
   7  -1   1        258.14        264.98        12.04 o                         
   8  -1   1        603.32        615.58        21.88 o                         
   9  -1   1        568.10        592.16        22.61 o                         
  10  -1   1        118.13        120.38        16.07 o                         
 -11   0   1        191.88        220.58        29.06 o                         
 -10   0   1          8.53         -0.76         6.72 o                         
  -9   0   1        118.93        120.73        17.74 o                         
  -8   0   1        646.31        611.92        27.04 o                         
  -7   0   1       1284.62       1330.03        39.53 o                         
  -6   0   1        719.68        762.67        27.39 o                         
  -5   0   1        143.76        138.27         9.01 o                         
  -4   0   1       1487.72       1606.77        35.67 o                         
  -3   0   1       2884.06       2940.60        61.04 o                         
  -2   0   1       6138.87       6432.02       260.92 o                         
   1   0   1       1836.50       1801.12        67.97 o                         
   2   0   1      10111.38      10739.98       416.70 o                         
   3   0   1        610.05        723.12        17.20 o                         
   4   0   1          5.08         12.25         2.68 o                         
   5   0   1         79.53         83.86         5.30 o                         
   6   0   1       1113.23       1143.14        33.83 o                         
   7   0   1        397.12        383.19        16.06 o                         
   8   0   1        244.06        263.82        15.40 o                         
   9   0   1         11.53          1.61         7.46 o                         
  10   0   1        109.47         90.85        11.98 o                         
 -11   1   1          6.29         -8.86         8.86 o                         
 -10   1   1         92.03         94.93        11.70 o                         
  -9   1   1        188.21        202.94        15.44 o                         
  -8   1   1          0.29          1.19         4.27 o                         
  -7   1   1         64.23         70.92         6.95 o                         
  -6   1   1        531.16        475.90        27.27 o                         
  -5   1   1         88.26        104.83         5.63 o                         
  -4   1   1        528.09        529.46        14.00 o                         
  -3   1   1       3530.21       3439.82        77.47 o                         
  -2   1   1      36724.38      31805.61      1139.84 o                         
  -1   1   1       1623.85       1724.08        49.98 o                         
   1   1   1       2248.49       2275.50        46.48 o                         
   2   1   1      19269.43      19155.08       714.55 o                         
   3   1   1       1663.19       1646.10        35.73 o                         
   4   1   1        464.90        525.87        14.19 o                         
   5   1   1         63.88         76.58         5.49 o                         
   6   1   1        778.85        718.76        28.04 o                         
   7   1   1        862.10        767.89        25.92 o                         
   8   1   1        382.13        367.57        27.04 o                         
   9   1   1         34.08         31.76         8.17 o                         
  10   1   1         41.05         45.53         9.54 o                         
 -11   2   1        243.64        247.87        19.62 o                         
 -10   2   1        225.61        226.26        16.87 o                         
  -9   2   1        287.39        298.75        14.37 o                         
  -8   2   1        143.30        168.71        11.25 o                         
  -7   2   1          5.41         -3.33         3.33 o                         
  -6   2   1          7.30          7.03         3.33 o                         
  -5   2   1        116.28         79.96         4.82 o                         
  -4   2   1        222.90        275.34        10.18 o                         
  -3   2   1       1992.81       2083.58        48.41 o                         
  -2   2   1       2907.09       2865.17        71.84 o                         
  -1   2   1       2861.74       2882.07        58.79 o                         
   0   2   1        635.71        695.04        16.53 o                         
   1   2   1       1023.56       1049.93        24.65 o                         
   2   2   1       3451.29       3469.76        78.36 o                         
   3   2   1       1116.94       1110.30        25.35 o                         
   4   2   1        603.17        646.22        16.86 o                         
   5   2   1        809.35        726.03        27.50 o                         
   6   2   1          1.74          3.78         3.60 o                         
   7   2   1        710.98        688.80        28.80 o                         
   8   2   1          5.08          2.93         6.03 o                         
   9   2   1        115.01         95.96        12.32 o                         
  10   2   1         24.38         23.84         8.73 o                         
 -11   3   1         23.33          6.47        17.66 o                         
 -10   3   1        244.99        270.89        17.64 o                         
  -9   3   1        595.48        554.42        22.62 o                         
  -8   3   1        154.73        134.37         8.89 o                         
  -7   3   1         35.77         24.58         4.42 o                         
  -6   3   1       1223.94       1204.15        34.85 o                         
  -5   3   1        172.25        172.23         7.35 o                         
  -4   3   1        431.12        455.24        12.50 o                         
  -3   3   1         22.34         23.42         2.90 o                         
  -2   3   1       1955.83       1975.58        41.85 o                         
  -1   3   1         35.16         39.32         2.85 o                         
   0   3   1       4560.23       4491.99        91.05 o                         
   1   3   1       2466.50       2486.20        51.50 o                         
   2   3   1        246.89        252.12         7.57 o                         
   3   3   1         91.60        112.89         5.61 o                         
   4   3   1        238.06        219.35         8.35 o                         
   5   3   1       2355.66       2390.40        58.18 o                         
   6   3   1        561.06        575.15        21.01 o                         
   7   3   1          0.81         -4.18         4.95 o                         
   8   3   1        231.15        216.52        15.54 o                         
   9   3   1        101.87        120.27        13.52 o                         
  10   3   1         75.81         55.96        10.89 o                         
 -10   4   1         79.72         58.65        13.67 o                         
  -9   4   1         53.72         40.52         9.06 o                         
  -8   4   1       1453.31       1498.83        43.72 o                         
  -7   4   1       1358.90       1228.64        36.41 o                         
  -6   4   1        580.47        538.09        25.01 o                         
  -5   4   1        700.49        656.36        20.70 o                         
  -4   4   1         73.66         64.48         4.89 o                         
  -3   4   1        772.89        789.41        20.81 o                         
  -2   4   1        180.56        152.36         5.64 o                         
  -1   4   1       1614.67       1699.31        36.44 o                         
   0   4   1       3899.28       3734.14        93.47 o                         
   1   4   1       6409.81       6196.26       138.16 o                         
   2   4   1          4.83          4.52         1.78 o                         
   3   4   1         41.97         57.78         4.87 o                         
   4   4   1         20.09         28.33         3.68 o                         
   5   4   1        115.82        108.34         7.99 o                         
   6   4   1        554.86        536.59        20.30 o                         
   7   4   1         12.90         16.47         6.41 o                         
   8   4   1          5.82          9.90         7.11 o                         
   9   4   1         68.74         74.28        11.77 o                         
  10   4   1         59.41         73.89        15.94 o                         
 -10   5   1         42.51         39.74        32.63 o                         
  -9   5   1         74.76         83.01         6.96 o                         
  -8   5   1         26.61         19.28         4.27 o                         
  -7   5   1         88.09         87.05         6.76 o                         
  -6   5   1        643.58        654.58        31.16 o                         
  -5   5   1        143.45        163.28         8.27 o                         
  -4   5   1         21.16         16.88         2.95 o                         
  -3   5   1        462.27        426.27        12.32 o                         
  -2   5   1        357.15        318.05         9.71 o                         
  -1   5   1       4331.69       4418.74        84.55 o                         
   0   5   1       2093.75       2257.28        47.74 o                         
   1   5   1        224.53        242.75        10.59 o                         
   2   5   1       3181.17       3054.07        71.39 o                         
   3   5   1       7784.48       7700.16       173.11 o                         
   4   5   1       1039.83       1051.02        35.27 o                         
   5   5   1        323.26        331.62        14.04 o                         
   6   5   1        312.22        315.15        17.47 o                         
   7   5   1        145.27        130.88        13.23 o                         
   8   5   1         97.93        107.13        13.83 o                         
   9   5   1        179.35        223.25        46.80 o                         
 -10   6   1         37.75         44.99        17.10 o                         
  -9   6   1        360.45        384.83        31.48 o                         
  -8   6   1       1086.55       1034.77        51.09 o                         
  -7   6   1        767.14        801.26        27.10 o                         
  -6   6   1        124.63        102.32         7.38 o                         
  -5   6   1       1141.65       1182.80        34.56 o                         
  -4   6   1         35.31         50.81         7.24 o                         
  -3   6   1        857.21        852.74        21.38 o                         
  -2   6   1       6328.92       6167.83       126.85 o                         
  -1   6   1       1337.25       1523.10        35.91 o                         
   0   6   1         28.53         34.37         3.54 o                         
   1   6   1        476.04        511.45        18.49 o                         
   2   6   1        264.18        241.17        13.98 o                         
   3   6   1       2844.21       2764.03        84.38 o                         
   4   6   1        637.71        633.92        24.66 o                         
   5   6   1        554.30        536.49        19.23 o                         
   6   6   1         53.22         72.54         7.38 o                         
   7   6   1         22.83         27.46         7.14 o                         
   8   6   1        241.37        274.36        39.42 o                         
   9   6   1        139.73        153.45        24.94 o                         
 -10   7   1         31.14          4.87        27.03 o                         
  -9   7   1         40.30         48.40        15.07 o                         
  -8   7   1         18.98         16.91         6.65 o                         
  -7   7   1          0.61         -1.25         3.38 o                         
  -6   7   1        254.59        237.08        19.96 o                         
  -5   7   1        355.14        368.71        14.65 o                         
  -4   7   1        126.99        138.64         8.58 o                         
  -3   7   1       3721.73       3842.80       155.30 o                         
  -2   7   1          8.42         12.72         3.01 o                         
  -1   7   1       1915.65       2011.27        41.42 o                         
   0   7   1       4053.43       4041.13       104.17 o                         
   1   7   1       2328.02       2184.97        86.45 o                         
   2   7   1        538.51        449.55        35.26 o                         
   3   7   1       3023.29       2956.73       115.12 o                         
   4   7   1       2416.52       2220.17       127.35 o                         
   5   7   1       1645.69       1554.88        44.47 o                         
   6   7   1        749.24        738.31        25.19 o                         
   7   7   1         46.43         41.80         7.27 o                         
   8   7   1        128.30        128.92        18.93 o                         
  -9   8   1          3.67          3.41        11.35 o                         
  -8   8   1        184.68        168.44         9.27 o                         
  -7   8   1        235.18        226.54        13.19 o                         
  -6   8   1          5.85          8.72         5.59 o                         
  -5   8   1        899.18        821.24        52.18 o                         
  -4   8   1         49.45         57.48         7.66 o                         
  -3   8   1        167.25        178.96         9.05 o                         
  -2   8   1         21.51         14.64         3.56 o                         
  -1   8   1        756.78        762.72        23.99 o                         
   0   8   1         59.05         56.24         3.05 o                         
   1   8   1        564.99        599.74        32.10 o                         
   2   8   1        121.82        120.94        15.31 o                         
   3   8   1        186.03        174.41        18.83 o                         
   4   8   1        361.20        387.22        30.82 o                         
   5   8   1        128.37        135.54        22.89 o                         
   6   8   1        221.22        224.37        15.03 o                         
   7   8   1         31.27         36.39         6.97 o                         
   8   8   1        219.91        219.11        31.93 o                         
  -9   9   1        424.99        579.35        46.40 o                         
  -8   9   1        463.99        451.30        41.95 o                         
  -7   9   1         66.21         59.31        16.98 o                         
  -6   9   1        530.37        543.01        20.41 o                         
  -5   9   1        376.97        373.24        16.01 o                         
  -4   9   1         81.81         94.27        25.98 o                         
  -3   9   1       1134.95       1077.94        33.40 o                         
  -2   9   1        479.25        470.71        17.55 o                         
  -1   9   1        467.92        440.15        15.72 o                         
   0   9   1         45.37         52.97        11.12 o                         
   1   9   1        124.97        132.94        16.88 o                         
   2   9   1        138.83        121.77        16.11 o                         
   3   9   1       2962.23       2869.41       115.83 o                         
   4   9   1        557.23        582.34        35.69 o                         
   5   9   1         24.33         20.08        13.61 o                         
   6   9   1        105.31        106.41        17.69 o                         
   7   9   1         53.88         32.58        12.76 o                         
  -8  10   1        224.09        213.22        25.68 o                         
  -7  10   1         10.41         11.17         5.47 o                         
  -6  10   1         99.11         81.72        10.21 o                         
  -5  10   1         97.79         83.72        10.35 o                         
  -4  10   1        146.63        117.24        18.13 o                         
  -3  10   1         70.79         50.64         6.69 o                         
  -2  10   1       1580.43       1606.34        54.36 o                         
  -1  10   1        230.43        232.59        12.64 o                         
   0  10   1        585.94        565.22        33.29 o                         
   1  10   1        207.03        232.83        22.21 o                         
   2  10   1        192.77        224.01        21.21 o                         
   3  10   1         26.57         22.23        10.27 o                         
   4  10   1        115.63        137.10        19.46 o                         
   5  10   1        221.18        207.86        24.13 o                         
   6  10   1         32.49         39.14        13.54 o                         
  -7  11   1        124.52        145.32        13.49 o                         
  -6  11   1         10.64          3.21         6.13 o                         
  -5  11   1        103.67        125.14        16.47 o                         
  -4  11   1          9.50         12.81         6.33 o                         
  -3  11   1        369.20        382.75        20.14 o                         
  -2  11   1         53.85         50.66         6.12 o                         
  -1  11   1         94.87         98.00         6.96 o                         
   0  11   1        719.60        744.09        34.14 o                         
   1  11   1       1286.62       1295.01        61.61 o                         
   2  11   1        152.17        124.32        19.69 o                         
   3  11   1         32.40         19.51        12.24 o                         
   4  11   1          1.05          2.99        10.49 o                         
   5  11   1         26.10         42.38        14.45 o                         
  -6  12   1          1.91          5.82        10.94 o                         
  -5  12   1        206.10        246.03        32.97 o                         
  -4  12   1        769.28        760.97        36.42 o                         
  -3  12   1        552.02        587.90        26.97 o                         
  -2  12   1        986.93        915.66        29.88 o                         
  -1  12   1         85.72         96.05        35.46 o                         
   0  12   1          0.17         -9.20         9.20 o                         
   1  12   1        724.90        751.02        43.87 o                         
   2  12   1         54.39         65.08        14.56 o                         
   3  12   1         23.98         25.09        12.30 o                         
   4  12   1        166.78        143.03        21.76 o                         
  -4  13   1          9.18         -2.38         9.14 o                         
  -3  13   1         37.81         40.80         9.53 o                         
  -2  13   1        353.81        294.30        39.22 o                         
  -1  13   1        935.59       1006.35        98.57 o                         
   0  13   1       1017.06       1028.76       148.54 o                         
   1  13   1        165.24        132.55        19.92 o                         
   2  13   1          3.07          4.45        11.20 o                         
  -2 -13   2        108.77        112.57        20.09 o                         
  -1 -13   2          3.60         -0.06         8.17 o                         
   0 -13   2        141.93        147.85        21.14 o                         
   1 -13   2         24.93         19.98        17.79 o                         
   2 -13   2          8.78          0.56         6.06 o                         
   3 -13   2        119.28        135.55        18.48 o                         
   4 -13   2        151.77        182.03        20.49 o                         
  -4 -12   2        103.66         90.74        18.19 o                         
  -3 -12   2          3.44          1.98         8.93 o                         
  -2 -12   2          3.69         -0.17         9.15 o                         
  -1 -12   2         48.56         44.05        19.79 o                         
   0 -12   2        543.10        536.11        35.05 o                         
   1 -12   2        200.37        214.67        50.84 o                         
   2 -12   2         13.08          5.17         5.42 o                         
   3 -12   2         35.26         43.86        11.53 o                         
   4 -12   2        157.70        156.15        14.28 o                         
   5 -12   2         40.31         43.90        13.41 o                         
  -5 -11   2         30.47         52.19        29.20 o                         
  -4 -11   2        205.71        226.50        26.19 o                         
  -3 -11   2        288.27        347.18        28.35 o                         
  -2 -11   2       1481.80       1455.61        71.43 o                         
  -1 -11   2        899.59        884.77        47.39 o                         
   0 -11   2        902.42        884.33        41.45 o                         
   1 -11   2       1084.91       1064.96        33.20 o                         
   2 -11   2        701.18        675.68        28.54 o                         
   3 -11   2        400.57        434.86        21.59 o                         
   4 -11   2        155.59        161.78        19.13 o                         
   5 -11   2        491.93        569.32        53.82 o                         
   6 -11   2        878.28        997.43        49.70 o                         
   7 -11   2         85.21         83.70        41.62 o                         
  -6 -10   2        374.09        366.15        43.36 o                         
  -5 -10   2         40.69         46.84        17.73 o                         
  -4 -10   2        380.42        375.71        48.58 o                         
  -3 -10   2         24.43         18.87        10.52 o                         
  -2 -10   2       1133.71       1202.82        57.87 o                         
  -1 -10   2        246.06        256.91        22.97 o                         
   0 -10   2          5.64          5.04         5.53 o                         
   1 -10   2        628.68        579.15        19.83 o                         
   2 -10   2        308.45        304.77        21.98 o                         
   3 -10   2        617.33        673.56        28.11 o                         
   4 -10   2         11.82          5.31         5.71 o                         
   5 -10   2        182.89        187.75        11.07 o                         
   6 -10   2         88.94         91.25        12.18 o                         
   7 -10   2         25.93         21.40        16.89 o                         
  -7  -9   2          4.86         -0.76        10.12 o                         
  -6  -9   2         13.58         18.75        11.04 o                         
  -5  -9   2        332.47        422.20        30.77 o                         
  -4  -9   2        893.78        832.56        45.04 o                         
  -3  -9   2       1438.61       1446.91        66.08 o                         
  -2  -9   2         17.69          6.58        11.84 o                         
  -1  -9   2          1.45          7.82         6.77 o                         
   0  -9   2       1123.84       1150.08        54.21 o                         
   1  -9   2       1203.81       1029.17        70.29 o                         
   2  -9   2        763.74        812.92        62.30 o                         
   3  -9   2        171.34        176.26         9.34 o                         
   4  -9   2        552.92        520.20        19.52 o                         
   5  -9   2        608.54        601.34        22.77 o                         
   6  -9   2          3.93          3.46         7.01 o                         
   7  -9   2        129.80        138.23        21.87 o                         
   8  -9   2          0.74          8.83        14.67 o                         
  -8  -8   2        293.03        298.31        18.15 o                         
  -7  -8   2         36.77         35.51        10.88 o                         
  -6  -8   2        118.82        123.96        17.93 o                         
  -5  -8   2         43.27         50.35        11.86 o                         
  -4  -8   2         77.93         57.69        11.73 o                         
  -3  -8   2         86.46         74.38        25.93 o                         
  -2  -8   2        133.88        146.53        17.29 o                         
  -1  -8   2        865.09        767.90        38.82 o                         
   0  -8   2        261.09        256.65         9.82 o                         
   1  -8   2        131.63        128.43         6.85 o                         
   2  -8   2        408.50        398.74        16.92 o                         
   3  -8   2        249.90        244.88        10.33 o                         
   4  -8   2          8.36          5.47         3.56 o                         
   5  -8   2        668.52        656.28        38.93 o                         
   6  -8   2       1522.58       1794.46        79.33 o                         
   7  -8   2         24.01         43.24        17.28 o                         
   8  -8   2         36.48         46.91        14.88 o                         
   9  -8   2         13.36         -2.08        12.39 o                         
  -9  -7   2         25.72         36.69         8.55 o                         
  -8  -7   2          7.33          4.56         7.70 o                         
  -7  -7   2         51.08         45.39        10.76 o                         
  -6  -7   2       1231.71       1126.27        42.09 o                         
  -5  -7   2        325.78        286.03        11.98 o                         
  -4  -7   2          8.02          4.72         5.51 o                         
  -3  -7   2          2.81         -4.21         5.85 o                         
  -2  -7   2         21.32         21.61         6.98 o                         
  -1  -7   2        152.71        136.79        14.62 o                         
   0  -7   2        365.85        334.54        12.69 o                         
   1  -7   2        182.41        183.83         8.66 o                         
   2  -7   2        222.85        207.58         9.31 o                         
   3  -7   2         26.36         24.57         5.22 o                         
   4  -7   2         34.43         40.97         5.99 o                         
   5  -7   2         83.41         81.42         6.00 o                         
   6  -7   2        368.03        371.11        26.78 o                         
   7  -7   2         47.68         34.19        11.62 o                         
   8  -7   2        659.50        729.30       100.03 o                         
   9  -7   2        259.59        316.57        80.55 o                         
  -9  -6   2          8.77         -1.33         9.06 o                         
  -8  -6   2         61.77         62.98        28.56 o                         
  -7  -6   2        562.73        551.04        38.88 o                         
  -6  -6   2        176.46        185.22        11.04 o                         
  -5  -6   2       1007.44       1015.33        30.75 o                         
  -4  -6   2        300.17        315.70        14.58 o                         
  -3  -6   2         34.86         11.78         6.96 o                         
  -2  -6   2        241.42        210.11        11.29 o                         
  -1  -6   2        619.53        629.16        29.95 o                         
   0  -6   2         12.97         10.19         2.74 o                         
   1  -6   2        115.45         93.05         5.30 o                         
   2  -6   2          4.37          2.34         2.22 o                         
   3  -6   2        519.06        521.78        15.43 o                         
   4  -6   2        662.12        679.20        26.58 o                         
   5  -6   2         35.07         39.85         3.65 o                         
   6  -6   2        135.45        107.24        15.41 o                         
   7  -6   2        182.68        164.90        20.35 o                         
   8  -6   2        570.48        602.86        60.39 o                         
   9  -6   2        223.82        212.27        25.65 o                         
  10  -6   2          4.40         -7.66        20.46 o                         
 -10  -5   2        114.84        109.83        17.87 o                         
  -9  -5   2         70.44         53.68        12.81 o                         
  -8  -5   2         86.45         72.57        10.23 o                         
  -7  -5   2         13.96         12.43         6.08 o                         
  -6  -5   2        267.75        258.48        12.63 o                         
  -5  -5   2        263.11        260.27        11.72 o                         
  -4  -5   2        854.93        835.82        25.72 o                         
  -3  -5   2       1928.15       1807.32        43.67 o                         
  -2  -5   2       1196.95       1245.24        31.25 o                         
  -1  -5   2        135.42        155.52         5.09 o                         
   0  -5   2       4072.43       4298.18        97.34 o                         
   1  -5   2       1678.66       1763.73        38.56 o                         
   2  -5   2         50.10         36.06         3.46 o                         
   3  -5   2       4675.30       5110.60       117.88 o                         
   4  -5   2       2192.65       2043.93        51.56 o                         
   5  -5   2        344.81        324.36        40.54 o                         
   6  -5   2         20.65         26.06         9.84 o                         
   7  -5   2          2.24          0.47         7.48 o                         
   8  -5   2        355.02        358.56        43.53 o                         
   9  -5   2        701.94        763.86        46.30 o                         
  10  -5   2         75.14         54.47        16.39 o                         
 -10  -4   2          4.28          5.82         7.73 o                         
  -9  -4   2        137.29        128.74        14.10 o                         
  -8  -4   2       1742.28       1815.37        78.67 o                         
  -7  -4   2        591.00        592.79        26.46 o                         
  -6  -4   2        643.63        604.36        21.79 o                         
  -5  -4   2        357.55        348.37        14.04 o                         
  -4  -4   2       1531.99       1589.69        36.18 o                         
  -3  -4   2       3568.43       3665.16        76.60 o                         
  -2  -4   2        513.48        448.73        11.73 o                         
  -1  -4   2        376.70        424.70        14.61 o                         
   0  -4   2         91.78        113.56         4.60 o                         
   1  -4   2        208.12        186.57         6.34 o                         
   2  -4   2       1745.95       1825.85        48.43 o                         
   3  -4   2         78.56        102.00         5.43 o                         
   4  -4   2         25.23         16.94         4.25 o                         
   5  -4   2        122.51        115.35        20.91 o                         
   6  -4   2       1938.53       1921.93       137.26 o                         
   7  -4   2       1118.72       1105.97        54.31 o                         
   8  -4   2        682.72        620.08        38.25 o                         
   9  -4   2          1.72          1.81        10.89 o                         
  10  -4   2          5.37          4.79        16.38 o                         
 -10  -3   2         84.80        115.77        14.54 o                         
  -9  -3   2        268.29        239.16        23.60 o                         
  -8  -3   2          6.08         16.10        14.66 o                         
  -7  -3   2          2.00         -3.48         6.07 o                         
  -6  -3   2       2075.42       2021.64        65.63 o                         
  -5  -3   2       2865.71       2932.84       100.21 o                         
  -4  -3   2        665.59        638.60        16.81 o                         
  -3  -3   2       2345.91       2409.82        51.44 o                         
  -2  -3   2       3944.58       3918.68        80.69 o                         
  -1  -3   2        129.03        178.32         5.96 o                         
   0  -3   2       2589.63       2478.79        51.52 o                         
   1  -3   2        914.60        942.92        20.95 o                         
   2  -3   2       2364.08       2371.08        60.39 o                         
   3  -3   2       8010.73       8026.93       246.01 o                         
   4  -3   2        155.49        133.78         8.55 o                         
   5  -3   2        831.82        835.39        40.19 o                         
   6  -3   2       3760.47       3768.08        96.97 o                         
   7  -3   2       2512.29       2524.31        67.16 o                         
   8  -3   2         75.56         75.83         8.04 o                         
   9  -3   2         29.75         26.22         6.90 o                         
  10  -3   2         30.46         42.99        20.85 o                         
 -10  -2   2        829.19        834.44        47.94 o                         
  -9  -2   2         26.03         39.04         8.71 o                         
  -8  -2   2          1.22          0.81         6.02 o                         
  -7  -2   2        285.94        266.79        16.16 o                         
  -6  -2   2        237.77        256.73        10.91 o                         
  -5  -2   2        948.02        890.84        22.59 o                         
  -4  -2   2         34.98         35.63         3.96 o                         
  -3  -2   2       1452.66       1483.86        32.68 o                         
  -2  -2   2        344.34        360.75        12.66 o                         
  -1  -2   2        405.88        406.35        10.03 o                         
   0  -2   2       1194.37       1257.58        26.64 o                         
   1  -2   2          3.41          3.13         1.20 o                         
   2  -2   2         88.04         88.25         5.66 o                         
   3  -2   2       2524.48       2460.71       118.24 o                         
   4  -2   2        992.07        857.81        26.81 o                         
   5  -2   2       3338.53       3205.35        82.61 o                         
   6  -2   2        655.91        651.85        25.01 o                         
   7  -2   2        113.47        121.63         7.34 o                         
   8  -2   2       3008.54       3007.68        80.90 o                         
   9  -2   2        761.99        806.35        29.48 o                         
  10  -2   2         35.76         51.19         7.99 o                         
 -11  -1   2        169.01        131.78        14.98 o                         
 -10  -1   2        115.67        103.94        16.20 o                         
  -9  -1   2        724.62        714.09        31.65 o                         
  -8  -1   2       1887.57       1921.20        65.50 o                         
  -7  -1   2        583.65        535.52        23.96 o                         
  -6  -1   2       1129.47       1218.12        35.68 o                         
  -5  -1   2       2157.04       2400.95        52.73 o                         
  -4  -1   2       1657.81       1624.14        36.16 o                         
  -3  -1   2       6140.98       6284.00       151.35 o                         
  -2  -1   2         37.98         57.87         3.07 o                         
  -1  -1   2        259.60        277.09         9.63 o                         
   0  -1   2        119.25         71.50         3.50 o                         
   2  -1   2       1391.52       1399.62        38.51 o                         
   3  -1   2       2604.98       2631.29        65.84 o                         
   4  -1   2        241.98        183.13         9.29 o                         
   5  -1   2         25.72         18.61         2.83 o                         
   6  -1   2         87.19        106.48         6.82 o                         
   7  -1   2        321.50        314.80        13.22 o                         
   8  -1   2        115.36        114.22         8.43 o                         
   9  -1   2        256.45        303.81        20.07 o                         
  10  -1   2         13.60         23.53         7.40 o                         
 -11   0   2        232.92        247.82        21.34 o                         
 -10   0   2          4.31          2.63        10.94 o                         
  -9   0   2        103.21         97.61        12.13 o                         
  -8   0   2        204.51        195.93        14.70 o                         
  -7   0   2        189.00        194.97        10.80 o                         
  -6   0   2        321.27        289.35        12.58 o                         
  -5   0   2       1338.44       1361.42        34.32 o                         
  -4   0   2        779.65        809.90        18.16 o                         
  -3   0   2       2201.38       2363.82        49.66 o                         
  -2   0   2       2044.99       2150.28        44.62 o                         
  -1   0   2       1535.25       1617.24        47.07 o                         
   1   0   2       1735.66       1744.41        35.97 o                         
   2   0   2        955.74        956.91        21.11 o                         
   3   0   2       5666.26       5980.60       121.65 o                         
   4   0   2       2835.36       2790.96        74.90 o                         
   5   0   2       1029.88       1002.28        24.76 o                         
   6   0   2       1379.95       1307.39        44.91 o                         
   7   0   2       1524.05       1502.24        43.85 o                         
   8   0   2        560.05        584.90        31.95 o                         
   9   0   2         42.87         47.81         8.50 o                         
  10   0   2          5.62          3.14         9.76 o                         
 -11   1   2        109.46         91.87        13.57 o                         
 -10   1   2        101.26         88.62        16.08 o                         
  -9   1   2        427.85        459.26        23.43 o                         
  -8   1   2         29.20         33.62         5.96 o                         
  -7   1   2        971.28        954.34        30.39 o                         
  -6   1   2        843.52        835.24        26.20 o                         
  -5   1   2       4592.11       4522.04        94.46 o                         
  -4   1   2         13.61         17.83         2.94 o                         
  -3   1   2       3820.45       4067.04        90.17 o                         
  -2   1   2        166.11        185.69         7.88 o                         
  -1   1   2       1312.83       1401.60        28.98 o                         
   0   1   2       3867.97       3620.30       125.80 o                         
   1   1   2      27217.18      26782.84      1362.61 o                         
   2   1   2       3177.13       3310.42       136.15 o                         
   3   1   2       5296.59       5413.83       110.74 o                         
   4   1   2       1985.60       2158.86        57.53 o                         
   5   1   2          6.62          3.20         2.61 o                         
   6   1   2       1340.27       1366.70        42.71 o                         
   7   1   2        428.22        417.01        16.87 o                         
   8   1   2         22.85         27.08         7.13 o                         
   9   1   2          0.18         -5.55         5.55 o                         
  10   1   2         51.36         57.29        11.78 o                         
 -11   2   2        510.70        522.21        32.92 o                         
 -10   2   2        375.16        392.55        30.93 o                         
  -9   2   2         26.17         24.73         5.62 o                         
  -8   2   2          1.84         -2.78         3.36 o                         
  -7   2   2         30.28         33.83         5.06 o                         
  -6   2   2         80.44         87.67         7.35 o                         
  -5   2   2        555.21        478.66        13.65 o                         
  -4   2   2         82.14         93.01         5.08 o                         
  -3   2   2       2512.91       2725.98        70.11 o                         
  -2   2   2       3874.05       3722.41        98.41 o                         
  -1   2   2        305.61        330.10         8.23 o                         
   0   2   2       3211.36       3254.60        66.32 o                         
   1   2   2       5818.44       5696.95       125.92 o                         
   2   2   2       3579.79       3775.75        85.20 o                         
   3   2   2        396.19        450.89        12.34 o                         
   4   2   2         76.36         82.79         5.38 o                         
   5   2   2       2043.87       1890.29        52.45 o                         
   6   2   2        789.95        796.58        23.10 o                         
   7   2   2        143.61        162.04        13.08 o                         
   8   2   2        175.48        174.89        26.84 o                         
   9   2   2        766.39        767.91        34.05 o                         
  10   2   2         33.29         26.03         9.71 o                         
 -11   3   2         72.03         42.98        14.44 o                         
 -10   3   2         19.12          1.30         6.57 o                         
  -9   3   2          1.56         -3.94         3.94 o                         
  -8   3   2        809.32        837.05        27.84 o                         
  -7   3   2        587.79        589.29        25.43 o                         
  -6   3   2        484.60        429.61        18.34 o                         
  -5   3   2        892.39        879.92        23.83 o                         
  -4   3   2        967.20       1189.95        27.52 o                         
  -3   3   2        163.20         96.83         4.88 o                         
  -2   3   2       3361.47       3567.43        84.21 o                         
  -1   3   2       1429.67       1480.72        34.55 o                         
   0   3   2       8027.49       8275.01       343.21 o                         
   1   3   2       1889.60       1948.29        49.67 o                         
   2   3   2       2402.09       2485.23        52.32 o                         
   3   3   2       1277.74       1338.17        32.95 o                         
   4   3   2       6636.70       6483.25       133.51 o                         
   5   3   2       2600.89       2552.06       115.74 o                         
   6   3   2       1158.46       1150.63        41.44 o                         
   7   3   2        111.15        124.38        12.52 o                         
   8   3   2          0.09          4.54         6.27 o                         
   9   3   2        327.43        322.25        19.94 o                         
  10   3   2         16.33         14.82         9.16 o                         
 -10   4   2          2.41         -2.41         5.75 o                         
  -9   4   2         76.32         55.93        16.33 o                         
  -8   4   2        477.26        504.43        24.04 o                         
  -7   4   2       1676.48       1693.30        48.17 o                         
  -6   4   2        178.71        195.95         9.59 o                         
  -5   4   2         40.84         50.78         6.38 o                         
  -4   4   2        405.15        451.52        13.07 o                         
  -3   4   2        212.40        255.40         9.10 o                         
  -2   4   2         55.45         58.27         4.44 o                         
  -1   4   2         40.13         42.71         3.19 o                         
   0   4   2        206.78        217.46         6.70 o                         
   1   4   2        204.96        189.79         6.23 o                         
   2   4   2        810.32        815.54        19.45 o                         
   3   4   2       8812.72       8982.62       182.60 o                         
   4   4   2          2.29          0.46         2.59 o                         
   5   4   2         22.61         20.03         4.82 o                         
   6   4   2        845.27        802.52        27.23 o                         
   7   4   2        395.81        382.40        20.42 o                         
   8   4   2        586.07        585.93        28.43 o                         
   9   4   2        215.71        243.61        18.64 o                         
 -10   5   2        313.64        359.34        20.17 o                         
  -9   5   2        925.63        965.55        31.92 o                         
  -8   5   2        923.15        923.22        35.92 o                         
  -7   5   2         46.66         43.26         5.52 o                         
  -6   5   2       1310.77       1273.70        37.13 o                         
  -5   5   2       2995.57       2781.00        73.34 o                         
  -4   5   2        515.95        459.55        15.27 o                         
  -3   5   2       2914.15       2811.47        90.50 o                         
  -2   5   2       4989.24       5236.42       135.64 o                         
  -1   5   2       3128.10       3302.77        70.99 o                         
   0   5   2       2120.81       2095.82        49.55 o                         
   1   5   2       2771.72       2833.80        64.99 o                         
   2   5   2        979.96        898.08        38.80 o                         
   3   5   2       3685.46       3678.14        95.76 o                         
   4   5   2       1359.88       1404.95        45.67 o                         
   5   5   2       2364.41       2292.22        62.96 o                         
   6   5   2          5.77          0.91         5.87 o                         
   7   5   2         73.30         85.88        14.80 o                         
   8   5   2         61.31         57.84         9.22 o                         
   9   5   2          4.08          4.77         8.87 o                         
 -10   6   2        161.31        172.96        32.09 o                         
  -9   6   2         82.04         70.47         9.84 o                         
  -8   6   2         38.73         31.40         9.31 o                         
  -7   6   2         38.29         40.65         5.44 o                         
  -6   6   2        337.44        321.49        15.90 o                         
  -5   6   2        366.12        335.84        13.73 o                         
  -4   6   2        411.50        409.51        24.56 o                         
  -3   6   2       2708.81       2687.35        58.07 o                         
  -2   6   2        658.48        726.16        22.79 o                         
  -1   6   2        114.18        101.63         5.52 o                         
   0   6   2       4693.58       4844.25       122.80 o                         
   1   6   2       2184.79       2250.41        61.29 o                         
   2   6   2       1785.12       1755.57        58.05 o                         
   3   6   2        804.63        879.45        32.66 o                         
   4   6   2        689.40        673.62        21.82 o                         
   5   6   2       1903.80       1859.27        61.76 o                         
   6   6   2        555.06        541.55        26.88 o                         
   7   6   2          1.53          2.20         8.96 o                         
   8   6   2         87.24        109.76        14.76 o                         
   9   6   2        428.23        473.16        26.46 o                         
 -10   7   2          8.16         11.61        12.05 o                         
  -9   7   2          8.81         36.34        13.08 o                         
  -8   7   2        224.08        251.07        12.49 o                         
  -7   7   2        187.19        214.88        14.62 o                         
  -6   7   2        234.73        230.05        12.93 o                         
  -5   7   2        297.04        303.71        13.33 o                         
  -4   7   2         11.53         -0.24         3.59 o                         
  -3   7   2        712.14        830.78        50.49 o                         
  -2   7   2        781.43        792.47        20.36 o                         
  -1   7   2         24.03         29.90         3.34 o                         
   0   7   2       2855.99       2819.02        65.84 o                         
   1   7   2       3155.58       3278.47       177.67 o                         
   2   7   2        120.86        106.64        13.38 o                         
   3   7   2        386.80        359.38        23.45 o                         
   4   7   2         70.31         60.56        19.05 o                         
   5   7   2         41.22         35.28         5.49 o                         
   6   7   2         75.12         67.96         7.16 o                         
   7   7   2          9.59         12.34         6.13 o                         
   8   7   2         27.68         40.39         8.24 o                         
  -9   8   2        352.71        362.32        22.07 o                         
  -8   8   2          0.16         -5.86         6.44 o                         
  -7   8   2        182.85        182.29        18.50 o                         
  -6   8   2          0.32         -1.83         4.80 o                         
  -5   8   2         10.06         16.75         4.99 o                         
  -4   8   2         11.67         10.21         4.66 o                         
  -3   8   2       2266.20       2370.33        57.62 o                         
  -2   8   2          1.87          2.17         5.27 o                         
  -1   8   2        279.98        270.08        11.47 o                         
   0   8   2          6.48          5.25         3.76 o                         
   1   8   2         16.68         29.88         9.21 o                         
   2   8   2       1689.80       1616.97       168.76 o                         
   3   8   2       1524.23       1484.11        65.78 o                         
   4   8   2        433.40        364.35        25.96 o                         
   5   8   2         33.52         28.47         5.82 o                         
   6   8   2        126.49        110.45        11.82 o                         
   7   8   2         65.85         75.27         9.41 o                         
  -9   9   2        284.03        320.90        30.74 o                         
  -8   9   2        437.43        442.54        21.79 o                         
  -7   9   2        120.42         97.33         8.90 o                         
  -6   9   2        220.94        250.45        14.30 o                         
  -5   9   2       1170.84       1211.09        52.29 o                         
  -4   9   2         67.46         81.90        11.84 o                         
  -3   9   2        324.25        289.08        19.40 o                         
  -2   9   2         74.90         75.68         7.24 o                         
  -1   9   2          9.26         14.60         3.62 o                         
   0   9   2         18.97         12.41        14.17 o                         
   1   9   2         30.20         41.94        10.24 o                         
   2   9   2          0.59         -4.61         6.97 o                         
   3   9   2        308.71        309.20        24.04 o                         
   4   9   2        213.27        217.62        22.70 o                         
   5   9   2          4.74          0.63        11.10 o                         
   6   9   2          0.54         -2.40        10.57 o                         
   7   9   2        113.18         77.77        17.39 o                         
  -8  10   2        183.07        173.56        13.45 o                         
  -7  10   2         13.77         18.89         6.47 o                         
  -6  10   2          2.73         -4.38        10.04 o                         
  -5  10   2        382.71        375.45        27.76 o                         
  -4  10   2         78.51         84.03         9.94 o                         
  -3  10   2         68.13         76.72         7.93 o                         
  -2  10   2        575.21        553.29        22.59 o                         
  -1  10   2         70.64         83.47        13.76 o                         
   0  10   2        183.33        193.47        19.00 o                         
   1  10   2        520.78        477.63        30.64 o                         
   2  10   2        175.62        170.87        20.70 o                         
   3  10   2         13.73          0.25         8.35 o                         
   4  10   2         11.20          8.19         8.19 o                         
   5  10   2        303.49        328.39        30.08 o                         
   6  10   2        307.55        311.34        30.07 o                         
  -7  11   2          1.95         -1.48         7.72 o                         
  -6  11   2        256.23        271.29        17.47 o                         
  -5  11   2       1170.37       1243.79       115.01 o                         
  -4  11   2        336.71        298.44        17.99 o                         
  -3  11   2        946.31        947.89        36.82 o                         
  -2  11   2        205.19        216.53        11.58 o                         
  -1  11   2        126.42        118.91         8.64 o                         
   0  11   2        861.43        843.54        45.05 o                         
   1  11   2        779.82        807.13        56.84 o                         
   2  11   2        198.97        183.26        21.96 o                         
   3  11   2          1.61         -7.33         9.32 o                         
   4  11   2         57.50         51.22        14.45 o                         
   5  11   2        358.50        371.62        31.62 o                         
  -6  12   2         93.49         83.46        11.15 o                         
  -5  12   2         90.57        111.32        17.02 o                         
  -4  12   2         93.23         86.28        11.28 o                         
  -3  12   2        258.62        288.63        19.90 o                         
  -2  12   2         73.82         81.36        11.35 o                         
  -1  12   2        475.13        491.48        33.08 o                         
   0  12   2        296.05        242.66        31.93 o                         
   1  12   2        116.61        110.95        17.83 o                         
   2  12   2        332.57        293.73        27.97 o                         
   3  12   2        970.95       1058.66        57.51 o                         
   4  12   2        290.09        256.34        31.16 o                         
  -4  13   2         82.06         64.34        16.59 o                         
  -3  13   2        211.07        213.64        19.27 o                         
  -2  13   2        768.74        778.70        45.14 o                         
  -1  13   2        374.26        367.80        35.89 o                         
   0  13   2        253.18        242.24        26.22 o                         
   1  13   2         58.46         79.83        16.50 o                         
   2  13   2         39.09         48.60        14.67 o                         
  -2 -13   3          6.79         12.64        15.93 o                         
  -1 -13   3          1.76          2.23         8.11 o                         
   0 -13   3       1099.14       1137.48        59.08 o                         
   1 -13   3        939.73       1036.49        54.85 o                         
   2 -13   3         18.12         11.51         8.30 o                         
   3 -13   3         53.59         56.68        13.61 o                         
  -4 -12   3         92.57        110.20        27.56 o                         
  -3 -12   3        324.51        347.89        34.68 o                         
  -2 -12   3        466.24        472.39        34.24 o                         
  -1 -12   3        420.17        422.31        34.36 o                         
   0 -12   3        156.51        152.36        19.37 o                         
   1 -12   3         87.77         61.42         9.53 o                         
   2 -12   3        300.03        353.39        24.68 o                         
   3 -12   3        311.00        357.30        20.71 o                         
   4 -12   3         37.23         32.37        11.23 o                         
   5 -12   3        210.29        264.10        41.19 o                         
  -5 -11   3        279.78        361.75        33.06 o                         
  -4 -11   3          1.15         -7.18         7.18 o                         
  -3 -11   3        115.58        134.83        19.39 o                         
  -1 -11   3        115.12        147.36        19.31 o                         
   0 -11   3         94.07        106.65        23.21 o                         
   1 -11   3        110.78        119.75        12.05 o                         
   2 -11   3         21.28         17.32         6.05 o                         
   3 -11   3        241.99        266.54        25.06 o                         
   4 -11   3          5.00          6.16         5.62 o                         
   5 -11   3         16.23         18.79         5.75 o                         
   6 -11   3         14.83          2.05        22.84 o                         
  -7 -10   3          2.56         39.99        21.91 o                         
  -6 -10   3         12.30         23.97        12.71 o                         
  -5 -10   3          8.25          6.88         9.86 o                         
  -3 -10   3        817.72        835.18        45.84 o                         
  -2 -10   3          0.39          3.15        10.57 o                         
  -1 -10   3        467.09        472.68        30.03 o                         
   0 -10   3       2414.11       2389.98        81.23 o                         
   1 -10   3        227.72        224.58        21.95 o                         
   2 -10   3         27.67         28.07         5.44 o                         
   3 -10   3        840.28        799.58        39.54 o                         
   4 -10   3         10.71         10.10         4.83 o                         
   5 -10   3        314.83        307.09        13.52 o                         
   6 -10   3        462.24        464.05        54.99 o                         
   7 -10   3         23.17          9.64        11.76 o                         
  -7  -9   3         15.78          9.31        10.86 o                         
  -6  -9   3         68.38         71.23        14.46 o                         
  -5  -9   3        305.62        324.77        26.51 o                         
  -4  -9   3         62.16         50.79        13.24 o                         
  -3  -9   3          1.85          1.23         8.23 o                         
  -2  -9   3         59.44         46.56        11.42 o                         
  -1  -9   3        983.58        954.02       102.38 o                         
   0  -9   3        224.00        228.35        15.71 o                         
   1  -9   3        256.92        261.35        27.87 o                         
   2  -9   3        612.09        619.35        21.90 o                         
   3  -9   3         93.46         85.48         8.92 o                         
   4  -9   3          8.25          8.18         3.85 o                         
   5  -9   3         34.82         29.45         4.24 o                         
   6  -9   3         62.64         79.57        19.34 o                         
   7  -9   3         69.24         56.41        13.52 o                         
   8  -9   3         24.57         40.28        12.95 o                         
  -8  -8   3        176.65        174.96        22.98 o                         
  -7  -8   3          2.50          1.53         3.94 o                         
  -6  -8   3        801.46        737.35        28.34 o                         
  -5  -8   3         27.34         26.90        10.50 o                         
  -4  -8   3        662.24        648.36        36.66 o                         
  -3  -8   3         52.82         43.05         9.94 o                         
  -2  -8   3        218.26        215.72        18.16 o                         
  -1  -8   3        308.27        262.84        19.54 o                         
   0  -8   3          6.10          3.62         5.84 o                         
   1  -8   3       1621.93       1487.42        37.65 o                         
   2  -8   3         44.41         40.68         4.80 o                         
   3  -8   3       3508.70       3498.41        92.03 o                         
   4  -8   3        136.99        136.50         8.03 o                         
   5  -8   3          7.38          8.23         3.77 o                         
   6  -8   3        161.99        178.62        21.60 o                         
   7  -8   3         48.03         42.59        19.03 o                         
   8  -8   3          5.89          7.86        11.36 o                         
   9  -8   3        617.58        666.31        67.12 o                         
  -9  -7   3         61.16         43.76         9.64 o                         
  -8  -7   3        970.11        935.09        38.28 o                         
  -7  -7   3        245.43        217.28        18.47 o                         
  -6  -7   3       1364.27       1231.23        37.13 o                         
  -5  -7   3        206.60        188.28        20.29 o                         
  -4  -7   3        701.52        673.64        78.99 o                         
  -3  -7   3        168.56        177.83        16.80 o                         
  -2  -7   3       2556.01       2640.31       103.05 o                         
  -1  -7   3        314.23        293.33        11.42 o                         
   0  -7   3          0.93         -0.82         2.24 o                         
   1  -7   3         28.77         26.97         3.66 o                         
   2  -7   3          2.24         -2.20         2.20 o                         
   3  -7   3        576.54        535.39        16.39 o                         
   4  -7   3       1084.03       1100.72        32.63 o                         
   5  -7   3          4.61          2.75         7.54 o                         
   6  -7   3        247.20        299.40        24.42 o                         
   7  -7   3        469.99        434.92        30.81 o                         
   8  -7   3        560.90        543.14        44.69 o                         
   9  -7   3          0.08         16.31        12.67 o                         
  -9  -6   3         28.68         17.65         7.51 o                         
  -8  -6   3        227.90        164.62        49.24 o                         
  -7  -6   3        177.68        180.36        14.53 o                         
  -6  -6   3        180.85        186.90        21.83 o                         
  -5  -6   3         48.80         53.33         7.10 o                         
  -4  -6   3         41.68         45.47         4.45 o                         
  -3  -6   3       1909.53       1941.31        68.36 o                         
  -2  -6   3         63.59         44.23         6.60 o                         
  -1  -6   3        630.39        580.63        16.60 o                         
   0  -6   3         88.36         60.29         4.16 o                         
   1  -6   3       1144.14       1158.36        29.99 o                         
   2  -6   3        424.48        388.16        19.73 o                         
   3  -6   3       3227.61       3270.54        75.97 o                         
   4  -6   3          8.28         11.35         2.23 o                         
   5  -6   3        109.80         95.45        15.64 o                         
   6  -6   3        272.31        268.64        52.67 o                         
   7  -6   3        164.60        176.09        32.00 o                         
   8  -6   3        724.63        747.23        44.75 o                         
   9  -6   3       1360.24       1385.15       117.78 o                         
 -10  -5   3         29.81         39.60        15.00 o                         
  -9  -5   3        485.22        488.55        32.87 o                         
  -8  -5   3       1196.21       1311.66        58.91 o                         
  -7  -5   3        403.70        370.59        25.96 o                         
  -6  -5   3        269.86        258.56        13.21 o                         
  -5  -5   3        256.82        272.30        18.90 o                         
  -4  -5   3       1582.88       1403.22        69.68 o                         
  -3  -5   3       3668.50       3715.23        86.19 o                         
  -2  -5   3       2474.80       2218.72        47.82 o                         
  -1  -5   3        423.85        468.51        12.50 o                         
   0  -5   3         45.96         18.04         3.09 o                         
   1  -5   3       6243.99       6133.72       125.90 o                         
   2  -5   3        538.37        560.10        14.62 o                         
   3  -5   3        378.28        365.85        10.60 o                         
   4  -5   3       1351.09       1545.57        66.73 o                         
   5  -5   3       1265.77       1451.53        63.66 o                         
   6  -5   3        149.31        129.77        21.64 o                         
   7  -5   3         90.33         56.67        12.58 o                         
   8  -5   3          2.49          7.10         7.43 o                         
   9  -5   3         16.61         15.45        17.58 o                         
  10  -5   3         21.35         21.33        23.31 o                         
 -10  -4   3        157.49        107.34        21.46 o                         
  -9  -4   3          2.78          2.17         6.59 o                         
  -8  -4   3        183.83        212.80        19.17 o                         
  -7  -4   3        331.95        314.12        17.96 o                         
  -6  -4   3       2061.66       2128.93        59.61 o                         
  -5  -4   3        139.29        110.56         8.85 o                         
  -4  -4   3         41.13         38.82         4.88 o                         
  -3  -4   3        455.40        445.63        12.78 o                         
  -2  -4   3       4158.60       4623.26       142.78 o                         
  -1  -4   3       2096.95       2129.47        45.34 o                         
   0  -4   3        819.61        708.38        16.97 o                         
   1  -4   3       1903.06       1972.44        45.97 o                         
   2  -4   3        594.09        526.94        13.50 o                         
   3  -4   3       7956.88       7965.99       176.88 o                         
   4  -4   3       2060.11       2265.03        72.24 o                         
   5  -4   3       1416.68       1361.19        59.45 o                         
   6  -4   3       4371.80       3903.56       149.60 o                         
   7  -4   3        417.58        405.00        28.19 o                         
   8  -4   3         27.12         11.78         9.76 o                         
   9  -4   3         43.36         52.19        24.37 o                         
  10  -4   3          6.66         11.18        13.47 o                         
 -10  -3   3        240.26        232.68        18.79 o                         
  -9  -3   3         68.68         74.00        12.32 o                         
  -8  -3   3        165.36        161.72        14.75 o                         
  -7  -3   3         72.60         71.90        10.32 o                         
  -6  -3   3       1807.64       1911.59        54.11 o                         
  -5  -3   3       4174.02       4044.72        93.75 o                         
  -4  -3   3          5.06          9.81         2.51 o                         
  -3  -3   3         32.03         79.83         5.22 o                         
  -2  -3   3        629.22        588.40        13.48 o                         
  -1  -3   3        298.93        377.45         9.14 o                         
   0  -3   3       1544.19       1825.92        35.75 o                         
   1  -3   3        718.77        748.71        17.31 o                         
   2  -3   3        714.82        729.51        27.41 o                         
   3  -3   3        316.78        357.53        14.19 o                         
   4  -3   3          0.36          2.55         3.07 o                         
   6  -3   3        139.63        141.88        17.19 o                         
   7  -3   3        120.46        109.56        16.16 o                         
   8  -3   3        671.84        707.56        41.83 o                         
   9  -3   3       1342.31       1422.00        69.61 o                         
  10  -3   3         27.12         22.71        11.00 o                         
 -10  -2   3         62.02         69.42        11.33 o                         
  -9  -2   3        259.78        287.43        31.07 o                         
  -8  -2   3        658.50        673.13        43.37 o                         
  -7  -2   3         43.47         44.82         8.39 o                         
  -6  -2   3        544.95        524.77        21.32 o                         
  -5  -2   3          2.68          2.20         2.42 o                         
  -4  -2   3       2695.89       2655.51        58.35 o                         
  -3  -2   3       5094.75       5027.39       104.37 o                         
  -2  -2   3        232.63        192.15         7.87 o                         
  -1  -2   3       4817.55       4988.75       101.11 o                         
   0  -2   3         67.28         77.12         3.99 o                         
   1  -2   3       1096.03       1113.06        28.32 o                         
   2  -2   3        471.05        452.64        24.13 o                         
   3  -2   3       3334.43       3321.14       114.78 o                         
   4  -2   3       4157.98       4037.23       107.82 o                         
   5  -2   3        535.70        506.47        15.77 o                         
   6  -2   3        564.65        567.90        22.35 o                         
   7  -2   3        266.78        260.52        13.42 o                         
   8  -2   3        484.14        494.28        17.51 o                         
   9  -2   3        824.67        851.30        28.03 o                         
  10  -2   3          8.76          7.48        27.41 o                         
 -11  -1   3        428.56        438.32        34.48 o                         
 -10  -1   3          9.88         12.76         8.85 o                         
  -9  -1   3         52.96         51.46         9.76 o                         
  -8  -1   3       1645.16       1644.54        57.28 o                         
  -7  -1   3          2.22         -3.72         4.25 o                         
  -6  -1   3          0.80         -1.67         3.06 o                         
  -5  -1   3         43.51         46.69         4.52 o                         
  -4  -1   3         71.39         73.83         5.15 o                         
  -3  -1   3       1897.37       1922.27        41.16 o                         
  -2  -1   3        732.00        709.62        16.47 o                         
  -1  -1   3        535.38        529.22        12.52 o                         
   0  -1   3        622.21        617.81        13.80 o                         
   1  -1   3        118.41        121.21         3.95 o                         
   2  -1   3        167.38        173.70         6.24 o                         
   3  -1   3       1045.42       1082.79        24.51 o                         
   4  -1   3        951.57        937.83        23.32 o                         
   5  -1   3        832.91        824.78        24.58 o                         
   6  -1   3       1641.07       1701.17        83.63 o                         
   7  -1   3        365.57        343.34        13.86 o                         
   8  -1   3        255.44        263.83        12.43 o                         
   9  -1   3         13.89         11.96         5.53 o                         
  10  -1   3          9.30         -2.20         6.36 o                         
 -11   0   3          0.24         -2.31        11.15 o                         
 -10   0   3          9.86         15.00         8.09 o                         
  -9   0   3        133.32        113.55        12.53 o                         
  -8   0   3          4.57         -1.12         8.27 o                         
  -7   0   3         13.66          8.56         4.46 o                         
  -6   0   3       1004.13       1006.77        30.70 o                         
  -5   0   3        801.37        759.85        17.98 o                         
  -4   0   3       1607.04       1713.68        37.86 o                         
  -3   0   3        510.11        544.09        13.62 o                         
  -2   0   3       3569.39       3833.31       113.36 o                         
  -1   0   3      11913.16      10288.56       460.46 o                         
   0   0   3       3744.86       4159.20        83.85 o                         
   1   0   3       1788.87       1948.27        44.09 o                         
   2   0   3        596.23        593.57        15.71 o                         
   3   0   3       1022.03       1037.61        26.75 o                         
   4   0   3          5.81          4.82         2.28 o                         
   5   0   3        392.06        465.00        24.87 o                         
   6   0   3       2002.66       1915.64        52.97 o                         
   7   0   3        302.24        293.86        13.18 o                         
   8   0   3        202.09        203.91        11.66 o                         
   9   0   3         24.17         22.82         6.52 o                         
  10   0   3         11.99         14.95         8.41 o                         
 -11   1   3        270.08        318.09        29.01 o                         
 -10   1   3        176.77        204.31        16.98 o                         
  -9   1   3          3.23         -0.87         5.35 o                         
  -8   1   3        109.52        114.37        11.92 o                         
  -7   1   3        540.30        520.73        19.42 o                         
  -6   1   3        232.98        231.35        10.70 o                         
  -5   1   3       1513.50       1366.86        31.66 o                         
  -4   1   3        532.96        533.47        14.24 o                         
  -3   1   3        107.97        122.05         5.08 o                         
  -2   1   3       6714.81       7717.45       381.69 o                         
  -1   1   3      22633.96      21386.81       773.48 o                         
   0   1   3       1528.33       1505.34        34.19 o                         
   1   1   3         88.73         67.81         3.24 o                         
   2   1   3        751.15        771.23        17.86 o                         
   3   1   3        535.13        519.05        17.65 o                         
   4   1   3        487.45        479.35        14.09 o                         
   5   1   3       2046.54       2014.28        52.09 o                         
   6   1   3         90.66         85.72         7.58 o                         
   7   1   3          1.63          5.80         4.03 o                         
   8   1   3         67.57         56.79         8.89 o                         
   9   1   3        290.39        311.43        27.40 o                         
  10   1   3         78.98         65.38        11.20 o                         
 -11   2   3          0.13          3.56         8.02 o                         
 -10   2   3        178.46        188.22        15.98 o                         
  -9   2   3          2.00         -3.56         5.35 o                         
  -8   2   3        203.98        206.34        11.89 o                         
  -7   2   3        193.88        233.95        12.05 o                         
  -6   2   3         78.41         89.61         7.99 o                         
  -5   2   3       1153.87       1205.36        32.66 o                         
  -4   2   3        584.77        680.52        17.13 o                         
  -3   2   3       7086.33       6661.44       183.64 o                         
  -2   2   3         14.11         22.75         2.40 o                         
  -1   2   3       1341.67       1540.66        40.54 o                         
   0   2   3        979.18        979.27        21.26 o                         
   1   2   3       2507.96       2708.15        56.13 o                         
   2   2   3        494.22        461.46        12.01 o                         
   3   2   3       4160.07       4150.43        94.55 o                         
   4   2   3       2059.43       1944.35        43.14 o                         
   5   2   3       1981.59       1881.23        52.44 o                         
   6   2   3       1221.64       1135.69        35.49 o                         
   7   2   3        157.43        153.01        27.75 o                         
   8   2   3        176.09        193.25        21.87 o                         
   9   2   3        811.95        825.51        35.82 o                         
  10   2   3         52.05         46.17        10.88 o                         
 -11   3   3        285.53        352.01        22.17 o                         
 -10   3   3        334.33        388.79        41.29 o                         
  -9   3   3         20.76         44.26         6.71 o                         
  -8   3   3       1154.71       1170.08        37.20 o                         
  -7   3   3        976.97       1010.15        31.45 o                         
  -6   3   3        113.17        217.38        12.67 o                         
  -5   3   3         20.63         46.73         4.38 o                         
  -4   3   3        409.02        389.95        13.70 o                         
  -3   3   3        460.49        442.74        13.91 o                         
  -2   3   3       9637.05       9495.54       363.13 o                         
  -1   3   3          9.53         11.12         2.03 o                         
   0   3   3        514.98        548.08        13.42 o                         
   1   3   3        146.59        148.35         6.17 o                         
   2   3   3         66.15         78.32         4.54 o                         
   3   3   3        732.16        828.16        21.26 o                         
   4   3   3          0.53          1.58         2.66 o                         
   5   3   3        171.70        178.09         8.83 o                         
   6   3   3        311.60        392.66        19.74 o                         
   7   3   3        586.19        551.57        25.54 o                         
   8   3   3        109.32        125.09        13.20 o                         
   9   3   3          5.34          6.38         7.09 o                         
 -11   4   3          0.01         -2.73        17.72 o                         
 -10   4   3          0.47         -4.52         8.81 o                         
  -9   4   3        149.94        153.47        10.56 o                         
  -8   4   3         51.96         56.41         8.34 o                         
  -7   4   3         10.12          6.36         3.89 o                         
  -6   4   3        951.22        864.37        36.96 o                         
  -5   4   3       6232.62       6066.75       153.48 o                         
  -4   4   3        746.91        700.14        21.23 o                         
  -3   4   3       1419.15       1385.78        37.32 o                         
  -2   4   3         53.46         80.59         4.82 o                         
  -1   4   3        477.14        410.46        11.21 o                         
   0   4   3       5237.31       5380.83       121.75 o                         
   1   4   3       2462.10       2407.11        50.97 o                         
   2   4   3       4263.72       4342.84        98.74 o                         
   3   4   3       2665.75       2651.40        57.00 o                         
   4   4   3        297.00        283.52        10.94 o                         
   5   4   3          7.90          5.33         4.59 o                         
   6   4   3       1282.33       1322.75        53.42 o                         
   7   4   3        637.37        693.48        64.99 o                         
   8   4   3        138.43        143.85        14.81 o                         
   9   4   3         27.27         26.56         8.87 o                         
 -10   5   3        363.53        359.50        31.50 o                         
  -9   5   3        155.91        170.45        13.06 o                         
  -8   5   3         93.91        119.07        11.61 o                         
  -7   5   3          7.60         10.50         3.90 o                         
  -6   5   3        315.27        301.93        12.95 o                         
  -5   5   3       2055.89       2190.43        75.20 o                         
  -4   5   3          1.28         -0.01         2.22 o                         
  -3   5   3        339.99        328.46         9.68 o                         
  -2   5   3          3.66          8.94         2.42 o                         
  -1   5   3        533.47        637.94        16.06 o                         
   0   5   3          2.02          7.35         2.21 o                         
   1   5   3          0.20          1.64         1.81 o                         
   2   5   3         14.02         12.67         2.54 o                         
   3   5   3        227.70        226.09         9.12 o                         
   4   5   3        662.81        670.62        22.56 o                         
   5   5   3       3673.58       3518.21       100.34 o                         
   6   5   3        147.89        161.17        17.99 o                         
   7   5   3         95.68        102.29        12.24 o                         
   8   5   3         46.59         53.79        10.81 o                         
   9   5   3        397.22        419.14        25.70 o                         
 -10   6   3        119.59        106.66        11.92 o                         
  -9   6   3         47.77         49.77        19.98 o                         
  -8   6   3        928.79        936.57        40.86 o                         
  -7   6   3        797.37        746.42        25.60 o                         
  -6   6   3        518.40        555.01        19.96 o                         
  -5   6   3         77.94        114.41         8.67 o                         
  -4   6   3         53.18         47.43         4.70 o                         
  -3   6   3       1503.09       1496.58        34.41 o                         
  -2   6   3       3524.03       3422.34        89.75 o                         
  -1   6   3        299.79        309.04         9.74 o                         
   0   6   3       4248.04       4220.89        87.82 o                         
   1   6   3        620.34        648.92        20.17 o                         
   2   6   3        111.33        117.41         5.66 o                         
   3   6   3        160.69        155.68        10.03 o                         
   4   6   3         17.54         15.01         3.94 o                         
   5   6   3        912.62        882.24        28.58 o                         
   6   6   3        313.78        276.66        16.13 o                         
   7   6   3        527.95        465.02        26.49 o                         
   8   6   3         22.37          9.20         6.98 o                         
 -10   7   3         62.34         66.20        17.99 o                         
  -9   7   3         72.27         77.75         9.41 o                         
  -8   7   3        291.81        335.56        20.35 o                         
  -7   7   3        816.90        848.86        38.45 o                         
  -6   7   3         97.51        103.45         8.63 o                         
  -5   7   3        595.29        563.96        21.24 o                         
  -4   7   3        541.32        535.29        33.66 o                         
  -3   7   3         27.10         32.97         4.68 o                         
  -2   7   3        333.86        313.03        10.61 o                         
  -1   7   3        229.13        219.73         9.38 o                         
   0   7   3        284.96        240.28        10.49 o                         
   1   7   3       1067.94       1104.83        28.02 o                         
   2   7   3        366.58        349.87        22.66 o                         
   3   7   3        542.84        507.93        18.17 o                         
   4   7   3        203.54        206.50        12.31 o                         
   5   7   3          4.00          5.71         5.15 o                         
   6   7   3         41.17         37.79         8.29 o                         
   7   7   3        319.00        377.14        21.69 o                         
   8   7   3        200.48        231.57        17.79 o                         
  -9   8   3        163.08        165.66        13.05 o                         
  -8   8   3         16.53          4.41         4.93 o                         
  -7   8   3        450.89        522.30        29.90 o                         
  -6   8   3        239.51        240.69        14.96 o                         
  -5   8   3        382.98        393.78        29.85 o                         
  -4   8   3         71.83         59.77         8.35 o                         
  -3   8   3         57.32         61.22         6.87 o                         
  -2   8   3        624.79        630.56        21.60 o                         
  -1   8   3         76.62         77.26         5.98 o                         
   0   8   3        655.38        685.20        21.15 o                         
   1   8   3        688.79        685.69        35.51 o                         
   2   8   3        192.97        203.97        23.84 o                         
   3   8   3        473.31        476.92        29.30 o                         
   4   8   3        724.84        742.53        40.93 o                         
   5   8   3         85.90         67.82        15.48 o                         
   6   8   3        240.21        206.65        14.95 o                         
   7   8   3         91.57        117.18        11.46 o                         
  -9   9   3        385.68        393.31        37.89 o                         
  -8   9   3        428.39        483.15        23.93 o                         
  -7   9   3         76.13         82.44        10.13 o                         
  -6   9   3        118.29        154.36        13.04 o                         
  -5   9   3        369.42        458.53        29.13 o                         
  -4   9   3        922.12        894.78        75.16 o                         
  -3   9   3         75.60         59.87         7.38 o                         
  -2   9   3        266.05        267.23        12.40 o                         
  -1   9   3         30.16         25.07         4.12 o                         
   0   9   3          5.30         17.55         1.92 o                         
   1   9   3        209.46        211.70        19.88 o                         
   2   9   3          2.12         -5.39         6.20 o                         
   3   9   3        242.70        259.99        22.26 o                         
   4   9   3        110.75        120.60        17.19 o                         
   5   9   3        105.77         96.37        15.97 o                         
   6   9   3         48.73         67.57        14.96 o                         
   7   9   3         10.47          2.49        12.21 o                         
  -8  10   3          1.60         -3.04        10.87 o                         
  -7  10   3        416.97        426.86        23.81 o                         
  -6  10   3        370.11        397.32        29.39 o                         
  -5  10   3        167.59        185.36        19.34 o                         
  -4  10   3         11.88         12.74         5.81 o                         
  -3  10   3        547.55        564.59        24.96 o                         
  -2  10   3        771.92        738.00        25.78 o                         
  -1  10   3          1.77          9.56         3.22 o                         
   0  10   3        487.57        485.00        29.98 o                         
   1  10   3        515.55        574.70        33.96 o                         
   2  10   3        418.78        404.81        28.90 o                         
   3  10   3        407.48        412.22        33.06 o                         
   4  10   3        469.63        440.85        31.54 o                         
   5  10   3        390.25        450.57        33.83 o                         
   6  10   3        431.69        508.41        63.42 o                         
  -7  11   3        947.37       1013.44        60.73 o                         
  -6  11   3        168.58        181.03        16.55 o                         
  -5  11   3        218.25        228.60        23.80 o                         
  -4  11   3         17.09         19.28         6.91 o                         
  -3  11   3         42.67         43.62         6.60 o                         
  -2  11   3        122.47         99.36         7.94 o                         
  -1  11   3         40.01         52.52         8.71 o                         
   0  11   3         42.64         57.69        13.19 o                         
   1  11   3          0.39         -0.06         8.57 o                         
   2  11   3        138.84        177.83        25.02 o                         
   3  11   3        734.89        704.67        44.73 o                         
   4  11   3        215.22        249.65        36.68 o                         
   5  11   3          4.33         31.28        13.06 o                         
  -6  12   3         25.66         20.27         9.09 o                         
  -5  12   3        420.42        472.87        44.14 o                         
  -4  12   3        439.43        463.56        23.91 o                         
  -3  12   3        453.78        530.43        25.05 o                         
  -2  12   3        693.93        717.48        29.70 o                         
  -1  12   3        115.21        110.87        18.53 o                         
   0  12   3        784.02        827.57        45.89 o                         
   1  12   3        492.22        515.42        37.34 o                         
   2  12   3        129.33        137.20        21.53 o                         
   3  12   3        837.32        977.27        54.62 o                         
  -4  13   3         38.40         29.89         8.51 o                         
  -3  13   3         12.17         12.00        17.67 o                         
  -2  13   3         10.52          1.12         9.94 o                         
  -1  13   3         12.10          5.85        10.20 o                         
   0  13   3        321.08        320.11        27.70 o                         
   1  13   3        288.17        300.09        29.94 o                         
  -2 -13   4          0.14         17.16        11.59 o                         
  -1 -13   4         95.87         97.48        17.86 o                         
   0 -13   4         17.60         25.98        11.89 o                         
   1 -13   4        180.44        157.46        21.16 o                         
   2 -13   4         89.68        108.46        11.56 o                         
   3 -13   4        487.57        541.18        59.64 o                         
  -4 -12   4        100.20         69.00        16.28 o                         
  -3 -12   4        451.84        429.50        33.24 o                         
  -2 -12   4        966.19       1018.35        54.19 o                         
  -1 -12   4        191.33        170.69        19.57 o                         
   0 -12   4         45.20         43.59        12.25 o                         
   1 -12   4         14.29          1.43         5.97 o                         
   2 -12   4        209.21        199.15        14.79 o                         
   3 -12   4        529.94        553.07        26.11 o                         
   4 -12   4          5.14          8.47         6.23 o                         
   5 -12   4        147.48        125.15        14.29 o                         
  -5 -11   4         64.51         80.58        17.47 o                         
  -4 -11   4         81.54         90.11        17.28 o                         
  -3 -11   4        296.26        291.63        26.75 o                         
  -2 -11   4          9.33         29.38        10.86 o                         
  -1 -11   4          8.92          3.19         8.28 o                         
   0 -11   4        786.06        771.97        42.28 o                         
   1 -11   4         19.91         17.82         4.71 o                         
   2 -11   4          0.07          5.61         6.13 o                         
   3 -11   4         21.57         14.21         5.94 o                         
   4 -11   4         53.36         35.54         6.07 o                         
   5 -11   4        333.32        362.20        18.89 o                         
   6 -11   4        381.28        367.54        32.27 o                         
  -7 -10   4          0.68          1.15        18.69 o                         
  -6 -10   4         21.95         29.78        13.90 o                         
  -5 -10   4          1.80         -7.46         9.24 o                         
  -4 -10   4        184.80        151.00        37.03 o                         
  -3 -10   4        119.22        132.87        18.79 o                         
  -2 -10   4         13.92         20.52        12.74 o                         
  -1 -10   4          1.99         19.08         9.23 o                         
   0 -10   4        878.31        873.91        34.24 o                         
   1 -10   4        724.56        719.59        33.62 o                         
   2 -10   4        139.33        130.83        11.74 o                         
   3 -10   4         21.28         20.85         5.76 o                         
   4 -10   4          7.20         14.29         5.44 o                         
   5 -10   4         35.15         26.55         4.06 o                         
   6 -10   4        251.20        228.44        37.29 o                         
   7 -10   4         39.98         41.57        13.33 o                         
  -7  -9   4        253.01        234.58        31.90 o                         
  -6  -9   4          0.69          3.25        15.75 o                         
  -5  -9   4         67.98         37.73        36.89 o                         
  -4  -9   4        157.53         88.26        24.55 o                         
  -3  -9   4        106.67         87.29        18.71 o                         
  -2  -9   4         56.55         48.84        11.30 o                         
  -1  -9   4          7.26         -0.37         7.20 o                         
   0  -9   4        128.14        124.73         7.26 o                         
   1  -9   4        455.45        397.51        16.70 o                         
   2  -9   4          8.09          5.54         5.30 o                         
   3  -9   4         21.20         18.04         5.38 o                         
   4  -9   4         21.44         14.75         3.96 o                         
   5  -9   4        107.42         99.42         7.92 o                         
   6  -9   4         15.33         12.69         8.43 o                         
   7  -9   4         12.99         10.99        10.91 o                         
   8  -9   4         52.16         38.62        14.89 o                         
  -8  -8   4        127.43        141.79        16.01 o                         
  -7  -8   4         20.37         29.60         6.60 o                         
  -6  -8   4         30.05         27.43         6.43 o                         
  -5  -8   4        134.88        124.76        16.58 o                         
  -4  -8   4         33.78         30.38         9.85 o                         
  -3  -8   4         26.73         26.68        10.31 o                         
  -2  -8   4        500.10        500.15        29.07 o                         
  -1  -8   4        159.01        165.05        13.18 o                         
   0  -8   4         40.77         30.99         4.38 o                         
   1  -8   4         58.04         49.29         5.14 o                         
   2  -8   4          2.70          1.36         3.06 o                         
   3  -8   4       2918.96       3013.80        80.15 o                         
   4  -8   4        915.35        919.85        30.20 o                         
   5  -8   4        362.80        357.52        67.54 o                         
   6  -8   4        587.77        577.95        36.51 o                         
   7  -8   4        280.33        274.32        36.45 o                         
   8  -8   4          0.17         -8.53         8.53 o                         
  -9  -7   4        106.56        100.40        12.02 o                         
  -8  -7   4        124.73        105.02        12.28 o                         
  -7  -7   4        317.90        290.24        19.78 o                         
  -6  -7   4        133.75        125.63         8.83 o                         
  -5  -7   4        343.31        343.27        14.08 o                         
  -4  -7   4          7.70         11.11         3.40 o                         
  -3  -7   4          8.47          1.27         5.33 o                         
  -2  -7   4       2744.05       2670.82        69.47 o                         
  -1  -7   4        744.47        736.83        61.00 o                         
   0  -7   4        171.02        188.17        11.95 o                         
   1  -7   4        866.98        884.50        24.02 o                         
   2  -7   4        255.21        254.13        11.25 o                         
   3  -7   4       1421.46       1439.14        36.58 o                         
   4  -7   4         28.84         34.70         4.84 o                         
   5  -7   4        530.41        563.35        33.61 o                         
   6  -7   4        373.13        352.60        27.09 o                         
   7  -7   4         85.16         92.76        21.56 o                         
   8  -7   4        221.51        220.70        26.19 o                         
   9  -7   4        566.99        637.48        60.87 o                         
  -9  -6   4          1.10         -1.71         6.46 o                         
  -8  -6   4       1710.18       1558.62       108.62 o                         
  -7  -6   4         41.54         34.79         6.70 o                         
  -6  -6   4        678.07        714.30        24.53 o                         
  -5  -6   4        841.73        810.14        35.24 o                         
  -4  -6   4        760.40        767.74        23.93 o                         
  -3  -6   4       1228.71       1161.42        38.04 o                         
  -2  -6   4         79.20         55.46         3.83 o                         
  -1  -6   4         87.46         91.53         4.78 o                         
   0  -6   4       5729.48       5699.62       117.68 o                         
   1  -6   4       5533.10       5229.62       108.47 o                         
   2  -6   4       1147.75       1157.99        29.67 o                         
   3  -6   4         50.30         42.43         4.61 o                         
   4  -6   4        471.95        312.97        32.69 o                         
   5  -6   4        920.38       1009.77        61.15 o                         
   6  -6   4        325.10        345.71        54.41 o                         
   7  -6   4         39.81         41.59        12.93 o                         
   8  -6   4          2.23         -4.14         8.93 o                         
   9  -6   4         38.43         41.31        29.41 o                         
 -10  -5   4        482.30        523.80        28.22 o                         
  -9  -5   4          7.16         22.28         8.29 o                         
  -8  -5   4        245.64        287.04        18.12 o                         
  -7  -5   4        434.69        434.31        21.91 o                         
  -6  -5   4         96.96        105.51        10.69 o                         
  -5  -5   4        139.86        162.38         9.61 o                         
  -4  -5   4         30.39         25.01         7.96 o                         
  -3  -5   4         52.15         58.65         4.49 o                         
  -2  -5   4         56.90         92.70         5.39 o                         
  -1  -5   4       3166.52       3364.49        70.57 o                         
   0  -5   4         79.15         54.91         4.37 o                         
   1  -5   4        180.63        161.31         6.99 o                         
   2  -5   4         61.00         63.26         4.83 o                         
   3  -5   4       3885.48       3912.57        89.36 o                         
   4  -5   4       1388.21       1375.49       131.05 o                         
   5  -5   4        891.81        929.77        45.35 o                         
   6  -5   4        200.68        165.19        20.58 o                         
   7  -5   4         27.91         23.46        11.06 o                         
   8  -5   4        191.35        164.13        21.61 o                         
   9  -5   4        444.03        432.07        34.06 o                         
 -10  -4   4         14.01         22.92         8.73 o                         
  -9  -4   4        355.60        351.76        21.47 o                         
  -8  -4   4       1514.94       1536.16        55.38 o                         
  -7  -4   4          1.33         -3.58         5.31 o                         
  -6  -4   4        500.29        453.05        27.66 o                         
  -5  -4   4       1247.71       1106.75        45.72 o                         
  -4  -4   4          9.95          9.61         2.90 o                         
  -3  -4   4          7.69         11.30         2.97 o                         
  -2  -4   4       1966.76       1824.70        43.63 o                         
  -1  -4   4       5482.30       5827.12       110.00 o                         
   0  -4   4       1329.50       1285.27        28.73 o                         
   1  -4   4          3.50          2.93         2.08 o                         
   2  -4   4         21.27         19.21         2.36 o                         
   3  -4   4        508.85        419.97        16.22 o                         
   4  -4   4       2218.13       2109.27       198.83 o                         
   5  -4   4          1.57          1.45         7.30 o                         
   6  -4   4        172.34        165.33        19.15 o                         
   7  -4   4        131.89        109.14        17.01 o                         
   8  -4   4         36.81         43.27        13.35 o                         
   9  -4   4          1.05          6.97        15.60 o                         
  10  -4   4          0.28        -10.17        10.17 o                         
 -10  -3   4          3.65          5.33         6.81 o                         
  -9  -3   4        442.40        419.26        27.03 o                         
  -8  -3   4        100.12         97.92        11.85 o                         
  -7  -3   4        283.82        283.23        21.58 o                         
  -6  -3   4         64.48         67.73         7.71 o                         
  -5  -3   4         50.32         57.80         6.23 o                         
  -4  -3   4        923.96        948.63        33.31 o                         
  -3  -3   4       3233.43       3067.14       135.47 o                         
  -2  -3   4        874.89        938.68        20.18 o                         
  -1  -3   4        494.57        489.84        12.43 o                         
   0  -3   4         53.00         39.44         3.05 o                         
   1  -3   4       1099.18       1040.99        23.44 o                         
   2  -3   4       5032.15       5301.10       108.35 o                         
   3  -3   4       2449.06       2421.93        92.42 o                         
   4  -3   4          5.24          0.44         3.06 o                         
   5  -3   4        156.36        131.15        15.19 o                         
   6  -3   4        164.26        157.43        18.55 o                         
   7  -3   4         73.63         60.43        14.21 o                         
   8  -3   4        252.61        277.19        26.22 o                         
   9  -3   4        777.89        826.11        49.18 o                         
  10  -3   4          4.21         -9.52        11.11 o                         
 -10  -2   4        180.49        163.63        16.29 o                         
  -9  -2   4         14.12         -1.35         7.85 o                         
  -8  -2   4        594.65        615.74        27.82 o                         
  -7  -2   4         30.35         31.96         7.63 o                         
  -6  -2   4          9.72          8.64         4.19 o                         
  -5  -2   4       1224.05       1253.05        29.88 o                         
  -4  -2   4       2077.67       2103.52        46.01 o                         
  -3  -2   4       1468.45       1467.17        32.58 o                         
  -2  -2   4       1538.96       1697.74        36.45 o                         
  -1  -2   4      14860.79      15341.12       539.76 o                         
   0  -2   4       3941.25       4048.25        76.56 o                         
   1  -2   4       2384.92       2325.54        48.53 o                         
   2  -2   4        580.28        597.70        15.47 o                         
   3  -2   4         31.19         28.37         5.24 o                         
   4  -2   4         75.48         83.14         7.84 o                         
   5  -2   4          0.28         -1.19         1.19 o                         
   6  -2   4        215.51        213.53         8.34 o                         
   7  -2   4         61.79         66.56         6.18 o                         
   8  -2   4         64.18         47.65        12.47 o                         
   9  -2   4        388.47        382.28        31.39 o                         
  10  -2   4          7.60         -8.98         8.98 o                         
 -11  -1   4         87.72         92.76        13.46 o                         
 -10  -1   4        321.08        334.17        41.51 o                         
  -9  -1   4         50.74         49.67         9.16 o                         
  -8  -1   4        124.97        107.49        12.15 o                         
  -7  -1   4        426.72        422.73        21.62 o                         
  -6  -1   4        467.09        478.79        16.38 o                         
  -5  -1   4        724.37        789.24        20.75 o                         
  -4  -1   4       1103.52       1057.31        24.96 o                         
  -3  -1   4       1372.93       1351.71        30.07 o                         
  -2  -1   4        460.45        501.19        12.38 o                         
  -1  -1   4          8.77          2.72         1.72 o                         
   0  -1   4        338.17        364.55         9.14 o                         
   1  -1   4       3190.27       3204.05        65.73 o                         
   2  -1   4        318.35        337.37         9.04 o                         
   3  -1   4        288.08        243.84         7.58 o                         
   4  -1   4        122.18        112.07         5.31 o                         
   5  -1   4        667.37        725.59        26.63 o                         
   6  -1   4       1999.15       2067.80        56.38 o                         
   7  -1   4         76.94         77.08         8.08 o                         
   8  -1   4         27.55         23.78         4.60 o                         
   9  -1   4          2.97         -5.16         5.81 o                         
  10  -1   4          2.11         -1.63         7.76 o                         
 -11   0   4          0.91         -7.26         7.26 o                         
 -10   0   4         26.88         17.81         7.97 o                         
  -9   0   4          6.44          2.78         6.15 o                         
  -8   0   4        127.34        112.08        12.34 o                         
  -7   0   4          2.46         -0.73         5.03 o                         
  -6   0   4        673.21        651.00        21.99 o                         
  -5   0   4       5923.78       5791.39       119.80 o                         
  -4   0   4       2704.95       2812.49        59.77 o                         
  -3   0   4       2008.35       2074.11        44.17 o                         
  -2   0   4        343.44        329.99         8.76 o                         
  -1   0   4        194.05        198.97         6.21 o                         
   0   0   4       6385.12       6297.81       219.58 o                         
   1   0   4       1089.28       1174.26        25.40 o                         
   2   0   4        440.85        501.41        13.72 o                         
   3   0   4         42.85         73.13         4.57 o                         
   4   0   4       2544.11       2483.66        53.70 o                         
   5   0   4        264.46        324.81        12.70 o                         
   6   0   4        584.51        618.20        20.94 o                         
   7   0   4        217.42        223.92        11.24 o                         
   8   0   4        120.82        103.82         8.95 o                         
   9   0   4         29.78         32.08         7.47 o                         
  10   0   4        134.39        129.90        13.62 o                         
 -11   1   4        190.81        184.79        24.78 o                         
 -10   1   4        149.37        128.59        14.25 o                         
  -9   1   4          1.31         -0.66         4.96 o                         
  -8   1   4        183.98        194.44        16.40 o                         
  -7   1   4        421.21        430.39        17.41 o                         
  -6   1   4       1228.02       1268.83        37.60 o                         
  -5   1   4       3880.27       3760.69        86.83 o                         
  -4   1   4       1328.00       1383.53        31.30 o                         
  -3   1   4       3637.24       3784.91        78.11 o                         
  -2   1   4       6925.07       6631.02       233.15 o                         
  -1   1   4       6377.35       5479.92       699.60 o                         
   0   1   4        555.23        609.02        13.89 o                         
   1   1   4       1791.33       1939.65        44.61 o                         
   2   1   4        534.53        524.85        13.28 o                         
   3   1   4        288.13        232.24         7.96 o                         
   4   1   4          7.76          2.33         2.22 o                         
   5   1   4        236.98        186.46         9.54 o                         
   6   1   4       3377.42       3527.49        93.29 o                         
   7   1   4         15.94         15.47         4.70 o                         
   8   1   4        765.47        704.80        40.70 o                         
   9   1   4        264.97        344.97        38.29 o                         
  10   1   4         89.61         81.33        12.15 o                         
 -11   2   4        411.59        456.34        25.76 o                         
 -10   2   4        170.43        189.83        22.82 o                         
  -9   2   4         21.51         17.31         6.78 o                         
  -8   2   4        276.72        289.99        17.19 o                         
  -7   2   4         91.88        119.52         9.14 o                         
  -6   2   4        159.94        161.53         9.55 o                         
  -5   2   4       1520.73       1510.81        37.95 o                         
  -4   2   4       4360.65       4496.21       138.29 o                         
  -3   2   4      13933.44      12635.45       624.16 o                         
  -2   2   4       4068.60       4074.67        83.33 o                         
  -1   2   4         46.00         50.38         2.83 o                         
   0   2   4        693.15        694.01        15.92 o                         
   1   2   4      11990.09      11495.93       560.07 o                         
   2   2   4        337.26        311.75         9.37 o                         
   3   2   4        354.68        512.50        13.94 o                         
   4   2   4       2419.91       2461.93        53.76 o                         
   5   2   4          0.87          2.65         3.22 o                         
   6   2   4        491.72        509.70        19.21 o                         
   7   2   4          9.88         10.78         6.54 o                         
   8   2   4        178.62        190.49        15.94 o                         
   9   2   4         89.07         80.82        11.52 o                         
 -11   3   4        168.18        163.24        16.43 o                         
 -10   3   4        379.80        470.64        24.97 o                         
  -9   3   4         21.72          8.59         6.35 o                         
  -8   3   4        144.63        139.00         9.94 o                         
  -7   3   4        132.51        137.59         9.08 o                         
  -6   3   4        433.68        404.54        15.52 o                         
  -5   3   4       2211.72       2294.67        55.26 o                         
  -4   3   4        404.37        471.23        13.42 o                         
  -3   3   4         16.12         26.54         3.32 o                         
  -2   3   4        473.19        546.12        15.05 o                         
  -1   3   4        512.18        482.20        18.38 o                         
   0   3   4      11392.63      11107.01       546.30 o                         
   1   3   4        395.04        392.21        10.66 o                         
   2   3   4         29.03         27.62         3.28 o                         
   3   3   4       1356.74       1286.91        29.77 o                         
   4   3   4       1052.27       1006.00        24.90 o                         
   5   3   4        383.76        367.58        13.49 o                         
   6   3   4       1811.59       1815.79        78.70 o                         
   7   3   4       1251.39       1216.68        45.37 o                         
   8   3   4        398.45        396.43        35.36 o                         
   9   3   4        120.36        118.12        21.90 o                         
 -11   4   4        265.58        273.13        33.86 o                         
 -10   4   4          2.69         -6.82         8.67 o                         
  -9   4   4        120.97        116.70        16.57 o                         
  -8   4   4        850.78        867.03        29.01 o                         
  -7   4   4        274.81        296.12        13.58 o                         
  -6   4   4        821.23        810.51        26.02 o                         
  -5   4   4       3201.70       3006.68        92.46 o                         
  -4   4   4        457.03        442.67        18.29 o                         
  -3   4   4       2430.88       2509.01        88.73 o                         
  -2   4   4        757.21        743.67        19.92 o                         
  -1   4   4        805.04        722.94        19.11 o                         
   0   4   4       1098.37       1038.64        23.73 o                         
   1   4   4        272.60        273.70         8.56 o                         
   2   4   4       2144.94       2314.40        49.81 o                         
   3   4   4        689.26        733.63        18.93 o                         
   4   4   4        538.82        511.41        18.19 o                         
   5   4   4         37.27         29.69         5.70 o                         
   6   4   4         37.89         38.99         7.95 o                         
   7   4   4        491.76        497.70        29.36 o                         
   8   4   4        359.05        340.31        20.95 o                         
   9   4   4        192.44        179.57        17.01 o                         
 -10   5   4        269.20        317.18        19.87 o                         
  -9   5   4         85.08         73.10        10.00 o                         
  -8   5   4         20.45         18.19         7.76 o                         
  -7   5   4        571.18        560.99        20.61 o                         
  -6   5   4        492.92        456.42        20.40 o                         
  -5   5   4          4.62         -1.86         2.92 o                         
  -4   5   4        599.09        659.00        19.19 o                         
  -3   5   4       1480.07       1319.94        30.52 o                         
  -2   5   4       1615.42       1670.72        37.71 o                         
  -1   5   4          0.37          0.64         2.02 o                         
   0   5   4         37.14         41.86         3.57 o                         
   1   5   4        216.53        207.54         7.45 o                         
   2   5   4         48.15         57.36         4.64 o                         
   3   5   4       1400.35       1375.48        35.17 o                         
   4   5   4        316.68        333.54        13.86 o                         
   5   5   4         49.19         53.26         6.78 o                         
   6   5   4        200.70        185.61        14.50 o                         
   7   5   4          0.95         -4.71         5.42 o                         
   8   5   4         57.94         65.39        10.97 o                         
   9   5   4        744.59        817.91        37.07 o                         
 -10   6   4          9.94          8.43         8.64 o                         
  -9   6   4          7.53         -4.14         4.77 o                         
  -8   6   4       1353.17       1362.11        41.70 o                         
  -7   6   4        565.46        598.64        21.92 o                         
  -6   6   4        111.80        104.62         8.80 o                         
  -5   6   4          6.70          4.64         4.74 o                         
  -4   6   4        260.15        278.65         9.48 o                         
  -3   6   4         18.88          8.87         3.28 o                         
  -2   6   4       4019.17       4046.34        84.84 o                         
  -1   6   4        208.91        228.32         8.17 o                         
   0   6   4        228.94        212.43         7.59 o                         
   1   6   4        535.47        527.82        15.84 o                         
   2   6   4        518.58        512.58        16.42 o                         
   3   6   4         13.87         14.60         3.50 o                         
   4   6   4         90.04         92.31         7.62 o                         
   5   6   4          9.11          6.70         4.73 o                         
   6   6   4        186.10        163.53        11.35 o                         
   7   6   4          1.92         -0.78         6.67 o                         
   8   6   4        150.31        171.66        15.19 o                         
 -10   7   4        132.39        143.03        22.82 o                         
  -9   7   4          2.94         -3.44         5.12 o                         
  -8   7   4        188.50        187.38        11.86 o                         
  -7   7   4        438.42        458.90        18.57 o                         
  -6   7   4         75.60         53.72         6.78 o                         
  -5   7   4        173.20        168.66        12.08 o                         
  -4   7   4         51.55         63.24         6.70 o                         
  -3   7   4        272.16        284.76        10.35 o                         
  -2   7   4         14.99         17.42         3.73 o                         
  -1   7   4        383.40        348.15        11.28 o                         
   0   7   4        410.96        417.29        13.54 o                         
   1   7   4        157.61        145.15        15.73 o                         
   2   7   4        306.60        318.87        14.54 o                         
   3   7   4       1901.01       1899.28        61.41 o                         
   4   7   4         42.74         39.42         5.15 o                         
   5   7   4        122.93        108.16        10.64 o                         
   6   7   4        126.43        116.07        12.72 o                         
   7   7   4        857.78        910.97        37.70 o                         
   8   7   4        210.83        216.04        17.26 o                         
  -9   8   4         27.55         34.82        14.96 o                         
  -8   8   4        275.87        269.96        18.00 o                         
  -7   8   4         66.58         60.24         9.07 o                         
  -6   8   4          2.83          3.83         5.39 o                         
  -5   8   4       1410.36       1486.43        51.72 o                         
  -4   8   4        626.52        717.08        28.66 o                         
  -3   8   4        465.88        482.27        44.21 o                         
  -2   8   4        136.78        154.12         9.48 o                         
  -1   8   4        444.20        455.47        14.95 o                         
   0   8   4        829.45        842.47        30.53 o                         
   1   8   4       2190.80       2134.24        56.74 o                         
   2   8   4       1591.23       1594.06        83.82 o                         
   3   8   4        902.00        910.97        53.81 o                         
   4   8   4        197.26        192.48        11.39 o                         
   5   8   4         16.60          3.62         6.05 o                         
   6   8   4          0.54          0.04         8.64 o                         
   7   8   4        430.40        459.63        23.29 o                         
  -9   9   4        146.88        170.10        14.23 o                         
  -8   9   4         27.21         17.45        27.49 o                         
  -7   9   4         13.45         15.81         6.99 o                         
  -6   9   4        225.65        235.97        16.29 o                         
  -5   9   4         71.24         60.32         9.24 o                         
  -4   9   4        160.01        180.00        20.66 o                         
  -3   9   4        670.26        643.79        24.13 o                         
  -2   9   4       1551.41       1518.90        44.02 o                         
  -1   9   4        774.40        714.96        23.23 o                         
   0   9   4         35.27         42.61         5.41 o                         
   1   9   4         54.17         48.71        10.68 o                         
   2   9   4        647.59        665.32        37.37 o                         
   3   9   4       1073.12       1080.92        71.99 o                         
   4   9   4        755.94        751.98        42.37 o                         
   5   9   4        718.94        737.41        43.67 o                         
   6   9   4        548.25        597.08        39.29 o                         
  -8  10   4        398.28        417.92        22.71 o                         
  -7  10   4       1310.75       1374.39        60.27 o                         
  -6  10   4        500.32        522.30        25.39 o                         
  -5  10   4        267.40        266.44        16.89 o                         
  -4  10   4          7.62          8.76         6.29 o                         
  -3  10   4          3.66         -3.89         4.15 o                         
  -2  10   4       1470.17       1582.66        46.04 o                         
  -1  10   4         12.18         18.68         4.08 o                         
   0  10   4          3.07         -3.90         7.20 o                         
   1  10   4        295.23        278.15        22.85 o                         
   2  10   4        140.73        127.96        17.44 o                         
   3  10   4          4.02         19.02         9.89 o                         
   4  10   4          8.81          3.70         9.34 o                         
   5  10   4         38.88         58.80        13.62 o                         
  -7  11   4        522.04        553.77        36.83 o                         
  -6  11   4         85.48         77.93        12.71 o                         
  -5  11   4        328.61        357.02        28.19 o                         
  -4  11   4        375.98        433.39        22.63 o                         
  -3  11   4        300.98        311.46        21.83 o                         
  -2  11   4         68.49         84.11         7.51 o                         
  -1  11   4         56.21         73.42        13.43 o                         
   0  11   4        942.76        915.63        47.97 o                         
   1  11   4        579.22        575.09        52.48 o                         
   2  11   4        259.23        263.58        40.60 o                         
   3  11   4        455.02        449.53        34.39 o                         
   4  11   4        456.21        468.74        34.83 o                         
  -6  12   4        100.62        100.93        15.15 o                         
  -5  12   4        438.37        441.76        32.39 o                         
  -4  12   4        137.94        168.97        20.58 o                         
  -3  12   4         17.48         19.84         8.08 o                         
  -2  12   4         28.46         19.82         7.56 o                         
  -1  12   4         32.78         18.11        11.05 o                         
   0  12   4         11.57         14.96         9.79 o                         
   1  12   4          1.78          0.26         9.62 o                         
   2  12   4        329.91        358.98        29.14 o                         
   3  12   4         10.51         24.53        12.66 o                         
  -4  13   4        106.27        100.73        12.47 o                         
  -3  13   4         23.92         40.21        14.62 o                         
  -2  13   4        565.24        585.28        37.79 o                         
  -1  13   4         49.15         39.98        15.33 o                         
   0  13   4         47.72         47.27        13.88 o                         
   1  13   4         33.70         17.03        12.16 o                         
  -2 -13   5        156.12        165.41        22.68 o                         
  -1 -13   5         28.90         23.80        11.99 o                         
   0 -13   5         60.03         56.56        16.46 o                         
   1 -13   5          0.98          5.69         8.90 o                         
   2 -13   5        110.01        122.57        12.64 o                         
   3 -13   5        683.83        717.90        41.02 o                         
  -4 -12   5        193.67        212.46        25.15 o                         
  -3 -12   5        149.57        186.99        23.89 o                         
  -2 -12   5         24.43         58.34        13.89 o                         
  -1 -12   5         15.13         11.34         7.92 o                         
   0 -12   5         42.17         50.85        11.58 o                         
   1 -12   5         12.38          1.36         5.39 o                         
   2 -12   5         69.12         70.56         9.69 o                         
   3 -12   5         82.05         94.30        17.43 o                         
   4 -12   5         43.31         41.58        11.76 o                         
   5 -12   5        510.63        481.96        34.46 o                         
  -5 -11   5         19.62         11.62        12.77 o                         
  -4 -11   5         29.51         20.70        16.33 o                         
  -3 -11   5        150.88        166.91        21.02 o                         
  -2 -11   5        185.11        183.16        21.20 o                         
  -1 -11   5          3.04          0.84         9.30 o                         
   0 -11   5        724.23        657.87        50.19 o                         
   1 -11   5        157.44        138.12         9.77 o                         
   2 -11   5        595.47        583.75        31.08 o                         
   3 -11   5        125.15        138.71        18.24 o                         
   4 -11   5         47.77         41.41         8.80 o                         
   5 -11   5        180.36        180.23        20.43 o                         
   6 -11   5        364.20        339.87        29.66 o                         
  -6 -10   5        102.40         93.12        17.20 o                         
  -5 -10   5         13.59         22.45        12.03 o                         
  -4 -10   5         66.77         64.29        20.98 o                         
  -3 -10   5        257.26        266.14        24.44 o                         
  -2 -10   5        382.95        354.62        26.70 o                         
  -1 -10   5        767.73        726.64        43.97 o                         
   0 -10   5        323.46        338.26        13.59 o                         
   1 -10   5       1699.41       1738.37        64.26 o                         
   2 -10   5        272.78        236.65        19.77 o                         
   3 -10   5        241.28        249.63        12.40 o                         
   4 -10   5        468.98        458.14        18.72 o                         
   5 -10   5        176.90        188.53        17.81 o                         
   6 -10   5        111.23         84.39        25.64 o                         
   7 -10   5          2.29         -9.34         9.34 o                         
  -7  -9   5        701.95        630.34        54.50 o                         
  -6  -9   5        105.46        119.13        18.69 o                         
  -5  -9   5          6.48          7.49        24.57 o                         
  -4  -9   5        183.06        145.06        18.74 o                         
  -3  -9   5         25.32         21.46         8.97 o                         
  -2  -9   5        518.30        462.32        29.44 o                         
  -1  -9   5          7.84         18.87         5.20 o                         
   0  -9   5        306.39        287.22        11.59 o                         
   1  -9   5          8.77          4.07         3.53 o                         
   2  -9   5         13.60          8.22         3.98 o                         
   3  -9   5       1269.75       1329.55        73.21 o                         
   4  -9   5        767.24        750.54        24.29 o                         
   5  -9   5          5.79          2.14         6.68 o                         
   6  -9   5        408.95        415.59        30.85 o                         
   7  -9   5         61.99         66.76        34.14 o                         
  -8  -8   5        123.64        146.23        12.45 o                         
  -7  -8   5        183.28        180.71        10.26 o                         
  -6  -8   5        109.96        108.24        11.12 o                         
  -5  -8   5       1381.34       1319.42        37.20 o                         
  -4  -8   5       1124.30       1046.52        51.50 o                         
  -3  -8   5        230.57        213.38        19.93 o                         
  -2  -8   5       1686.96       1618.79        62.85 o                         
  -1  -8   5       1247.90       1271.67        84.50 o                         
   0  -8   5          1.62          1.08         3.70 o                         
   1  -8   5       1043.54        978.66        26.83 o                         
   2  -8   5          5.56          5.41         3.24 o                         
   3  -8   5        901.78        863.57        40.89 o                         
   4  -8   5       1269.60       1162.36        67.55 o                         
   5  -8   5        313.05        314.26        24.96 o                         
   6  -8   5        184.46        216.34        46.12 o                         
   7  -8   5        236.25        162.05        21.79 o                         
   8  -8   5          5.20        -16.47        17.42 o                         
  -9  -7   5        155.45        125.61        18.56 o                         
  -8  -7   5         17.54          0.19         7.47 o                         
  -7  -7   5         15.47         10.26         6.30 o                         
  -6  -7   5        366.22        344.91        16.60 o                         
  -5  -7   5        214.80        236.04        10.90 o                         
  -4  -7   5         97.36         82.31         7.62 o                         
  -3  -7   5       1001.38        968.73        29.02 o                         
  -2  -7   5        962.88        952.29        45.23 o                         
  -1  -7   5         72.28         65.23         5.35 o                         
   0  -7   5       1905.81       1850.66        41.20 o                         
   1  -7   5       3165.57       3103.95        66.00 o                         
   2  -7   5        122.39        115.67         7.85 o                         
   3  -7   5        416.13        363.93        18.14 o                         
   4  -7   5       1421.71       1396.20        42.80 o                         
   5  -7   5        386.51        333.49        38.69 o                         
   6  -7   5       1023.32       1059.95        86.90 o                         
   7  -7   5          4.34          2.97        10.40 o                         
   8  -7   5         23.24         29.89        13.58 o                         
   9  -7   5        480.21        520.40        72.88 o                         
  -9  -6   5          2.35         15.56         7.82 o                         
  -8  -6   5       1007.74       1068.67        52.12 o                         
  -7  -6   5       1631.04       1597.72        48.21 o                         
  -6  -6   5         81.98         66.06         7.35 o                         
  -5  -6   5       1194.94       1278.12        45.81 o                         
  -4  -6   5         45.37         39.34         4.92 o                         
  -3  -6   5        119.48        113.40         6.57 o                         
  -2  -6   5        657.64        597.56        22.83 o                         
  -1  -6   5        187.55        202.28         7.90 o                         
   0  -6   5         78.28         78.26         5.18 o                         
   1  -6   5       2629.82       2633.24        67.63 o                         
   2  -6   5        329.71        302.39        10.54 o                         
   3  -6   5       2022.23       1976.37        53.16 o                         
   4  -6   5         22.00         23.98         8.75 o                         
   5  -6   5         24.09         32.91        10.26 o                         
   6  -6   5        424.68        369.88        59.39 o                         
   7  -6   5          0.21         -0.52         7.70 o                         
   8  -6   5        207.44        174.12        23.66 o                         
   9  -6   5        327.58        337.09        31.81 o                         
 -10  -5   5          2.23         13.86         8.10 o                         
  -9  -5   5          7.41         18.69         7.59 o                         
  -8  -5   5        350.13        359.99        21.41 o                         
  -7  -5   5         62.09         73.51        13.33 o                         
  -6  -5   5        121.32        128.60        14.85 o                         
  -5  -5   5        251.84        238.94        11.69 o                         
  -4  -5   5          8.25         23.67         4.64 o                         
  -3  -5   5       1955.99       1928.67        51.29 o                         
  -2  -5   5       5040.40       5078.72       114.71 o                         
  -1  -5   5       2175.16       2355.74        50.78 o                         
   0  -5   5       1218.12       1252.23        28.81 o                         
   1  -5   5        123.13        108.16         5.43 o                         
   2  -5   5        539.44        544.72        15.61 o                         
   3  -5   5       4050.79       3936.40        89.73 o                         
   4  -5   5       1441.83       1553.97       119.02 o                         
   5  -5   5       1657.34       1747.39        96.33 o                         
   6  -5   5          4.53          9.49         7.70 o                         
   7  -5   5        211.72        196.73        35.18 o                         
   8  -5   5          0.69         -4.77         9.09 o                         
   9  -5   5        204.70        151.20        25.32 o                         
 -10  -4   5        224.75        199.46        30.41 o                         
  -9  -4   5        122.00         98.99        12.97 o                         
  -8  -4   5       2162.54       2222.13        75.06 o                         
  -7  -4   5         56.24         45.91         8.11 o                         
  -6  -4   5        637.90        639.44        22.93 o                         
  -5  -4   5        321.32        320.77        13.60 o                         
  -4  -4   5        223.45        238.08         9.83 o                         
  -3  -4   5         32.92         28.60         3.28 o                         
  -2  -4   5       1831.74       1970.32        42.96 o                         
  -1  -4   5       1692.11       1815.18        39.72 o                         
   0  -4   5       1324.99       1389.13        31.10 o                         
   1  -4   5       1948.41       2085.94        45.00 o                         
   2  -4   5         48.69         75.39         3.97 o                         
   3  -4   5          4.48          7.33         3.90 o                         
   4  -4   5       1472.51       1474.66        64.82 o                         
   5  -4   5        175.29        176.43        17.55 o                         
   6  -4   5       1427.82       1426.16        65.01 o                         
   7  -4   5        183.39        200.81        21.32 o                         
   8  -4   5         10.44         15.86        18.60 o                         
   9  -4   5         83.95        109.99        19.73 o                         
 -10  -3   5         25.73         16.10        15.07 o                         
  -9  -3   5        500.67        498.46        30.46 o                         
  -8  -3   5         15.33          5.66         6.64 o                         
  -7  -3   5          0.78          8.68         6.75 o                         
  -6  -3   5         54.19         61.53         7.13 o                         
  -5  -3   5         30.01         23.21         5.72 o                         
  -4  -3   5        921.78        973.22        23.91 o                         
  -3  -3   5       2966.58       3162.99        66.79 o                         
  -2  -3   5         38.33         39.43         3.72 o                         
  -1  -3   5       2784.13       2987.58        57.85 o                         
   0  -3   5         24.65         13.26         2.33 o                         
   1  -3   5       2365.13       2308.65        49.01 o                         
   2  -3   5        493.78        529.14        15.57 o                         
   3  -3   5          4.72          2.31         3.46 o                         
   4  -3   5        151.11        133.20        14.70 o                         
   5  -3   5          2.35          5.43        10.42 o                         
   6  -3   5       2159.62       2224.91        92.45 o                         
   7  -3   5        970.50        940.81        49.13 o                         
   8  -3   5        340.88        331.02        28.48 o                         
   9  -3   5         72.52         48.47        15.33 o                         
  10  -3   5         18.20         30.73        22.72 o                         
 -11  -2   5        794.01        787.70        37.37 o                         
 -10  -2   5        726.91        721.04        48.22 o                         
  -9  -2   5          5.16         -2.43         7.81 o                         
  -8  -2   5        161.42        153.16        14.52 o                         
  -7  -2   5       1147.28       1189.73        52.39 o                         
  -6  -2   5         75.39         72.03         7.52 o                         
  -5  -2   5       2172.95       2239.86        54.63 o                         
  -4  -2   5       1588.94       1536.18        38.37 o                         
  -3  -2   5          4.36          1.10         2.27 o                         
  -2  -2   5        360.97        341.55        14.35 o                         
  -1  -2   5       1295.44       1392.55        28.10 o                         
   0  -2   5       1903.22       1993.64        42.16 o                         
   1  -2   5       2970.72       2892.49        60.26 o                         
   2  -2   5       5502.11       5596.38       114.15 o                         
   3  -2   5        140.27        136.37         5.64 o                         
   4  -2   5        169.69        175.59        13.79 o                         
   5  -2   5        207.49        209.25        28.57 o                         
   6  -2   5        357.18        325.06        34.64 o                         
   7  -2   5        110.51        110.72        17.51 o                         
   8  -2   5          3.96          5.43         9.14 o                         
   9  -2   5        170.94        183.49        40.15 o                         
  10  -2   5          3.57         -0.46        24.16 o                         
 -11  -1   5         50.85         49.41        11.63 o                         
 -10  -1   5        583.06        673.95        35.28 o                         
  -9  -1   5          0.10          3.73         6.13 o                         
  -8  -1   5        887.40        890.16        35.82 o                         
  -7  -1   5         54.45         63.55         9.75 o                         
  -6  -1   5        391.32        448.61        20.46 o                         
  -5  -1   5       1877.42       1903.45        45.57 o                         
  -4  -1   5        303.42        331.77        10.48 o                         
  -3  -1   5        600.65        687.04        16.96 o                         
  -2  -1   5         89.90         73.92         3.98 o                         
  -1  -1   5         43.64         65.96         3.59 o                         
   0  -1   5         58.84         51.90         4.29 o                         
   1  -1   5        205.66        243.41         7.25 o                         
   2  -1   5          4.63          8.73         2.06 o                         
   3  -1   5       2886.26       2689.40        70.91 o                         
   4  -1   5       5083.87       4886.06       111.60 o                         
   5  -1   5        101.64        126.15        14.91 o                         
   6  -1   5        135.32        138.14         7.59 o                         
   7  -1   5       1702.39       1683.00        47.77 o                         
   8  -1   5         35.74         26.46         5.02 o                         
   9  -1   5        678.31        691.91        29.55 o                         
  10  -1   5        309.00        371.82        32.06 o                         
 -11   0   5         35.93         19.01         9.90 o                         
 -10   0   5        279.87        323.21        21.44 o                         
  -9   0   5        131.30        115.64        13.16 o                         
  -8   0   5       2059.09       2014.96        67.80 o                         
  -7   0   5       5170.57       5235.84       157.00 o                         
  -6   0   5        570.66        587.55        24.64 o                         
  -5   0   5       3892.05       4059.62       138.16 o                         
  -4   0   5          1.66          4.80         2.38 o                         
  -3   0   5          2.19          0.17         2.04 o                         
  -2   0   5       3504.65       3449.91        70.93 o                         
  -1   0   5       3244.07       3216.79        65.88 o                         
   0   0   5          2.78         15.74         1.87 o                         
   1   0   5         17.03         19.42         2.51 o                         
   2   0   5        230.97        206.84         7.03 o                         
   3   0   5        371.38        387.82        11.14 o                         
   4   0   5         74.94         69.11         6.36 o                         
   5   0   5        121.77        124.41         8.15 o                         
   6   0   5       1278.58       1201.20        35.75 o                         
   7   0   5          8.94         11.95         4.25 o                         
   8   0   5        231.51        211.45        14.73 o                         
   9   0   5        510.78        498.45        24.65 o                         
  10   0   5          0.50          1.40         8.49 o                         
 -11   1   5        306.99        298.68        22.00 o                         
 -10   1   5         23.52         20.89         8.55 o                         
  -9   1   5         27.31         34.33        12.98 o                         
  -8   1   5         12.95         23.92         7.08 o                         
  -7   1   5          2.99          2.66         5.26 o                         
  -6   1   5       1628.85       1598.98        41.25 o                         
  -5   1   5       5268.84       5308.25       110.37 o                         
  -4   1   5       1405.08       1374.87        31.30 o                         
  -3   1   5       3219.26       3024.19        63.10 o                         
  -2   1   5      10320.37       9355.09       376.46 o                         
  -1   1   5        331.90        332.48        10.10 o                         
   0   1   5       2155.36       2254.96        46.69 o                         
   1   1   5       5003.75       5055.98       112.92 o                         
   2   1   5       5011.53       4937.77       124.62 o                         
   3   1   5        102.37         63.02         4.44 o                         
   4   1   5        600.25        579.37        15.88 o                         
   5   1   5         42.38         38.63         5.61 o                         
   6   1   5       1073.73       1109.37        40.25 o                         
   7   1   5        827.57        806.21        31.83 o                         
   8   1   5         40.16         44.64         8.32 o                         
   9   1   5        542.81        524.41        59.11 o                         
 -11   2   5        562.31        532.69        34.17 o                         
 -10   2   5        791.31        812.10        35.73 o                         
  -9   2   5         30.08         23.77         7.97 o                         
  -8   2   5        221.42        219.87        21.29 o                         
  -7   2   5       1520.24       1546.66        45.20 o                         
  -6   2   5          8.01         10.37         3.72 o                         
  -5   2   5        446.47        455.02        13.51 o                         
  -4   2   5        170.85        234.29         9.86 o                         
  -3   2   5       3097.34       3256.56        67.98 o                         
  -2   2   5         72.92         77.90         3.95 o                         
  -1   2   5       2061.67       2091.17        53.69 o                         
   0   2   5       8601.90       8749.48       192.92 o                         
   1   2   5        742.67        746.90        17.78 o                         
   2   2   5        937.60        999.22        23.34 o                         
   3   2   5        527.71        538.80        14.72 o                         
   4   2   5        318.80        315.87        10.66 o                         
   5   2   5        252.22        275.70        12.52 o                         
   6   2   5       1233.29       1218.16        37.32 o                         
   7   2   5         44.20         44.39         8.48 o                         
   8   2   5        587.14        562.27        27.18 o                         
   9   2   5         66.61         71.00        11.47 o                         
 -11   3   5        109.64         92.68        17.61 o                         
 -10   3   5         79.34        101.07        12.44 o                         
  -9   3   5         33.03         18.59         7.26 o                         
  -8   3   5        397.95        407.92        20.71 o                         
  -7   3   5         54.85         75.11         9.58 o                         
  -6   3   5        856.08        844.25        26.93 o                         
  -5   3   5       4046.31       3994.51       103.08 o                         
  -4   3   5        144.69        146.98         6.54 o                         
  -3   3   5         69.66        104.99         5.12 o                         
  -2   3   5       2831.75       2895.85        60.56 o                         
  -1   3   5        536.98        487.38        13.40 o                         
   0   3   5        737.05        602.20        14.71 o                         
   1   3   5        842.85       1038.12        23.78 o                         
   2   3   5        790.31        823.62        20.02 o                         
   3   3   5        825.78        731.02        19.05 o                         
   4   3   5       1528.58       1471.97        34.53 o                         
   5   3   5        520.84        465.77        21.36 o                         
   6   3   5        147.73        161.06        13.92 o                         
   7   3   5        204.86        214.46        15.48 o                         
   8   3   5         26.55         28.24         9.34 o                         
   9   3   5         13.22         -1.33        11.08 o                         
 -11   4   5        279.62        252.90        20.00 o                         
 -10   4   5         75.80         69.91        23.47 o                         
  -9   4   5          6.12          4.83         5.66 o                         
  -8   4   5         90.47         83.75        10.25 o                         
  -7   4   5        217.56        225.25        11.93 o                         
  -6   4   5          0.98          4.23         3.52 o                         
  -5   4   5        482.73        494.22        32.55 o                         
  -4   4   5         16.03          7.24         2.67 o                         
  -3   4   5        526.56        508.50        13.86 o                         
  -2   4   5        133.75        165.86         7.37 o                         
  -1   4   5        757.34        762.45        27.08 o                         
   0   4   5       1634.78       1684.83        36.72 o                         
   1   4   5         26.01         34.18         3.75 o                         
   2   4   5        788.88        723.51        18.39 o                         
   3   4   5         61.37         85.73         5.75 o                         
   4   4   5        622.33        629.76        21.83 o                         
   5   4   5        170.70        188.75        14.74 o                         
   6   4   5        808.91        776.07        39.28 o                         
   7   4   5          1.24         -0.27         5.26 o                         
   8   4   5          2.79         25.40         8.22 o                         
   9   4   5        127.44        120.36        14.09 o                         
 -10   5   5         27.10          4.64         9.26 o                         
  -9   5   5         43.74         39.23        13.17 o                         
  -8   5   5         53.59         50.15         8.23 o                         
  -7   5   5         50.40         62.10         7.17 o                         
  -6   5   5        136.62        117.37         8.89 o                         
  -5   5   5         57.92         52.43         5.88 o                         
  -4   5   5         16.04         15.77         3.30 o                         
  -3   5   5        528.19        456.68        13.38 o                         
  -2   5   5        976.04        924.07        27.36 o                         
  -1   5   5       1001.90       1117.06        25.91 o                         
   0   5   5        137.39        162.34         6.56 o                         
   1   5   5        492.36        451.91        12.71 o                         
   2   5   5        327.37        316.01        12.23 o                         
   3   5   5        328.16        345.32        13.74 o                         
   4   5   5        212.37        207.13        10.75 o                         
   5   5   5          1.85          9.73         6.01 o                         
   6   5   5        110.78        121.06        16.52 o                         
   7   5   5         96.98         87.78        11.58 o                         
   8   5   5         34.19         29.17        12.40 o                         
 -10   6   5        595.34        657.28        43.28 o                         
  -9   6   5          2.49        -10.00        14.70 o                         
  -8   6   5         52.74         62.19        11.98 o                         
  -7   6   5        501.95        517.11        34.79 o                         
  -6   6   5         85.64         76.13        10.63 o                         
  -5   6   5        257.56        233.18        11.56 o                         
  -4   6   5       1008.45        987.17        24.91 o                         
  -3   6   5        609.88        576.95        16.16 o                         
  -2   6   5       3735.25       3722.94        78.61 o                         
  -1   6   5         93.44         85.63         5.38 o                         
   0   6   5        628.37        627.73        17.98 o                         
   1   6   5        194.91        210.56         9.38 o                         
   2   6   5       1373.68       1319.61        36.29 o                         
   3   6   5         73.99         82.92         7.20 o                         
   4   6   5         55.97         55.26         6.56 o                         
   5   6   5        349.00        316.71        14.57 o                         
   6   6   5        108.86         94.55        10.99 o                         
   7   6   5         25.48         22.66         8.23 o                         
   8   6   5         71.03         67.14        10.68 o                         
 -10   7   5        221.15        259.91        18.24 o                         
  -9   7   5          0.14          1.04        12.47 o                         
  -8   7   5         16.51         22.49        11.84 o                         
  -7   7   5         79.63         61.88         9.90 o                         
  -6   7   5         96.49         96.68        22.79 o                         
  -5   7   5        434.65        458.63        21.93 o                         
  -4   7   5        258.82        255.45        13.17 o                         
  -3   7   5          1.14          3.29         3.16 o                         
  -2   7   5        155.07        142.95         8.37 o                         
  -1   7   5       2771.57       2766.39        65.58 o                         
   0   7   5       6509.13       6432.04       145.33 o                         
   1   7   5       4595.63       4584.98       105.20 o                         
   2   7   5        783.29        791.95        24.49 o                         
   3   7   5        406.63        396.46        15.02 o                         
   4   7   5        240.82        241.70        11.94 o                         
   5   7   5        188.87        177.62        13.89 o                         
   6   7   5        310.55        287.27        14.93 o                         
   7   7   5        183.54        215.50        23.16 o                         
  -9   8   5          0.68         -2.52         6.15 o                         
  -8   8   5        205.86        234.28        18.48 o                         
  -7   8   5        348.39        390.34        20.96 o                         
  -6   8   5         81.86         94.60        10.92 o                         
  -5   8   5        396.19        430.44        30.87 o                         
  -4   8   5        155.62        178.48        14.25 o                         
  -3   8   5        121.44        122.85         9.61 o                         
  -2   8   5          0.07         -0.76         3.44 o                         
  -1   8   5       1415.28       1384.28        37.14 o                         
   0   8   5        509.74        484.49        16.86 o                         
   1   8   5          4.08          0.44         3.33 o                         
   2   8   5         79.54         78.89         7.01 o                         
   3   8   5        737.70        676.98        37.50 o                         
   4   8   5          0.65         -4.96         4.96 o                         
   5   8   5        661.33        610.26        26.65 o                         
   6   8   5        151.98        153.75        13.02 o                         
   7   8   5          4.19         12.98         7.00 o                         
  -9   9   5        234.30        218.85        26.61 o                         
  -8   9   5        477.84        452.14        25.44 o                         
  -7   9   5        232.69        242.04        34.05 o                         
  -6   9   5        124.63        153.41        22.56 o                         
  -5   9   5         17.25         22.22         6.67 o                         
  -4   9   5         99.91         93.98        10.56 o                         
  -3   9   5        547.93        518.14        30.80 o                         
  -2   9   5       2510.69       2540.84       125.71 o                         
  -1   9   5        323.13        322.38        13.54 o                         
   0   9   5        313.12        342.34        16.23 o                         
   1   9   5       1425.46       1286.98        92.24 o                         
   2   9   5          2.12          6.45        13.64 o                         
   3   9   5       1287.42       1276.05        60.29 o                         
   4   9   5        214.47        231.88        35.26 o                         
   5   9   5        293.54        233.94        34.49 o                         
   6   9   5         53.06         34.32        21.56 o                         
  -8  10   5        100.15        108.68        12.47 o                         
  -7  10   5        205.60        221.88        17.24 o                         
  -6  10   5          0.12         -5.50         5.82 o                         
  -5  10   5        392.30        408.04        25.93 o                         
  -4  10   5        245.75        231.09        22.36 o                         
  -3  10   5         13.13         13.48         6.12 o                         
  -2  10   5        136.33        134.40        10.75 o                         
  -1  10   5          4.91          8.93         3.61 o                         
   0  10   5       1244.41       1200.79        34.88 o                         
   1  10   5        191.25        206.12        20.46 o                         
   2  10   5         53.35         64.95        14.56 o                         
   3  10   5        532.38        567.73        35.56 o                         
   4  10   5        174.06        153.72        22.80 o                         
   5  10   5        304.20        300.26        62.19 o                         
  -7  11   5         28.99         19.86        15.73 o                         
  -6  11   5         21.99         28.86        12.25 o                         
  -5  11   5        771.13        857.29        43.58 o                         
  -4  11   5        488.87        509.84        29.88 o                         
  -3  11   5          3.90         -1.11         5.42 o                         
  -2  11   5         75.07         68.02         8.37 o                         
  -1  11   5          8.44          1.24         3.43 o                         
   0  11   5        209.87        175.77        21.41 o                         
   1  11   5        247.05        297.79        24.67 o                         
   2  11   5         18.35         20.68        11.05 o                         
   3  11   5          6.48         -6.81        17.95 o                         
   4  11   5        153.60        121.32        19.97 o                         
  -6  12   5         11.39         19.75         8.87 o                         
  -5  12   5        253.12        300.96        20.24 o                         
  -4  12   5        130.86        139.50        24.16 o                         
  -3  12   5        186.66        199.02        33.08 o                         
  -2  12   5        232.10        243.04        16.01 o                         
  -1  12   5         44.02         41.52        12.46 o                         
   0  12   5         60.36         59.08        14.02 o                         
   1  12   5         84.26         73.74        19.18 o                         
   2  12   5         28.97         23.94        14.70 o                         
   3  12   5        138.63        136.18        30.39 o                         
  -4  13   5          7.18         11.18         9.80 o                         
  -3  13   5         10.05         -2.36         7.24 o                         
  -2  13   5        227.67        229.74        25.27 o                         
  -1  13   5         79.76         60.60        14.62 o                         
   0  13   5        175.14        154.53        21.72 o                         
  -1 -13   6          3.18         -9.78        14.45 o                         
   0 -13   6         20.89         12.43        20.46 o                         
   1 -13   6        451.77        546.35        35.98 o                         
   2 -13   6         19.07         30.61         8.93 o                         
  -4 -12   6        222.21        215.09        26.07 o                         
  -3 -12   6        335.27        271.91        44.95 o                         
  -2 -12   6          0.77          2.92         8.68 o                         
  -1 -12   6        190.10        191.63        36.07 o                         
   0 -12   6          7.81          4.67         9.66 o                         
   1 -12   6         47.93         52.50         8.31 o                         
   2 -12   6        301.71        351.78        20.48 o                         
   3 -12   6          2.03         -5.63         7.41 o                         
   4 -12   6         48.27         53.15        25.45 o                         
  -5 -11   6         39.28          9.12        10.02 o                         
  -4 -11   6         16.25         11.26         9.84 o                         
  -3 -11   6        738.24        705.05        41.90 o                         
  -2 -11   6        978.66        977.57        87.55 o                         
  -1 -11   6          4.75         13.60         9.59 o                         
   0 -11   6         96.47        101.97        10.35 o                         
   1 -11   6        792.29        837.09        33.64 o                         
   2 -11   6          4.65         12.06         5.56 o                         
   3 -11   6          1.13          1.60         6.31 o                         
   4 -11   6        582.91        607.59        32.05 o                         
   5 -11   6         69.19         94.85        17.13 o                         
   6 -11   6         92.11        102.12        30.05 o                         
  -6 -10   6        172.24        153.64        21.42 o                         
  -5 -10   6         75.17         64.99        14.51 o                         
  -4 -10   6         77.95         57.91        23.97 o                         
  -3 -10   6        161.63         90.29        43.10 o                         
  -2 -10   6        106.75        116.37        16.55 o                         
  -1 -10   6         22.51         23.62         9.29 o                         
   0 -10   6         12.03          9.22         5.22 o                         
   1 -10   6         72.45         75.33         7.85 o                         
   2 -10   6         76.04         78.75         9.21 o                         
   3 -10   6        696.21        683.07        23.83 o                         
   4 -10   6         30.53         20.08         4.17 o                         
   5 -10   6        110.38         92.25        16.35 o                         
   6 -10   6        201.82        186.46        24.45 o                         
  -7  -9   6        213.00        228.72        28.30 o                         
  -6  -9   6          3.64          5.35        11.42 o                         
  -4  -9   6       1351.30       1221.40       181.53 o                         
  -3  -9   6       1092.63       1129.64        54.88 o                         
  -2  -9   6       1534.25       1474.29        40.90 o                         
  -1  -9   6        954.70        968.99        39.91 o                         
   0  -9   6        631.07        674.08        25.47 o                         
   1  -9   6       1420.60       1393.42        41.33 o                         
   2  -9   6        719.23        722.75        25.12 o                         
   3  -9   6        351.03        331.68        13.99 o                         
   4  -9   6        519.39        516.84        23.77 o                         
   5  -9   6          4.59          1.82         9.78 o                         
   6  -9   6        282.25        245.52        32.90 o                         
   7  -9   6        834.42        891.75        51.77 o                         
  -8  -8   6         39.60         22.88         6.38 o                         
  -7  -8   6          2.12         -0.61         5.37 o                         
  -6  -8   6         41.38         48.17         5.58 o                         
  -5  -8   6        245.36        247.97        27.67 o                         
  -4  -8   6        733.46        760.04        28.93 o                         
  -3  -8   6        263.36        292.27        13.81 o                         
  -2  -8   6        481.57        400.21        32.26 o                         
  -1  -8   6         21.19         21.73         4.21 o                         
   0  -8   6       1389.39       1371.59        39.77 o                         
   1  -8   6         88.39        118.17         7.73 o                         
   2  -8   6        325.55        322.89        12.43 o                         
   3  -8   6        259.94        242.90        10.90 o                         
   4  -8   6          2.05          4.96         3.32 o                         
   5  -8   6        630.42        578.69        35.58 o                         
   6  -8   6       1021.10       1007.76       103.94 o                         
   7  -8   6         62.34         62.05        16.04 o                         
   8  -8   6          0.54        -10.21        10.21 o                         
  -9  -7   6          9.05          7.98         6.40 o                         
  -8  -7   6        176.92        190.46        15.52 o                         
  -7  -7   6       2158.67       2182.91        83.61 o                         
  -6  -7   6        588.52        584.59        21.26 o                         
  -5  -7   6       1611.76       1576.57        45.49 o                         
  -4  -7   6         21.53         36.88         4.73 o                         
  -3  -7   6        751.53        726.57        22.93 o                         
  -2  -7   6       2652.10       2395.34        64.12 o                         
  -1  -7   6        409.09        370.95        13.92 o                         
   0  -7   6        103.98        118.32         6.48 o                         
   1  -7   6       1071.35       1056.46        28.24 o                         
   2  -7   6         15.12         19.31         3.64 o                         
   3  -7   6        697.40        708.34        43.35 o                         
   4  -7   6          3.45          0.83         7.08 o                         
   5  -7   6        536.94        529.72        45.87 o                         
   6  -7   6        893.78        987.42        71.69 o                         
   7  -7   6          7.28         -2.50        10.10 o                         
   8  -7   6        237.47        233.26        72.68 o                         
  -9  -6   6          5.72         14.29        11.48 o                         
  -8  -6   6         59.75         60.17         9.85 o                         
  -7  -6   6       1010.16       1005.64        33.95 o                         
  -6  -6   6         48.39         49.72         8.37 o                         
  -5  -6   6        477.67        479.11        15.74 o                         
  -4  -6   6         96.42        100.44         7.32 o                         
  -3  -6   6        886.30        887.48        27.03 o                         
  -2  -6   6          1.28          2.12         2.67 o                         
  -1  -6   6        375.75        372.83        11.13 o                         
   0  -6   6       2640.89       2649.66        64.32 o                         
   1  -6   6          1.56          4.36         2.67 o                         
   2  -6   6        461.09        433.04        15.44 o                         
   3  -6   6        789.29        730.83        26.77 o                         
   4  -6   6          1.54          3.83        11.26 o                         
   5  -6   6        334.02        339.29        38.05 o                         
   6  -6   6          3.45          3.53         8.65 o                         
   7  -6   6        256.13        284.46        36.10 o                         
   8  -6   6        198.63        203.61        25.45 o                         
   9  -6   6        258.10        308.06        30.77 o                         
 -10  -5   6         91.99         94.41        13.29 o                         
  -9  -5   6        231.35        244.38        18.98 o                         
  -8  -5   6        231.55        178.40        22.02 o                         
  -7  -5   6        441.75        448.70        29.22 o                         
  -6  -5   6        410.34        397.05        16.87 o                         
  -5  -5   6       1670.92       1693.97        48.39 o                         
  -4  -5   6        244.55        250.52        10.06 o                         
  -3  -5   6        915.14        936.83        28.15 o                         
  -2  -5   6       1536.69       1630.29        38.62 o                         
  -1  -5   6       1015.50       1023.76        27.04 o                         
   0  -5   6        525.99        586.19        14.71 o                         
   1  -5   6        306.70        292.04         9.44 o                         
   2  -5   6        260.15        272.15         9.03 o                         
   3  -5   6        375.53        381.27        22.58 o                         
   4  -5   6         12.31         17.15         8.48 o                         
   5  -5   6        259.75        244.50        20.55 o                         
   6  -5   6         87.89        100.45        16.37 o                         
   7  -5   6        250.46        282.93        25.84 o                         
   8  -5   6         23.50         50.58        32.30 o                         
   9  -5   6          8.29         21.75        11.89 o                         
 -10  -4   6        147.90        128.87        15.48 o                         
  -9  -4   6        165.11        182.29        16.84 o                         
  -8  -4   6        599.82        623.94        28.98 o                         
  -7  -4   6        488.02        469.18        29.85 o                         
  -6  -4   6         41.83         33.31         7.00 o                         
  -5  -4   6         42.76         54.80         6.30 o                         
  -4  -4   6        784.29        782.00        27.34 o                         
  -3  -4   6         33.50         37.63         3.89 o                         
  -2  -4   6        484.47        550.34        17.22 o                         
  -1  -4   6          1.85         -1.39         2.25 o                         
   0  -4   6       1346.71       1470.44        33.03 o                         
   1  -4   6         34.07         30.22         3.11 o                         
   2  -4   6        158.44        164.25         9.80 o                         
   3  -4   6        165.19        165.35        10.10 o                         
   4  -4   6         45.38         57.37        11.11 o                         
   5  -4   6        332.81        345.12        24.43 o                         
   6  -4   6        290.63        296.02        30.12 o                         
   7  -4   6        275.95        272.56        25.40 o                         
   8  -4   6         55.48         63.00        15.11 o                         
   9  -4   6        256.01        286.28        53.70 o                         
 -10  -3   6        112.27        124.24        15.17 o                         
  -9  -3   6         88.85         77.63        12.34 o                         
  -8  -3   6          1.08          3.80         8.05 o                         
  -7  -3   6        890.31        874.85        34.91 o                         
  -6  -3   6        355.62        323.30        22.03 o                         
  -5  -3   6        457.80        450.25        20.02 o                         
  -4  -3   6        122.64        129.51         6.66 o                         
  -3  -3   6       1334.39       1448.90        32.96 o                         
  -2  -3   6       3693.86       3646.75        70.55 o                         
  -1  -3   6         43.26         27.01         3.18 o                         
   0  -3   6       2937.81       3110.16        65.18 o                         
   1  -3   6       4568.90       4447.48        91.91 o                         
   2  -3   6        883.24        844.32        20.28 o                         
   3  -3   6        395.66        549.38        19.85 o                         
   4  -3   6        736.39        901.22        60.39 o                         
   5  -3   6       1396.71       1367.14        69.56 o                         
   6  -3   6       1067.89       1133.41        54.43 o                         
   7  -3   6        529.49        539.38        74.37 o                         
   8  -3   6        390.46        399.94        34.98 o                         
   9  -3   6         15.88         28.63        13.96 o                         
 -11  -2   6        245.30        257.26        27.07 o                         
 -10  -2   6        309.53        327.42        22.06 o                         
  -9  -2   6          4.28          8.94         7.24 o                         
  -8  -2   6        249.52        258.87        17.00 o                         
  -7  -2   6       1222.65       1216.77        44.42 o                         
  -6  -2   6       1870.40       1977.46        65.77 o                         
  -5  -2   6        412.28        429.71        14.76 o                         
  -4  -2   6        240.53        224.00         8.40 o                         
  -3  -2   6        215.72        233.42         8.24 o                         
  -2  -2   6          6.46          0.39         2.15 o                         
  -1  -2   6        461.54        555.97        13.00 o                         
   0  -2   6         12.45         31.03         2.99 o                         
   1  -2   6        718.50        830.97        19.59 o                         
   2  -2   6          8.49          5.35         1.76 o                         
   3  -2   6       8536.41       8201.08       166.84 o                         
   4  -2   6       2843.36       2866.18       110.19 o                         
   5  -2   6        129.62        158.61        17.53 o                         
   6  -2   6        423.65        427.85        30.89 o                         
   7  -2   6        126.47        147.08        19.99 o                         
   8  -2   6       1511.11       1524.19       113.96 o                         
   9  -2   6        737.48        732.53        45.93 o                         
 -11  -1   6          3.53         16.41         8.34 o                         
 -10  -1   6        147.69        140.42        28.10 o                         
  -9  -1   6       1885.80       1894.34        66.15 o                         
  -8  -1   6       2769.26       2797.13        90.50 o                         
  -7  -1   6        846.53        806.50        52.05 o                         
  -6  -1   6         26.71         20.61         5.09 o                         
  -5  -1   6       3127.61       2991.44        64.69 o                         
  -4  -1   6       5222.49       4999.60       114.70 o                         
  -3  -1   6       1457.15       1487.02        33.14 o                         
  -2  -1   6       1266.14       1163.92        26.05 o                         
  -1  -1   6         33.88         59.11         3.69 o                         
   0  -1   6       2225.15       2280.95        48.02 o                         
   1  -1   6        719.07        722.11        17.33 o                         
   2  -1   6        527.92        531.68        13.74 o                         
   3  -1   6       3866.58       3943.96        82.13 o                         
   4  -1   6       5095.35       5205.60       118.75 o                         
   5  -1   6          1.66          0.94         2.45 o                         
   6  -1   6        466.53        470.88        24.85 o                         
   7  -1   6        127.30        121.62         7.53 o                         
   8  -1   6         10.50          3.99         6.26 o                         
   9  -1   6          0.27          6.40        17.23 o                         
 -11   0   6        122.15        114.82        24.42 o                         
 -10   0   6         44.37         39.22         9.72 o                         
  -9   0   6        473.91        474.61        24.47 o                         
  -8   0   6        197.45        192.72        15.39 o                         
  -7   0   6          0.08          8.41         3.98 o                         
  -6   0   6        845.38        804.70        27.25 o                         
  -5   0   6        296.16        323.24        10.93 o                         
  -4   0   6        444.05        473.31        13.39 o                         
  -3   0   6        706.18        677.18        16.76 o                         
  -2   0   6         39.63         30.42         2.84 o                         
  -1   0   6        157.01        189.30         5.85 o                         
   0   0   6       1310.88       1342.79        33.44 o                         
   1   0   6       6787.12       6787.11       137.63 o                         
   2   0   6       3657.06       3764.81        78.16 o                         
   3   0   6       1575.76       1549.39        34.81 o                         
   4   0   6        131.25        135.97         7.12 o                         
   5   0   6        923.61        956.33        31.14 o                         
   6   0   6       1107.03       1150.16        34.75 o                         
   7   0   6       2045.30       2051.09        57.79 o                         
   8   0   6          2.86          4.89         5.25 o                         
   9   0   6        408.88        412.16        21.97 o                         
 -11   1   6        618.06        632.46        32.21 o                         
 -10   1   6       1064.50       1012.80        42.29 o                         
  -9   1   6        461.60        438.44        23.44 o                         
  -8   1   6        226.86        226.80        12.96 o                         
  -7   1   6         38.01         41.00         7.94 o                         
  -6   1   6        744.99        765.59        29.82 o                         
  -5   1   6       3714.60       3611.20        76.72 o                         
  -4   1   6       3272.68       3546.35       116.85 o                         
  -3   1   6         28.02         21.81         2.99 o                         
  -2   1   6       1410.56       1439.34        31.18 o                         
  -1   1   6          1.53          2.94         2.10 o                         
   0   1   6        499.16        506.28        12.35 o                         
   1   1   6       3205.49       3044.83        69.50 o                         
   2   1   6        655.65        677.68        16.98 o                         
   3   1   6        252.20        248.55         8.79 o                         
   4   1   6        475.30        500.88        14.46 o                         
   5   1   6          1.75         -3.10         3.10 o                         
   6   1   6         32.72         22.79         5.26 o                         
   7   1   6         74.46         72.74         7.34 o                         
   8   1   6        535.71        512.56        25.09 o                         
   9   1   6        117.91         56.70        14.69 o                         
 -11   2   6          4.17         -0.77        14.91 o                         
 -10   2   6        889.66        860.91        63.48 o                         
  -9   2   6        104.54        110.66        12.74 o                         
  -8   2   6        702.70        647.16        28.36 o                         
  -7   2   6         61.97         71.70         9.92 o                         
  -6   2   6         17.67         19.15         4.09 o                         
  -5   2   6        470.16        493.46        14.56 o                         
  -4   2   6        845.24        851.68        20.96 o                         
  -3   2   6        673.27        652.37        16.47 o                         
  -2   2   6        420.49        422.35        13.24 o                         
  -1   2   6       1229.69       1336.16        44.74 o                         
   0   2   6        777.64        668.98        17.36 o                         
   1   2   6        307.71        290.61         8.87 o                         
   2   2   6       1109.40       1176.11        27.13 o                         
   3   2   6       1674.99       1594.97        39.63 o                         
   4   2   6       1567.14       1551.54        36.25 o                         
   5   2   6         82.98         80.10         8.41 o                         
   6   2   6        414.42        399.12        17.15 o                         
   7   2   6        237.80        237.90        21.58 o                         
   8   2   6          1.29          6.61        10.91 o                         
   9   2   6        116.22        101.35        12.69 o                         
 -11   3   6        364.45        351.88        30.02 o                         
 -10   3   6          0.70         -6.81         6.81 o                         
  -9   3   6         77.86         69.60        10.31 o                         
  -8   3   6        468.86        426.76        21.87 o                         
  -7   3   6         59.90         53.20         8.16 o                         
  -6   3   6        173.41        175.45         9.06 o                         
  -5   3   6       1693.22       1685.64        47.02 o                         
  -4   3   6        564.83        597.28        16.11 o                         
  -3   3   6        319.66        326.82         9.97 o                         
  -2   3   6         44.83         67.51         4.08 o                         
  -1   3   6       1168.52       1109.69        23.11 o                         
   0   3   6        240.78        289.90         9.70 o                         
   1   3   6          8.00         12.81         2.86 o                         
   2   3   6         12.49          4.15         2.36 o                         
   3   3   6         29.49        137.08        11.37 o                         
   4   3   6       1907.45       1768.08        44.38 o                         
   5   3   6        305.00        279.14        15.75 o                         
   6   3   6        196.58        214.81        14.99 o                         
   7   3   6          2.64         -3.96         6.01 o                         
   8   3   6          7.29          9.72         7.58 o                         
   9   3   6          3.24         15.01         7.38 o                         
 -11   4   6          9.77          5.83         8.61 o                         
 -10   4   6         31.58         41.70         9.66 o                         
  -9   4   6         11.32          3.91         7.99 o                         
  -8   4   6        111.75         97.52        10.92 o                         
  -7   4   6        385.53        373.37        19.36 o                         
  -6   4   6        189.09        181.07         9.57 o                         
  -5   4   6          5.48          8.48         3.65 o                         
  -4   4   6         32.35         48.87         4.53 o                         
  -3   4   6         91.68        127.21         6.51 o                         
  -2   4   6         24.50         38.31         3.67 o                         
  -1   4   6       3082.75       3308.47        69.44 o                         
   0   4   6        374.33        459.44        12.52 o                         
   1   4   6       1171.84       1130.53        24.32 o                         
   2   4   6         31.07         13.44         2.94 o                         
   3   4   6        513.27        474.72        15.56 o                         
   4   4   6         49.79         45.79         7.00 o                         
   5   4   6          0.83         -0.32         6.37 o                         
   6   4   6       1055.61       1012.01        39.30 o                         
   7   4   6        275.12        276.78        17.98 o                         
   8   4   6          6.82         13.98        10.30 o                         
 -10   5   6        476.78        537.27        27.06 o                         
  -9   5   6          8.55          7.47         6.21 o                         
  -8   5   6        177.29        160.72        13.44 o                         
  -7   5   6        615.52        671.90        28.35 o                         
  -6   5   6       1139.38       1186.61        42.29 o                         
  -5   5   6       2720.72       2547.01        62.82 o                         
  -4   5   6       1201.12       1102.40        26.85 o                         
  -3   5   6        829.01        773.05        24.89 o                         
  -2   5   6        477.23        366.91        11.13 o                         
  -1   5   6        645.74        627.27        15.07 o                         
   0   5   6         85.74         82.03         5.14 o                         
   1   5   6       1930.89       1943.87        46.90 o                         
   2   5   6       1902.20       1883.57        51.51 o                         
   3   5   6         11.19          4.25         3.32 o                         
   4   5   6         13.38          5.85         4.76 o                         
   5   5   6        157.80        160.89        13.82 o                         
   6   5   6         99.54        123.10        12.86 o                         
   7   5   6        247.78        315.34        30.33 o                         
   8   5   6         10.75         18.73         8.12 o                         
 -10   6   6        938.32       1007.32        41.65 o                         
  -9   6   6         95.19         94.27        11.10 o                         
  -8   6   6        307.65        332.16        19.30 o                         
  -7   6   6        119.98        124.99        17.44 o                         
  -6   6   6         23.52         48.77         8.27 o                         
  -5   6   6         11.48         10.34         4.13 o                         
  -4   6   6        466.44        522.23        20.88 o                         
  -3   6   6          1.43          7.40         3.10 o                         
  -2   6   6        632.38        630.81        18.64 o                         
  -1   6   6       1546.67       1464.93        36.69 o                         
   0   6   6       1758.33       1785.16        43.73 o                         
   1   6   6        575.19        562.78        19.10 o                         
   2   6   6        241.43        235.58         9.82 o                         
   3   6   6         80.11        115.12        10.23 o                         
   4   6   6       1833.23       1829.32        52.42 o                         
   5   6   6         77.54         71.27         7.97 o                         
   6   6   6         31.53         56.43         9.91 o                         
   7   6   6        266.48        258.58        18.75 o                         
   8   6   6        284.16        303.24        33.64 o                         
 -10   7   6         16.98          7.70         6.66 o                         
  -9   7   6         13.04         11.99         6.12 o                         
  -8   7   6       1445.72       1442.72        52.56 o                         
  -7   7   6       1368.41       1369.41        49.59 o                         
  -6   7   6        388.07        420.83        23.36 o                         
  -5   7   6        782.98        826.53        32.43 o                         
  -4   7   6       2106.67       2135.09        69.75 o                         
  -3   7   6        910.68        923.86        26.40 o                         
  -2   7   6       1156.04       1098.09        32.95 o                         
  -1   7   6       1963.49       1851.03        45.75 o                         
   0   7   6        889.15        877.19        24.24 o                         
   1   7   6        243.13        237.54        13.71 o                         
   2   7   6        173.37        175.85         9.31 o                         
   3   7   6        277.56        284.69        12.79 o                         
   4   7   6        502.06        506.26        19.19 o                         
   5   7   6         92.30         80.65         8.55 o                         
   6   7   6        341.48        333.04        19.36 o                         
   7   7   6         15.02         13.24         7.24 o                         
  -9   8   6          6.86         -3.70        10.24 o                         
  -8   8   6          9.61          2.90         5.51 o                         
  -7   8   6        140.99        157.93        14.41 o                         
  -6   8   6        158.97        176.66        21.82 o                         
  -5   8   6        463.08        486.77        23.10 o                         
  -4   8   6          1.41         -0.94         4.70 o                         
  -3   8   6       2107.51       2079.52        57.98 o                         
  -2   8   6       3844.94       3926.79       103.18 o                         
  -1   8   6       1593.58       1643.08        41.81 o                         
   0   8   6        631.46        625.86        21.04 o                         
   1   8   6       1380.03       1341.65        43.50 o                         
   2   8   6        527.27        496.16        17.35 o                         
   3   8   6        591.58        637.48        21.53 o                         
   4   8   6         76.92         78.66        10.46 o                         
   5   8   6         14.01          9.41        15.52 o                         
   6   8   6        439.82        469.40        23.76 o                         
   7   8   6        382.08        390.36        31.38 o                         
  -9   9   6        127.21        109.59        13.64 o                         
  -8   9   6        107.65         96.67        12.30 o                         
  -7   9   6         25.04         48.64        11.84 o                         
  -6   9   6          7.44         18.88         8.34 o                         
  -5   9   6         90.58         89.87        10.75 o                         
  -4   9   6        455.28        422.21        21.00 o                         
  -3   9   6         90.06        109.20        11.36 o                         
  -2   9   6        214.40        209.01        12.66 o                         
  -1   9   6         72.10         73.63         7.01 o                         
   0   9   6       1072.14       1114.44        33.24 o                         
   1   9   6         21.83         18.39         4.64 o                         
   2   9   6        276.06        230.75        12.19 o                         
   3   9   6         25.40         29.90         4.08 o                         
   4   9   6         57.56         64.79        31.89 o                         
   5   9   6        124.00        137.84        27.67 o                         
   6   9   6         13.60         10.01        11.64 o                         
  -8  10   6        107.99         82.60        21.28 o                         
  -7  10   6        191.98        225.89        20.70 o                         
  -6  10   6         25.94         12.64         6.68 o                         
  -5  10   6        420.08        454.69        27.42 o                         
  -4  10   6          1.15         -4.72         4.72 o                         
  -3  10   6         49.16         28.47        11.14 o                         
  -2  10   6        181.42        188.32        11.53 o                         
  -1  10   6         42.99         36.33         5.38 o                         
   0  10   6          6.86          8.92         4.53 o                         
   1  10   6        560.30        595.21        61.73 o                         
   2  10   6        137.50        128.06        27.32 o                         
   3  10   6         33.45         17.77        14.48 o                         
   4  10   6          8.69         10.46        14.12 o                         
   5  10   6         23.94         -5.63        14.41 o                         
  -7  11   6        527.00        603.39        29.96 o                         
  -6  11   6         62.63         64.43        10.59 o                         
  -5  11   6        124.50        112.54        13.17 o                         
  -4  11   6        308.41        345.78        21.60 o                         
  -3  11   6        390.75        352.04        28.74 o                         
  -2  11   6         42.73         49.39         9.02 o                         
  -1  11   6         70.31         76.07         6.87 o                         
   0  11   6        197.52        209.12        22.70 o                         
   1  11   6         96.43        115.58        17.46 o                         
   2  11   6         25.05         47.23        12.56 o                         
   3  11   6        289.79        248.91        28.08 o                         
   4  11   6          9.07         14.04        11.26 o                         
  -6  12   6        112.67        109.75        26.74 o                         
  -5  12   6         11.32         22.70        10.23 o                         
  -4  12   6        249.31        280.65        33.33 o                         
  -3  12   6        103.63        131.98        18.45 o                         
  -2  12   6        262.38        312.71        18.34 o                         
  -1  12   6          3.49          6.37        11.63 o                         
   0  12   6         29.97         24.46        11.91 o                         
   1  12   6         10.51         12.68         9.52 o                         
   2  12   6        204.39        172.55        32.85 o                         
  -3  13   6         28.51         15.35        12.14 o                         
  -2  13   6        788.80        829.69        47.26 o                         
  -1  13   6        691.91        675.32        57.21 o                         
   0  13   6          1.17          1.10         9.93 o                         
  -1 -13   7        278.10        255.91        48.86 o                         
   0 -13   7         22.82         20.53        11.17 o                         
   1 -13   7        104.36        130.94        19.46 o                         
  -4 -12   7        101.14        115.00        20.99 o                         
  -3 -12   7         72.38         82.29        16.69 o                         
  -2 -12   7        244.39        364.92        53.39 o                         
  -1 -12   7         54.30         52.93        21.85 o                         
   0 -12   7         71.17         56.61        15.04 o                         
   1 -12   7        325.54        354.56        19.93 o                         
   2 -12   7        385.01        378.72        24.33 o                         
   3 -12   7        285.63        356.74        31.73 o                         
   4 -12   7        119.36        105.54        17.75 o                         
  -5 -11   7        117.01         92.60        21.01 o                         
  -4 -11   7        556.64        545.46        70.27 o                         
  -3 -11   7        468.06        498.11        53.83 o                         
  -2 -11   7        870.98        882.99        48.08 o                         
  -1 -11   7        150.15        128.62        14.81 o                         
   0 -11   7         30.37         17.70         9.00 o                         
   1 -11   7        730.30        756.83        29.84 o                         
   2 -11   7        417.87        409.54        34.98 o                         
   3 -11   7          5.23         -1.16         5.25 o                         
   4 -11   7         38.29         28.17         8.86 o                         
   5 -11   7         65.49         15.35        18.66 o                         
  -6 -10   7         60.76         48.57        24.42 o                         
  -5 -10   7       1081.47       1162.50        59.76 o                         
  -4 -10   7        382.83        422.72        44.63 o                         
  -3 -10   7         23.99          7.80        10.30 o                         
  -2 -10   7        226.80        196.97        24.68 o                         
  -1 -10   7       1220.29       1104.89        33.34 o                         
   0 -10   7       1695.56       1676.18        59.04 o                         
   1 -10   7       1421.42       1386.34        52.72 o                         
   2 -10   7        158.91        157.42        17.96 o                         
   3 -10   7        466.42        490.90        20.23 o                         
   4 -10   7        578.36        559.90        19.47 o                         
   5 -10   7          1.30         -2.13         8.75 o                         
   6 -10   7        605.77        574.00        61.00 o                         
  -7  -9   7         66.99         65.48        14.95 o                         
  -6  -9   7        243.12        210.01        64.41 o                         
  -5  -9   7       1779.18       1833.89        90.05 o                         
  -4  -9   7        725.46        809.47        84.76 o                         
  -3  -9   7        101.47         85.54         5.09 o                         
  -2  -9   7          0.26         -0.13         2.83 o                         
  -1  -9   7        579.99        582.51        36.96 o                         
   0  -9   7        284.73        263.06        12.41 o                         
   1  -9   7          7.46          9.70         4.17 o                         
   2  -9   7         84.92         73.64         8.31 o                         
   3  -9   7        492.88        484.74        18.05 o                         
   4  -9   7          1.83         -5.67         7.35 o                         
   5  -9   7        444.04        493.68        33.99 o                         
   6  -9   7        246.83        241.78        26.82 o                         
   7  -9   7        114.58        102.70        19.73 o                         
  -8  -8   7         55.30         57.16         8.63 o                         
  -7  -8   7        585.88        596.10        27.44 o                         
  -6  -8   7        241.67        266.52        13.73 o                         
  -5  -8   7         56.93         47.64         5.20 o                         
  -4  -8   7        180.63        163.14         8.65 o                         
  -3  -8   7        625.78        653.42        21.50 o                         
  -2  -8   7       3610.86       3540.67        92.80 o                         
  -1  -8   7        296.79        258.56        17.62 o                         
   0  -8   7        154.77        171.24         9.61 o                         
   1  -8   7         91.64         97.85         6.96 o                         
   2  -8   7         11.19          6.85         3.65 o                         
   3  -8   7        631.85        588.57        20.09 o                         
   4  -8   7       1546.31       1846.27       198.86 o                         
   5  -8   7        635.33        651.19        39.26 o                         
   6  -8   7        644.51        698.00        68.02 o                         
   7  -8   7         25.42          9.71        15.52 o                         
  -9  -7   7         69.28         80.13        11.30 o                         
  -8  -7   7         78.13         81.76        15.56 o                         
  -7  -7   7        553.66        569.96        26.04 o                         
  -6  -7   7        722.43        751.04        49.22 o                         
  -5  -7   7         71.53         80.96         7.32 o                         
  -4  -7   7          2.12         -3.06         3.06 o                         
  -3  -7   7         78.47         73.72         6.45 o                         
  -2  -7   7        538.49        512.60        19.58 o                         
  -1  -7   7        136.32        143.65         8.65 o                         
   0  -7   7       2056.17       2035.84        56.59 o                         
   1  -7   7        338.45        313.01        11.63 o                         
   2  -7   7        873.59        896.09        27.69 o                         
   3  -7   7        109.16        107.31         7.92 o                         
   4  -7   7        225.14        204.96        40.59 o                         
   5  -7   7         22.21         20.90        10.53 o                         
   6  -7   7         95.89        100.43        20.82 o                         
   7  -7   7        199.23        178.90        23.18 o                         
   8  -7   7        343.98        378.74        33.14 o                         
  -9  -6   7        437.83        443.98        24.78 o                         
  -8  -6   7        112.19        109.77        16.54 o                         
  -7  -6   7         15.32          7.71         6.38 o                         
  -6  -6   7         65.91         60.15         7.23 o                         
  -5  -6   7       1853.10       1849.96        62.31 o                         
  -4  -6   7        511.47        497.91        18.33 o                         
  -3  -6   7          4.45          4.37         3.14 o                         
  -2  -6   7        239.71        231.14        11.57 o                         
  -1  -6   7         19.82         26.43         3.47 o                         
   0  -6   7       1035.24       1017.71        27.41 o                         
   1  -6   7          2.71          4.72         2.74 o                         
   2  -6   7        584.86        613.44        24.79 o                         
   3  -6   7        141.43        169.10        15.19 o                         
   4  -6   7        955.70        879.80        46.52 o                         
   5  -6   7        148.21         99.24        21.80 o                         
   6  -6   7         24.82         31.22        12.40 o                         
   7  -6   7        850.98        906.03        50.99 o                         
   8  -6   7        122.41        115.18        20.94 o                         
 -10  -5   7        124.23        122.14        14.77 o                         
  -9  -5   7        474.23        529.60        28.01 o                         
  -8  -5   7        127.25        110.01        13.17 o                         
  -7  -5   7        452.54        444.87        23.14 o                         
  -6  -5   7         41.83         35.50         6.19 o                         
  -5  -5   7        426.97        459.73        17.90 o                         
  -4  -5   7       2363.03       2300.40        62.63 o                         
  -3  -5   7          2.10          4.45         2.77 o                         
  -2  -5   7        332.14        337.96        12.77 o                         
  -1  -5   7       1181.98       1219.45        31.68 o                         
   0  -5   7        186.57        177.89         7.24 o                         
   1  -5   7        352.89        346.27        11.00 o                         
   2  -5   7        622.51        600.48        17.28 o                         
   3  -5   7         44.96         55.35         4.86 o                         
   4  -5   7        295.82        279.98        32.13 o                         
   5  -5   7         12.59         18.26         9.47 o                         
   6  -5   7        272.68        292.74        24.71 o                         
   7  -5   7         68.92         61.63        15.50 o                         
   8  -5   7        319.48        332.18        30.91 o                         
   9  -5   7        234.10        211.27        27.35 o                         
 -10  -4   7         66.09         46.40        12.59 o                         
  -9  -4   7         36.89         33.84        12.05 o                         
  -8  -4   7          5.92          2.02         5.85 o                         
  -7  -4   7         72.91         76.18        11.03 o                         
  -6  -4   7        175.74        182.45        11.30 o                         
  -5  -4   7        346.39        368.28        28.28 o                         
  -4  -4   7        700.19        656.38        22.06 o                         
  -3  -4   7        568.54        554.25        15.46 o                         
  -2  -4   7      10756.83      11651.57       258.45 o                         
  -1  -4   7       4928.35       5152.18       106.69 o                         
   0  -4   7        685.96        713.14        21.54 o                         
   1  -4   7       2539.71       2639.87        56.75 o                         
   2  -4   7        176.96        178.37         6.36 o                         
   3  -4   7        209.45         97.39        17.73 o                         
   4  -4   7        976.00        756.05        92.50 o                         
   5  -4   7        646.04        618.73        34.68 o                         
   6  -4   7        246.58        236.80        24.60 o                         
   7  -4   7        786.84        807.99        45.77 o                         
   8  -4   7         16.66          5.52        11.08 o                         
   9  -4   7        100.53         94.60        20.14 o                         
 -10  -3   7       1232.44       1188.73        48.14 o                         
  -9  -3   7        211.25        187.31        17.48 o                         
  -8  -3   7        190.71        203.39        18.82 o                         
  -7  -3   7       2324.16       2339.18        76.94 o                         
  -6  -3   7        441.64        432.15        20.89 o                         
  -5  -3   7        326.81        308.21        13.76 o                         
  -4  -3   7          9.99         10.18         3.22 o                         
  -3  -3   7        443.02        433.97        10.97 o                         
  -2  -3   7       4836.58       4951.89       102.54 o                         
  -1  -3   7       4383.04       4457.92        92.40 o                         
   0  -3   7          5.98          3.15         2.27 o                         
   1  -3   7          0.33          1.98         1.94 o                         
   2  -3   7         47.77         71.50         4.41 o                         
   3  -3   7        303.67        271.39         8.57 o                         
   4  -3   7         22.99         39.77        12.13 o                         
   5  -3   7       1117.48       1157.76        54.20 o                         
   6  -3   7        124.19        128.20        17.66 o                         
   7  -3   7         25.53         16.87        10.82 o                         
   8  -3   7        126.37        148.28        21.98 o                         
   9  -3   7        556.34        630.85        67.87 o                         
 -10  -2   7         54.87         33.78        14.07 o                         
  -9  -2   7         79.56         89.61        12.55 o                         
  -8  -2   7        923.70        956.72        40.20 o                         
  -7  -2   7         14.05         16.44         6.10 o                         
  -6  -2   7         31.36         45.30         9.16 o                         
  -5  -2   7       2973.90       3010.49        71.90 o                         
  -4  -2   7       3202.20       3013.22        64.52 o                         
  -3  -2   7        318.64        276.81        10.19 o                         
  -2  -2   7       6617.49       6783.93       151.76 o                         
  -1  -2   7        291.38        252.60         7.66 o                         
   0  -2   7       2781.76       2774.62        58.54 o                         
   1  -2   7      10395.42      10934.77       220.56 o                         
   2  -2   7       3108.87       3290.92        69.14 o                         
   3  -2   7       2602.81       2456.17        63.41 o                         
   4  -2   7       2381.31       2279.66        59.99 o                         
   5  -2   7        273.19        313.77        22.61 o                         
   6  -2   7         25.52         24.32         9.19 o                         
   7  -2   7        826.98        881.55        47.70 o                         
   8  -2   7        590.14        569.50        70.21 o                         
   9  -2   7          6.65         14.45        12.43 o                         
 -11  -1   7         19.28         15.21        13.58 o                         
 -10  -1   7       1131.01       1189.70        58.46 o                         
  -9  -1   7        524.06        553.46        40.29 o                         
  -8  -1   7        630.78        646.24        29.23 o                         
  -7  -1   7        355.84        354.09        19.03 o                         
  -6  -1   7         16.12         12.24         5.92 o                         
  -5  -1   7        224.38        233.49        12.08 o                         
  -4  -1   7       4167.97       4292.49        90.19 o                         
  -3  -1   7        474.83        585.49        15.35 o                         
  -2  -1   7          8.86          2.47         2.15 o                         
  -1  -1   7          1.18          3.80         1.98 o                         
   0  -1   7        738.59        712.47        17.17 o                         
   1  -1   7       1730.18       1813.43        40.26 o                         
   2  -1   7        594.50        626.15        18.08 o                         
   3  -1   7        587.93        537.67        15.59 o                         
   4  -1   7          2.02          1.93         2.48 o                         
   5  -1   7        281.22        303.74        13.20 o                         
   6  -1   7       2613.63       2563.53        69.01 o                         
   7  -1   7          9.73          9.40         6.13 o                         
   8  -1   7        501.92        490.31        23.34 o                         
   9  -1   7        125.61        106.01        19.12 o                         
 -11   0   7        377.94        355.89        24.61 o                         
 -10   0   7        277.93        308.15        21.12 o                         
  -9   0   7        322.24        324.00        20.25 o                         
  -8   0   7        634.38        662.33        29.42 o                         
  -7   0   7        931.63        947.44        36.25 o                         
  -6   0   7        950.42        915.54        30.28 o                         
  -5   0   7       3015.32       3039.39        65.71 o                         
  -4   0   7         13.03         11.81         2.70 o                         
  -3   0   7        145.80        141.43         5.97 o                         
  -2   0   7       8298.60       8465.92       270.55 o                         
  -1   0   7        257.39        231.99         6.99 o                         
   0   0   7       1360.33       1387.75        30.41 o                         
   1   0   7       5201.70       5134.37       105.20 o                         
   2   0   7       1617.70       1743.87        41.83 o                         
   3   0   7         32.30         45.94         4.17 o                         
   4   0   7         75.77         73.83         5.69 o                         
   5   0   7        369.42        395.47        21.93 o                         
   6   0   7         36.19         38.86         5.34 o                         
   7   0   7          2.49          1.41         6.39 o                         
   8   0   7        233.00        241.11        14.20 o                         
   9   0   7         65.41         50.04         8.73 o                         
 -11   1   7          8.86         13.77         7.55 o                         
 -10   1   7        396.25        398.11        28.00 o                         
  -9   1   7        381.63        398.80        22.40 o                         
  -8   1   7        190.15        209.14        19.30 o                         
  -7   1   7       2538.70       2536.96        81.31 o                         
  -6   1   7       1874.82       1860.68        80.67 o                         
  -5   1   7        281.76        309.27        15.37 o                         
  -4   1   7        639.88        676.10        17.74 o                         
  -3   1   7       3969.25       4210.04        87.21 o                         
  -2   1   7        336.23        382.80        10.48 o                         
  -1   1   7        878.12        959.75        27.67 o                         
   0   1   7        409.47        437.28        11.35 o                         
   1   1   7        477.63        518.14        13.48 o                         
   2   1   7         85.04         92.48         5.55 o                         
   3   1   7       1594.69       1539.13        36.59 o                         
   4   1   7       1012.44       1013.69        27.58 o                         
   5   1   7         48.06         54.64         6.05 o                         
   6   1   7         90.64         92.49         8.12 o                         
   7   1   7         57.82         48.60         8.66 o                         
   8   1   7         57.51         44.46         8.94 o                         
   9   1   7        258.36        279.96        29.89 o                         
 -11   2   7         94.63         82.43        12.43 o                         
 -10   2   7         70.40         60.58        12.11 o                         
  -9   2   7        312.90        310.07        18.94 o                         
  -8   2   7       1144.34       1162.86        43.54 o                         
  -7   2   7        344.18        347.12        18.26 o                         
  -6   2   7        825.34        791.65        26.34 o                         
  -5   2   7          3.17          6.25         2.86 o                         
  -4   2   7       3998.30       3980.68        83.50 o                         
  -3   2   7       2285.77       2425.90        57.08 o                         
  -2   2   7       1936.60       1928.79        46.83 o                         
  -1   2   7         20.84         18.28         3.71 o                         
   0   2   7        440.86        439.06        10.79 o                         
   1   2   7       1925.21       1956.71        42.36 o                         
   2   2   7          4.11          1.45         2.13 o                         
   3   2   7        258.97        224.76         8.51 o                         
   4   2   7       2063.88       2063.57        57.85 o                         
   5   2   7        111.99        113.89         9.09 o                         
   6   2   7        344.17        377.48        19.98 o                         
   7   2   7         12.85         15.56         6.61 o                         
   8   2   7         64.12         69.44        11.09 o                         
   9   2   7        123.42        140.12        14.85 o                         
 -11   3   7         77.76         68.26        12.40 o                         
 -10   3   7        130.32        125.40        16.63 o                         
  -9   3   7         14.79          6.90         6.75 o                         
  -8   3   7        938.71        921.59        36.60 o                         
  -7   3   7       2161.35       2097.74        69.89 o                         
  -6   3   7        224.27        206.28        11.41 o                         
  -5   3   7         46.41         43.08         4.93 o                         
  -4   3   7       6076.99       6168.50       145.62 o                         
  -3   3   7        408.75        361.16        19.35 o                         
  -2   3   7       1220.35       1386.99        30.73 o                         
  -1   3   7        298.95        274.97         8.08 o                         
   0   3   7         79.59        112.42         6.52 o                         
   1   3   7       1452.28       1577.06        38.49 o                         
   2   3   7        245.36        238.76         8.59 o                         
   3   3   7         79.02         84.44         5.95 o                         
   4   3   7        526.91        542.19        23.18 o                         
   5   3   7         51.01         37.13         7.51 o                         
   6   3   7        660.05        740.42        31.27 o                         
   7   3   7        407.48        425.37        22.86 o                         
   8   3   7         81.84         85.39        11.49 o                         
   9   3   7          0.61          4.54         8.69 o                         
 -11   4   7        361.52        391.89        28.75 o                         
 -10   4   7        286.85        326.54        23.83 o                         
  -9   4   7        178.82        171.02        16.17 o                         
  -8   4   7          7.42          5.17         5.77 o                         
  -7   4   7         44.17         47.92         8.20 o                         
  -6   4   7        766.78        718.43        33.47 o                         
  -5   4   7       2024.58       1940.28        53.74 o                         
  -4   4   7        629.68        618.43        16.82 o                         
  -3   4   7         18.75         22.34         3.16 o                         
  -2   4   7       1429.18       1351.75        30.53 o                         
  -1   4   7        579.40        558.76        14.52 o                         
   0   4   7        187.39        158.40         6.43 o                         
   1   4   7       3890.44       3746.84        72.82 o                         
   2   4   7       1127.92       1025.84        25.06 o                         
   3   4   7        560.62        480.53        15.85 o                         
   4   4   7       1019.87       1005.11        32.28 o                         
   5   4   7        244.09        255.64        16.03 o                         
   6   4   7       2102.58       2123.39        71.56 o                         
   7   4   7        678.01        743.67        32.89 o                         
   8   4   7         20.56         25.58         8.63 o                         
 -10   5   7        942.39        951.90        39.97 o                         
  -9   5   7        268.68        276.98        18.52 o                         
  -8   5   7         53.31         56.09         9.23 o                         
  -7   5   7        693.49        643.65        27.72 o                         
  -6   5   7        591.14        577.61        24.87 o                         
  -5   5   7       1199.22       1132.54        34.64 o                         
  -4   5   7       1514.34       1463.41        51.38 o                         
  -3   5   7        197.74        190.73         7.73 o                         
  -2   5   7          3.62          3.51         2.40 o                         
  -1   5   7          4.90          3.12         2.26 o                         
   0   5   7        743.87        712.02        27.16 o                         
   1   5   7        440.10        481.73        15.11 o                         
   2   5   7        555.88        543.41        18.95 o                         
   3   5   7        253.59        307.92        14.29 o                         
   4   5   7        509.17        542.05        20.33 o                         
   5   5   7        140.92        153.21        15.83 o                         
   6   5   7         66.87         54.39         9.68 o                         
   7   5   7         97.94         97.40        14.48 o                         
   8   5   7        369.50        385.86        33.33 o                         
 -10   6   7         34.43         45.34         9.36 o                         
  -9   6   7         14.56         13.39         7.20 o                         
  -8   6   7       2517.61       2511.85        82.90 o                         
  -7   6   7       1418.97       1333.33        58.92 o                         
  -6   6   7        219.50        234.79        22.26 o                         
  -5   6   7       1672.13       1485.78        63.97 o                         
  -4   6   7       1364.18       1284.29        38.24 o                         
  -3   6   7       1453.97       1360.21        35.18 o                         
  -2   6   7       2589.20       2470.09        66.01 o                         
  -1   6   7       1523.65       1359.49        38.31 o                         
   0   6   7        918.14        891.30        28.90 o                         
   1   6   7       1162.66       1192.86        32.79 o                         
   2   6   7         13.39         14.63         5.61 o                         
   3   6   7         16.24         26.29         5.40 o                         
   4   6   7       1162.99       1226.66        37.77 o                         
   5   6   7         81.22         93.88        16.79 o                         
   6   6   7         29.88         18.87         7.20 o                         
   7   6   7         48.83         59.19        12.87 o                         
 -10   7   7         12.01          3.11         9.42 o                         
  -9   7   7         69.50         58.64        14.74 o                         
  -8   7   7         98.20         91.24        12.29 o                         
  -7   7   7        516.95        557.16        27.45 o                         
  -6   7   7          0.65         -0.94         5.86 o                         
  -5   7   7        136.03        168.57        18.07 o                         
  -4   7   7         41.26         44.58         6.46 o                         
  -3   7   7          7.30         13.02         4.43 o                         
  -2   7   7        256.62        279.38        11.20 o                         
  -1   7   7         34.22         39.71         4.84 o                         
   0   7   7        624.72        639.16        19.27 o                         
   1   7   7        144.26        147.77         8.33 o                         
   2   7   7        497.21        484.78        17.82 o                         
   3   7   7        238.04        229.47        12.96 o                         
   4   7   7          4.89          1.97         4.30 o                         
   5   7   7          3.47         -4.74         8.87 o                         
   6   7   7       1510.76       1480.75        55.58 o                         
   7   7   7        280.76        323.66        20.62 o                         
  -9   8   7          0.55         -1.27        11.24 o                         
  -8   8   7        113.43         97.13        13.37 o                         
  -7   8   7          1.58         14.45         6.63 o                         
  -6   8   7        625.97        699.26        30.06 o                         
  -5   8   7       2046.63       2181.92        80.02 o                         
  -4   8   7        225.62        258.53        15.50 o                         
  -3   8   7         23.66         23.00         5.45 o                         
  -2   8   7        310.08        303.63        12.41 o                         
  -1   8   7        356.79        331.86        12.69 o                         
   0   8   7         37.47         43.84         5.18 o                         
   1   8   7        279.55        273.74        12.30 o                         
   2   8   7        822.59        812.71        26.06 o                         
   3   8   7        226.57        218.35        16.70 o                         
   4   8   7          0.88          0.81         4.30 o                         
   5   8   7        177.77        218.66        21.00 o                         
   6   8   7        498.86        488.60        24.84 o                         
  -9   9   7          5.44        -11.07        11.07 o                         
  -8   9   7         76.52         56.96        10.20 o                         
  -7   9   7         13.84         17.84         7.56 o                         
  -6   9   7         35.61         25.05         7.76 o                         
  -5   9   7         16.34         15.51         7.21 o                         
  -4   9   7        130.57        110.69        11.59 o                         
  -3   9   7        399.32        380.48        19.61 o                         
  -2   9   7         18.24         29.90         6.72 o                         
  -1   9   7          9.06          2.39         4.10 o                         
   0   9   7        111.36        132.13         8.80 o                         
   1   9   7         83.35         65.78         6.81 o                         
   2   9   7        775.69        764.69        24.55 o                         
   3   9   7          1.66         -3.81         3.81 o                         
   4   9   7        441.59        415.70        28.56 o                         
   5   9   7         20.16         14.72         7.28 o                         
  -8  10   7        434.38        513.40        31.54 o                         
  -7  10   7        493.36        480.25        39.98 o                         
  -6  10   7         77.93         78.77        17.00 o                         
  -5  10   7          8.14         -2.04         6.44 o                         
  -4  10   7          5.65          0.67         6.88 o                         
  -3  10   7         24.78         25.17         7.25 o                         
  -2  10   7          1.95         -1.80         4.20 o                         
  -1  10   7        204.66        199.37        11.29 o                         
   0  10   7         20.43         13.42         5.02 o                         
   1  10   7        264.87        254.16        35.76 o                         
   2  10   7         63.46         69.15        13.66 o                         
   3  10   7         40.39         32.24        11.17 o                         
   4  10   7        767.88        690.47        58.14 o                         
   5  10   7        196.38        195.53        31.39 o                         
  -7  11   7        617.57        621.79        30.62 o                         
  -6  11   7        112.34        111.54        16.32 o                         
  -5  11   7         66.83         50.92        10.24 o                         
  -4  11   7         44.43         76.18        10.87 o                         
  -3  11   7         26.44         18.69         9.73 o                         
  -2  11   7         26.61         24.03         6.04 o                         
  -1  11   7        103.76        121.22        10.71 o                         
   0  11   7         35.47         33.82         6.35 o                         
   1  11   7         11.90          9.60        11.52 o                         
   2  11   7          1.48         10.73         9.28 o                         
   3  11   7        175.75        156.43        37.00 o                         
  -5  12   7        518.20        494.73        38.66 o                         
  -4  12   7        403.89        423.12        23.42 o                         
  -3  12   7        314.14        350.58        27.64 o                         
  -2  12   7        852.48        945.56        43.93 o                         
  -1  12   7        191.51        165.33        21.11 o                         
   0  12   7        115.51        148.35        23.54 o                         
   1  12   7        122.72        157.16        20.80 o                         
   2  12   7        306.52        328.27        30.57 o                         
  -3 -12   8        256.74        262.94        28.55 o                         
  -2 -12   8        595.26        607.39        32.80 o                         
  -1 -12   8         45.77         41.73        23.42 o                         
   0 -12   8         31.41         24.68         6.86 o                         
   1 -12   8       1074.88       1105.06        54.03 o                         
   2 -12   8       1523.49       1642.25        58.90 o                         
   3 -12   8         13.09          8.40         6.61 o                         
  -5 -11   8        123.34        102.57        18.22 o                         
  -4 -11   8          7.14         -2.07         8.13 o                         
  -3 -11   8          1.02         -1.22        10.17 o                         
  -2 -11   8          2.09         -8.82         9.41 o                         
  -1 -11   8         59.09         49.78         9.30 o                         
   0 -11   8       1741.45       1869.77        64.01 o                         
   1 -11   8        270.72        295.25        17.97 o                         
   2 -11   8         54.29         70.63         9.49 o                         
   3 -11   8        211.03        251.91        16.14 o                         
   4 -11   8        731.64        727.13        60.78 o                         
   5 -11   8        172.47        205.46        36.58 o                         
  -6 -10   8          5.71         22.30        18.87 o                         
  -5 -10   8        683.19        623.69        40.59 o                         
  -4 -10   8        952.10        915.25       119.10 o                         
  -3 -10   8         14.76         21.70         9.83 o                         
  -2 -10   8        670.80        620.42        33.53 o                         
  -1 -10   8       1071.02       1124.58        47.10 o                         
   0 -10   8       1009.96        999.49        32.30 o                         
   1 -10   8        566.14        529.50        61.74 o                         
   2 -10   8         14.13         16.61         5.97 o                         
   3 -10   8        345.26        411.45        32.76 o                         
   4 -10   8        144.36        137.17        19.49 o                         
   5 -10   8         93.95         93.11        27.06 o                         
   6 -10   8        160.17        184.08        24.89 o                         
  -7  -9   8         49.21         14.64        29.94 o                         
  -6  -9   8         40.46         35.60         7.32 o                         
  -5  -9   8         22.69         63.02        14.28 o                         
  -4  -9   8        127.45        123.85         9.49 o                         
  -3  -9   8        946.49        973.37        29.85 o                         
  -2  -9   8        850.22        848.25        37.51 o                         
  -1  -9   8         26.92         18.81         4.33 o                         
   0  -9   8          0.56         -3.32         3.51 o                         
   1  -9   8       1181.24       1172.94        43.02 o                         
   2  -9   8        555.23        520.06        23.43 o                         
   3  -9   8        973.24        980.97        30.74 o                         
   4  -9   8        638.52        673.13        53.15 o                         
   5  -9   8          9.30          3.32        10.72 o                         
   6  -9   8        373.50        358.98        30.43 o                         
   7  -9   8        112.01         98.68        30.73 o                         
  -8  -8   8         23.21          6.22        13.12 o                         
  -7  -8   8         84.22         80.78        10.69 o                         
  -6  -8   8         10.44         18.56         6.98 o                         
  -5  -8   8         53.89         83.04         9.73 o                         
  -4  -8   8        663.31        627.43        21.72 o                         
  -3  -8   8        152.75        185.17        12.33 o                         
  -2  -8   8        834.45        856.67        31.70 o                         
  -1  -8   8         36.71         30.17         4.88 o                         
   0  -8   8        227.97        225.07        13.05 o                         
   1  -8   8        632.96        622.31        21.84 o                         
   2  -8   8        684.35        648.20        22.31 o                         
   3  -8   8         10.07          4.80         3.17 o                         
   4  -8   8        111.76         99.72        15.95 o                         
   5  -8   8          1.26         14.93        11.74 o                         
   6  -8   8         80.02         58.05        16.46 o                         
   7  -8   8         12.67          4.90         9.38 o                         
  -9  -7   8         30.77         20.60        18.45 o                         
  -8  -7   8         64.56         71.40        19.54 o                         
  -7  -7   8        133.22        136.03        12.09 o                         
  -6  -7   8          0.03          1.34         3.99 o                         
  -5  -7   8        108.15        125.03         8.87 o                         
  -4  -7   8          2.82          3.45         3.98 o                         
  -3  -7   8        594.42        591.63        20.65 o                         
  -2  -7   8          1.19          3.41         3.34 o                         
  -1  -7   8       1031.03       1023.45        31.43 o                         
   0  -7   8        398.49        401.62        14.03 o                         
   1  -7   8       1129.13       1095.16        29.92 o                         
   2  -7   8        570.79        538.33        25.06 o                         
   3  -7   8        143.53        121.46         7.03 o                         
   4  -7   8        477.62        478.41        32.56 o                         
   5  -7   8        109.73         92.09        16.40 o                         
   6  -7   8        282.37        245.39        24.94 o                         
   7  -7   8        288.31        258.89        26.33 o                         
   8  -7   8         67.25         37.56        28.91 o                         
  -9  -6   8          1.20         -7.03         7.03 o                         
  -8  -6   8        335.68        343.51        20.87 o                         
  -7  -6   8        120.32        106.32        15.64 o                         
  -6  -6   8        263.93        285.27        15.22 o                         
  -5  -6   8        724.91        782.75        31.51 o                         
  -4  -6   8       3932.23       3951.56       103.79 o                         
  -3  -6   8        595.54        617.27        21.17 o                         
  -2  -6   8         46.77         53.57         6.73 o                         
  -1  -6   8        359.14        353.49        12.14 o                         
   0  -6   8       4010.81       4001.36       102.97 o                         
   1  -6   8       3986.46       3911.17        90.80 o                         
   2  -6   8         72.74         79.16         5.80 o                         
   3  -6   8        143.93        138.34        19.04 o                         
   4  -6   8        636.11        553.41        45.01 o                         
   5  -6   8         49.27         35.80        11.03 o                         
   6  -6   8          0.07         -7.40         7.40 o                         
   7  -6   8        369.49        430.83        32.38 o                         
   8  -6   8        105.62        103.35        19.76 o                         
 -10  -5   8          2.71         -7.02         7.02 o                         
  -9  -5   8         33.51         48.98        10.15 o                         
  -8  -5   8         25.35         18.94         8.33 o                         
  -7  -5   8          8.75         -2.07         5.85 o                         
  -6  -5   8        177.24        171.31        11.98 o                         
  -5  -5   8         55.14         55.33         5.89 o                         
  -4  -5   8       1500.39       1505.87        43.76 o                         
  -3  -5   8         26.15         35.23         5.75 o                         
  -2  -5   8       4048.85       3933.29        83.53 o                         
  -1  -5   8        213.43        197.11         8.02 o                         
   0  -5   8          1.34          3.64         2.54 o                         
   1  -5   8        183.01        158.47         7.40 o                         
   2  -5   8        196.23        175.59         8.19 o                         
   3  -5   8       1142.99       1152.83        37.09 o                         
   4  -5   8        268.30        255.27        33.04 o                         
   5  -5   8        419.53        405.09        30.05 o                         
   6  -5   8        824.59        813.03        45.35 o                         
   7  -5   8        126.18        102.04        29.78 o                         
   8  -5   8         23.33          7.71        11.76 o                         
 -10  -4   8        142.86        164.59        22.28 o                         
  -9  -4   8        186.81        165.23        16.67 o                         
  -8  -4   8        377.70        385.20        21.39 o                         
  -7  -4   8        973.78        931.79        37.38 o                         
  -6  -4   8        299.73        340.01        18.48 o                         
  -5  -4   8        171.91        178.79        10.81 o                         
  -4  -4   8       1725.86       1784.37        44.82 o                         
  -3  -4   8       1548.50       1579.52        66.27 o                         
  -2  -4   8      15699.37      16345.98       553.72 o                         
  -1  -4   8       7325.87       7325.08       150.36 o                         
   0  -4   8        337.68        327.46        11.27 o                         
   1  -4   8       1188.24       1162.35        27.47 o                         
   2  -4   8        848.94        792.10        20.11 o                         
   3  -4   8          2.72          1.76         1.86 o                         
   4  -4   8        432.60        406.45        25.57 o                         
   5  -4   8         27.05         27.21        10.16 o                         
   6  -4   8         98.34         82.28        14.64 o                         
   7  -4   8         13.24          7.21        14.45 o                         
   8  -4   8        170.06        134.74        30.66 o                         
   9  -4   8        146.76        112.34        21.06 o                         
 -10  -3   8         12.29         16.25         8.84 o                         
  -9  -3   8        120.45        126.47        14.64 o                         
  -8  -3   8        396.86        403.96        22.08 o                         
  -7  -3   8        159.35        159.76        14.28 o                         
  -6  -3   8        144.49        133.68        12.17 o                         
  -5  -3   8        193.52        188.67        10.61 o                         
  -4  -3   8       1580.13       1596.21        37.19 o                         
  -3  -3   8        872.77        927.80        23.10 o                         
  -2  -3   8       1327.02       1477.62        54.13 o                         
  -1  -3   8       1408.36       1516.30        34.20 o                         
   0  -3   8       5849.59       5860.10       120.61 o                         
   1  -3   8       3260.51       3166.30        67.16 o                         
   2  -3   8         47.48         40.01         3.40 o                         
   3  -3   8       1540.92       1642.48        81.88 o                         
   4  -3   8       1817.66       1860.99        77.48 o                         
   5  -3   8        447.15        460.93        29.57 o                         
   6  -3   8        609.06        634.66        37.58 o                         
   7  -3   8        408.51        451.48        32.18 o                         
   8  -3   8        313.02        331.51        29.65 o                         
   9  -3   8        250.86        257.23        30.06 o                         
 -10  -2   8        123.24        147.40        22.76 o                         
  -9  -2   8        231.13        238.66        18.46 o                         
  -8  -2   8        896.04        939.93        38.22 o                         
  -7  -2   8        234.91        236.02        16.04 o                         
  -6  -2   8        190.09        187.75        14.07 o                         
  -5  -2   8        475.11        437.87        18.31 o                         
  -4  -2   8       5608.39       5633.49       116.94 o                         
  -3  -2   8       1253.23       1275.17        40.87 o                         
  -2  -2   8        102.70        117.23         5.99 o                         
  -1  -2   8        693.47        686.96        16.09 o                         
   0  -2   8        659.31        783.63        19.24 o                         
   1  -2   8       3348.33       3419.37        71.84 o                         
   2  -2   8          5.73          8.57         2.20 o                         
   3  -2   8         62.80         56.03         5.23 o                         
   4  -2   8         50.65         57.95         5.57 o                         
   5  -2   8         66.15         73.94         5.10 o                         
   6  -2   8          6.07          7.22         8.26 o                         
   7  -2   8          7.53          9.31        10.21 o                         
   8  -2   8          9.36         -2.69        12.27 o                         
   9  -2   8        143.74        142.86        23.13 o                         
 -11  -1   8          0.10          9.05         8.79 o                         
 -10  -1   8          2.92         -1.70        10.41 o                         
  -9  -1   8          0.38         -6.49         6.49 o                         
  -8  -1   8         34.14         36.13         8.75 o                         
  -7  -1   8        182.31        186.60        12.02 o                         
  -6  -1   8        968.40        939.11        35.36 o                         
  -5  -1   8         82.03         71.82         6.34 o                         
  -4  -1   8         10.67         25.43         3.53 o                         
  -3  -1   8          9.14         10.59         2.74 o                         
  -2  -1   8       8183.25       8265.97       167.92 o                         
  -1  -1   8       2155.37       2199.13        51.79 o                         
   0  -1   8        321.09        332.84         9.85 o                         
   1  -1   8         78.86         65.95         4.74 o                         
   2  -1   8        239.58        246.70         8.38 o                         
   3  -1   8       3610.50       3807.45        87.78 o                         
   4  -1   8        832.88        856.77        25.95 o                         
   5  -1   8        445.07        439.05        20.81 o                         
   6  -1   8        420.90        407.31        18.81 o                         
   7  -1   8          5.56          2.23         2.82 o                         
   8  -1   8         40.91         27.47        12.79 o                         
   9  -1   8        243.89        215.88        27.43 o                         
 -11   0   8         10.35          6.42         9.37 o                         
 -10   0   8        107.93        117.00        26.17 o                         
  -9   0   8        357.82        341.12        20.91 o                         
  -8   0   8        795.05        791.72        28.33 o                         
  -7   0   8       1740.78       1715.37        58.47 o                         
  -6   0   8        316.65        304.46        14.83 o                         
  -5   0   8         53.51         38.78         5.32 o                         
  -4   0   8         10.05         13.97         3.19 o                         
  -3   0   8          5.25          8.28         2.66 o                         
  -2   0   8       1916.33       1887.72        40.82 o                         
  -1   0   8       1134.11       1056.46        24.02 o                         
   0   0   8       1022.60       1166.01        29.12 o                         
   1   0   8        133.61        132.44         5.99 o                         
   2   0   8         12.96         17.34         2.87 o                         
   3   0   8         71.47         77.01         6.15 o                         
   4   0   8         88.97         81.62         6.91 o                         
   5   0   8        206.24        214.82        10.73 o                         
   6   0   8        339.30        320.37        16.94 o                         
   7   0   8         62.93         59.96         6.61 o                         
   8   0   8        181.69        171.64        13.47 o                         
   9   0   8         13.96         -2.67        10.85 o                         
 -11   1   8         13.23         15.83         9.83 o                         
 -10   1   8          2.35          0.08         8.23 o                         
  -9   1   8        234.43        204.59        14.03 o                         
  -8   1   8          1.43         -2.09         5.52 o                         
  -7   1   8        634.34        677.00        29.38 o                         
  -6   1   8        190.34        160.99        18.87 o                         
  -5   1   8        688.75        704.71        20.81 o                         
  -4   1   8        221.45        234.00         8.44 o                         
  -3   1   8        846.48        811.00        20.03 o                         
  -2   1   8         50.15         47.80         2.68 o                         
  -1   1   8         96.33         88.52         6.48 o                         
   0   1   8       1141.22       1182.79        26.59 o                         
   1   1   8       2230.37       2151.25        46.30 o                         
   2   1   8        390.56        417.92        12.27 o                         
   3   1   8        797.19        815.39        23.36 o                         
   4   1   8         91.56        104.54         9.36 o                         
   5   1   8       1258.52       1311.84        46.18 o                         
   6   1   8         63.25         46.64        10.13 o                         
   7   1   8        256.07        279.46        15.89 o                         
   8   1   8       1231.10       1191.75        46.13 o                         
   9   1   8        192.67        191.08        24.13 o                         
 -11   2   8         33.53          1.14         8.24 o                         
 -10   2   8        716.27        763.06        34.95 o                         
  -9   2   8        282.25        261.87        17.96 o                         
  -8   2   8        962.62        941.38        37.33 o                         
  -7   2   8        196.25        214.54        17.77 o                         
  -6   2   8          0.75          9.04         4.56 o                         
  -5   2   8       1424.06       1299.30        49.40 o                         
  -4   2   8       5461.76       5379.58       111.42 o                         
  -3   2   8       4457.51       4682.85       104.88 o                         
  -2   2   8        270.32        259.56        11.25 o                         
  -1   2   8        120.33        102.77         7.44 o                         
   0   2   8       1362.87       1359.26        28.01 o                         
   1   2   8       3775.25       3869.70        80.82 o                         
   2   2   8        538.94        509.89        14.26 o                         
   3   2   8         22.35         25.26         4.15 o                         
   4   2   8        523.13        488.25        18.61 o                         
   5   2   8        154.08        150.96        15.31 o                         
   6   2   8         78.92         74.20         9.81 o                         
   7   2   8        101.13         82.27        11.34 o                         
   8   2   8        269.07        280.05        27.44 o                         
 -11   3   8          0.33          0.55        10.25 o                         
 -10   3   8         37.26         22.92         6.80 o                         
  -9   3   8       1027.27       1011.03        40.83 o                         
  -8   3   8         87.76         78.78        10.72 o                         
  -7   3   8        692.53        712.60        69.11 o                         
  -6   3   8       1173.73       1247.56        47.70 o                         
  -5   3   8       1124.84       1146.01        45.92 o                         
  -4   3   8       1064.15       1000.31        35.83 o                         
  -3   3   8        243.35        255.45         9.57 o                         
  -2   3   8       3067.86       3082.28        64.76 o                         
  -1   3   8       2903.38       3132.88        65.48 o                         
   0   3   8        371.07        306.50         9.28 o                         
   1   3   8        377.23        327.85        10.25 o                         
   2   3   8       1827.74       1867.56        41.74 o                         
   3   3   8        691.99        630.56        17.64 o                         
   4   3   8       1427.96       1363.09        63.42 o                         
   5   3   8        266.86        278.04        16.53 o                         
   6   3   8       1378.94       1480.54        56.07 o                         
   7   3   8       1140.70       1155.77        44.90 o                         
   8   3   8          2.91         -5.76         7.62 o                         
 -10   4   8       1217.43       1196.59        48.63 o                         
  -9   4   8          1.46          6.65         6.48 o                         
  -8   4   8         47.24         33.72         8.74 o                         
  -7   4   8        629.42        646.44        27.90 o                         
  -6   4   8       4322.37       4345.49       113.78 o                         
  -5   4   8       3377.84       3434.71        90.37 o                         
  -4   4   8        953.89       1001.34        29.88 o                         
  -3   4   8        119.42        114.58         7.18 o                         
  -2   4   8       1355.70       1295.17        29.52 o                         
  -1   4   8        442.55        333.57        10.02 o                         
   0   4   8        190.21        181.96         7.06 o                         
   1   4   8        131.38        120.53         6.29 o                         
   2   4   8        643.57        618.08        18.69 o                         
   3   4   8         46.29         35.33         5.08 o                         
   4   4   8        166.32        144.57        13.09 o                         
   5   4   8          0.19          0.83         7.42 o                         
   6   4   8          0.77          9.74         6.44 o                         
   7   4   8         53.57         49.11        12.31 o                         
   8   4   8         59.64         36.51         9.82 o                         
 -10   5   8          0.56          2.16         8.25 o                         
  -9   5   8         10.66         17.58        10.04 o                         
  -8   5   8        877.82        919.31        36.93 o                         
  -7   5   8          8.12          5.50         5.27 o                         
  -6   5   8          9.68         10.27         5.84 o                         
  -5   5   8        384.56        392.03        16.55 o                         
  -4   5   8        941.80       1002.51        30.43 o                         
  -3   5   8       3211.80       3267.18        85.88 o                         
  -2   5   8       1230.43       1120.29        28.94 o                         
  -1   5   8        289.81        301.72        12.84 o                         
   0   5   8        340.34        281.98        10.40 o                         
   1   5   8       2092.40       2074.40        50.49 o                         
   2   5   8       1253.50       1281.71        37.78 o                         
   3   5   8        742.22        731.20        24.83 o                         
   4   5   8       3235.13       3185.56        99.79 o                         
   5   5   8        488.42        498.80        29.34 o                         
   6   5   8         21.19         36.38         8.63 o                         
   7   5   8          6.57          2.40         7.81 o                         
   8   5   8        124.59        124.32        15.56 o                         
 -10   6   8        217.86        201.55        17.46 o                         
  -9   6   8         31.96         37.23         8.79 o                         
  -8   6   8        556.20        563.76        26.90 o                         
  -7   6   8       1613.40       1575.61        55.23 o                         
  -6   6   8          0.49         -2.14         5.23 o                         
  -5   6   8        402.18        363.71        15.60 o                         
  -4   6   8       1163.26       1118.20        34.49 o                         
  -3   6   8        431.26        420.08        19.64 o                         
  -2   6   8        158.11        152.12         7.95 o                         
  -1   6   8        187.36        187.50         9.70 o                         
   0   6   8        371.08        366.81        15.67 o                         
   1   6   8        116.69        125.05         7.49 o                         
   2   6   8         11.24         15.06         4.69 o                         
   3   6   8         93.99        116.61        10.35 o                         
   4   6   8          5.05         13.15         6.00 o                         
   5   6   8         65.81         69.06        11.32 o                         
   6   6   8        766.52        780.73        43.09 o                         
   7   6   8        277.86        282.16        19.69 o                         
 -10   7   8        322.98        342.54        22.21 o                         
  -9   7   8         35.50         29.03         8.93 o                         
  -8   7   8         60.68         53.05        11.12 o                         
  -7   7   8         32.09         23.81         7.69 o                         
  -6   7   8        261.07        254.67        16.41 o                         
  -5   7   8       1173.00       1220.31        37.82 o                         
  -4   7   8         22.28         16.07         7.57 o                         
  -3   7   8        112.24        126.96         9.13 o                         
  -2   7   8        755.93        726.61        21.46 o                         
  -1   7   8       1070.68        966.09        26.78 o                         
   0   7   8       1359.37       1312.52        38.45 o                         
   1   7   8         73.15         77.10         6.63 o                         
   2   7   8        140.87        136.29         9.16 o                         
   3   7   8          1.51          3.07         4.52 o                         
   4   7   8         64.45         79.60         8.24 o                         
   5   7   8          1.67         -1.81         6.23 o                         
   6   7   8         86.44         85.67        13.17 o                         
   7   7   8        361.47        401.18        25.02 o                         
  -9   8   8          9.78          6.21        10.55 o                         
  -8   8   8         42.22         36.49         9.17 o                         
  -7   8   8         93.92         95.04        12.94 o                         
  -6   8   8         17.19          4.81         5.91 o                         
  -5   8   8        709.83        725.07        37.49 o                         
  -4   8   8        121.58        124.70        10.50 o                         
  -3   8   8          2.74          6.45         4.71 o                         
  -2   8   8        172.60        177.63         9.58 o                         
  -1   8   8       1288.09       1260.92        33.78 o                         
   0   8   8          6.86          6.95         3.54 o                         
   1   8   8         26.16         19.63         4.71 o                         
   2   8   8        233.92        263.23        12.56 o                         
   3   8   8         68.46         65.12         7.21 o                         
   4   8   8        263.11        285.42        15.02 o                         
   5   8   8          0.66          1.32         6.50 o                         
   6   8   8          9.90         10.74        16.42 o                         
  -8   9   8        432.71        415.22        24.04 o                         
  -7   9   8        222.34        231.39        17.90 o                         
  -6   9   8        208.57        212.27        15.90 o                         
  -5   9   8        114.64        107.82        12.38 o                         
  -4   9   8         64.75         64.01         9.39 o                         
  -3   9   8        105.61         94.83        13.46 o                         
  -2   9   8        247.14        235.08        12.43 o                         
  -1   9   8          1.85          2.99         3.84 o                         
   0   9   8        282.72        281.83        14.77 o                         
   1   9   8         10.54         13.77         4.33 o                         
   2   9   8         78.68         80.86         7.23 o                         
   3   9   8          4.05          2.06         5.75 o                         
   4   9   8       1205.23       1357.94        49.44 o                         
   5   9   8        187.27        149.97        14.48 o                         
  -8  10   8        197.46        232.43        18.64 o                         
  -7  10   8        455.79        477.75        30.25 o                         
  -6  10   8         40.06         22.13         8.59 o                         
  -5  10   8          8.41         -9.79         9.79 o                         
  -4  10   8        638.02        668.67        29.59 o                         
  -3  10   8        992.29       1015.72        39.18 o                         
  -2  10   8        143.86        150.43        11.38 o                         
  -1  10   8        895.32        854.71        33.75 o                         
   0  10   8        125.24        116.93        15.02 o                         
   1  10   8        136.17        138.44        12.24 o                         
   2  10   8         85.76         73.45         9.31 o                         
   3  10   8         21.86         13.42        10.14 o                         
   4  10   8         45.65         51.80        15.83 o                         
  -6  11   8         59.12         54.06        10.88 o                         
  -5  11   8        564.65        568.99        28.18 o                         
  -4  11   8        136.80        120.90        14.23 o                         
  -3  11   8         26.71         19.81        14.46 o                         
  -2  11   8        249.68        257.99        14.22 o                         
  -1  11   8        324.40        335.18        16.58 o                         
   0  11   8        174.51        167.05        11.15 o                         
   1  11   8        538.59        560.64        34.94 o                         
   2  11   8        799.98        774.91        44.61 o                         
   3  11   8        356.32        360.93        31.19 o                         
  -5  12   8        655.67        738.75        33.65 o                         
  -4  12   8        419.12        430.13        23.41 o                         
  -3  12   8          4.96         -8.65        14.00 o                         
  -2  12   8         30.31         12.93         7.46 o                         
  -1  12   8        300.64        302.83        17.46 o                         
   0  12   8         12.87         16.81        16.76 o                         
   1  12   8          4.45         -2.48        18.63 o                         
  -3 -12   9         12.88         28.03        12.39 o                         
  -2 -12   9          2.18         -6.15        10.29 o                         
  -1 -12   9         12.96         -8.67         8.67 o                         
   0 -12   9        105.88         88.35        10.65 o                         
   1 -12   9          0.37         -4.88         7.94 o                         
   2 -12   9        412.90        456.72        32.19 o                         
  -5 -11   9        149.47        125.49        19.87 o                         
  -4 -11   9        517.74        603.81        39.66 o                         
  -3 -11   9          9.72         -2.56         8.94 o                         
  -2 -11   9        164.66        114.94        31.32 o                         
  -1 -11   9        270.62        251.87        18.52 o                         
   0 -11   9        597.18        615.81        27.89 o                         
   1 -11   9        296.55        239.20        27.65 o                         
   2 -11   9          4.23         16.35         6.56 o                         
   3 -11   9        374.78        334.92        52.12 o                         
   4 -11   9        603.31        667.95        71.32 o                         
  -6 -10   9          5.02          7.38        12.85 o                         
  -5 -10   9          0.62         -1.84         7.92 o                         
  -4 -10   9        206.08        165.91        21.33 o                         
  -3 -10   9         29.36         30.10         5.67 o                         
  -2 -10   9        453.31        493.54        20.95 o                         
  -1 -10   9        148.84        165.39        16.59 o                         
   0 -10   9         36.49         36.82         8.13 o                         
   1 -10   9         37.66         33.66         7.64 o                         
   2 -10   9        488.27        486.11        23.76 o                         
   3 -10   9        407.20        401.48        19.56 o                         
   4 -10   9          7.09         22.16        10.89 o                         
   5 -10   9         17.43         20.31        10.94 o                         
  -7  -9   9         24.06          2.02        11.78 o                         
  -6  -9   9        141.29        147.89        12.44 o                         
  -5  -9   9        267.57        270.93        12.45 o                         
  -4  -9   9         28.26         31.50         6.73 o                         
  -3  -9   9        139.08        145.39         8.93 o                         
  -2  -9   9        550.50        538.70        29.58 o                         
  -1  -9   9         40.15         36.04         5.37 o                         
   0  -9   9         42.47         51.56         6.55 o                         
   1  -9   9        701.86        700.58        29.55 o                         
   2  -9   9       1087.93       1079.10        54.08 o                         
   3  -9   9        133.39        149.80         8.95 o                         
   4  -9   9         10.93         17.56        12.32 o                         
   5  -9   9         82.65         89.38        25.13 o                         
   6  -9   9         54.61         58.41        16.17 o                         
  -8  -8   9        215.52        180.89        35.79 o                         
  -7  -8   9          5.81          2.68         8.91 o                         
  -6  -8   9        352.56        348.71        46.12 o                         
  -5  -8   9        472.94        468.23        22.77 o                         
  -4  -8   9        280.12        286.13        13.40 o                         
  -3  -8   9        189.48        186.46        10.55 o                         
  -2  -8   9        214.90        248.85        12.35 o                         
  -1  -8   9         17.83         13.72         5.55 o                         
   0  -8   9        118.86        139.18        11.21 o                         
   1  -8   9          0.95         -3.74         3.74 o                         
   2  -8   9        361.62        391.62        18.93 o                         
   3  -8   9          4.14         -1.48         2.81 o                         
   4  -8   9        223.88        245.89        23.36 o                         
   5  -8   9          5.23         -6.18         8.01 o                         
   6  -8   9        257.21        223.21        43.19 o                         
   7  -8   9         75.79         62.08        27.22 o                         
  -8  -7   9        181.29        164.46        16.05 o                         
  -7  -7   9         51.88         42.92         9.57 o                         
  -6  -7   9        364.56        336.08        33.21 o                         
  -5  -7   9         45.95         51.77         6.53 o                         
  -4  -7   9         15.40         18.71         4.88 o                         
  -3  -7   9         22.75         25.83         4.84 o                         
  -2  -7   9         88.99         94.63         8.18 o                         
  -1  -7   9       2071.20       2008.99        65.29 o                         
   0  -7   9        403.17        408.74        14.51 o                         
   1  -7   9       2481.53       2632.06        71.34 o                         
   2  -7   9         36.99         33.59         5.61 o                         
   3  -7   9          4.67          3.88         3.22 o                         
   4  -7   9       1834.32       1784.34        79.03 o                         
   5  -7   9       1339.56       1387.19        66.48 o                         
   6  -7   9        327.51        298.06        41.94 o                         
   7  -7   9        263.35        240.05        27.77 o                         
  -9  -6   9         52.01         64.46        11.77 o                         
  -8  -6   9        168.73        169.83        16.24 o                         
  -7  -6   9       1249.71       1244.10        47.25 o                         
  -6  -6   9        693.23        784.73        32.98 o                         
  -5  -6   9        722.41        687.35        24.58 o                         
  -4  -6   9        263.43        272.82        14.18 o                         
  -3  -6   9        587.68        592.13        21.04 o                         
  -2  -6   9          3.17         10.76         3.78 o                         
  -1  -6   9        781.33        787.19        22.94 o                         
   0  -6   9        273.09        282.42        11.13 o                         
   1  -6   9          4.80          3.12         3.16 o                         
   2  -6   9        418.78        366.91        14.08 o                         
   3  -6   9        787.61        752.10        49.60 o                         
   4  -6   9          1.07          3.80         8.06 o                         
   5  -6   9        178.66        164.76        19.97 o                         
   6  -6   9        940.40        858.07        77.19 o                         
   7  -6   9        123.98        132.83        22.05 o                         
   8  -6   9          5.55         -4.40        11.99 o                         
  -9  -5   9         80.90         87.79        12.86 o                         
  -8  -5   9        409.24        369.42        42.36 o                         
  -7  -5   9        174.08        168.55        15.29 o                         
  -6  -5   9        879.60        910.45        36.13 o                         
  -5  -5   9        270.13        278.88        13.60 o                         
  -4  -5   9        995.74        951.76        30.44 o                         
  -3  -5   9        806.89        862.47        38.66 o                         
  -2  -5   9      10310.52      10286.39       257.82 o                         
  -1  -5   9       3912.76       3948.66        83.98 o                         
   0  -5   9         10.62         11.71         2.90 o                         
   1  -5   9       1412.27       1430.58        40.58 o                         
   2  -5   9       1596.17       1449.74        40.71 o                         
   3  -5   9        973.06        943.55        37.15 o                         
   4  -5   9        326.84        397.63        44.43 o                         
   5  -5   9          8.94         13.55         9.13 o                         
   6  -5   9         48.98         40.33        11.94 o                         
   7  -5   9        229.85        267.94        27.49 o                         
   8  -5   9        120.51        123.40        23.02 o                         
 -10  -4   9         46.84         58.94        11.74 o                         
  -9  -4   9         55.11         58.85        11.32 o                         
  -8  -4   9         74.63         61.73        10.17 o                         
  -7  -4   9        382.57        399.92        21.82 o                         
  -6  -4   9        152.32        147.83        14.19 o                         
  -5  -4   9        132.45        115.17         9.61 o                         
  -4  -4   9        160.12        171.44        14.67 o                         
  -3  -4   9        290.15        292.46        11.78 o                         
  -2  -4   9        741.69        743.66        19.58 o                         
  -1  -4   9        114.66        116.01         6.48 o                         
   0  -4   9       3305.90       3193.25        68.39 o                         
   1  -4   9       1727.71       1745.68        36.36 o                         
   2  -4   9        123.05        115.45         6.66 o                         
   3  -4   9        220.75        193.88         8.82 o                         
   4  -4   9       1571.08       1526.77        67.02 o                         
   5  -4   9        856.89        910.97        69.53 o                         
   6  -4   9        924.47        892.55        48.00 o                         
   7  -4   9        194.10        182.21        28.22 o                         
   8  -4   9         37.42         34.92        14.73 o                         
 -10  -3   9        312.57        328.05        41.68 o                         
  -9  -3   9        329.32        310.82        22.01 o                         
  -8  -3   9        199.48        161.40        23.96 o                         
  -7  -3   9        377.25        339.54        19.43 o                         
  -6  -3   9         97.94        113.60        11.70 o                         
  -5  -3   9       1277.32       1249.36        38.09 o                         
  -4  -3   9       2233.00       2251.67        55.16 o                         
  -3  -3   9       1350.94       1408.42        35.56 o                         
  -2  -3   9       1871.31       1896.52        46.44 o                         
  -1  -3   9       2517.52       2583.85        51.89 o                         
   0  -3   9       3002.58       3021.42        64.57 o                         
   1  -3   9       2050.12       1977.59        43.90 o                         
   2  -3   9        118.77        141.14         6.75 o                         
   3  -3   9        231.56        252.36         9.82 o                         
   4  -3   9        847.11        731.77        38.28 o                         
   5  -3   9        112.43        119.05        39.59 o                         
   6  -3   9          0.36         -2.63         9.25 o                         
   7  -3   9         31.78         19.30        20.45 o                         
   8  -3   9        140.46        129.08        21.24 o                         
 -10  -2   9          1.27         -1.20         8.30 o                         
  -9  -2   9          1.31         -0.99         6.61 o                         
  -8  -2   9        101.37        123.03        28.56 o                         
  -7  -2   9        426.13        423.20        22.02 o                         
  -6  -2   9        288.96        313.82        18.06 o                         
  -5  -2   9        271.04        277.47        13.15 o                         
  -4  -2   9        608.62        607.68        18.61 o                         
  -3  -2   9        341.56        358.37        11.37 o                         
  -2  -2   9       2596.53       2716.60        63.81 o                         
  -1  -2   9        142.26        173.65         7.02 o                         
   0  -2   9        253.44        248.01         8.51 o                         
   1  -2   9          1.05          2.33         1.98 o                         
   2  -2   9         74.21         77.16         5.51 o                         
   3  -2   9       1787.84       1777.04        43.69 o                         
   4  -2   9        535.72        509.02        20.76 o                         
   5  -2   9         13.73         11.97         2.10 o                         
   6  -2   9          7.37          7.79         8.46 o                         
   7  -2   9        406.70        425.38        46.07 o                         
   8  -2   9          1.95         -8.36         8.36 o                         
 -11  -1   9          0.79         -7.71         7.71 o                         
 -10  -1   9        410.42        427.65        32.24 o                         
  -9  -1   9          8.69          3.23         7.06 o                         
  -8  -1   9        261.79        248.32        17.10 o                         
  -7  -1   9        355.77        364.96        19.67 o                         
  -6  -1   9         84.10         84.97         9.47 o                         
  -5  -1   9        127.87        124.77         9.93 o                         
  -4  -1   9         25.17         21.48         3.94 o                         
  -3  -1   9         44.78         58.27         4.34 o                         
  -2  -1   9        786.16        708.23        21.60 o                         
  -1  -1   9       2708.09       2768.39        64.22 o                         
   0  -1   9       1304.63       1314.66        29.95 o                         
   1  -1   9        324.08        308.66         9.71 o                         
   2  -1   9        819.69        891.01        23.94 o                         
   3  -1   9       1504.59       1490.32        37.61 o                         
   4  -1   9       1282.93       1254.28        36.37 o                         
   5  -1   9         17.73         16.42         3.66 o                         
   6  -1   9         47.41         46.28         5.02 o                         
   7  -1   9        311.32        282.96        15.16 o                         
   8  -1   9         14.22          1.35        10.65 o                         
 -11   0   9          2.32         -3.46         9.47 o                         
 -10   0   9        550.27        515.18        33.07 o                         
  -9   0   9        637.88        633.75        30.05 o                         
  -8   0   9         94.89         90.83        11.51 o                         
  -7   0   9        366.32        344.96        18.69 o                         
  -6   0   9        342.48        341.61        19.74 o                         
  -5   0   9        145.20        139.50        12.11 o                         
  -4   0   9         14.23         14.57         3.07 o                         
  -3   0   9          2.32         46.48         6.08 o                         
  -2   0   9        263.88        202.17         7.62 o                         
  -1   0   9       6249.23       6459.65       144.12 o                         
   0   0   9        675.60        670.36        16.72 o                         
   1   0   9       2016.72       2073.33        45.26 o                         
   2   0   9         73.77         64.52         4.90 o                         
   3   0   9       1235.35       1237.12        35.55 o                         
   4   0   9         78.87         96.91         7.95 o                         
   5   0   9         13.31         10.86         5.61 o                         
   6   0   9         82.86         98.75         8.02 o                         
   7   0   9        188.62        202.04        14.42 o                         
   8   0   9        196.51        171.41        18.83 o                         
 -11   1   9        125.32        149.21        16.75 o                         
 -10   1   9        283.64        280.28        27.25 o                         
  -9   1   9        129.90        118.02        13.29 o                         
  -8   1   9         58.80         52.65         9.12 o                         
  -7   1   9       1698.84       1683.40        58.69 o                         
  -6   1   9        459.73        444.89        32.41 o                         
  -5   1   9       1812.85       1784.61        56.84 o                         
  -4   1   9       2419.60       2266.94        59.22 o                         
  -3   1   9        445.98        374.96        10.99 o                         
  -2   1   9       1155.88       1189.33        34.62 o                         
  -1   1   9       2371.17       2392.13        66.78 o                         
   0   1   9       1796.91       1827.21        39.71 o                         
   1   1   9       7781.57       7762.86       158.41 o                         
   2   1   9        579.57        567.63        17.72 o                         
   3   1   9         26.61         36.63         4.65 o                         
   4   1   9        714.48        689.43        27.66 o                         
   5   1   9        761.56        760.92        25.74 o                         
   6   1   9        148.65        131.30        10.07 o                         
   7   1   9        109.62        101.38         9.57 o                         
   8   1   9        247.37        307.97        19.23 o                         
 -11   2   9        407.69        411.42        34.08 o                         
 -10   2   9        411.72        383.21        19.54 o                         
  -9   2   9        531.89        539.86        28.05 o                         
  -8   2   9        342.03        304.94        18.68 o                         
  -7   2   9        603.28        629.63        27.41 o                         
  -6   2   9       1177.93       1189.60        36.36 o                         
  -5   2   9         43.76         41.63         5.57 o                         
  -4   2   9        672.78        587.52        20.91 o                         
  -3   2   9         65.08         51.70         3.52 o                         
  -2   2   9        974.39        971.27        29.46 o                         
  -1   2   9        175.84        219.23        10.70 o                         
   0   2   9         11.68         14.80         2.17 o                         
   1   2   9          8.64         12.65         3.20 o                         
   2   2   9         55.94         75.39         5.49 o                         
   3   2   9        331.13        327.12        13.67 o                         
   4   2   9       1052.70       1039.02        45.39 o                         
   5   2   9        235.71        274.73        16.20 o                         
   6   2   9        635.56        703.28        39.83 o                         
   7   2   9        351.82        371.31        21.40 o                         
   8   2   9         44.56         52.51        10.26 o                         
 -11   3   9          9.85         -6.86         6.86 o                         
 -10   3   9        510.32        496.86        26.25 o                         
  -9   3   9         76.02         77.19        19.95 o                         
  -8   3   9        320.01        335.66        19.81 o                         
  -7   3   9       1785.93       1837.52        61.97 o                         
  -6   3   9         11.53         22.85         4.94 o                         
  -5   3   9       3818.23       4054.09       121.28 o                         
  -4   3   9        621.88        588.14        26.81 o                         
  -3   3   9        383.69        479.40        13.01 o                         
  -2   3   9       4466.85       4435.76       102.33 o                         
  -1   3   9       8703.23       8127.54       203.81 o                         
   0   3   9        352.80        339.23         9.99 o                         
   1   3   9        733.73        744.69        19.03 o                         
   2   3   9       1829.66       1872.75        42.34 o                         
   3   3   9       1354.51       1323.12        39.34 o                         
   4   3   9        876.26        832.61        40.91 o                         
   5   3   9        967.67        961.80        37.34 o                         
   6   3   9          0.95         -6.94         7.14 o                         
   7   3   9         34.19         34.01         9.26 o                         
   8   3   9         33.12         44.26         9.90 o                         
 -10   4   9         22.16          7.45         6.53 o                         
  -9   4   9        299.68        312.98        19.73 o                         
  -8   4   9         82.83         85.41        10.87 o                         
  -7   4   9        241.68        221.89        15.78 o                         
  -6   4   9        825.21        767.94        26.18 o                         
  -5   4   9       1721.47       1688.15        62.37 o                         
  -4   4   9       1975.30       2020.86        55.49 o                         
  -3   4   9        854.22        881.41        23.74 o                         
  -2   4   9          1.00          2.71         1.67 o                         
  -1   4   9       1407.55       1495.96        36.56 o                         
   0   4   9       1827.47       1921.84        52.34 o                         
   1   4   9       3653.31       3538.29        75.27 o                         
   2   4   9       1372.42       1304.63        34.64 o                         
   3   4   9        162.38        137.87        10.18 o                         
   4   4   9        834.30        909.27        35.25 o                         
   5   4   9        267.07        291.71        17.66 o                         
   6   4   9        167.76        184.63        16.40 o                         
   7   4   9        151.40        171.99        19.09 o                         
   8   4   9        129.96        113.49        14.54 o                         
 -10   5   9        617.61        616.68        31.44 o                         
  -9   5   9         71.80         81.25        11.61 o                         
  -8   5   9        402.17        403.81        24.77 o                         
  -7   5   9        677.18        678.62        29.17 o                         
  -6   5   9         27.63         23.29         5.62 o                         
  -5   5   9        579.87        569.99        20.99 o                         
  -4   5   9       3520.05       3386.65       102.91 o                         
  -3   5   9        140.83        138.11         7.92 o                         
  -2   5   9        193.57        214.60         9.05 o                         
  -1   5   9         82.03         93.14         5.83 o                         
   0   5   9          1.88          2.17         2.79 o                         
   1   5   9       1456.27       1436.62        36.85 o                         
   2   5   9       1550.49       1510.46        39.56 o                         
   3   5   9        146.97        147.26        12.73 o                         
   4   5   9         22.02         29.21         6.99 o                         
   5   5   9        162.60        118.70        13.60 o                         
   6   5   9        136.94        136.65        16.93 o                         
   7   5   9         10.38         12.13         8.00 o                         
 -10   6   9         52.99         30.79         9.30 o                         
  -9   6   9         71.38         72.92        11.48 o                         
  -8   6   9          0.18         -2.21         6.42 o                         
  -7   6   9          1.19         -3.71         5.39 o                         
  -6   6   9          0.52         -4.14         4.14 o                         
  -5   6   9        706.81        713.09        28.80 o                         
  -4   6   9        798.99        734.57        24.32 o                         
  -3   6   9        476.63        522.73        18.51 o                         
  -2   6   9        526.96        508.43        16.00 o                         
  -1   6   9       1321.47       1236.56        32.22 o                         
   0   6   9        789.49        712.67        20.84 o                         
   1   6   9        350.20        366.93        13.45 o                         
   2   6   9         16.39          8.85         3.99 o                         
   3   6   9        264.85        261.63        19.13 o                         
   4   6   9         67.94         54.32        11.38 o                         
   5   6   9          8.06         -0.57         6.00 o                         
   6   6   9         57.01         80.79        11.21 o                         
   7   6   9        358.38        427.04        24.36 o                         
  -9   7   9          5.91         -5.86         6.81 o                         
  -8   7   9         64.49         59.30        10.56 o                         
  -7   7   9        457.49        424.81        22.35 o                         
  -6   7   9        120.84        145.25        13.79 o                         
  -5   7   9        667.63        682.27        24.53 o                         
  -4   7   9        733.76        786.30        26.92 o                         
  -3   7   9        144.17        131.55        10.25 o                         
  -2   7   9        359.03        369.74        15.06 o                         
  -1   7   9       1333.14       1252.38        34.65 o                         
   0   7   9        356.99        359.37        15.28 o                         
   1   7   9         20.93         25.58         4.56 o                         
   2   7   9          8.35         13.48         6.16 o                         
   3   7   9         29.47         18.95         5.12 o                         
   4   7   9          0.48         -1.10         7.18 o                         
   5   7   9         28.00         28.16         8.88 o                         
   6   7   9         20.30         24.17        11.39 o                         
  -9   8   9          2.76        -14.58        14.58 o                         
  -8   8   9         60.87         34.54         9.48 o                         
  -7   8   9        180.16        166.17        15.55 o                         
  -6   8   9        822.39        870.05        35.55 o                         
  -5   8   9        780.02        808.41        32.70 o                         
  -4   8   9        322.05        290.62        14.43 o                         
  -3   8   9         78.30         76.70         7.94 o                         
  -2   8   9        459.06        460.59        18.19 o                         
  -1   8   9        270.73        288.08        11.99 o                         
   0   8   9         77.46         75.49         6.73 o                         
   1   8   9        543.78        566.56        22.19 o                         
   2   8   9         16.21         19.69         6.43 o                         
   3   8   9          5.14         -1.47         6.98 o                         
   4   8   9         63.57         77.88        13.24 o                         
   5   8   9        220.57        291.17        23.67 o                         
  -8   9   9          6.57         14.73         8.56 o                         
  -7   9   9        256.34        236.61        47.91 o                         
  -6   9   9         27.84         45.36         9.41 o                         
  -5   9   9        217.90        252.42        18.35 o                         
  -4   9   9       1586.71       1733.98        60.86 o                         
  -3   9   9       2421.66       2398.23        77.71 o                         
  -2   9   9       1086.40       1100.04        40.76 o                         
  -1   9   9         45.68         49.75         6.68 o                         
   0   9   9        471.14        467.08        20.72 o                         
   1   9   9        791.56        845.68        33.41 o                         
   2   9   9        543.85        582.61        21.46 o                         
   3   9   9         10.44         16.18         8.71 o                         
   4   9   9        152.74        198.95        25.33 o                         
   5   9   9        610.73        607.77        29.44 o                         
  -7  10   9        146.19        134.34        19.94 o                         
  -6  10   9          0.98         -5.68         5.68 o                         
  -5  10   9         34.68         25.89         8.55 o                         
  -4  10   9         33.57         50.32        10.42 o                         
  -3  10   9        265.19        322.18        24.25 o                         
  -2  10   9        341.78        364.56        25.64 o                         
  -1  10   9        174.76        201.01        13.21 o                         
   0  10   9        241.28        281.48        22.47 o                         
   1  10   9        352.95        386.95        16.26 o                         
   2  10   9        180.04        165.82        15.66 o                         
   3  10   9        197.97        181.46        13.92 o                         
   4  10   9        320.45        322.59        44.02 o                         
  -6  11   9        453.15        393.56        23.49 o                         
  -5  11   9       1033.45       1008.95        50.55 o                         
  -4  11   9        260.22        272.64        31.21 o                         
  -3  11   9         71.49         43.48         9.53 o                         
  -2  11   9        124.13        104.79        12.14 o                         
  -1  11   9        903.17        914.08        36.29 o                         
   0  11   9        331.64        269.69        17.05 o                         
   1  11   9         89.34         99.91        16.48 o                         
   2  11   9         22.64         16.36        11.44 o                         
  -4  12   9         39.86         31.22         9.54 o                         
  -3  12   9        215.17        202.81        17.38 o                         
  -2  12   9        481.45        504.22        25.31 o                         
  -1  12   9         74.34         68.30        10.10 o                         
   0  12   9        235.04        293.21        25.59 o                         
  -2 -12  10        153.64        120.01        32.01 o                         
  -1 -12  10         13.33         18.32        10.73 o                         
   0 -12  10         72.25         75.82        11.04 o                         
   1 -12  10        566.55        624.58        44.92 o                         
   2 -12  10         74.30         67.28        16.91 o                         
  -4 -11  10         52.84         42.27        13.64 o                         
  -3 -11  10          1.14        -10.23        16.92 o                         
  -2 -11  10          0.88         -5.91         6.09 o                         
  -1 -11  10         19.90         10.44         9.19 o                         
   0 -11  10          0.58         -5.03         5.03 o                         
   1 -11  10         45.87         37.51         8.60 o                         
   2 -11  10          0.43         -2.02         6.55 o                         
   3 -11  10         32.27         15.03         6.22 o                         
   4 -11  10         20.53         16.58        14.67 o                         
  -6 -10  10        117.61        125.97        21.75 o                         
  -5 -10  10        275.58        304.14        47.99 o                         
  -4 -10  10          5.48          1.52         5.14 o                         
  -3 -10  10        283.39        285.41        13.06 o                         
  -2 -10  10        204.38        185.17        17.73 o                         
  -1 -10  10         85.60         74.18         8.10 o                         
   0 -10  10         11.32          5.53         9.04 o                         
   1 -10  10        885.58        874.71        35.75 o                         
   2 -10  10        137.80        131.40        12.61 o                         
   3 -10  10          3.51         -6.62         6.62 o                         
   4 -10  10          1.14         -1.22         9.26 o                         
   5 -10  10         59.24         55.91        17.50 o                         
  -7  -9  10         98.19         79.18        10.47 o                         
  -6  -9  10         66.16         54.70        11.06 o                         
  -5  -9  10        175.02        155.88        22.60 o                         
  -4  -9  10        256.09        276.75        21.11 o                         
  -3  -9  10          0.81          8.50         8.15 o                         
  -2  -9  10        354.43        390.09        16.46 o                         
  -1  -9  10        754.67        718.73        29.41 o                         
   0  -9  10         25.29         10.74         5.27 o                         
   1  -9  10        641.83        649.66        61.60 o                         
   2  -9  10       1280.71       1341.73        48.33 o                         
   3  -9  10         15.82         13.65         5.22 o                         
   4  -9  10        286.88        244.33        36.28 o                         
   5  -9  10         24.76         32.81        12.84 o                         
   6  -9  10         70.78         79.20        50.64 o                         
  -8  -8  10        171.74        166.91        27.72 o                         
  -7  -8  10          0.18        -10.56        10.56 o                         
  -6  -8  10        758.69        745.29        26.75 o                         
  -5  -8  10         69.46         91.33         9.87 o                         
  -4  -8  10          0.11         -3.55         4.65 o                         
  -3  -8  10         18.08         14.30         4.68 o                         
  -2  -8  10         62.02         75.78         7.67 o                         
  -1  -8  10         24.13         28.70         5.58 o                         
   0  -8  10        166.83        181.89        14.04 o                         
   1  -8  10        456.92        497.16        19.05 o                         
   2  -8  10          7.22          7.58         3.45 o                         
   3  -8  10        104.22        117.95         8.79 o                         
   4  -8  10       2953.99       2110.06       135.07 o                         
   5  -8  10        642.58        663.74        61.58 o                         
   6  -8  10          1.97          8.91        10.52 o                         
  -8  -7  10        577.08        593.81        29.60 o                         
  -7  -7  10       1495.78       1483.52        55.22 o                         
  -6  -7  10         44.29         42.78         8.64 o                         
  -5  -7  10        446.64        444.72        31.52 o                         
  -4  -7  10       1585.49       1608.70        47.58 o                         
  -3  -7  10        418.57        394.08        19.49 o                         
  -2  -7  10         28.30         25.26         6.17 o                         
  -1  -7  10        694.87        675.84        23.68 o                         
   0  -7  10         16.73          2.98         5.22 o                         
   1  -7  10        443.41        402.81        17.47 o                         
   2  -7  10       1003.24        965.97        30.12 o                         
   3  -7  10          0.12         10.80         7.32 o                         
   4  -7  10        583.78        583.47        46.57 o                         
   5  -7  10        946.30       1023.95        57.02 o                         
   6  -7  10        119.58        125.90        39.82 o                         
   7  -7  10        154.03        149.20        45.80 o                         
  -9  -6  10          4.24          0.23         8.84 o                         
  -8  -6  10         36.50         21.69         9.65 o                         
  -7  -6  10        110.26        106.39        13.25 o                         
  -6  -6  10          3.32         11.78         6.74 o                         
  -5  -6  10       1816.61       1797.54        52.67 o                         
  -4  -6  10        444.68        483.12        19.06 o                         
  -3  -6  10         57.17         62.98         6.92 o                         
  -2  -6  10        215.12        221.66        11.51 o                         
  -1  -6  10       1517.40       1506.71        36.33 o                         
   0  -6  10         99.79        101.62         8.52 o                         
   1  -6  10       1926.71       1894.33        52.96 o                         
   2  -6  10        796.42        891.46        27.79 o                         
   3  -6  10       1423.29       1557.81        69.24 o                         
   4  -6  10       1134.44       1172.58        57.25 o                         
   5  -6  10          2.82          4.50         7.01 o                         
   6  -6  10        700.79        718.93        43.83 o                         
   7  -6  10       1665.15       1711.93       153.96 o                         
  -9  -5  10        480.87        463.58        26.41 o                         
  -8  -5  10         64.58         52.29         9.80 o                         
  -7  -5  10        347.31        337.17        20.22 o                         
  -6  -5  10        557.04        602.04        27.49 o                         
  -5  -5  10       1665.22       1844.76        62.31 o                         
  -4  -5  10       1618.65       1639.31        47.91 o                         
  -3  -5  10          4.02          5.33         3.83 o                         
  -2  -5  10        535.99        517.84        19.16 o                         
  -1  -5  10       1234.84       1200.08        32.02 o                         
   0  -5  10       1464.67       1459.97        41.94 o                         
   1  -5  10         23.93         16.21         4.26 o                         
   2  -5  10       1018.21        973.78        29.30 o                         
   3  -5  10         48.75         52.15        10.73 o                         
   4  -5  10        946.22        962.27        48.58 o                         
   5  -5  10        405.56        451.90        34.94 o                         
   6  -5  10        208.68        216.07        25.05 o                         
   7  -5  10         14.10          9.77        13.05 o                         
   8  -5  10          2.73          6.50        15.67 o                         
 -10  -4  10         19.47         25.43        10.60 o                         
  -9  -4  10         18.17         -3.93         8.63 o                         
  -8  -4  10        345.79        367.35        22.04 o                         
  -7  -4  10        926.13        900.44        36.96 o                         
  -6  -4  10         17.88         15.13         8.04 o                         
  -5  -4  10        348.27        362.55        28.94 o                         
  -4  -4  10        446.16        460.84        18.22 o                         
  -3  -4  10         24.92         24.33         4.02 o                         
  -2  -4  10       2015.24       2053.22        50.82 o                         
  -1  -4  10       1997.05       2047.57        46.00 o                         
   0  -4  10        959.99        971.45        24.32 o                         
   1  -4  10       2012.96       1939.64        47.86 o                         
   2  -4  10        760.28        672.04        31.19 o                         
   3  -4  10        167.28        170.40         7.93 o                         
   4  -4  10       1735.69       1709.82        74.35 o                         
   5  -4  10        753.24        793.11        43.26 o                         
   6  -4  10        301.62        312.12        26.25 o                         
   7  -4  10         67.03         70.73        17.44 o                         
   8  -4  10          5.93         -8.59        10.23 o                         
 -10  -3  10         49.64         57.85        17.19 o                         
  -9  -3  10         43.28         35.04         9.50 o                         
  -8  -3  10          1.95         -5.61         6.18 o                         
  -7  -3  10        792.17        757.87        32.53 o                         
  -6  -3  10        102.54         96.55        11.12 o                         
  -5  -3  10        171.42        170.04        13.48 o                         
  -4  -3  10        485.49        475.43        16.30 o                         
  -3  -3  10         70.30         75.18         6.27 o                         
  -2  -3  10         73.90        106.75         6.39 o                         
  -1  -3  10       2013.15       1971.92        40.91 o                         
   0  -3  10        849.71        830.50        21.12 o                         
   1  -3  10          7.05          7.94         2.73 o                         
   2  -3  10        219.68        209.76         8.74 o                         
   3  -3  10       2033.79       2011.18        55.10 o                         
   4  -3  10         25.66         18.48         3.13 o                         
   5  -3  10        619.96        584.32        35.32 o                         
   6  -3  10         75.17         74.58        15.10 o                         
   7  -3  10        127.29        144.74        22.07 o                         
   8  -3  10         58.35         67.78        33.32 o                         
 -10  -2  10         57.34         68.57        14.56 o                         
  -9  -2  10         46.79         37.13        16.06 o                         
  -8  -2  10        109.28        124.76        18.34 o                         
  -7  -2  10         13.89         15.96         5.79 o                         
  -6  -2  10        293.47        279.89        17.28 o                         
  -5  -2  10        640.84        664.49        23.81 o                         
  -4  -2  10         97.49        119.99         9.82 o                         
  -3  -2  10         21.52         21.17         4.04 o                         
  -2  -2  10       1831.49       1820.78        40.84 o                         
  -1  -2  10        509.48        513.66        14.47 o                         
   0  -2  10        626.81        589.27        15.90 o                         
   1  -2  10        146.92        137.81         6.84 o                         
   2  -2  10        564.06        560.72        16.91 o                         
   3  -2  10        611.40        625.40        20.30 o                         
   4  -2  10       1405.93       1397.05        46.14 o                         
   5  -2  10          5.14          5.61         6.72 o                         
   6  -2  10         46.89         62.13        14.11 o                         
   7  -2  10        461.59        503.60        35.80 o                         
   8  -2  10         28.19         24.88        12.15 o                         
 -10  -1  10        425.03        455.13        26.64 o                         
  -9  -1  10        537.22        560.35        28.44 o                         
  -8  -1  10         94.71         88.83         9.80 o                         
  -7  -1  10         32.69         36.95         7.40 o                         
  -6  -1  10          1.57         -4.33         4.33 o                         
  -5  -1  10         10.21          9.11         5.63 o                         
  -4  -1  10        385.65        356.31        14.18 o                         
  -3  -1  10       1922.02       1977.52        47.99 o                         
  -2  -1  10       1624.48       1620.25        36.44 o                         
  -1  -1  10       2572.34       2568.57        60.55 o                         
   0  -1  10         41.63         49.55         4.09 o                         
   1  -1  10        222.52        256.54         9.66 o                         
   2  -1  10       3283.59       3150.47        81.85 o                         
   3  -1  10        123.75        128.10         7.22 o                         
   4  -1  10        768.18        748.17        39.19 o                         
   5  -1  10        184.37        181.25        10.44 o                         
   6  -1  10         91.29         87.82         8.95 o                         
   7  -1  10         83.01         69.99        12.06 o                         
   8  -1  10         11.41          1.31        10.82 o                         
 -11   0  10         81.50         66.41        22.84 o                         
 -10   0  10         21.02         24.36        13.52 o                         
  -9   0  10        144.10        177.28        14.08 o                         
  -8   0  10        186.41        214.69        28.20 o                         
  -7   0  10        350.10        382.50        20.35 o                         
  -6   0  10          0.20         -0.49         4.21 o                         
  -5   0  10         42.26         35.79         5.43 o                         
  -4   0  10          0.80          1.48         2.97 o                         
  -3   0  10          0.63         -0.01         1.98 o                         
  -2   0  10        353.32        347.29        10.22 o                         
  -1   0  10        258.00        260.80         8.30 o                         
   0   0  10        751.32        780.85        21.50 o                         
   1   0  10       5910.28       5917.59       133.44 o                         
   2   0  10       1232.25       1232.70        32.02 o                         
   3   0  10         14.24         22.44         4.04 o                         
   4   0  10       2427.90       2436.09        94.00 o                         
   5   0  10       1091.61       1027.97        33.20 o                         
   6   0  10         50.97         58.41         6.49 o                         
   7   0  10         83.24         92.72        10.40 o                         
   8   0  10         53.24         63.27        30.00 o                         
 -11   1  10        225.05        237.19        21.77 o                         
 -10   1  10        119.01        142.12        15.73 o                         
  -9   1  10        133.38        146.39        15.11 o                         
  -8   1  10        640.42        568.37        26.67 o                         
  -7   1  10       1285.16       1344.71        48.17 o                         
  -6   1  10        420.19        415.24        17.19 o                         
  -5   1  10         20.92         18.70         4.49 o                         
  -4   1  10       3082.84       2797.17        74.23 o                         
  -3   1  10       1391.22       1370.30        31.14 o                         
  -2   1  10        193.65        204.13        10.20 o                         
  -1   1  10        823.45        806.91        25.42 o                         
   0   1  10       1598.85       1587.44        35.41 o                         
   1   1  10       2741.68       2746.81        59.28 o                         
   2   1  10        111.19        107.66         6.97 o                         
   3   1  10       3052.62       2952.41        91.17 o                         
   4   1  10        176.09        148.96         9.89 o                         
   5   1  10          0.53         -0.28         4.79 o                         
   6   1  10        117.14        107.10         9.38 o                         
   7   1  10        184.01        225.05        19.14 o                         
   8   1  10         20.31          7.42         7.64 o                         
 -11   2  10         77.67         46.64        11.56 o                         
 -10   2  10         12.90         20.67         8.19 o                         
  -9   2  10        482.63        505.36        30.96 o                         
  -8   2  10          5.47         10.23         5.95 o                         
  -7   2  10        327.57        352.55        20.63 o                         
  -6   2  10        183.00        180.14        12.70 o                         
  -5   2  10       1293.70       1228.26        36.07 o                         
  -4   2  10        847.01        859.34        31.07 o                         
  -3   2  10       1287.97       1258.74        34.07 o                         
  -2   2  10       5894.57       5791.69       147.68 o                         
  -1   2  10       3154.24       3103.95        82.06 o                         
   0   2  10        814.28        873.95        19.70 o                         
   1   2  10       1209.23       1270.91        29.70 o                         
   2   2  10       2758.47       2766.27        65.69 o                         
   3   2  10       3619.57       3691.04        86.56 o                         
   4   2  10       1659.19       1706.53        58.82 o                         
   5   2  10         44.33         34.67         8.50 o                         
   6   2  10         26.14         11.38         6.20 o                         
   7   2  10        365.92        385.29        27.62 o                         
   8   2  10        123.83        141.97        15.66 o                         
 -10   3  10         83.70         93.64        12.56 o                         
  -9   3  10        896.41        934.64        38.83 o                         
  -8   3  10        127.51        115.20        12.36 o                         
  -7   3  10         84.68         74.51         9.85 o                         
  -6   3  10       1135.14       1159.33        41.70 o                         
  -5   3  10         74.74         93.13         7.46 o                         
  -4   3  10        851.22        880.11        27.86 o                         
  -3   3  10          1.08          4.71         3.96 o                         
  -2   3  10        414.44        431.25        19.42 o                         
  -1   3  10       1195.35       1191.68        41.20 o                         
   0   3  10         43.89         50.29         3.84 o                         
   1   3  10        540.65        515.55        16.02 o                         
   2   3  10         42.39         41.78         5.69 o                         
   3   3  10         15.98          5.79         4.96 o                         
   4   3  10        122.43        109.74        11.62 o                         
   5   3  10        197.24        237.13        16.35 o                         
   6   3  10        700.76        769.97        39.98 o                         
   7   3  10        246.27        327.04        24.41 o                         
   8   3  10         24.64         26.47        10.74 o                         
 -10   4  10        150.34        115.12        14.09 o                         
  -9   4  10        153.04        157.53        19.66 o                         
  -8   4  10         69.78         74.64        10.64 o                         
  -7   4  10        850.74        884.81        35.01 o                         
  -6   4  10          9.70          5.42         5.41 o                         
  -5   4  10       1134.85       1088.95        33.00 o                         
  -4   4  10        209.55        219.90         9.96 o                         
  -3   4  10        453.70        447.07        14.50 o                         
  -2   4  10        298.40        330.46        21.78 o                         
  -1   4  10         59.06         55.46         5.86 o                         
   0   4  10       1170.37       1181.96        30.84 o                         
   1   4  10       2869.35       2728.70        65.00 o                         
   2   4  10        514.55        493.13        18.48 o                         
   3   4  10        163.39        153.42        11.19 o                         
   4   4  10         40.69         34.08        12.10 o                         
   5   4  10        370.80        406.48        21.47 o                         
   6   4  10         34.48         43.13         9.26 o                         
   7   4  10        200.32        192.31        17.51 o                         
 -10   5  10        637.72        631.99        31.31 o                         
  -9   5  10         16.91         16.35         7.83 o                         
  -8   5  10         88.43         88.87        11.31 o                         
  -7   5  10         34.63         38.23         8.46 o                         
  -6   5  10         99.24        101.15         9.47 o                         
  -5   5  10        103.75        121.92         8.78 o                         
  -4   5  10        667.22        684.73        22.37 o                         
  -3   5  10          5.87          3.15         3.19 o                         
  -2   5  10        851.89        867.87        25.75 o                         
  -1   5  10         36.87         36.56         3.95 o                         
   0   5  10         54.24         41.82         4.78 o                         
   1   5  10        286.24        313.60        12.03 o                         
   2   5  10         73.35         68.62         7.64 o                         
   3   5  10        132.70        149.30        13.33 o                         
   4   5  10         76.80         71.85         9.76 o                         
   5   5  10        297.79        260.09        17.81 o                         
   6   5  10         19.12         18.35         7.73 o                         
   7   5  10         78.49         85.88        17.59 o                         
 -10   6  10          8.15         -3.25         9.94 o                         
  -9   6  10          0.25         -6.54         6.54 o                         
  -8   6  10        136.48        158.49        15.87 o                         
  -7   6  10        151.73        142.55        13.99 o                         
  -6   6  10          4.78          3.06         4.09 o                         
  -5   6  10         69.76         63.59         8.81 o                         
  -4   6  10        270.91        270.69        12.41 o                         
  -3   6  10        167.63        157.86         8.94 o                         
  -2   6  10       1134.75       1186.83        34.39 o                         
  -1   6  10        701.43        701.58        23.08 o                         
   0   6  10        157.06        161.44         8.60 o                         
   1   6  10         19.65         12.84         4.09 o                         
   2   6  10          1.74         -3.48         3.93 o                         
   3   6  10        895.53        905.57        36.47 o                         
   4   6  10        454.57        511.41        24.68 o                         
   5   6  10         32.41         23.45         7.87 o                         
   6   6  10          9.59          1.96         7.35 o                         
  -9   7  10        127.40        100.93        13.70 o                         
  -8   7  10        163.50        145.94        15.10 o                         
  -7   7  10        929.69        945.36        37.98 o                         
  -6   7  10       1174.17       1218.66        44.94 o                         
  -5   7  10         92.22         89.92         8.76 o                         
  -4   7  10        592.08        571.91        24.88 o                         
  -3   7  10         58.46         55.10         6.70 o                         
  -2   7  10        585.22        569.03        24.27 o                         
  -1   7  10       1296.77       1345.01        39.46 o                         
   0   7  10          1.65          3.74         3.56 o                         
   1   7  10        389.25        362.91        14.03 o                         
   2   7  10          5.13         16.93         6.11 o                         
   3   7  10        211.43        196.57        15.79 o                         
   4   7  10        208.91        207.20        16.43 o                         
   5   7  10         44.01         57.82         9.96 o                         
   6   7  10         16.74         12.03         9.84 o                         
  -9   8  10         59.80         67.14        11.47 o                         
  -8   8  10          3.27         -6.27         6.27 o                         
  -7   8  10         27.07         20.93         8.71 o                         
  -6   8  10          7.86          1.23         8.38 o                         
  -5   8  10        456.74        472.64        20.02 o                         
  -4   8  10        711.50        763.47        26.44 o                         
  -3   8  10        500.28        585.61        25.36 o                         
  -2   8  10       1540.97       1551.60        52.20 o                         
  -1   8  10         85.01        102.92        10.72 o                         
   0   8  10         86.07        107.87         7.94 o                         
   1   8  10       1761.79       1937.58        78.22 o                         
   2   8  10        654.13        693.78        24.93 o                         
   3   8  10        272.10        334.45        22.62 o                         
   4   8  10         60.75         86.34        11.38 o                         
   5   8  10        466.44        410.91        23.27 o                         
  -8   9  10          0.70        -12.73        12.73 o                         
  -7   9  10        594.36        652.97        30.82 o                         
  -6   9  10        158.54        154.66        15.04 o                         
  -5   9  10         24.23         20.02         7.86 o                         
  -4   9  10        525.68        514.30        24.28 o                         
  -3   9  10        327.28        357.92        21.10 o                         
  -2   9  10        332.79        335.19        15.57 o                         
  -1   9  10        452.49        434.47        28.72 o                         
   0   9  10        126.76        162.95        10.77 o                         
   1   9  10         51.63         63.34        11.53 o                         
   2   9  10        212.35        262.44        20.43 o                         
   3   9  10        122.21        134.32        17.10 o                         
   4   9  10        188.09        164.76        42.73 o                         
  -7  10  10        353.59        371.19        23.10 o                         
  -6  10  10        465.40        449.47        25.68 o                         
  -5  10  10        913.87       1005.10        49.22 o                         
  -4  10  10        379.87        353.78        35.33 o                         
  -3  10  10         50.72         49.52        10.80 o                         
  -2  10  10        922.84        937.37        37.17 o                         
  -1  10  10       1267.61       1300.46       188.40 o                         
   0  10  10        296.57        342.09        14.53 o                         
   1  10  10         55.60         47.58         8.77 o                         
   2  10  10         54.96         48.64         8.67 o                         
   3  10  10        417.99        445.86        22.97 o                         
  -6  11  10         19.35          0.16        15.32 o                         
  -5  11  10          5.09         -7.93        12.28 o                         
  -4  11  10          2.69         -7.16         8.37 o                         
  -3  11  10        107.00        101.44        14.30 o                         
  -2  11  10        127.68        118.00        13.00 o                         
  -1  11  10         61.33         61.46        15.81 o                         
   0  11  10         23.83         18.98         7.88 o                         
   1  11  10        543.25        533.70        29.52 o                         
   2  11  10         74.18         78.65        15.28 o                         
  -3  12  10        144.55        129.31        26.27 o                         
  -2  12  10        201.33        174.63        21.51 o                         
  -1  12  10         39.43         23.92        14.38 o                         
  -1 -12  11          6.34         -8.23         8.23 o                         
   0 -12  11         94.99         83.49        11.15 o                         
  -4 -11  11        221.72        222.15        48.54 o                         
  -3 -11  11        385.39        354.75        19.93 o                         
  -2 -11  11          1.44         -0.49         6.10 o                         
  -1 -11  11        144.92        151.11        17.01 o                         
   0 -11  11          4.31         -7.08         7.08 o                         
   1 -11  11          0.25         -7.03         7.03 o                         
   2 -11  11         88.04         74.48        10.22 o                         
   3 -11  11         36.18         19.99        18.99 o                         
  -5 -10  11        234.93        194.92        21.33 o                         
  -4 -10  11          5.12         -2.24         5.51 o                         
  -3 -10  11         78.26         65.64         9.98 o                         
  -2 -10  11        128.23        131.34         9.69 o                         
  -1 -10  11       1299.53       1434.07        52.42 o                         
   0 -10  11         37.33         21.39         7.69 o                         
   1 -10  11        308.19        304.99        18.61 o                         
   2 -10  11        214.69        222.15        21.02 o                         
   3 -10  11         14.48         12.68         6.14 o                         
   4 -10  11        120.70        174.04        22.55 o                         
  -7  -9  11          4.09         -5.67        10.04 o                         
  -6  -9  11         96.70         95.21        12.03 o                         
  -5  -9  11        616.12        639.57        29.23 o                         
  -4  -9  11         92.38        123.49        23.02 o                         
  -3  -9  11          4.73          5.26         4.38 o                         
  -2  -9  11          3.15         -0.15         5.24 o                         
  -1  -9  11        533.56        559.16        28.23 o                         
   0  -9  11         93.10         76.47         9.78 o                         
   1  -9  11         67.18         61.07         9.14 o                         
   2  -9  11          0.57         -2.10         6.48 o                         
   3  -9  11         41.63         26.90         4.53 o                         
   4  -9  11        208.78        150.32        31.72 o                         
   5  -9  11         29.58         -6.03        36.13 o                         
  -7  -8  11        269.03        261.08        19.39 o                         
  -6  -8  11          1.14         -1.75        14.25 o                         
  -5  -8  11        160.75        175.60        16.86 o                         
  -4  -8  11        883.95        949.63        47.39 o                         
  -3  -8  11        517.63        537.58        32.23 o                         
  -2  -8  11        327.94        350.07        19.20 o                         
  -1  -8  11        178.96        221.91        15.13 o                         
   0  -8  11       1111.08       1103.09        41.57 o                         
   1  -8  11       1273.39       1323.92        76.95 o                         
   2  -8  11       1098.17       1101.69        41.14 o                         
   3  -8  11        250.03        242.54        10.89 o                         
   4  -8  11       1398.87       1536.79        72.71 o                         
   5  -8  11        552.89        603.98        39.83 o                         
   6  -8  11         26.61         14.22        12.75 o                         
  -8  -7  11        115.44        109.80        14.31 o                         
  -7  -7  11        110.11        113.34        13.25 o                         
  -6  -7  11         14.09         13.57         7.51 o                         
  -5  -7  11        161.83        153.89        14.34 o                         
  -4  -7  11         67.50         57.04         9.01 o                         
  -3  -7  11         59.37         56.08         7.25 o                         
  -2  -7  11         46.02         46.48         7.76 o                         
  -1  -7  11          6.39          5.73         5.03 o                         
   0  -7  11          5.11          9.55         5.94 o                         
   1  -7  11        655.99        698.55        24.12 o                         
   2  -7  11        609.08        563.26        20.06 o                         
   3  -7  11        258.38        214.30        13.31 o                         
   4  -7  11        206.72        216.52        24.07 o                         
   5  -7  11          5.76          8.95        10.24 o                         
   6  -7  11       1139.16       1286.05       106.79 o                         
  -9  -6  11         40.25         13.97        10.23 o                         
  -8  -6  11         88.75         81.90        12.55 o                         
  -7  -6  11        648.39        608.24        29.13 o                         
  -6  -6  11        916.39        866.71        35.89 o                         
  -5  -6  11       2597.99       2705.12       109.45 o                         
  -4  -6  11         58.02         53.84        12.78 o                         
  -3  -6  11        518.46        508.98        23.99 o                         
  -2  -6  11        856.25        853.76        33.34 o                         
  -1  -6  11        293.05        287.79        14.22 o                         
   0  -6  11        972.26        956.25        30.46 o                         
   1  -6  11        227.60        223.64        11.53 o                         
   2  -6  11       1450.25       1497.22        43.15 o                         
   3  -6  11          3.65          1.53         6.04 o                         
   4  -6  11        245.12        252.79        23.42 o                         
   5  -6  11         35.56         13.91        11.16 o                         
   6  -6  11         16.10         18.49        11.20 o                         
   7  -6  11        466.09        354.05        46.07 o                         
  -9  -5  11         13.20         16.00        17.24 o                         
  -8  -5  11        195.77        195.03        17.69 o                         
  -7  -5  11         31.93         29.18         8.01 o                         
  -6  -5  11        110.57        112.39        12.66 o                         
  -5  -5  11        100.13         94.78        27.48 o                         
  -4  -5  11         12.59          6.34         5.12 o                         
  -3  -5  11       2063.77       2135.59        70.92 o                         
  -2  -5  11        245.67        250.79        14.60 o                         
  -1  -5  11        308.72        309.07        14.33 o                         
   0  -5  11         78.96         73.29         7.89 o                         
   1  -5  11       1353.20       1343.97        39.32 o                         
   2  -5  11         27.74         38.91         5.05 o                         
   3  -5  11          4.49          6.50         3.39 o                         
   4  -5  11       1005.98       1030.57        51.78 o                         
   5  -5  11        932.01        969.51        51.46 o                         
   6  -5  11        207.58        180.22        26.15 o                         
   7  -5  11         20.84         15.48        12.12 o                         
 -10  -4  11          2.06         -8.80         8.80 o                         
  -9  -4  11          2.44          0.46         7.53 o                         
  -8  -4  11        468.49        441.43        40.76 o                         
  -7  -4  11       1529.44       1734.34        61.31 o                         
  -6  -4  11          5.68         -2.77         5.73 o                         
  -5  -4  11        110.18         98.01        13.44 o                         
  -4  -4  11         18.48         17.98         4.58 o                         
  -3  -4  11        703.22        712.59        24.54 o                         
  -2  -4  11        298.39        289.40        13.27 o                         
  -1  -4  11        468.89        494.29        14.94 o                         
   0  -4  11         91.24         83.30         6.53 o                         
   1  -4  11        132.71        130.72         8.85 o                         
   2  -4  11         33.45         35.96         4.90 o                         
   3  -4  11        247.80        256.43        10.55 o                         
   4  -4  11        672.24        604.83        44.11 o                         
   5  -4  11        465.68        451.59        31.10 o                         
   6  -4  11         95.28         73.49        15.94 o                         
   7  -4  11         38.60         10.74        14.77 o                         
 -10  -3  11          4.92         -2.37        10.90 o                         
  -9  -3  11         82.10         74.60        12.79 o                         
  -8  -3  11         62.43         60.26        10.65 o                         
  -7  -3  11        592.21        611.76        28.57 o                         
  -6  -3  11        488.74        470.81        19.71 o                         
  -5  -3  11        483.59        425.29        54.56 o                         
  -4  -3  11         36.44         36.80         6.21 o                         
  -3  -3  11        449.98        423.45        20.09 o                         
  -2  -3  11         98.61         86.83         7.68 o                         
  -1  -3  11        169.50        149.36         7.23 o                         
   0  -3  11         82.77         94.40         7.41 o                         
   1  -3  11          1.63         -0.50         2.49 o                         
   2  -3  11          0.70          3.48         2.34 o                         
   3  -3  11         60.27         63.73         5.56 o                         
   4  -3  11        140.36        141.10         8.93 o                         
   5  -3  11          5.81         12.13         9.56 o                         
   6  -3  11        344.51        252.85        39.11 o                         
   7  -3  11        956.02        999.61        55.11 o                         
   8  -3  11          4.79          9.55        12.58 o                         
 -10  -2  11         86.09         80.75        13.46 o                         
  -9  -2  11        139.65        122.58        15.60 o                         
  -8  -2  11         38.38         28.14         8.64 o                         
  -7  -2  11          1.07         -4.35         5.86 o                         
  -6  -2  11        147.17        135.22        18.50 o                         
  -5  -2  11       1615.17       1606.44        46.93 o                         
  -4  -2  11       3149.63       3093.84        82.48 o                         
  -3  -2  11        207.41        194.44        11.16 o                         
  -2  -2  11       1974.83       1957.58        47.86 o                         
  -1  -2  11        307.71        282.51         9.85 o                         
   0  -2  11         25.34         30.63         4.71 o                         
   1  -2  11        382.81        347.72        12.24 o                         
   2  -2  11       3074.89       3027.91        71.69 o                         
   3  -2  11        946.05        868.68        35.04 o                         
   4  -2  11        282.87        273.04        11.45 o                         
   5  -2  11        170.78        169.62        17.94 o                         
   6  -2  11         13.59          4.73        10.48 o                         
   7  -2  11        683.62        704.99        44.00 o                         
   8  -2  11         29.84         38.81        27.09 o                         
 -10  -1  11        234.73        215.18        21.58 o                         
  -9  -1  11        616.96        684.40        32.54 o                         
  -8  -1  11         13.53         26.90         8.11 o                         
  -7  -1  11        276.06        281.75        17.70 o                         
  -6  -1  11        359.95        336.56        15.69 o                         
  -5  -1  11        314.91        328.68        17.13 o                         
  -4  -1  11        968.29        921.30        37.94 o                         
  -3  -1  11         85.80         83.62         6.69 o                         
  -2  -1  11        484.14        526.54        15.79 o                         
  -1  -1  11        161.02        175.16         7.58 o                         
   0  -1  11         12.34          3.58         2.56 o                         
   1  -1  11        595.04        569.81        17.37 o                         
   2  -1  11         17.91         14.65         3.70 o                         
   3  -1  11         44.84         38.63         4.88 o                         
   4  -1  11        876.72        819.93        26.24 o                         
   5  -1  11        781.33        805.40        26.20 o                         
   6  -1  11        594.22        551.15        24.42 o                         
   7  -1  11        124.52        118.37        27.54 o                         
   8  -1  11         28.13         23.75        13.61 o                         
 -10   0  11        203.30        177.05        21.73 o                         
  -9   0  11          0.96         -6.00         6.00 o                         
  -8   0  11        781.55        837.84        35.22 o                         
  -7   0  11       2756.70       2754.52       108.73 o                         
  -6   0  11        686.77        657.65        23.56 o                         
  -5   0  11        120.98        112.70         8.89 o                         
  -4   0  11       1175.21       1163.97        34.63 o                         
  -3   0  11        421.36        365.41        15.85 o                         
  -2   0  11       2537.03       2524.44        63.48 o                         
  -1   0  11       1782.88       1747.39        42.53 o                         
   0   0  11       1225.61       1197.94        30.43 o                         
   1   0  11        859.69        801.18        24.29 o                         
   2   0  11       1359.10       1372.49        39.93 o                         
   3   0  11       1160.92       1088.47        47.52 o                         
   4   0  11         29.63         41.66         8.94 o                         
   5   0  11       1323.34       1343.92        47.98 o                         
   6   0  11        231.71        243.30        15.77 o                         
   7   0  11          7.40          6.41         7.29 o                         
   8   0  11         30.33         15.00        12.37 o                         
 -10   1  11         10.00          4.48         6.60 o                         
  -9   1  11          4.74          4.63        10.07 o                         
  -8   1  11         22.59          8.59         8.46 o                         
  -7   1  11        101.33         98.65        10.98 o                         
  -6   1  11        460.53        457.61        18.34 o                         
  -5   1  11        493.35        482.28        17.74 o                         
  -4   1  11        758.46        787.14        25.11 o                         
  -3   1  11        112.23        105.41         5.26 o                         
  -2   1  11       2196.92       2304.87        89.27 o                         
  -1   1  11        265.07        281.24        14.40 o                         
   0   1  11        445.68        427.27        13.51 o                         
   1   1  11       1638.64       1637.67        40.99 o                         
   2   1  11       1695.02       1769.11        44.17 o                         
   3   1  11       3144.18       3095.98        73.91 o                         
   4   1  11        149.36        149.42         9.88 o                         
   5   1  11        165.45        161.79        15.46 o                         
   6   1  11         20.69         10.17         6.98 o                         
   7   1  11       1246.20       1355.56        60.15 o                         
   8   1  11        377.63        386.75        23.50 o                         
 -10   2  11        474.08        526.93        36.38 o                         
  -9   2  11        779.45        783.51        34.18 o                         
  -8   2  11        203.50        206.77        18.89 o                         
  -7   2  11         53.03         52.91         8.79 o                         
  -6   2  11        307.44        309.18        15.66 o                         
  -5   2  11         62.86         70.41         8.46 o                         
  -4   2  11       4405.86       4383.35       130.20 o                         
  -3   2  11         54.90         61.00        16.57 o                         
  -2   2  11       2061.13       2122.33       124.50 o                         
  -1   2  11       3114.72       3132.85       118.09 o                         
   0   2  11         51.41         47.03         3.83 o                         
   1   2  11        281.51        275.20        11.71 o                         
   2   2  11        102.35        135.70        12.40 o                         
   3   2  11        239.08        205.98        12.46 o                         
   4   2  11        124.34        127.18        17.38 o                         
   5   2  11        449.05        482.83        23.55 o                         
   6   2  11         17.73         26.18         7.93 o                         
   7   2  11         14.54         13.96         8.71 o                         
 -10   3  11         47.30         49.79        14.36 o                         
  -9   3  11        223.02        254.51        18.33 o                         
  -8   3  11          6.78          9.64         6.50 o                         
  -7   3  11        413.23        438.61        18.72 o                         
  -6   3  11          1.25         -1.31         3.48 o                         
  -5   3  11        424.86        427.41        16.21 o                         
  -4   3  11        131.31        130.13        10.93 o                         
  -3   3  11          0.11          5.04         6.62 o                         
  -2   3  11       1046.60       1083.59        84.76 o                         
  -1   3  11         59.50         51.67        13.74 o                         
   0   3  11         70.00         52.17         4.10 o                         
   1   3  11       2620.15       2487.36        76.93 o                         
   2   3  11        174.28        165.03        10.18 o                         
   3   3  11         94.61        109.25         9.47 o                         
   4   3  11         41.73         43.88         8.33 o                         
   5   3  11        488.12        536.41        25.51 o                         
   6   3  11        157.00        169.23        15.66 o                         
   7   3  11         11.05         24.11         9.89 o                         
 -10   4  11         55.02         42.39        14.03 o                         
  -9   4  11         34.26         30.35         8.89 o                         
  -8   4  11        956.76        890.83        36.32 o                         
  -7   4  11        982.48        942.70        32.27 o                         
  -6   4  11        414.10        427.49        17.25 o                         
  -5   4  11        469.99        437.74        16.58 o                         
  -4   4  11        465.35        488.70        20.00 o                         
  -3   4  11          7.63         16.44         7.12 o                         
  -2   4  11        141.18        160.68        15.23 o                         
  -1   4  11        103.69         97.30        12.68 o                         
   0   4  11        118.86        118.90         8.65 o                         
   1   4  11        652.43        662.16        22.26 o                         
   2   4  11        576.22        585.22        21.02 o                         
   3   4  11         29.72         34.15         6.11 o                         
   4   4  11          0.95          1.38         5.75 o                         
   5   4  11        241.35        251.84        17.10 o                         
   6   4  11        169.01        135.89        14.38 o                         
   7   4  11        106.22         75.22        11.63 o                         
 -10   5  11         11.40          4.31        10.84 o                         
  -9   5  11         20.60          5.39         7.92 o                         
  -8   5  11         26.80         35.82        10.58 o                         
  -7   5  11        466.53        458.42        27.45 o                         
  -6   5  11        892.00        898.70        33.94 o                         
  -5   5  11        177.28        154.53        10.45 o                         
  -4   5  11        886.89        861.68        26.64 o                         
  -3   5  11        371.70        343.95        11.96 o                         
  -2   5  11         50.91         55.14        10.21 o                         
  -1   5  11         31.69         28.35         3.51 o                         
   0   5  11        459.92        443.95        15.85 o                         
   1   5  11        104.57        118.31         8.84 o                         
   2   5  11         46.32         46.76         6.28 o                         
   3   5  11        577.80        535.82        24.56 o                         
   4   5  11        857.86        831.88        34.31 o                         
   5   5  11          7.01          2.07         6.74 o                         
   6   5  11        148.63        138.39        14.55 o                         
  -9   6  11        509.00        565.55        28.09 o                         
  -8   6  11        234.25        264.74        17.88 o                         
  -7   6  11        312.32        284.70        18.08 o                         
  -6   6  11         42.45         50.42         7.41 o                         
  -5   6  11         11.16         11.42         4.66 o                         
  -4   6  11       1058.01       1063.21        32.18 o                         
  -3   6  11        516.18        546.01        19.28 o                         
  -2   6  11         13.69         18.71         4.59 o                         
  -1   6  11        751.51        841.95        28.92 o                         
   0   6  11        160.98        173.75         9.88 o                         
   1   6  11        188.09        189.19        12.56 o                         
   2   6  11        936.73        894.99        43.68 o                         
   3   6  11       1563.40       1499.03        52.98 o                         
   4   6  11        237.73        268.75        23.34 o                         
   5   6  11          3.47          6.59         6.66 o                         
   6   6  11        171.45        222.74        39.54 o                         
  -9   7  11        454.31        469.93        34.25 o                         
  -8   7  11        308.05        279.54        19.35 o                         
  -7   7  11          0.24          4.85         6.89 o                         
  -6   7  11         10.64         17.57         5.55 o                         
  -5   7  11        108.88        122.51         9.72 o                         
  -4   7  11        206.80        227.10        11.64 o                         
  -3   7  11        280.99        254.44        11.76 o                         
  -2   7  11        114.55        104.49         8.05 o                         
  -1   7  11         85.02         88.98         7.70 o                         
   0   7  11        273.96        293.21        13.91 o                         
   1   7  11       2060.51       2046.46        67.21 o                         
   2   7  11        645.80        634.10        41.89 o                         
   3   7  11          1.26         -4.81         4.81 o                         
   4   7  11        143.10        137.22        19.64 o                         
   5   7  11        598.77        646.23        30.29 o                         
  -8   8  11         13.23         -7.79         7.79 o                         
  -7   8  11        144.77        146.74        14.97 o                         
  -6   8  11        680.87        678.52        45.39 o                         
  -5   8  11        204.27        250.25        13.64 o
[truncated: 171,316 more chars]
